# Supplementary material for: PAN-cancer analysis of S-phase enriched lncRNAs identifies oncogenic drivers and biomarkers
Source: Nat Commun. 2018 Feb 28;9:883. doi: 10.1038/s41467-018-03265-1 (PMC5830406; doi:10.1038/s41467-018-03265-1)
Supplement: Supplementary file 4 — Supplementary Data 1 [file 41467_2018_3265_MOESM4_ESM.xlsx]

## Sheet: Supplementary Data 1 descriptio
Supplementary Data 1: Significant and temporally expressed S-phase lncRNAs .
Supplementary Data 1a: Expression profile of EtU labeled samples in three time points (T1, T2 and T3) of S-phase. The log2fold change values are calculated for each time points based on RPKM expression over unsynchronized samples.
Supplementary Data 1b: Expression profile of unlabeled samples in three time points (T1, T2 and T3) of S-phase. The log2fold change values are calculated for each time points based on RPKM expression over unsynchronized samples.
Supplementary Data 1c: Filtered S-phase lncRNAs which shows log2fold change greater than one in atleast one time point over unsynchronized sample and also identified as significant temporal expression profiles using STEM clustering.
Supplementary Data 1d: Etu labeled and unlabeled S-phase lncRNAs having E2F1 binding sites at the promoter regions.
Supplementary Data 1e: Gene enrichment analysis results for nearby first protein coding gene hits within 50 kb of EtU labeled S-phase lncRNAs. The output contains results using KEGG and Gene Ontology as reference database in GeneSCF tool.
Supplementary Data 1f: Gene enrichment analysis results for nearby first protein coding gene hits within 50 kb of unlabeled S-phase lncRNAs. The output contains results using KEGG and Gene Ontology as reference database in GeneSCF tool.
Supplementary Data 1g: Gene enrichment analysis results for nearby first protein coding gene hits within 50 kb of commonly enriched EtU labeled and unlabeled S-phase lncRNAs. The output contains results using KEGG and Gene Ontology as reference database in GeneSCF tool.

## Sheet: Supplementary Data 1a
							EtU labeled				Log2(S-phase Tx/Unsynchronized)
Geneid	GeneSymbol	Chromosome	Start	End	Class	Strand	Unsynchronized	S-phase T1	S-phase T2	S-phase T3	S-phase T1	S-phase T2	S-phase T3
ENSG00000251562.3	MALAT1	chr11	65265233	65273940	lincRNA	+	25384.2	43140.9	25051.6	26188	0.765127	-0.0190269	0.044973
ENSG00000227195.4	MIR663A	chr20	26167556	26232162	processed_transcript	-	2895.18	696.75	6340.8	3358	-2.05494	1.13101	0.213949
ENSG00000269900.2	RMRP	chr9	35657748	35658015	lincRNA	-	346099	300483	211243	321522	-0.203902	-0.712279	-0.106267
ENSG00000234741.3	GAS5	chr1	173833038	173838020	processed_transcript	-	11436.4	13270.2	4278.41	11089.7	0.214562	-1.41848	-0.0444089
ENSG00000255717.2	SNHG1	chr11	62619460	62623386	processed_transcript	-	16652.7	13787.8	6639.97	14232.9	-0.272359	-1.32651	-0.22652
ENSG00000259001.2	RPPH1	chr14	20811207	20811844	antisense	-	91901.9	32378.2	29344.4	44001.6	-1.50507	-1.64701	-1.06254
ENSG00000245532.4	NEAT1	chr11	65190245	65213011	lincRNA	+	448.314	553.514	455.948	491.792	0.304108	0.0243601	0.133539
ENSG00000247844.1	CCAT1	chr8	128220111	128231333	lincRNA	-	671.708	1148.5	594.65	1118.78	0.773842	-0.175795	0.736017
ENSG00000270066.2	SCARNA2	chr1	109642815	109643241	lincRNA	+	22631.1	8791.45	18165.7	44583.5	-1.36414	-0.31709	0.978201
ENSG00000175061.13	C17orf76-AS1	chr17	16342136	16381992	processed_transcript	+	272.378	258.773	115.075	174.965	-0.0739235	-1.24304	-0.63854
ENSG00000110347.7	MMP12	chr11	102733467	102745764	processed_transcript	-	140.231	519.241	466.277	379.104	1.8886	1.73338	1.43479
ENSG00000232956.4	SNHG15	chr7	45022622	45026560	lincRNA	-	1054.98	937.549	814.86	1655.79	-0.170245	-0.372587	0.650308
ENSG00000223414.2	LINC00473	chr6	166322290	166401536	lincRNA	-	54.6072	62.4853	37.2712	62.1033	0.194425	-0.551033	0.185579
ENSG00000270022.2	RNU12	chr22	43011250	43011913	lincRNA	+	5476.77	6529.61	2786.09	9547.41	0.253672	-0.975084	0.801786
ENSG00000197989.9	SNHG12	chr1	28905050	28909495	antisense	-	1569.66	903.358	542.501	897.802	-0.79708	-1.53275	-0.805979
ENSG00000163597.10	SNHG16	chr17	74553848	74561430	processed_transcript	+	784.623	665.819	259.009	497.931	-0.236871	-1.599	-0.656054
ENSG00000253352.4	TUG1	chr22	31366663	31375381	antisense	+	434.195	568.541	329.753	404.221	0.388921	-0.396958	-0.1032
ENSG00000223380.3	SEC22B	chr1	145096220	145116922	processed_transcript	+	161.177	281.386	104.301	143.01	0.803908	-0.62789	-0.172526
ENSG00000118412.8	CASP8AP2	chr6	90539613	90584155	processed_transcript	+	64.9438	144.705	45.9289	55.803	1.15585	-0.49979	-0.218849
ENSG00000259758.1	CASC7	chr8	141530255	141539600	lincRNA	-	565.088	308.063	344.395	338.089	-0.87525	-0.714409	-0.74107
ENSG00000196756.7	SNHG17	chr20	37049235	37063996	processed_transcript	-	230.479	175.25	218.459	268.298	-0.395227	-0.0772738	0.2192
ENSG00000251381.2	LINC00958	chr11	12984057	13011095	lincRNA	-	92.2961	161.63	69.9499	115.933	0.808354	-0.399947	0.328946
ENSG00000186594.8	MIR22HG	chr17	1614805	1620468	lincRNA	-	475.327	565.887	463.67	647.156	0.251593	-0.0358219	0.445193
ENSG00000273301.1	RP11-314B1.2	chr2	226563230	226568370	lincRNA	+	490.052	816.891	414.567	428.233	0.737209	-0.241332	-0.19454
ENSG00000251022.2	THAP9-AS1	chr4	83814162	83822113	antisense	-	259.199	625.814	163.338	268.499	1.27167	-0.666204	0.0508551
ENSG00000177410.8	ZFAS1	chr20	47894715	47905797	antisense	+	384.586	228.203	163.269	273.135	-0.752988	-1.23605	-0.493693
ENSG00000226950.2	DANCR	chr4	53578597	53586518	processed_transcript	+	559.89	272.964	195.394	296.363	-1.03643	-1.51875	-0.91778
ENSG00000269893.2	SNHG8	chr4	119199864	119200978	lincRNA	+	4211.78	2534.42	1052.61	1472.6	-0.732772	-2.00045	-1.51606
ENSG00000247556.2	OIP5-AS1	chr15	41576188	41601901	processed_transcript	+	104.504	133.546	62.5213	65.5182	0.353781	-0.741134	-0.673587
ENSG00000177853.10	ZNF518A	chr10	97889472	97965044	processed_transcript	+	30.177	37.1681	18.0191	23.0597	0.300617	-0.743919	-0.388076
ENSG00000231074.4	HCG18	chr6	30255174	30294927	antisense	-	49.4913	51.2938	40.8365	57.2456	0.0516098	-0.277317	0.209989
ENSG00000253190.2	AC084082.3	chr8	67024902	67027440	lincRNA	+	1095.57	1056.33	254.609	723.627	-0.0526241	-2.10534	-0.59837
ENSG00000177337.3	DLGAP1-AS1	chr18	3593730	3598350	antisense	+	241.753	475.311	468.733	421.436	0.975335	0.95523	0.801778
ENSG00000249859.3	PVT1	chr8	128806779	129113499	processed_transcript	+	5.62213	5.49937	6.12512	7.27535	-0.0318497	0.123622	0.3719
ENSG00000204054.7	LINC00963	chr9	132245730	132275947	processed_transcript	+	42.0663	52.867	65.5117	82.4404	0.329703	0.639088	0.970686
ENSG00000233016.2	SNHG7	chr9	139615818	139622636	antisense	-	408.513	262.264	131.302	285.573	-0.63936	-1.63749	-0.516524
ENSG00000225733.1	FGD5-AS1	chr3	14961854	14989931	antisense	-	65.9115	91.9626	42.2132	45.3456	0.480517	-0.642837	-0.539568
ENSG00000260032.1	LINC00657	chr20	34633544	34638882	lincRNA	-	346.684	405.049	234.435	241.097	0.224477	-0.564431	-0.524005
ENSG00000234616.4	JRK	chr8	143738874	143763386	processed_transcript	-	92.0842	43.2179	61.2123	79.4319	-1.09132	-0.589131	-0.213235
ENSG00000253738.1	GS1-251I9.4	chr8	92072137	92082417	antisense	-	148.652	215.49	85.5503	149.908	0.535682	-0.797095	0.0121398
ENSG00000272888.1	AC013394.2	chr15	93425937	93441975	processed_transcript	+	67.0184	168.668	37.1469	85.4115	1.33156	-0.851317	0.349872
ENSG00000188070.8	C11orf95	chr11	63527364	63536113	lincRNA	-	206.18	94.605	165.013	246.534	-1.12391	-0.321323	0.257887
ENSG00000268205.1	CTC-444N24.11	chr19	57815673	57819930	lincRNA	+	419.35	427.978	219.179	282.857	0.0293827	-0.936045	-0.568079
ENSG00000012171.13	SEMA3B	chr3	50304990	50314977	processed_transcript	+	153.481	87.2269	130.986	204.912	-0.815218	-0.228654	0.416943
ENSG00000230551.3	CTB-89H12.4	chr5	148872949	148884233	processed_transcript	-	97.3243	211.5	67.3232	89.823	1.11979	-0.531697	-0.115715
ENSG00000188206.5	HNRNPU-AS1	chr1	245003940	245018799	antisense	-	97.1819	135.93	44.3371	63.1937	0.484099	-1.13217	-0.620907
ENSG00000245910.4	SNHG6	chr8	67833919	67838633	processed_transcript	-	305.336	376.761	205.955	168.142	0.303254	-0.56807	-0.860714
ENSG00000269728.1	RP11-145M9.4	chr3	179113877	179115965	lincRNA	-	857.205	789.348	469.505	301.571	-0.11898	-0.868499	-1.50715
ENSG00000213468.3	RP11-453F18__B.1	chrX	130836678	130964671	lincRNA	-	9.38347	12.4056	7.28981	6.14955	0.402798	-0.364241	-0.609641
ENSG00000233137.2	RP11-220I1.1	chr9	37079893	37090398	lincRNA	+	117.887	150.461	74.416	75.9778	0.351981	-0.663722	-0.633758
ENSG00000006062.9	MAP3K14	chr17	43340488	43394414	processed_transcript	-	16.2921	16.4228	32.7341	15.2617	0.0115261	1.00662	-0.094255
ENSG00000244879.3	GABPB1-AS1	chr15	50647525	50659636	processed_transcript	+	76.4015	139.475	52.5753	70.9194	0.868333	-0.539215	-0.107421
ENSG00000205885.3	C1RL-AS1	chr12	7260648	7275097	antisense	+	59.8344	59.6223	70.6835	101.877	-0.00512249	0.240399	0.767776
ENSG00000264112.1	RP11-159D12.2	chr17	56066400	56072211	lincRNA	-	127.064	309.374	127.476	124.044	1.28379	0.00466663	-0.0347094
ENSG00000246350.1	RP5-1186N24.3	chr6	28555155	28559524	processed_transcript	+	269.547	331.396	146.462	214.29	0.298017	-0.880014	-0.330973
ENSG00000261441.1	RP11-217B1.2	chr15	89878284	89879392	antisense	+	1235.79	1051.93	600.279	1011.98	-0.232399	-1.04173	-0.288256
ENSG00000188971.4	RP11-427H3.3	chr2	69685129	69693664	lincRNA	-	127.028	113.941	119.292	123.284	-0.156866	-0.0906602	-0.0431685
ENSG00000231721.2	MKLN1-AS1	chr7	130626519	130794935	antisense	-	4.13447	7.14982	5.46525	6.47737	0.790206	0.402586	0.647706
ENSG00000267427.1	CTC-503J8.6	chr19	6210390	6212492	lincRNA	-	773.683	295.038	544.358	469.051	-1.39084	-0.507187	-0.721998
ENSG00000233237.2	LINC00472	chr6	72054047	72130472	lincRNA	-	9.53907	21.471	5.44439	11.889	1.17047	-0.809078	0.317707
ENSG00000203875.6	SNHG5	chr6	86370710	86388451	processed_transcript	-	72.4388	72.6342	24.6972	43.1208	0.00388683	-1.55242	-0.74838
ENSG00000238266.1	LINC00707	chr10	6821560	6884868	lincRNA	+	12.2537	10.0629	16.5307	20.1979	-0.284167	0.43193	0.720994
ENSG00000258441.1	LINC00641	chr14	21668238	21675059	processed_transcript	-	138.395	191.04	101.206	93.1246	0.465083	-0.451494	-0.571556
ENSG00000034063.9	UHRF1	chr19	4903092	4962165	processed_transcript	+	25.7896	11.0703	14.4608	14.2592	-1.2201	-0.834649	-0.854897
ENSG00000178977.3	LINC00324	chr17	8123960	8127361	lincRNA	-	381.992	301.551	111.221	254.169	-0.341143	-1.78012	-0.587757
ENSG00000270170.1	NCBP2-AS2	chr3	196669494	196670411	lincRNA	+	896.933	897.353	711.56	1192.64	0.000675014	-0.334014	0.41109
ENSG00000206573.4	SETD5-AS1	chr3	9391373	9440263	antisense	-	15.0071	25.5181	7.86594	16.2689	0.765878	-0.931953	0.11647
ENSG00000260359.1	RP11-4F5.2	chr15	95024040	95027181	lincRNA	+	209.782	342.646	208.74	240.038	0.707827	-0.0071812	0.194371
ENSG00000272335.1	RP11-53O19.3	chr5	44826178	44828694	lincRNA	+	453.206	387.48	236.789	239.293	-0.226047	-0.936564	-0.921388
ENSG00000272405.1	RP11-284F21.10	chr1	156611458	156614679	antisense	-	150.89	225.504	335.671	262.371	0.579659	1.15356	0.798113
ENSG00000260852.1	FBXL19-AS1	chr16	30930640	30934590	antisense	-	294.591	150.896	209.879	193.672	-0.965156	-0.489153	-0.605094
ENSG00000126005.11	MMP24-AS1	chr20	33804265	33865934	antisense	-	13.4887	7.16081	12.3186	18.2717	-0.913555	-0.130914	0.437857
ENSG00000225138.3	CTD-2228K2.7	chr5	473351	480999	processed_transcript	+	97.1552	52.6923	92.7354	161.415	-0.8827	-0.0671713	0.732413
ENSG00000224032.2	EPB41L4A-AS1	chr5	111496223	111499973	lincRNA	+	296.594	187.901	99.1885	219.467	-0.658515	-1.58024	-0.434484
ENSG00000224597.5	PTCHD3P1	chr10	29698331	29776674	antisense	+	7.09845	7.63888	8.12759	12.9728	0.105857	0.195324	0.86991
ENSG00000261553.1	RP11-29G8.3	chr13	76123909	76381256	processed_transcript	+	1.03508	5.0729	1.11464	2.08194	2.29307	0.106835	1.00819
ENSG00000273038.1	RP11-479G22.8	chr10	33176189	33178239	lincRNA	-	241.64	424.944	272.164	229.023	0.814413	0.171616	-0.0773642
ENSG00000254911.2	SCARNA9	chr11	93454679	93455032	antisense	+	1787.21	2775.42	241.101	1760.32	0.634999	-2.89	-0.0218691
ENSG00000244300.2	RP11-475N22.4	chr3	128208055	128221191	antisense	+	44.8254	43.5375	38.3944	55.5041	-0.042058	-0.223421	0.30828
ENSG00000263731.1	RP11-498C9.15	chr17	79836301	79838982	lincRNA	-	301.555	234.021	145.793	230.747	-0.365782	-1.0485	-0.386108
ENSG00000229989.3	MIR181A1HG	chr1	198776622	198906558	lincRNA	-	2.84128	8.15292	2.83836	3.08193	1.52078	-0.00148559	0.117294
ENSG00000273290.1	CTC-297N7.8	chr17	10575791	10579323	lincRNA	-	276.53	153.723	116.02	163.422	-0.847099	-1.25306	-0.758835
ENSG00000259527.1	LINC00052	chr15	88120160	88122917	lincRNA	+	120.348	196.06	322.421	168.29	0.704087	1.42173	0.483736
ENSG00000257621.3	RP11-349A22.5	chr14	58732083	58764852	antisense	-	17.2559	28.646	10.1966	10.6192	0.731242	-0.759012	-0.700418
ENSG00000179818.9	PCBP1-AS1	chr2	70189395	70315978	antisense	-	3.06422	6.19564	4.33296	3.42538	1.01574	0.499834	0.160747
ENSG00000230615.2	RP5-1198O20.4	chr1	44501798	44570647	lincRNA	+	7.60216	10.0942	7.37121	6.89947	0.409049	-0.0445076	-0.139925
ENSG00000224259.1	RP11-48O20.4	chr1	159931008	159948851	lincRNA	+	23.8336	44.9002	32.5058	19.3476	0.913723	0.447698	-0.300845
ENSG00000104691.10	UBXN8	chr8	30589764	30624522	processed_transcript	+	21.781	16.5929	13.5127	13.5076	-0.392504	-0.688751	-0.689294
ENSG00000260604.1	RP1-140K8.5	chr6	3905144	3912213	lincRNA	-	17.8494	133.815	86.5076	39.8499	2.9063	2.27696	1.1587
ENSG00000263753.2	LINC00667	chr18	5232875	5246507	lincRNA	+	48.3366	34.1646	30.9853	49.4328	-0.500616	-0.641532	0.0323513
ENSG00000005206.12	SPPL2B	chr19	2328614	2355099	processed_transcript	+	22.5853	13.9402	26.6599	21.168	-0.696133	0.239285	-0.0934988
ENSG00000257742.1	RP11-350F4.2	chr12	44112796	44117803	lincRNA	-	153.067	131.572	56.0303	99.8357	-0.218316	-1.44989	-0.616541
ENSG00000235954.2	TTC28-AS1	chr22	28315364	28404569	processed_transcript	+	5.0292	7.89899	4.98242	5.23217	0.651341	-0.0134807	0.0570823
ENSG00000247516.3	MIR4458HG	chr5	8450856	8463208	lincRNA	+	54.4806	61.3438	20.6709	35.3268	0.171174	-1.39814	-0.624979
ENSG00000234912.5	LINC00338	chr17	75082798	75091068	processed_transcript	+	91.5432	78.7837	40.7839	50.7601	-0.216556	-1.16645	-0.850757
ENSG00000267530.2	AC006273.5	chr19	782755	785080	lincRNA	+	184.919	162.95	244.04	306.465	-0.182463	0.400222	0.728831
ENSG00000230590.3	FTX	chrX	73183790	73513409	lincRNA	-	1.30434	2.51108	0.984999	1.18139	0.944982	-0.405131	-0.142845
ENSG00000188660.3	LINC00319	chr21	44866481	44873773	lincRNA	+	41.0157	70.4873	62.6804	94.3056	0.781188	0.61184	1.20117
ENSG00000187156.4	LINC00221	chr14	106938445	106977000	lincRNA	+	15.7572	15.2091	11.6096	10.9596	-0.0510766	-0.44069	-0.523815
ENSG00000250899.3	RP11-253E3.3	chr12	3150603	3154116	processed_transcript	+	188.898	84.49	183.944	154.872	-1.16075	-0.0383366	-0.28653
ENSG00000257167.2	TMPO-AS1	chr12	98906751	98910200	antisense	-	90.7817	105.648	122.468	249.03	0.218794	0.43193	1.45585
ENSG00000261040.2	CTD-2319I12.1	chr17	58160927	58169246	processed_transcript	-	52.8048	82.9608	70.0989	30.2103	0.651761	0.408723	-0.805629
ENSG00000237499.2	RP11-356I2.4	chr6	138144810	138189370	antisense	-	3.14625	21.8783	5.94217	8.49102	2.7978	0.917357	1.43231
ENSG00000215417.6	MIR17HG	chr13	92000074	92006833	processed_transcript	+	97.4885	129.956	14.9238	47.8066	0.414722	-2.70762	-1.02802
ENSG00000228630.1	HOTAIR	chr12	54356092	54368740	antisense	-	42.4906	26.9014	46.3556	45.6362	-0.65946	0.125599	0.103034
ENSG00000254166.1	RP11-255B23.4	chr8	128197880	128215467	lincRNA	-	24.1806	48.298	13.6217	20.1003	0.998116	-0.827937	-0.266629
ENSG00000248008.2	DYNLL1-AS1	chr12	120928131	120933743	antisense	-	64.1194	84.2785	76.9509	114.663	0.394402	0.263176	0.838565
ENSG00000272046.1	RP11-471M2.3	chr13	88459889	88463487	lincRNA	-	109.103	208.582	62.2025	135.862	0.934932	-0.81064	0.316453
ENSG00000237248.3	LINC00987	chr12	9392599	9395635	lincRNA	+	164.702	177.248	109.018	188.301	0.105912	-0.595291	0.193185
ENSG00000204272.6	RP11-622K12.1	chrX	56755692	56844813	processed_transcript	+	8.23259	4.90091	3.99677	5.82589	-0.748296	-1.04251	-0.498867
ENSG00000253669.3	KB-1732A1.1	chr8	103817745	103822199	lincRNA	+	26.2305	124.069	96.9574	148.815	2.24183	1.88611	2.5042
ENSG00000229619.3	MBNL1-AS1	chr3	151980405	151987344	antisense	-	50.5104	105.372	44.9727	60.0987	1.06083	-0.167532	0.250751
ENSG00000273338.1	RP11-386I14.4	chr1	78470030	78470238	antisense	-	3527.39	3062.8	469.796	2204.09	-0.203748	-2.90849	-0.678416
ENSG00000237298.4	TTN-AS1	chr2	179385910	179639402	antisense	+	1.54857	2.39891	1.23107	1.88481	0.631441	-0.33103	0.283476
ENSG00000227372.6	TP73-AS1	chr1	3652548	3663900	antisense	-	40.3432	37.2001	54.1468	33.8164	-0.11702	0.424551	-0.254603
ENSG00000170846.11	AC093323.3	chr4	6675178	6677774	lincRNA	+	158.414	256.556	98.3538	164.897	0.695572	-0.687651	0.0578581
ENSG00000236081.1	AC074389.9	chr7	1778266	1781927	lincRNA	-	145.52	29.0022	178.23	174.26	-2.32698	0.292527	0.260024
ENSG00000223573.2	TINCR	chr19	5558178	5568045	lincRNA	-	46.4149	24.4564	53.3509	64.3765	-0.924375	0.200925	0.471946
ENSG00000226380.3	MIR29B1	chr7	130561495	130598069	lincRNA	-	9.19976	19.0679	6.80872	11.7043	1.05148	-0.434214	0.347365
ENSG00000272016.1	RP11-215G15.5	chr5	10654332	10657928	lincRNA	+	64.9781	99.3162	142.006	178.178	0.612076	1.12792	1.45529
ENSG00000270504.1	RP11-420L9.5	chr6	3751345	3754105	antisense	+	116.831	104.918	256.971	177.112	-0.155155	1.13719	0.600246
ENSG00000262001.1	DLGAP1-AS2	chr18	3602998	3608334	antisense	+	52.5475	105.823	54.3479	105.067	1.00995	0.0486018	0.999611
ENSG00000270141.2	TERC	chr3	169482308	169482848	lincRNA	-	1220.23	670.31	653.785	935.927	-0.864254	-0.900266	-0.382686
ENSG00000272201.1	U47924.30	chr12	7087683	7089103	lincRNA	+	355.428	373.863	359.615	178.93	0.0729509	0.0168929	-0.99016
ENSG00000243701.1	LINC00883	chr3	106959539	107045811	lincRNA	+	2.11257	9.51015	2.37495	4.19359	2.17047	0.168896	0.989186
ENSG00000247092.2	SNHG10	chr14	95998634	96001209	antisense	-	186.929	128.387	129.76	235.956	-0.54199	-0.52665	0.336025
ENSG00000273373.1	RP5-1074L1.4	chr1	110912776	110915625	antisense	+	113.181	230.385	42.0438	169.641	1.02542	-1.42867	0.583852
ENSG00000251003.3	RP11-152P17.2	chr8	106792474	107072752	processed_transcript	-	0.650268	2.45377	0.832249	1.51746	1.91589	0.355982	1.22255
ENSG00000270069.1	RP6-99M1.2	chrX	45604639	45629677	lincRNA	-	7.09252	34.8889	7.05016	10.4787	2.2984	-0.00864216	0.563093
ENSG00000269929.1	RP11-2B6.2	chr9	96938740	96940174	lincRNA	+	208.568	533.443	145.079	186.813	1.35482	-0.523675	-0.158922
ENSG00000236144.2	AD000090.2	chr19	36031640	36036931	antisense	-	142.202	45.1519	65.5338	90.3011	-1.65508	-1.11763	-0.655123
ENSG00000259583.1	RP11-66B24.4	chr15	101433945	101459488	antisense	-	11.5262	18.2332	8.88528	22.5974	0.661656	-0.375424	0.971245
ENSG00000258634.2	RP4-773N10.4	chr1	110600962	110605177	antisense	+	121.958	65.2658	100.959	114.008	-0.901991	-0.272614	-0.0972509
ENSG00000088970.11	PLK1S1	chr20	21106624	21227260	processed_transcript	+	3.75761	3.88064	2.48232	2.93034	0.0464787	-0.598127	-0.358748
ENSG00000272565.1	RP11-485G4.2	chr3	141876369	141880820	lincRNA	-	122.841	96.5029	86.3998	59.566	-0.348153	-0.507697	-1.04424
ENSG00000142396.6	ERVK3-1	chr19	58816715	58827023	processed_transcript	+	37.1754	46.8203	29.0509	35.9017	0.332783	-0.355766	-0.0502975
ENSG00000226419.2	RP11-31F15.1	chr1	113499037	113542118	antisense	+	10.4136	9.01817	6.073	10.9621	-0.207567	-0.777993	0.0740553
ENSG00000259959.1	RP11-121C2.2	chr4	47842139	47846356	lincRNA	-	114.143	150.498	53.8195	45.1887	0.398897	-1.08465	-1.33681
ENSG00000250337.1	LINC01021	chr5	27472399	27496508	lincRNA	+	15.507	22.6208	8.10631	15.9228	0.54473	-0.935801	0.0381783
ENSG00000266962.1	RP11-400F19.6	chr17	40704456	40706766	antisense	-	190.166	65.8122	180.124	254.655	-1.53083	-0.0782643	0.421286
ENSG00000215068.3	AC025171.1	chr5	43041677	43045492	antisense	+	71.0477	72.1088	57.8381	186.771	0.0213877	-0.296768	1.39441
ENSG00000204623.4	ZNRD1-AS1	chr6	29968788	30029417	antisense	-	8.01622	7.88067	3.01549	6.19503	-0.0246044	-1.41053	-0.371812
ENSG00000215386.6	LINC00478	chr21	17442842	17999716	lincRNA	+	0.469946	1.51233	0.311327	0.178538	1.68621	-0.594065	-1.39626
ENSG00000234608.3	MAPKAPK5-AS1	chr12	112277571	112280706	lincRNA	-	134.16	141.631	83.4548	121.57	0.0781876	-0.684883	-0.142163
ENSG00000248323.1	LUCAT1	chr5	90598846	90610219	lincRNA	-	4.51996	68.1096	24.9447	16.9984	3.91348	2.46435	1.91102
ENSG00000215424.5	MCM3AP-AS1	chr21	47649131	47679304	antisense	+	21.6833	8.79736	8.0442	14.6449	-1.30144	-1.43057	-0.56619
ENSG00000225470.2	JPX	chrX	73164159	73290243	lincRNA	+	2.59451	3.42587	2.35006	3.13228	0.401011	-0.142764	0.271754
ENSG00000196295.7	AC005154.6	chr7	30555925	30634425	processed_transcript	-	4.64346	5.13363	3.4935	5.06614	0.144781	-0.410528	0.125688
ENSG00000188825.9	LINC00910	chr17	41447213	41466567	lincRNA	-	19.0754	14.962	14.8211	26.5416	-0.350411	-0.364056	0.476543
ENSG00000267350.2	RP1-178F10.3	chr17	18227536	18229211	lincRNA	+	178.559	214.659	222.064	237.428	0.265647	0.314573	0.41109
ENSG00000226752.3	PSMD5-AS1	chr9	123587106	123616651	antisense	+	6.32692	16.8252	9.60217	12.8997	1.41105	0.601855	1.02776
ENSG00000255090.1	RP11-820L6.1	chr11	122026130	122293579	processed_transcript	-	0.873667	2.21056	1.39076	0.619577	1.33926	0.670717	-0.4958
ENSG00000260006.1	RP11-469M7.1	chr2	201689396	201692061	lincRNA	+	136.777	193.774	91.0761	105.703	0.502543	-0.586685	-0.371812
ENSG00000203999.4	RP11-290F20.1	chr20	48909257	48931459	lincRNA	+	7.78801	15.5425	17.4632	20.7735	0.996897	1.16499	1.41542
ENSG00000235408.2	SNORA71B	chr20	37053843	37053979	lincRNA	-	2336.61	3069.63	1158.89	3513.11	0.393644	-1.01168	0.588331
ENSG00000218510.3	LINC00339	chr1	22351681	22357716	lincRNA	+	39.492	64.3764	52.7539	67.7281	0.70497	0.417717	0.778193
ENSG00000272734.1	ADIRF-AS1	chr10	88725102	88731068	processed_transcript	-	51.6984	64.7165	64.4596	50.9207	0.324013	0.318274	-0.0218691
ENSG00000246067.3	RAB30-AS1	chr11	82783108	82817761	lincRNA	+	7.55203	12.7435	8.27773	10.1216	0.754824	0.13237	0.422495
ENSG00000228649.4	AC005682.5	chr7	22893797	22901021	processed_transcript	+	40.7549	55.7849	32.2897	56.963	0.452903	-0.335896	0.483054
ENSG00000227764.1	RP11-354K1.1	chr1	211813037	211827923	lincRNA	+	7.22049	35.5013	11.223	28.7567	2.2977	0.636289	1.99373
ENSG00000272198.1	RP11-309G3.3	chr1	181060245	181062035	lincRNA	+	78.3222	412.521	89.8106	97.2013	2.39698	0.197465	0.311555
ENSG00000245694.4	CRNDE	chr16	54952775	54963101	lincRNA	-	56.1185	45.3365	17.7054	18.7219	-0.307805	-1.66428	-1.58375
ENSG00000260924.2	AC004463.6	chr22	19158908	19160352	antisense	+	249.196	185.496	205.197	298.361	-0.425892	-0.280267	0.259781
ENSG00000260267.1	RP11-452L6.5	chr16	31468032	31471057	antisense	-	142.128	118.861	87.5315	102.253	-0.257915	-0.699314	-0.475042
ENSG00000231025.1	RP11-175O19.4	chr10	98752207	98755716	antisense	+	127.851	105.905	75.4582	77.1307	-0.271697	-0.760715	-0.729087
ENSG00000246273.2	SBF2-AS1	chr11	9779839	9832866	antisense	+	2.37949	12.1504	4.93392	2.65618	2.35229	1.05208	0.158703
ENSG00000267575.2	CTC-459F4.3	chr19	28284371	28409771	lincRNA	+	3.83845	2.3092	1.86014	2.68687	-0.733131	-1.04512	-0.514598
ENSG00000215246.4	RP11-43F13.3	chr5	987295	997423	antisense	-	16.611	34.7862	35.7919	32.1768	1.06638	1.1075	0.953883
ENSG00000267321.1	RP11-1094M14.11	chr17	33895139	33901811	lincRNA	+	46.2279	47.0181	48.6622	48.0161	0.0244524	0.0740368	0.0547522
ENSG00000264868.1	CTB-167B5.2	chr7	87900207	87903065	lincRNA	-	22.8919	256.679	57.3524	36.7203	3.48705	1.32502	0.681738
ENSG00000249673.2	NOP14-AS1	chr4	2936626	2963465	antisense	+	11.6661	10.4297	11.9797	12.2452	-0.161629	0.0382666	0.0698939
ENSG00000252690.2	SCARNA15	chr15	83421636	83425960	processed_transcript	+	109.157	107.15	31.3468	43.4318	-0.0267703	-1.80002	-1.32958
ENSG00000231365.1	RP11-418J17.1	chr1	119683019	119818596	antisense	+	1.72346	2.38505	2.06926	2.64815	0.468712	0.263808	0.619677
ENSG00000262049.1	RP13-1032I1.7	chr17	79668354	79670330	antisense	-	151.36	83.0424	157.928	238.998	-0.866058	0.0612871	0.659018
ENSG00000261326.2	RP5-1057J7.6	chr1	23607802	23613245	lincRNA	-	22.323	134.333	17.3738	21.3106	2.58921	-0.361619	-0.066957
ENSG00000230844.2	ZNF674-AS1	chrX	46404928	46407843	lincRNA	+	142.682	124.174	45.4173	110.849	-0.200436	-1.65149	-0.364203
ENSG00000273033.1	RP11-67L2.2	chr3	122605788	122611243	lincRNA	+	26.5573	48.6604	57.2073	76.9544	0.873642	1.10709	1.5349
ENSG00000196810.4	CTBP1-AS2	chr4	1243088	1282079	antisense	+	9.34861	4.95112	7.35678	10.0579	-0.916995	-0.345677	0.10551
ENSG00000232445.1	RP11-132A1.4	chr7	100951627	100954266	antisense	+	159.375	94.1838	47.7784	156.977	-0.758874	-1.73799	-0.0218691
ENSG00000260539.1	RP11-252A24.7	chr16	74481325	74483790	lincRNA	-	210.437	91.0425	126.599	84.029	-1.20878	-0.733129	-1.32443
ENSG00000231638.1	AC011738.4	chr7	43548327	43562141	antisense	-	7.10422	28.6485	17.7986	22.1916	2.01171	1.32502	1.64326
ENSG00000177406.4	RP11-218M22.1	chr12	740057	772872	antisense	+	5.1268	11.1041	6.82019	9.59438	1.11496	0.411753	0.90413
ENSG00000261005.1	CTB-58E17.1	chr17	36858705	36861000	lincRNA	+	120.14	124.073	105.759	137.185	0.0464787	-0.183926	0.191412
ENSG00000225973.3	RP11-139H15.1	chr15	55609382	55611359	antisense	-	177.285	211.163	82.9101	94.992	0.252288	-1.09645	-0.900191
ENSG00000270172.1	RP5-1024G6.8	chr1	53708036	53710212	lincRNA	-	231.943	120.878	107.197	95.1891	-0.940224	-1.1135	-1.2849
ENSG00000235106.4	LINC00094	chr9	136890561	136899788	antisense	+	31.4013	29.0296	34.1625	26.6388	-0.113302	0.12159	-0.237298
ENSG00000260464.1	RP4-561L24.3	chr1	94312730	94314495	lincRNA	+	230.352	233.792	67.8656	101.708	0.0213877	-1.76309	-1.17941
ENSG00000262758.1	CTD-3195I5.1	chr17	3710042	3712148	lincRNA	-	206.367	128.333	142.192	76.0596	-0.685325	-0.537373	-1.44001
ENSG00000262160.1	RP11-96D1.11	chr16	68259872	68263048	antisense	-	125.071	79.0189	73.4449	82.6091	-0.662473	-0.768007	-0.59837
ENSG00000260260.1	RP11-304L19.5	chr16	2204798	2205359	lincRNA	-	549.791	417.241	297.799	674.439	-0.398003	-0.884543	0.294803
ENSG00000237836.1	PHKA2-AS1	chrX	18908414	18912615	antisense	+	80.0934	21.8278	52.5238	112.416	-1.87552	-0.608712	0.489093
ENSG00000236255.1	AC009404.2	chr2	118591513	118599234	lincRNA	+	33.8946	43.7555	24.9039	33.6232	0.368407	-0.444687	-0.0116008
ENSG00000172965.10	MIR4435-1HG	chr2	111953927	112252677	lincRNA	-	1.12627	0.500797	0.907405	1.20177	-1.16925	-0.31173	0.0936081
ENSG00000270123.2	VTRNA2-1	chr5	135416160	135416286	lincRNA	-	1075.58	3313.25	2426.68	1074.01	1.62313	1.17386	-0.00210583
ENSG00000179859.7	AC025335.1	chr17	7816642	7819271	antisense	-	49.7719	122.079	98.3182	108.201	1.29441	0.982128	1.12031
ENSG00000266402.2	SNORA76	chr17	62223330	62223836	lincRNA	+	840.442	395.827	392.465	584.007	-1.08628	-1.09858	-0.525162
ENSG00000254635.1	WAC-AS1	chr10	28811581	28821672	antisense	-	19.9137	29.1745	27.1766	25.179	0.550951	0.448609	0.338463
ENSG00000259820.1	AC083843.1	chr8	135804263	135810515	lincRNA	-	37.3738	62.9139	20.6717	38.873	0.751351	-0.854374	0.0567407
ENSG00000228106.1	RP11-452F19.3	chr1	222988364	223010726	lincRNA	+	14.6286	13.1652	7.61191	11.4857	-0.152067	-0.942465	-0.348959
ENSG00000271862.1	RP11-343L5.2	chr5	82345195	82346783	lincRNA	-	132.428	220.341	97.2649	173.914	0.734535	-0.445213	0.393168
ENSG00000260708.1	CTA-29F11.1	chr22	47157791	47158460	antisense	-	656.626	227.244	282.707	499.51	-1.53083	-1.21577	-0.39456
ENSG00000256940.1	RP11-783K16.5	chr11	64013436	64015689	antisense	+	66.3751	71.7615	117.525	188.775	0.112568	0.824248	1.50795
ENSG00000260257.1	RP5-1085F17.3	chr20	31444848	31446557	lincRNA	+	161.334	111.548	145.712	192.305	-0.532384	-0.146932	0.25334
ENSG00000259673.1	IQCH-AS1	chr15	67695957	67814182	lincRNA	-	1.93688	2.93921	1.25314	2.19585	0.601694	-0.628191	0.181044
ENSG00000258586.1	RP5-1021I20.2	chr14	74289262	74296838	lincRNA	-	4.93477	59.882	15.3947	36.454	3.60107	1.64138	2.88502
ENSG00000175611.7	LINC00476	chr9	98521513	98638259	processed_transcript	-	1.40101	1.07483	2.13302	3.92691	-0.382365	0.606428	1.48692
ENSG00000215196.4	AC091878.1	chr5	17130137	17217156	antisense	-	1.5574	2.82855	3.65863	3.04679	0.860923	1.23216	0.968147
ENSG00000259877.1	RP11-46C24.7	chr16	89281638	89284061	antisense	-	81.0051	130.466	44.232	137.917	0.687584	-0.872924	0.767711
ENSG00000246695.3	RASSF8-AS1	chr12	26092262	26112698	antisense	-	10.5191	12.989	12.8024	11.8925	0.304276	0.283408	0.177035
ENSG00000239828.2	RP11-446H18.5	chr3	106991458	107101007	lincRNA	-	1.53572	4.03107	1.40993	1.4874	1.39225	-0.123285	-0.0461166
ENSG00000224930.2	LINC00162	chr21	46419122	46424642	lincRNA	-	44.0231	27.9782	44.5416	66.0419	-0.653961	0.0168929	0.58512
ENSG00000230124.2	RP5-1180C10.2	chr1	180238788	180245359	antisense	-	31.2923	45.9047	33.5797	35.725	0.552831	0.101782	0.191125
ENSG00000174365.15	SNHG11	chr20	37075221	37079564	processed_transcript	+	72.0944	55.5633	66.7742	40.6982	-0.375754	-0.110597	-0.824924
ENSG00000251136.4	RP11-37B2.1	chr8	90621638	90769955	lincRNA	-	1.32335	2.03375	1.27518	1.75034	0.619946	-0.0534964	0.403437
ENSG00000179743.2	RP11-169K16.9	chr1	16160560	16174642	antisense	-	11.9469	15.9366	14.9976	24.3188	0.415713	0.328095	1.02544
ENSG00000256546.1	AC156455.1	chr12	122501212	122506522	processed_transcript	+	38.7235	32.2658	43.9287	66.5733	-0.263206	0.181952	0.781734
ENSG00000273237.1	CTB-119C2.1	chr7	26213153	26214565	antisense	-	148.934	164.065	93.7617	260.137	0.139588	-0.667605	0.804595
ENSG00000261542.1	RP11-16E18.3	chr8	64128539	64130592	lincRNA	+	86.499	164.557	55.2744	135.868	0.927834	-0.646072	0.651449
ENSG00000239569.2	KMT2E-AS1	chr7	104653872	104654768	antisense	-	323.37	113.115	211.083	462.347	-1.5154	-0.615375	0.515788
ENSG00000272145.1	RP4-739H11.4	chr1	41156052	41157738	antisense	-	105.328	145.989	117.786	180.185	0.470977	0.161283	0.774598
ENSG00000247400.3	DNAJC3-AS1	chr13	96300987	96329179	lincRNA	-	8.45397	12.4114	1.67717	9.89419	0.553962	-2.3336	0.226951
ENSG00000263843.1	RP11-649A18.12	chr17	73267450	73269976	antisense	+	92.5025	63.0505	62.3946	159.626	-0.552983	-0.56807	0.787134
ENSG00000261889.1	RP11-473M20.16	chr16	3206737	3207484	lincRNA	-	462.943	358.575	173.011	314.256	-0.368559	-1.41997	-0.558897
ENSG00000249550.2	RP11-438N16.1	chr12	114117264	114211488	lincRNA	-	2.92622	1.972	2.20797	3.13622	-0.569378	-0.406318	0.0999893
ENSG00000230513.1	THAP7-AS1	chr22	21356175	21364631	antisense	+	27.0799	31.3911	19.3843	31.6805	0.213129	-0.48234	0.226368
ENSG00000240498.2	CDKN2B-AS1	chr9	21994777	22121096	antisense	+	1.29484	2.50254	0.723669	2.33937	0.950619	-0.839372	0.853349
ENSG00000261452.1	RP11-509E16.1	chr2	25380063	25382006	lincRNA	+	93.8012	85.6948	180.078	113.711	-0.130399	0.940944	0.277691
ENSG00000230234.1	RP1-276N6.2	chr6	160693649	160697162	lincRNA	+	61.1922	68.0041	50.2482	77.0429	0.152273	-0.284277	0.332313
ENSG00000272808.1	RP11-66B24.7	chr15	101390036	101404501	lincRNA	+	10.6613	12.0114	20.4843	19.0927	0.17201	0.942125	0.840627
ENSG00000229953.1	RP11-284F21.7	chr1	156616299	156631216	antisense	-	14.411	9.86794	24.0898	14.0707	-0.546346	0.741258	-0.0344691
ENSG00000160336.10	ZNF761	chr19	53935227	53961515	processed_transcript	+	10.1329	12.9431	5.03619	5.98828	0.35314	-1.00864	-0.758835
ENSG00000264772.2	SNORA67	chr17	7476144	7485342	processed_transcript	+	50.807	15.7411	25.36	18.9161	-1.69049	-1.00247	-1.42541
ENSG00000224660.1	SH3BP5-AS1	chr3	15295691	15306000	antisense	+	23.5724	25.2805	23.2385	16.0738	0.100926	-0.0205818	-0.552384
ENSG00000272269.1	RP11-500C11.3	chr6	17706488	17707575	antisense	+	128.976	159.838	191.393	322.67	0.309513	0.569434	1.32296
ENSG00000228223.1	HCG11	chr6	26522076	26526807	lincRNA	+	73.0963	58.1474	39.3106	27.4366	-0.330085	-0.89488	-1.4137
ENSG00000246228.2	CASC8	chr8	128302062	128494384	antisense	-	0.996257	1.1418	1.26204	1.20624	0.196721	0.341165	0.275931
ENSG00000223749.3	MIR503HG	chrX	133677367	133680741	lincRNA	-	49.8625	62.2232	68.2006	78.5798	0.319497	0.45183	0.656203
ENSG00000270081.1	RP5-935K16.1	chr2	128601127	128603261	lincRNA	-	190.52	101.772	79.7646	72.4733	-0.904612	-1.25613	-1.39442
ENSG00000272520.1	CTD-2044J15.2	chr5	6671219	6674499	lincRNA	+	106.857	77.9848	57.6618	38.7319	-0.45442	-0.889998	-1.46409
ENSG00000258056.1	RP11-644F5.11	chr12	56122888	56124467	antisense	+	133.182	105.45	143.735	174.905	-0.33685	0.110002	0.393168
ENSG00000261824.2	LINC00662	chr19	28175488	28284848	lincRNA	-	2.82034	1.96386	1.52766	1.84352	-0.522182	-0.884543	-0.613404
ENSG00000240990.5	HOXA11-AS	chr7	27224137	27228912	antisense	+	58.7211	26.279	54.7918	49.7405	-1.15997	-0.0999207	-0.239461
ENSG00000267093.1	CTD-2105E13.13	chr19	55911113	55911787	lincRNA	-	291.21	239.879	205.78	520.389	-0.27975	-0.500955	0.837533
ENSG00000267858.1	AC016629.8	chr19	59070496	59086164	antisense	+	8.05317	20.3301	13.0771	9.34215	1.33599	0.699411	0.214198
ENSG00000236618.2	PITPNA-AS1	chr17	1420225	1421390	antisense	+	140.397	180.207	135.287	246.543	0.360139	-0.0534964	0.812322
ENSG00000233621.1	RP11-422J8.1	chr1	37920480	37940012	antisense	-	14.3556	7.6599	12.1039	10.7461	-0.906216	-0.246141	-0.417798
ENSG00000269609.1	RP11-18I14.10	chr10	104209574	104220863	processed_transcript	+	26.4936	18.3832	12.8444	18.8374	-0.527257	-1.04451	-0.492048
ENSG00000267317.1	CTB-25B13.12	chr19	1457664	1462764	processed_transcript	-	34.8201	24.1312	63.0436	43.8631	-0.529023	0.856428	0.333088
ENSG00000264469.1	RP11-173M1.8	chr17	25641669	25642952	lincRNA	+	98.3453	248.271	174.439	90.4081	1.33599	0.82679	-0.121405
ENSG00000246898.1	LINC00920	chr16	66442427	66446038	lincRNA	+	18.1183	90.2162	54.1221	45.889	2.31594	1.57877	1.3407
ENSG00000267100.1	ILF3-AS1	chr19	10762538	10764520	lincRNA	-	129.681	93.7487	97.0146	101.719	-0.468094	-0.418692	-0.35037
ENSG00000271936.1	RP11-443B20.1	chr2	25048479	25049586	antisense	+	151.975	187.469	179.392	199.585	0.302818	0.239285	0.393168
ENSG00000261211.1	RP1-80N2.3	chr6	6680542	6683866	lincRNA	-	32.3358	114.703	38.8807	33.2341	1.8267	0.26592	0.0395315
ENSG00000235437.3	RP11-357C3.3	chrX	62563106	62780951	processed_transcript	-	1.05115	0.819714	0.82478	1.02689	-0.358778	-0.349889	-0.0336945
ENSG00000255414.1	LINC01059	chr11	123325106	123331118	lincRNA	+	27.2061	43.3494	29.3616	25.2655	0.672083	0.110002	-0.106758
ENSG00000153363.8	LINC00467	chr1	211556145	211605878	processed_transcript	+	3.66468	6.793	1.52117	2.83211	0.89036	-1.26851	-0.371812
ENSG00000234771.2	RP11-395P17.3	chr9	130873450	130881013	antisense	-	21.0088	13.7199	38.3446	31.0391	-0.614719	0.86803	0.563093
ENSG00000177822.3	AC108142.1	chr4	182795591	183066402	antisense	-	0.707513	0.64157	0.756585	0.754658	-0.141148	0.0967462	0.0930667
ENSG00000247828.3	TMEM161B-AS1	chr5	87564712	87732502	antisense	+	1.83821	1.39503	0.958109	0.625464	-0.398003	-0.940038	-1.5553
ENSG00000251359.3	WWC2-AS2	chr4	184018170	184020352	lincRNA	-	57.8263	60.8256	88.1223	135.43	0.0729509	0.60778	1.22774
ENSG00000233184.2	RP11-421L21.3	chr1	101491434	101552821	antisense	+	2.13156	4.7565	2.82421	2.02451	1.15799	0.405935	-0.0743365
ENSG00000270959.1	LPP-AS2	chr3	187868994	187871845	antisense	-	32.7831	91.4123	55.282	68.7774	1.47944	0.753859	1.06898
ENSG00000272086.1	CTD-2186M15.3	chr5	32174577	32175378	lincRNA	+	227.535	81.341	326.63	341.34	-1.48404	0.521568	0.58512
ENSG00000230699.2	RP11-54O7.1	chr1	846815	850328	lincRNA	+	42.5685	54.2659	65.5021	49.5276	0.350259	0.621755	0.218445
ENSG00000223960.2	AC009948.5	chr2	179278666	179304970	antisense	+	6.39584	9.72439	5.99182	5.56466	0.604474	-0.0941384	-0.200839
ENSG00000247271.2	ZBED5-AS1	chr11	10879806	10928349	antisense	+	5.48738	5.21964	3.05198	1.99125	-0.0721658	-0.846371	-1.46244
ENSG00000229950.1	TFAP2A-AS1	chr6	10409573	10416679	antisense	+	19.7293	38.3735	14.6386	26.0396	0.959767	-0.430566	0.400364
ENSG00000272994.1	RP11-332H14.2	chr2	105950484	105953932	lincRNA	-	88.0973	72.0855	30.1688	33.6408	-0.289389	-1.54604	-1.38889
ENSG00000251432.2	RP11-420A23.1	chr4	129213906	129440549	lincRNA	+	0.28867	0.617538	0.44506	1.6816	1.0971	0.624576	2.54233
ENSG00000272077.1	RP11-348P10.2	chr3	44708904	44710856	lincRNA	+	148.432	119.914	80.7423	45.2746	-0.307805	-0.87841	-1.71303
ENSG00000248175.1	CTC-428G20.3	chr5	114539713	114541943	lincRNA	-	79.6334	142.839	60.7819	33.4383	0.842945	-0.389732	-1.25187
ENSG00000260177.1	RP4-536B24.3	chr16	87813740	87840082	lincRNA	-	3.90293	5.67964	11.1287	6.60506	0.541243	1.51166	0.759014
ENSG00000256092.2	hsa-mir-8072	chr12	123848415	123850660	lincRNA	+	47.8771	45.1452	82.8412	142.701	-0.0847658	0.791012	1.57558
ENSG00000267161.1	AC005943.5	chr19	1573595	1575474	lincRNA	-	57.2029	33.3906	62.0706	223.409	-0.776644	0.117822	1.96553
ENSG00000132204.9	LINC00470	chr18	1254384	1408345	lincRNA	-	1.33555	1.39495	0.982746	0.98659	0.0627805	-0.442539	-0.436907
ENSG00000222041.6	LINC00152	chr2	87754887	87906324	lincRNA	+	0.864058	0.637391	1.06157	2.13373	-0.438948	0.297001	1.30418
ENSG00000246582.2	RP11-1149O23.3	chr8	23081984	23088439	processed_transcript	+	50.6779	19.0657	29.2999	23.1037	-1.41038	-0.790462	-1.13323
ENSG00000246334.2	PRR7-AS1	chr5	176865504	176874700	antisense	-	17.2781	13.3829	30.5072	18.3196	-0.368559	0.820201	0.0844398
ENSG00000238273.3	AC012360.6	chr2	105979495	105995296	antisense	+	4.43633	21.9916	8.17918	5.94263	2.30951	0.882592	0.421738
ENSG00000223546.2	LINC00630	chrX	102024089	102140334	lincRNA	+	1.92967	1.93058	1.24737	1.06911	0.000675014	-0.62947	-0.851944
ENSG00000204758.3	CTC-308K20.1	chr5	172381789	172386395	antisense	-	24.3503	28.291	27.3745	68.3543	0.216404	0.168896	1.48909
ENSG00000261788.1	RP11-480G7.1	chr16	46737281	46737937	lincRNA	-	406.058	334.746	144.154	223.129	-0.278617	-1.49407	-0.863804
ENSG00000260482.1	CTD-2196E14.9	chr16	23681332	23684448	lincRNA	+	59.99	53.4355	28.3251	83.3134	-0.166925	-1.08264	0.473826
ENSG00000259802.1	CTD-2256P15.2	chr5	10352813	10353713	antisense	-	275.201	152.831	140.097	248.558	-0.848552	-0.974062	-0.146905
ENSG00000254101.1	RP11-30J20.1	chr8	137543041	137997178	lincRNA	+	0.576259	0.472913	0.117997	0.407448	-0.285143	-2.28796	-0.5001
ENSG00000261488.1	RP11-757F18.5	chr3	111852270	111854206	antisense	+	26.5524	125.891	107.461	69.8997	2.24526	2.01689	1.39644
ENSG00000229043.2	AC091729.9	chr7	1200010	1204903	antisense	+	34.383	25.6452	39.2975	42.8966	-0.423007	0.192743	0.319168
ENSG00000226137.3	BAIAP2-AS1	chr17	79002933	79008501	lincRNA	-	28.5362	18.2024	32.8352	45.1364	-0.648667	0.202449	0.661497
ENSG00000272703.1	RP11-78A19.4	chr18	11857154	11857553	antisense	-	163.973	435.449	323.908	678.325	1.40905	0.982128	2.04852
ENSG00000248049.2	UBA6-AS1	chr4	68566998	68946670	antisense	+	0.283097	0.55931	0.207559	0.640116	0.982348	-0.447775	1.17703
ENSG00000185186.4	LINC00313	chr21	44881974	44899414	lincRNA	-	5.89512	7.8869	14.821	9.97651	0.419937	1.33005	0.759014
ENSG00000233937.2	CTC-338M12.4	chr5	180673523	180699168	antisense	+	10.7514	1.41145	9.46452	7.86149	-2.92927	-0.183926	-0.451653
ENSG00000273066.1	RP11-216L13.19	chr9	139693675	139704494	processed_transcript	+	24.6209	14.944	12.8197	14.0398	-0.720322	-0.941528	-0.810365
ENSG00000203499.6	FAM83H-AS1	chr8	144816310	144828507	lincRNA	+	11.8775	12.8599	20.6751	10.1893	0.11465	0.799662	-0.221178
ENSG00000260054.1	RP11-611L7.1	chr7	6694495	6696063	lincRNA	+	187.763	64.637	156.805	65.1689	-1.53848	-0.259947	-1.52666
ENSG00000260466.1	RP4-536B24.2	chr16	87870138	87871269	antisense	+	119.826	125.883	156.076	185.582	0.0711408	0.381304	0.631112
ENSG00000203739.3	RP11-296O14.3	chr1	173386932	173430501	antisense	-	1.93069	5.76015	2.31517	4.18361	1.57699	0.262005	1.11563
ENSG00000175898.4	CTD-2369P2.2	chr19	10332111	10333870	lincRNA	-	90.3295	28.8092	107.522	161.717	-1.64867	0.251358	0.840203
ENSG00000247708.3	STX18-AS1	chr4	4543858	4712665	antisense	+	1.32882	1.11502	0.765604	0.80166	-0.253082	-0.79548	-0.729087
ENSG00000272452.1	RP11-391M1.4	chr3	40507957	40510078	lincRNA	+	141.012	92.1558	46.0714	52.084	-0.613671	-1.61387	-1.43691
ENSG00000267519.2	MIR24-2	chr19	13945330	13947173	lincRNA	-	96.3551	85.1072	82.0969	95.9046	-0.179081	-0.231035	-0.00676219
ENSG00000223745.3	RP4-717I23.3	chr1	93727743	93811582	processed_transcript	-	1.44925	3.31001	1.16554	1.38353	1.19153	-0.314313	-0.066957
ENSG00000233006.2	AC034220.3	chr5	131646978	131705608	processed_transcript	-	2.55063	3.21035	1.50539	3.53286	0.331881	-0.760715	0.469984
ENSG00000237187.4	NR2F1-AS1	chr5	92745065	92921354	processed_transcript	-	0.662722	0.971877	0.750991	1.17495	0.55237	0.180392	0.826128
ENSG00000221817.5	RP11-137L10.6	chr10	75255283	75279828	processed_transcript	+	7.42537	9.83139	2.69691	5.96345	0.404933	-1.46115	-0.316316
ENSG00000247137.4	RP11-727A23.5	chr11	82895533	82904836	processed_transcript	-	15.5724	24.3828	8.47086	18.7026	0.646871	-0.87841	0.264249
ENSG00000270103.2	RNU11	chr1	28975112	28975245	lincRNA	+	878.426	2921.14	189.605	394.536	1.73354	-2.21193	-1.15476
ENSG00000261373.1	VPS9D1-AS1	chr16	89778264	89784573	antisense	+	60.7393	9.17971	31.4768	18.8232	-2.72611	-0.948342	-1.69012
ENSG00000272093.1	CTC-365E16.1	chr5	71656517	71658805	lincRNA	+	93.9547	85.4294	77.1512	35.0047	-0.137233	-0.284277	-1.42442
ENSG00000232533.1	AC093673.5	chr7	143076785	143077588	antisense	-	110.574	219.374	219.828	216.675	0.988376	0.991358	0.970518
ENSG00000257732.1	RP11-818F20.5	chr12	104656092	104674500	antisense	-	2.28482	14.2889	4.79471	9.60192	2.64474	1.06936	2.07124
ENSG00000251602.2	RP11-521B24.3	chr14	105883221	105886076	antisense	-	63.8374	48.1778	56.3086	59.975	-0.406034	-0.181046	-0.0900406
ENSG00000232098.2	CTD-2619J13.14	chr19	58915605	58919851	lincRNA	-	59.4334	30.1213	41.5737	29.2696	-0.980488	-0.515602	-1.02187
ENSG00000270067.1	CTC-487M23.5	chr5	112229030	112229698	antisense	+	209.875	397.369	75.5013	214.987	0.920948	-1.47496	0.0347144
ENSG00000271643.1	RP11-10C24.3	chr3	33837180	33838442	lincRNA	-	103.685	162.532	117.395	100.666	0.648515	0.179164	-0.0426276
ENSG00000270696.1	RP11-342K6.1	chr2	75887588	75889334	antisense	+	88.3256	128.534	61.3826	69.5974	0.541243	-0.525001	-0.343797
ENSG00000184441.4	AP001062.7	chr21	45751117	45755734	antisense	+	29.3532	20.9064	31.4057	53.2372	-0.489574	0.0975114	0.858918
ENSG00000180139.10	ACTA2-AS1	chr10	90692400	90700368	antisense	+	15.8355	26.348	18.5934	14.904	0.734535	0.231632	-0.0874574
ENSG00000273015.1	LINC00938	chr12	46119510	46121558	lincRNA	-	127.783	58.914	50.7919	84.9562	-1.11702	-1.33103	-0.58891
ENSG00000257698.1	RP11-620J15.3	chr12	58325311	58329958	lincRNA	-	35.1975	52.4477	12.8882	27.3382	0.575407	-1.44943	-0.364556
ENSG00000245937.3	CTC-228N24.3	chr5	127276118	127418864	lincRNA	-	2.0625	1.13263	0.927462	0.541725	-0.864712	-1.15303	-1.92876
ENSG00000262580.1	RP11-334C17.5	chr17	78174472	78179748	antisense	-	36.3158	16.0082	44.8092	25.6493	-1.18179	0.303197	-0.501677
ENSG00000247498.5	RP11-392P7.6	chr12	13080660	13137579	antisense	+	1.80627	4.53633	2.54748	1.21302	1.32851	0.496061	-0.57441
ENSG00000241316.2	RP11-81N13.1	chr3	67705121	67998137	lincRNA	+	0.318974	0.625893	0.365762	0.650343	0.972478	0.197465	1.02776
ENSG00000234171.1	AC108488.3	chr2	3606082	3609324	antisense	+	64.8659	42.4268	47.6424	37.4821	-0.612484	-0.445213	-0.791256
ENSG00000247572.3	CKMT2-AS1	chr5	80499903	80597379	antisense	-	0.862962	1.88146	1.19651	1.81329	1.12448	0.471459	1.07124
ENSG00000226328.2	CTA-217C2.1	chr22	45528901	45559662	lincRNA	-	3.34225	3.76547	2.56183	8.70875	0.17201	-0.383645	1.38165
ENSG00000261423.1	RP11-1007O24.3	chr15	72700119	72767509	lincRNA	-	2.5658	1.68299	1.77746	2.86871	-0.608386	-0.529595	0.160995
ENSG00000227036.2	LINC00511	chr17	70319264	70636611	lincRNA	-	0.176711	0.494262	0.605907	0.452537	1.48388	1.77771	1.35664
ENSG00000259426.1	RP11-253M7.1	chr15	69689243	69707368	antisense	-	2.3205	4.79295	4.69566	17.98	1.04648	1.01689	2.95388
ENSG00000268460.1	AC006262.6	chr19	46706683	46718094	processed_transcript	+	1.63815	12.6884	20.4418	12.5853	2.95337	3.64138	2.94161
ENSG00000245149.3	RNF139-AS1	chr8	125474726	125486817	lincRNA	-	9.66261	18.1617	9.12466	8.90814	0.910417	-0.0826427	-0.117289
ENSG00000267242.1	AC069278.4	chr19	44978645	44979403	lincRNA	-	129.469	334.271	124.756	123.878	1.36841	-0.0534964	-0.0636893
ENSG00000261706.1	AP001505.9	chr21	46414277	46415100	lincRNA	-	130.6	117.284	126.394	312.081	-0.155155	-0.0472374	1.25676
ENSG00000272003.1	RP11-23P13.7	chr15	42188137	42189031	lincRNA	-	88.8645	153.856	148.089	225.512	0.791906	0.736785	1.34353
ENSG00000261335.1	RP11-318A15.2	chr17	74668024	74669740	antisense	+	73.5298	98.4371	58.7819	94.9553	0.420874	-0.322957	0.368921
ENSG00000231770.1	TMEM44-AS1	chr3	194304740	194310989	antisense	+	12.7132	36.2991	17.1506	18.5619	1.5136	0.43193	0.54602
ENSG00000251141.1	RP11-53O19.1	chr5	44745002	44808879	antisense	-	1.0974	4.64664	1.48043	0.778238	2.0821	0.43193	-0.4958
ENSG00000248092.3	NNT-AS1	chr5	43571696	43603332	antisense	-	4.87471	4.27154	3.88592	4.97597	-0.19056	-0.327061	0.0296612
ENSG00000237438.2	CECR7	chr22	17517460	17541715	lincRNA	+	6.74347	6.96426	4.93848	4.78225	0.0464787	-0.449425	-0.4958
ENSG00000272711.1	RP11-259N19.1	chr2	75059782	75061114	lincRNA	-	112.27	86.9591	108.859	122.33	-0.368559	-0.0445076	0.123808
ENSG00000239653.1	PSMD6-AS2	chr3	63989698	63997824	antisense	+	9.77662	18.1147	13.5769	24.4704	0.889753	0.473751	1.32363
ENSG00000260578.1	CTD-2541J13.1	chr18	65149028	65152203	lincRNA	-	39.7408	63.8431	35.7412	33.054	0.683909	-0.153032	-0.265795
ENSG00000271781.1	CTD-2589H19.6	chr5	675941	676731	antisense	+	171.549	146.62	159.604	234.225	-0.22654	-0.104122	0.449274
ENSG00000260942.1	CAPN10-AS1	chr2	241522117	241526116	antisense	-	35.058	27.7578	18.9178	58.0113	-0.33685	-0.889998	0.726592
ENSG00000241990.1	RP6-109B7.3	chr22	46449585	46453090	antisense	+	29.3327	43.3741	32.3761	48.0647	0.564327	0.142424	0.712471
ENSG00000203706.4	SERTAD4-AS1	chr1	210404801	210407392	antisense	-	48.6982	68.9196	41.364	49.0315	0.501045	-0.235494	0.00983977
ENSG00000231607.4	DLEU2	chr13	50601269	50699856	processed_transcript	-	1.65907	2.61904	0.799339	0.364174	0.658663	-1.0535	-2.18768
ENSG00000186615.6	KTN1-AS1	chr14	55965996	56046828	antisense	-	2.486	1.7315	1.36488	1.46916	-0.521805	-0.865051	-0.758835
ENSG00000198468.3	FLVCR1-AS1	chr1	213025450	213031430	lincRNA	-	29.6961	21.3871	10.0153	31.8664	-0.473528	-1.56807	0.101762
ENSG00000273329.1	RP11-448A19.1	chr7	129244389	129251471	lincRNA	-	24.4153	26.5777	18.249	8.18932	0.122428	-0.419971	-1.57597
ENSG00000266401.1	RP11-874J12.4	chr18	3653410	3656282	antisense	+	35.7977	80.6613	40.6095	20.1939	1.17201	0.181952	-0.825949
ENSG00000226688.2	ENTPD1-AS1	chr10	97512963	97849995	antisense	-	0.485304	0.343675	0.392816	0.409717	-0.497842	-0.305035	-0.244262
ENSG00000261286.1	RP11-517C16.2	chr16	84492865	84500967	antisense	-	9.80558	11.6158	27.6234	16.021	0.244418	1.49421	0.708291
ENSG00000259976.1	RP11-553L6.5	chr3	114033348	114035026	lincRNA	-	91.9049	125.114	50.7204	37.8548	0.445028	-0.857576	-1.27967
ENSG00000268001.1	CTC-241F20.3	chr19	48758932	48761456	antisense	+	33.3273	69.793	36.2176	54.7098	1.06638	0.119986	0.715097
ENSG00000267080.1	ASB16-AS1	chr17	42253341	42264085	antisense	-	13.0488	9.20865	19.6571	7.96857	-0.50286	0.591129	-0.711529
ENSG00000258297.1	RP11-658F2.8	chr11	66433507	66435845	antisense	+	83.9501	86.6988	28.313	24.8062	0.0464787	-1.56807	-1.75883
ENSG00000267121.1	CTD-2020K17.1	chr17	43268298	43299589	antisense	-	5.6752	2.9305	3.82803	4.76605	-0.953521	-0.56807	-0.251875
ENSG00000231064.1	RP11-263K19.4	chr1	155166659	155175286	antisense	+	8.66716	13.7061	13.8846	20.8084	0.661189	0.679858	1.26353
ENSG00000260329.1	RP11-412D9.4	chr12	107347807	107349275	antisense	-	57.3011	139.724	79.4486	50.7952	1.28594	0.471459	-0.173872
ENSG00000232388.2	LINC00493	chr20	18548064	18550207	lincRNA	+	102.493	54.0502	44.1275	52.838	-0.923148	-1.21577	-0.955872
ENSG00000260896.1	RP11-314O13.1	chr16	80862632	80926492	lincRNA	-	1.7563	2.87186	1.28338	1.68663	0.709444	-0.452592	-0.058395
ENSG00000255198.3	SNHG9	chr16	2014960	2015510	lincRNA	+	390.852	241.312	154.743	180.769	-0.695724	-1.33674	-1.11247
ENSG00000225431.1	AP001626.1	chr21	44019390	44035168	lincRNA	-	2.36949	10.2471	6.39306	9.80214	2.11257	1.43193	2.04852
ENSG00000231711.2	LINC00899	chr22	46435787	46440733	processed_transcript	-	30.2352	10.2457	15.933	47.4624	-1.5612	-0.924213	0.650556
ENSG00000246174.3	KCTD21-AS1	chr11	77850817	77886369	antisense	+	1.84027	2.71503	2.39392	6.36993	0.561052	0.379463	1.79136
ENSG00000235499.1	AC073046.25	chr2	74212259	74213470	lincRNA	+	77.1796	41.8459	109.324	180.164	-0.883132	0.50232	1.22302
ENSG00000234678.1	RP11-465N4.4	chr1	201969222	201979481	antisense	-	3.6442	10.1144	15.0557	16.1522	1.47274	2.04664	2.14806
ENSG00000223477.3	LINC00842	chr10	47011753	47174018	lincRNA	-	0.662399	0.758444	1.01016	0.57868	0.195342	0.608808	-0.194934
ENSG00000249306.1	RP11-267A15.1	chr5	173763298	173959460	lincRNA	+	0.21441	0.541272	0.65884	0.915131	1.33599	1.61956	2.09361
ENSG00000267010.1	RP11-108P20.1	chr18	56419380	56421709	lincRNA	+	44.1438	88.0699	35.1896	29.6453	0.996438	-0.327061	-0.57441
ENSG00000246089.3	RP11-115C21.2	chr8	6261072	6264663	antisense	-	44.2466	23.5196	37.7454	35.3775	-0.911701	-0.229268	-0.322736
ENSG00000228544.1	KIAA1984-AS1	chr9	139698379	139703300	antisense	-	16.144	1.96148	23.06	56.683	-3.04098	0.514393	1.81191
ENSG00000234290.2	AC116366.6	chr5	131804582	131808735	antisense	-	13.5032	53.4569	22.0114	16.625	1.98508	0.704949	0.300059
ENSG00000267432.1	RP11-559N14.5	chr17	76480964	76495428	antisense	+	6.78496	8.67547	11.5504	5.91913	0.354601	0.767533	-0.196956
ENSG00000259943.1	RP1-39G22.7	chr1	40722099	40723639	antisense	-	103.175	87.7497	38.8905	86.0806	-0.233629	-1.4076	-0.261335
ENSG00000272631.1	RP11-359E3.4	chr10	88509511	88516055	antisense	-	19.9955	29.5002	12.0422	10.1287	0.561052	-0.731568	-0.981227
ENSG00000226696.1	LENG8-AS1	chr19	54955991	54960223	antisense	-	24.2937	14.8254	19.3659	54.1648	-0.712513	-0.327061	1.15677
ENSG00000254554.1	RP11-351I24.1	chr11	10324204	10325251	antisense	-	75.8785	142.897	87.3096	129.251	0.913212	0.202449	0.768412
ENSG00000260804.2	RP11-566E18.3	chr2	217081768	217084915	lincRNA	+	57.9141	25.3044	44.0724	35.1033	-1.19453	-0.39404	-0.722309
ENSG00000272821.1	CTA-384D8.36	chr22	50962355	50963209	antisense	+	153.22	87.5955	177.172	158.461	-0.80668	0.209538	0.0485202
ENSG00000229127.1	AC007038.7	chr2	210895457	210929080	antisense	+	4.86461	4.80858	2.34377	2.38202	-0.0167151	-1.0535	-1.03014
ENSG00000259248.1	USP3-AS1	chr15	63836446	63893788	antisense	-	1.46695	1.89373	0.659658	3.85302	0.368407	-1.15303	1.39317
ENSG00000272106.1	RP11-345P4.9	chr1	1549138	1551175	antisense	-	50.4717	77.0017	41.7814	55.5875	0.609415	-0.272614	0.139286
ENSG00000260339.1	HEXA-AS1	chr15	72668454	72671129	antisense	+	29.699	48.7134	24.7461	65.0431	0.713903	-0.263215	1.13098
ENSG00000271975.1	RP11-383J24.6	chr8	125318430	125320617	lincRNA	-	76.9255	69.5136	27.3852	42.9353	-0.146166	-1.49007	-0.841297
ENSG00000249395.2	CASC9	chr8	76135639	76236976	lincRNA	-	2.39802	1.47639	0.559906	0.545063	-0.699765	-2.09858	-2.13735
ENSG00000254143.1	RP11-470M17.2	chr8	40018977	40030131	lincRNA	+	3.77076	13.1971	11.8694	9.90408	1.80729	1.65432	1.39317
ENSG00000259901.1	RP5-991G20.4	chr16	72823142	72825522	antisense	+	47.125	40.5566	59.6	48.7368	-0.216556	0.338821	0.0485202
ENSG00000228486.5	AC017099.3	chr2	98280680	98319527	antisense	+	1.44358	4.22406	3.65145	1.84842	1.54898	1.33882	0.356643
ENSG00000179523.4	EIF3J-AS1	chr15	44819455	44829121	lincRNA	-	14.5041	16.7265	9.13108	7.42867	0.205677	-0.667605	-0.965286
ENSG00000248015.2	AC005329.7	chr19	1392169	1396466	antisense	-	9.788	19.0938	32.2774	40.4911	0.964017	1.72144	2.04852
ENSG00000262903.1	RP11-235E17.6	chr17	3558915	3561386	antisense	-	20.8035	41.9927	30.6161	80.4719	1.01331	0.557461	1.95166
ENSG00000245146.2	LINC01024	chr5	139452442	139488215	antisense	-	2.09017	4.85686	2.37914	2.62487	1.2164	0.186818	0.328628
ENSG00000237686.2	RP5-1120P11.1	chr6	43963460	44042389	antisense	-	1.06574	1.43694	1.79716	1.36462	0.431143	0.753859	0.356643
ENSG00000261761.2	RP11-103J17.2	chr4	37003438	37022330	lincRNA	+	5.6894	9.06898	4.67187	3.94703	0.672664	-0.284277	-0.527509
ENSG00000263072.1	RP11-473M20.14	chr16	3166043	3184883	antisense	-	6.2012	5.25147	7.86371	5.27723	-0.239825	0.342663	-0.232766
ENSG00000263412.1	RP5-890E16.2	chr17	46122503	46125435	processed_transcript	-	35.0651	50.2047	31.1777	34.8516	0.517784	-0.16952	-0.00881293
ENSG00000244041.3	LINC01011	chr6	2988201	2991407	lincRNA	+	21.8647	65.4838	30.4796	12.9215	1.58253	0.479236	-0.758835
ENSG00000258168.1	RP11-588H23.3	chr12	70861860	70932859	antisense	+	1.5797	1.56345	1.59831	1.55594	-0.0149218	0.0168929	-0.0218691
ENSG00000247240.3	UBL7-AS1	chr15	74753606	74773643	antisense	+	6.2972	9.63464	3.14636	2.61882	0.613519	-1.00103	-1.26579
ENSG00000266835.1	RP11-838N2.4	chr18	3466248	3478976	lincRNA	+	6.97606	11.5651	3.21954	11.5001	0.729289	-1.11556	0.721158
ENSG00000231419.2	LINC00689	chr7	158799213	158822886	processed_transcript	+	5.13259	3.97548	7.58983	2.68324	-0.368559	0.564381	-0.935712
ENSG00000245556.2	CTD-2037K23.2	chr5	77638189	77656331	lincRNA	-	7.98534	7.3157	5.03876	4.56689	-0.126358	-0.664285	-0.80614
ENSG00000225791.2	TRAM2-AS1	chr6	52442105	52448783	lincRNA	+	25.1926	20.2358	8.49644	14.4746	-0.316091	-1.56807	-0.799477
ENSG00000261088.1	RP11-61A14.3	chr16	66923072	66924996	lincRNA	+	60.7228	79.0157	27.8519	55.9815	0.379902	-1.12446	-0.117289
ENSG00000272068.1	RP11-284F21.9	chr1	156607575	156610796	lincRNA	-	13.0578	19.4787	59.6966	41.1562	0.576993	2.19274	1.6562
ENSG00000233429.5	HOTAIRM1	chr7	27135266	27139884	antisense	+	37.4425	22.4695	24.5731	16.7451	-0.73671	-0.607598	-1.16093
ENSG00000237864.1	LINC00322	chr21	44742297	44751919	lincRNA	-	3.88545	11.2856	11.1384	16.0734	1.53833	1.51939	2.04852
ENSG00000231566.1	RP5-1158E12.3	chrX	45707328	45710920	lincRNA	-	29.9232	28.2157	21.0613	41.5185	-0.0847658	-0.506669	0.472491
ENSG00000257038.1	RP11-800A3.7	chr11	73018280	73020406	antisense	-	41.7645	20.4309	48.9284	94.8297	-1.03152	0.228397	1.18306
ENSG00000175701.6	LINC00116	chr2	110969106	111002997	lincRNA	-	2.89569	4.69935	1.76718	2.93361	0.698555	-0.712459	0.0187729
ENSG00000236537.1	RP11-732M18.3	chr6	158703295	158733390	lincRNA	+	2.79508	4.08935	3.14223	3.94602	0.548979	0.168896	0.497505
ENSG00000235387.1	LINC00961	chr9	35909480	35911683	lincRNA	+	25.4556	31.7659	40.064	91.5152	0.319497	0.654323	1.84603
ENSG00000265933.1	LINC00668	chr18	6919495	6929965	lincRNA	-	9.37323	13.5983	6.62349	10.2873	0.536804	-0.500955	0.13425
ENSG00000215256.3	DHRS4-AS1	chr14	24407940	24458048	processed_transcript	-	2.33158	2.55239	2.20177	1.54325	0.130543	-0.0826427	-0.595336
ENSG00000259498.1	RP11-244F12.3	chr15	63338233	63341586	antisense	-	11.15	43.1813	42.3048	23.0626	1.95337	1.92378	1.04852
ENSG00000262877.3	RP11-1055B8.4	chr17	79361930	79364056	lincRNA	-	59.3495	30.6463	42.9977	75.3441	-0.953521	-0.464976	0.344259
ENSG00000240288.3	GHRLOS	chr3	10327438	10335133	antisense	+	18.2192	12.2302	13.9278	13.6383	-0.57501	-0.387497	-0.417798
ENSG00000237923.1	XXbac-BPG27H4.8	chr6	30807303	30815936	lincRNA	-	3.24793	8.10615	12.4145	23.0333	1.3195	1.93443	2.82613
ENSG00000268006.1	PTOV1-AS1	chr19	50341896	50354933	antisense	-	10.0368	4.25724	8.22076	11.863	-1.23731	-0.287962	0.241165
ENSG00000266753.2	RP11-690G19.3	chr17	37408897	37410550	lincRNA	-	62.1966	59.8534	81.9986	56.8055	-0.0554009	0.398764	-0.130803
ENSG00000272899.1	RP11-309L24.9	chr7	128510821	128512098	lincRNA	+	84.1693	86.9251	64.179	97.3209	0.0464787	-0.391192	0.209456
ENSG00000270145.1	CTD-2267D19.6	chr17	38459457	38460909	lincRNA	+	83.6803	109.687	60.7858	36.1386	0.390433	-0.461154	-1.21135
ENSG00000212694.4	AC084018.1	chr12	122233173	122241812	lincRNA	-	15.1465	12.8491	9.8517	12.148	-0.237314	-0.620537	-0.318262
ENSG00000249199.1	CTD-2139B15.5	chr5	17369334	17375686	lincRNA	-	6.62138	7.59797	12.9025	36.5219	0.198482	0.962445	2.46356
ENSG00000257261.1	RP11-96H19.1	chr12	46777462	46850051	lincRNA	+	0.515034	2.46002	1.0422	1.25553	2.25593	1.01689	1.28556
ENSG00000234327.3	AC012146.7	chr17	5014763	5017674	processed_transcript	+	78.663	20.7241	21.657	40.7954	-1.92437	-1.86085	-0.94728
ENSG00000271912.1	RP11-661A12.14	chr8	144683416	144685394	lincRNA	+	51.9772	29.2795	47.8086	85.1703	-0.82799	-0.120611	0.712471
ENSG00000268471.3	MIR4453	chr4	153457416	153460415	lincRNA	+	34.2817	46.6691	42.0431	15.6551	0.445028	0.294427	-1.1308
ENSG00000233461.1	RP11-295G20.2	chr1	231658134	231664302	antisense	-	28.7909	14.4756	22.9974	7.61183	-0.991995	-0.324144	-1.9193
ENSG00000240875.1	LINC00886	chr3	156465135	156534851	lincRNA	-	1.8769	0.830724	1.31122	2.17879	-1.17591	-0.517443	0.21517
ENSG00000223784.1	RP11-554I8.2	chr10	6779344	6780988	lincRNA	+	71.0649	76.3273	38.3477	65.516	0.103062	-0.889998	-0.117289
ENSG00000253716.1	RP13-582O9.5	chr8	144362331	144363860	antisense	-	131.425	80.4898	49.4783	32.5124	-0.707361	-1.40937	-2.01517
ENSG00000270175.1	RP11-793H13.11	chr12	53893946	53894720	antisense	-	114.717	140.297	126.25	146.294	0.290404	0.138199	0.35079
ENSG00000255121.2	RP11-110I1.12	chr11	118865534	118868714	lincRNA	-	32.3305	30.3537	30.7288	36.476	-0.0910248	-0.0733049	0.174051
ENSG00000233223.2	AC113189.5	chr17	7485282	7487390	antisense	-	31.0366	44.6449	50.8416	61.5761	0.524526	0.712038	0.988399
ENSG00000215447.3	BX322557.10	chr21	46707967	46711653	processed_transcript	+	19.0175	22.9135	25.6553	40.4597	0.268871	0.43193	1.08916
ENSG00000268573.1	RP11-158H5.7	chr18	32860831	32870165	lincRNA	-	8.51134	13.9606	9.45586	10.3558	0.713903	0.151823	0.282985
ENSG00000264247.1	LINC00909	chr18	72259010	72265744	lincRNA	-	16.6554	13.6172	7.95768	22.5566	-0.290556	-1.06557	0.437563
ENSG00000255135.3	RP11-111M22.3	chr11	76152382	76155700	lincRNA	-	22.5351	36.364	15.2004	43.2824	0.690335	-0.56807	0.941605
ENSG00000267078.1	RP11-666A8.9	chr17	74565874	74567322	antisense	+	74.2294	39.9964	54.423	118.252	-0.892121	-0.447775	0.6718
ENSG00000253686.1	CTB-43E15.3	chr5	173134617	173173214	lincRNA	-	0.363232	2.68839	2.69508	3.86389	2.88778	2.89136	3.41109
ENSG00000224281.4	SLC25A5-AS1	chrX	118599997	118603061	processed_transcript	-	21.3529	11.8136	16.4605	79.3192	-0.853986	-0.375424	1.89324
ENSG00000237523.1	LINC00857	chr10	81967466	81979413	lincRNA	+	9.77908	7.67543	11.3454	5.77917	-0.34945	0.214339	-0.758835
ENSG00000223482.3	NUTM2A-AS1	chr10	88963632	89102369	antisense	-	0.875785	0.591377	0.477131	0.995319	-0.566498	-0.876192	0.184582
ENSG00000260879.1	RP11-483I13.5	chr1	108742548	108744113	antisense	+	44.7913	114.103	50.3543	28.2352	1.34904	0.168896	-0.665725
ENSG00000267165.1	RP11-78A19.3	chr18	11851413	11852750	antisense	-	20.9718	124.536	51.8683	68.1659	2.57004	1.3064	1.7006
ENSG00000263320.1	RP11-498D10.6	chr16	71963914	71965102	antisense	+	59.0054	146.249	58.3737	46.4941	1.30951	-0.0155285	-0.343797
ENSG00000259172.1	RP11-299G20.2	chr15	101835624	101845942	antisense	+	5.88796	11.226	7.33207	11.7772	0.931001	0.316453	1.00016
ENSG00000189229.10	AC069277.2	chr3	6532166	6777816	lincRNA	+	0.399502	0.57958	0.269472	0.314794	0.536804	-0.56807	-0.343797
ENSG00000260633.1	RP11-375I20.6	chr3	134066130	134068075	lincRNA	-	24.0269	65.7559	17.8272	78.0958	1.45247	-0.430566	1.7006
ENSG00000273247.1	RP11-83A24.2	chr4	140333081	140375188	antisense	-	1.88674	4.01164	1.57208	1.31178	1.0883	-0.263215	-0.524369
ENSG00000262050.1	RP11-74E22.3	chr17	2615603	2616127	antisense	+	294.306	101.314	126.328	274.067	-1.53848	-1.22015	-0.102789
ENSG00000270681.1	RP11-372K14.2	chr4	152061143	152062255	antisense	+	100.861	125.864	42.5204	76.9913	0.319497	-1.24614	-0.389601
ENSG00000239523.1	MYLK-AS1	chr3	123304389	123363415	antisense	+	1.58345	1.71705	1.17487	2.01192	0.116868	-0.430566	0.345502
ENSG00000224635.1	RP4-564F22.5	chr20	37034658	37045444	lincRNA	-	9.09862	12.9761	8.76741	4.60889	0.512142	-0.0534964	-0.981227
ENSG00000263327.2	TAPT1-AS1	chr4	16228286	16321763	antisense	+	1.24983	0.826082	1.21397	0.974976	-0.597377	-0.0420008	-0.358297
ENSG00000256628.2	ZBTB11-AS1	chr3	101395274	101398061	antisense	+	25.1519	14.7194	57.6825	41.6195	-0.772949	1.19747	0.726592
ENSG00000240541.2	TM4SF1-AS1	chr3	149095565	149104370	antisense	+	8.49195	18.3622	6.08598	7.84143	1.11257	-0.480607	-0.114978
ENSG00000267751.1	AC009005.2	chr19	567212	572215	antisense	-	11.209	23.152	23.3121	15.4565	1.04648	1.05642	0.463558
ENSG00000227896.2	RP11-77P6.2	chr10	88281702	88284858	antisense	+	47.3838	38.2306	22.9721	17.5016	-0.309665	-1.04451	-1.43691
ENSG00000268621.1	AC006262.5	chr19	46692423	46706340	lincRNA	-	4.3653	5.2018	4.75647	12.1051	0.25293	0.123808	1.47146
ENSG00000261737.1	RP4-612B15.3	chr1	87169185	87170145	antisense	-	77.8871	120.656	88.655	94.9352	0.631441	0.186818	0.285559
ENSG00000231889.3	TRAF3IP2-AS1	chr6	111804714	111919505	antisense	+	1.18061	1.55561	0.439362	0.120295	0.397951	-1.42605	-3.29489
ENSG00000272345.1	RP1-30M3.5	chr6	24701135	24702021	antisense	-	94.9414	226.059	32.0199	43.6394	1.25159	-1.56807	-1.1214
ENSG00000237399.3	PITRM1-AS1	chr10	3183824	3210164	processed_transcript	+	3.19355	4.67232	0.957381	4.92796	0.548979	-1.73799	0.625829
ENSG00000273382.1	RP5-1065J22.8	chr1	109630593	109633480	antisense	-	38.8491	32.5984	22.9289	37.308	-0.253082	-0.760715	-0.058395
ENSG00000185065.6	AC000068.5	chr22	19435416	19437628	antisense	+	21.1267	80.7281	28.5007	23.7221	1.934	0.43193	0.167165
ENSG00000260025.1	RP11-490M8.1	chr2	36581892	36582257	lincRNA	-	166.444	264.451	129.542	408.588	0.667967	-0.361619	1.29561
ENSG00000225465.6	RFPL1S	chr22	29832818	29874164	antisense	-	2.82568	2.62638	1.21982	2.40466	-0.105524	-1.21193	-0.232766
ENSG00000260317.1	RP11-48B3.4	chr8	81453535	81455339	lincRNA	+	46.6286	54.8435	10.484	87.2616	0.234106	-2.15303	0.90413
ENSG00000266278.1	RP11-41O4.2	chr18	68047376	68051827	lincRNA	-	4.19971	50.4201	12.7475	4.34335	3.58564	1.60186	0.0485202
ENSG00000214293.4	RSBN1L-AS1	chr7	77286977	77325582	lincRNA	-	1.57368	3.56295	1.71469	2.14616	1.17893	0.123808	0.447616
ENSG00000240032.1	RP11-274H2.3	chr3	145784131	145786972	antisense	-	13.1594	59.4573	11.0953	32.0795	2.17576	-0.246141	1.28556
ENSG00000254967.2	RP11-680F20.6	chr11	125820011	125826214	antisense	+	10.5473	16.728	17.7859	12.4664	0.665389	0.753859	0.241165
ENSG00000267160.1	RP11-1072C15.4	chr17	42751057	42753625	antisense	-	25.4771	51.6828	12.2748	44.0934	1.02048	-1.0535	0.791362
ENSG00000271335.1	RP11-324I22.4	chr10	35603480	35625329	antisense	-	5.77496	4.6387	2.30834	4.42406	-0.316091	-1.32296	-0.384439
ENSG00000271204.1	RP11-138A9.1	chr7	130614968	130616965	lincRNA	-	42.1222	95.4613	17.363	16.5954	1.18033	-1.27856	-1.3438
ENSG00000236404.4	RP11-125B21.2	chr9	2422702	2641395	antisense	-	0.213689	0.529645	0.345929	0.479881	1.30951	0.694965	1.16716
ENSG00000253200.1	RP11-582J16.5	chr8	22471421	22474170	antisense	-	39.0994	20.1898	48.1599	31.1438	-0.953521	0.300686	-0.3282
ENSG00000273230.1	RP11-1246C19.1	chr7	1504133	1507158	lincRNA	-	18.5384	15.1568	44.8078	41.0839	-0.290556	1.27323	1.14806
ENSG00000253187.2	HOXA-AS4	chr7	27208238	27211534	antisense	+	45.3711	14.6427	29.6473	30.1648	-1.63159	-0.613873	-0.58891
ENSG00000234129.3	RP11-120D5.1	chrX	10865996	11129261	lincRNA	-	0.33727	0.485804	0.263415	0.251769	0.526472	-0.356565	-0.4218
ENSG00000243885.1	RP11-278L15.2	chr3	149101966	149103587	lincRNA	-	8.64878	64.0123	17.5013	107.335	2.88778	1.01689	3.63348
ENSG00000224687.1	RASAL2-AS1	chr1	178060643	178063119	lincRNA	-	30.1985	58.4761	24.1888	25.6544	0.953369	-0.320142	-0.235273
ENSG00000231312.2	AC007246.3	chr2	39663778	39892483	antisense	+	0.163467	0.78079	0.330785	0.144907	2.25593	1.01689	-0.173872
ENSG00000244968.2	LIFR-AS1	chr5	38556888	38671318	antisense	+	1.75608	0.527203	0.413202	0.820585	-1.73593	-2.08744	-1.09764
ENSG00000259330.1	LINC00984	chr15	40617417	40618916	antisense	+	49.881	41.8552	46.2628	97.647	-0.253082	-0.108638	0.969086
ENSG00000269973.1	RP11-95D17.1	chr2	10076489	10079719	lincRNA	+	53.5323	23.907	24.3977	18.8107	-1.16297	-1.13367	-1.50886
ENSG00000213742.2	RP4-694B14.5	chr20	25604681	25658710	antisense	+	1.21093	2.6798	1.40022	0.92009	1.14601	0.209538	-0.396265
ENSG00000261188.1	CTA-445C9.14	chr22	26908503	26910534	antisense	+	57.5237	60.5952	23.2805	33.995	0.0750479	-1.30504	-0.758835
ENSG00000269352.1	AC018766.5	chr19	50360227	50362546	antisense	-	16.1215	6.24351	38.0599	88.1284	-1.36856	1.23929	2.45062
ENSG00000215039.2	CD27-AS1	chr12	6548167	6560733	antisense	-	4.09084	8.83362	4.76614	8.79119	1.11061	0.220426	1.10366
ENSG00000236200.1	KDM4A-AS1	chr1	44165436	44173809	antisense	-	10.6045	8.35786	9.7882	13.8533	-0.343468	-0.115557	0.385555
ENSG00000237517.4	DGCR5	chr22	18958027	19018755	antisense	+	1.30821	0.794729	1.09004	2.59221	-0.719056	-0.263215	0.986592
ENSG00000204685.5	AC012307.3	chr2	96874154	96908359	processed_transcript	+	3.27898	1.34042	2.58035	3.55261	-1.29056	-0.345677	0.115634
ENSG00000250159.2	RP11-381K20.2	chr5	137150022	137225025	antisense	-	0.623072	1.57651	0.714465	1.43605	1.33926	0.197465	1.20464
ENSG00000117242.7	PINK1-AS	chr1	20969150	20978686	antisense	-	10.7813	8.0977	6.94167	11.5845	-0.412953	-0.635184	0.103662
ENSG00000269293.2	ZSCAN16-AS1	chr6	28089573	28105071	antisense	-	4.8246	5.44967	5.89838	6.23702	0.175762	0.289911	0.370448
ENSG00000271122.1	RP11-379H18.1	chr7	35734824	35739023	antisense	+	36.7269	18.39	21.7702	13.1543	-0.997915	-0.754483	-1.4813
ENSG00000239213.1	RP11-85F14.5	chr3	136560568	136580896	antisense	-	1.14946	5.81674	3.41145	5.16266	2.33926	1.56943	2.16716
ENSG00000272947.1	RP11-71H17.9	chr3	124467422	124468120	lincRNA	+	167.379	141.745	144.512	63.3066	-0.239825	-0.211926	-1.40269
ENSG00000258655.1	ARHGAP5-AS1	chr14	32544625	32545999	antisense	-	57.8201	70.2508	55.0599	66.3303	0.280944	-0.0705699	0.198097
ENSG00000230438.5	RP11-420G6.4	chr6	2854896	2881641	lincRNA	-	2.27152	2.16544	4.36084	4.13049	-0.0689985	0.940944	0.862654
ENSG00000229180.4	GS1-124K5.11	chr7	65991075	66007536	lincRNA	-	4.25845	4.25128	4.59585	7.71767	-0.0024309	0.110002	0.857837
ENSG00000260083.1	MIR4519	chr16	30886543	30906541	antisense	+	2.80422	3.25803	3.31012	7.45748	0.216404	0.239285	1.41109
ENSG00000260805.1	RP11-61J19.4	chr1	212731175	212733073	lincRNA	+	32.0084	49.5846	48.1629	48.0178	0.631441	0.589472	0.58512
ENSG00000245025.2	RP11-875O11.1	chr8	22842109	22876848	antisense	-	4.57381	2.9175	1.6333	1.59	-0.648667	-1.48561	-1.52437
ENSG00000272807.1	RP11-260M2.1	chr2	210893141	210893880	antisense	+	158.093	192.657	4.26546	108.377	0.285266	-5.21193	-0.54471
ENSG00000233421.3	U1	chr1	16860381	16862144	lincRNA	-	71.5695	13.6876	28.6074	95.5569	-2.38648	-1.32296	0.417015
ENSG00000250846.2	RP11-807H7.1	chr4	66535679	66563747	lincRNA	+	4.16241	2.14935	4.04298	2.65667	-0.953521	-0.0420008	-0.647803
ENSG00000260077.1	RP11-254F7.2	chr2	10179219	10180790	lincRNA	-	38.6709	59.9055	46.149	66.8024	0.631441	0.255053	0.788653
ENSG00000242687.2	AC004893.11	chr7	98610788	98645863	antisense	+	1.59882	0.894384	1.52778	5.51169	-0.838044	-0.0655692	1.78549
ENSG00000260589.1	RP11-390B4.5	chr10	17683283	17685877	antisense	-	25.2217	56.7464	15.7973	25.5521	1.16986	-0.674985	0.0187729
ENSG00000260552.1	RP11-49I11.1	chr18	33759959	33767411	antisense	-	11.9151	14.2481	6.34496	12.23	0.257983	-0.909106	0.0376319
ENSG00000236088.5	COX10-AS1	chr17	13659795	13972812	processed_transcript	-	0.283663	0.555064	0.181266	0.017646	0.968476	-0.646072	-4.00676
ENSG00000271308.1	AP003900.6	chr21	11169720	11184046	lincRNA	+	4.89309	4.54796	5.94086	8.09672	-0.105524	0.279927	0.726592
ENSG00000223855.1	AC147651.3	chr7	560028	564869	lincRNA	+	34.7523	4.98475	11.7206	26.8131	-2.80152	-1.56807	-0.374171
ENSG00000265688.1	MAFG-AS1	chr17	79885705	79888629	antisense	+	43.1522	1.65056	21.5607	57.6152	-4.70841	-1.00103	0.417015
ENSG00000234028.3	AC062029.1	chr2	88927057	88931339	antisense	+	6.54819	30.4316	8.83375	24.5088	2.2164	0.43193	1.90413
ENSG00000268129.1	RP11-91G21.1	chr3	142719749	142720309	lincRNA	-	100.141	206.838	67.5467	187.405	1.04648	-0.56807	0.90413
ENSG00000245248.3	USP2-AS1	chr11	119252488	119397374	antisense	+	0.354799	0.349761	0.3481	1.16275	-0.0206355	-0.0275012	1.71247
ENSG00000237857.2	RP11-435O5.2	chr9	98177116	98189078	lincRNA	-	7.03211	9.88486	5.79735	4.61754	0.491264	-0.278563	-0.606832
ENSG00000262468.1	RP11-95P2.1	chr16	4295826	4303790	lincRNA	-	8.21511	13.3321	10.6867	8.32271	0.698555	0.379463	0.0187729
ENSG00000238120.1	CTA-941F9.9	chr22	46000312	46001501	antisense	-	23.5823	135.979	42.4179	46.455	2.52761	0.846968	0.978131
ENSG00000239407.1	LL0XNC01-237H1.2	chrX	102139342	102161086	lincRNA	+	2.1492	6.99164	2.60942	2.15921	1.70183	0.279927	0.00670007
ENSG00000228989.1	AC133528.2	chr2	242629829	242633704	antisense	+	22.9139	28.0233	16.2693	17.105	0.290404	-0.494069	-0.4218
ENSG00000267801.1	RP11-552F3.9	chr17	73872453	73875627	antisense	+	10.3064	28.1302	26.8144	32.1943	1.44858	1.37946	1.64326
ENSG00000261087.1	KB-1460A1.5	chr8	102179033	102181857	lincRNA	-	24.8224	52.9792	30.1377	3.91183	1.09378	0.279927	-2.66573
ENSG00000260274.1	RP11-817O13.8	chr15	75660496	75661925	lincRNA	+	88.2975	70.9243	39.7055	38.6529	-0.316091	-1.15303	-1.19179
ENSG00000239911.1	PRKAG2-AS1	chr7	151574127	151576299	antisense	+	47.3347	41.1074	47.8922	19.0729	-0.2035	0.0168929	-1.31138
ENSG00000251151.2	HOXC-AS3	chr12	54375293	54379303	antisense	-	13.9847	21.6639	17.2937	25.4825	0.631441	0.3064	0.865656
ENSG00000186056.5	MATN1-AS1	chr1	31191351	31199674	antisense	+	12.9141	12.4671	7.95335	6.30461	-0.0508185	-0.699314	-1.03447
ENSG00000231177.4	LINC00852	chr3	10326103	10327430	antisense	+	88.0412	81.8314	26.1296	52.03	-0.105524	-1.75249	-0.758835
ENSG00000245571.2	AP001258.4	chr11	58897606	58910488	lincRNA	-	3.26495	3.55917	3.67044	13.5065	0.124481	0.168896	2.04852
ENSG00000263126.1	CTC-479C5.10	chr16	67916364	67920270	lincRNA	+	9.57138	10.5026	29.8593	31.1104	0.133942	1.64138	1.7006
ENSG00000203497.2	PDCD4-AS1	chr10	112629626	112631991	antisense	-	27.6639	13.2645	38.6525	58.388	-1.06044	0.482557	1.07767
ENSG00000214783.5	POLR2J4	chr7	43980494	44058774	processed_transcript	-	0.656687	0.678188	0.765092	1.90514	0.0464787	0.220426	1.53662
ENSG00000261526.1	CTB-31O20.2	chr19	1874881	1876168	lincRNA	-	101.671	76.8747	34.2894	49.3553	-0.403324	-1.56807	-1.04263
ENSG00000241764.3	AC002467.7	chr7	107383262	107385026	antisense	-	26.4922	31.4635	55.3954	64.1904	0.248113	1.0642	1.27679
ENSG00000182057.4	Z83851.3	chr22	42665759	42671202	lincRNA	+	10.3029	15.0737	7.52863	23.3402	0.548979	-0.452592	1.17976
ENSG00000236345.1	RP11-59D5__B.2	chr6	64516729	64532535	antisense	+	0.295661	6.56485	6.58116	4.89239	4.47274	4.47632	4.04852
ENSG00000237753.1	AC079922.3	chr2	113399409	113403267	lincRNA	-	10.9018	23.7684	22.0603	22.1914	1.12448	1.01689	1.02544
ENSG00000249740.1	CTD-2127H9.1	chr5	38736157	38845931	lincRNA	-	0.510856	0.989216	0.315867	0.930865	0.953369	-0.6936	0.865656
ENSG00000185168.5	LINC00482	chr17	79277571	79283048	lincRNA	-	17.9182	3.52473	10.3595	29.2462	-2.34584	-0.790462	0.706829
ENSG00000260597.1	AC012531.25	chr12	54413694	54416373	lincRNA	+	29.6547	18.015	40.0052	34.0193	-0.719056	0.43193	0.198097
ENSG00000229645.4	LINC00341	chr14	95873606	95876427	lincRNA	-	39.758	14.542	29.0523	36.2229	-1.45102	-0.452592	-0.134344
ENSG00000227403.1	AC009299.3	chr2	162101250	162105561	lincRNA	+	29.2686	16.7927	15.3551	16.6564	-0.801518	-0.93064	-0.813282
ENSG00000235477.2	RP11-122G18.5	chr1	161337812	161341754	lincRNA	+	10.6695	14.0796	12.7942	39.2334	0.400116	0.262005	1.8786
ENSG00000268516.1	CTD-3138B18.5	chr19	58768639	58790174	antisense	-	1.73605	3.36167	5.41586	3.7191	0.953369	1.64138	1.09915
ENSG00000269640.1	CTD-2521M24.9	chr19	17516503	17529713	lincRNA	+	8.49034	5.11486	3.34069	7.94448	-0.731129	-1.34568	-0.0958697
ENSG00000227540.1	RP11-152N13.5	chr10	75012549	75014107	antisense	+	38.9935	55.7588	42.4876	58.4967	0.515964	0.123808	0.58512
ENSG00000225077.2	LINC00337	chr1	6296300	6299504	antisense	+	14.5856	12.0505	24.5956	43.9605	-0.275449	0.753859	1.59166
ENSG00000272476.1	RP1-191J18.66	chr6	108278617	108281190	antisense	+	25.4276	22.5087	29.4024	42.9343	-0.175914	0.209538	0.755738
ENSG00000223396.2	RPS10P7	chr1	201487831	201499602	lincRNA	+	1.58805	9.22523	6.96259	6.33483	2.53833	2.13237	1.99605
ENSG00000260498.1	RP4-536B24.4	chr16	87807094	87812980	lincRNA	-	8.73352	13.9392	16.6017	11.7302	0.67451	0.926695	0.42559
ENSG00000227674.1	LINC00355	chr13	64560504	64650144	lincRNA	-	1.14693	0.726842	1.12528	0.616187	-0.658065	-0.0275012	-0.896338
ENSG00000224559.2	LINC01087	chr2	132394598	132407188	lincRNA	+	4.82541	13.6085	2.50372	1.53553	1.49579	-0.946581	-1.65192
ENSG00000273306.1	RP11-527J8.1	chr2	100021680	100022305	antisense	+	149.543	177.605	85.7392	75.1197	0.248113	-0.802535	-0.9933
ENSG00000260637.1	RP11-46C24.5	chr16	89323587	89333938	lincRNA	-	7.67509	5.12883	5.48152	11.4728	-0.581553	-0.485607	0.579967
ENSG00000223764.2	RP11-54O7.3	chr1	852245	856396	lincRNA	-	19.1387	15.696	25.0595	14.6371	-0.286097	0.388862	-0.386866
ENSG00000271576.1	RP11-486G15.2	chr1	84542014	84543614	lincRNA	-	17.5246	60.3279	31.5218	63.8655	1.78344	0.846968	1.86566
ENSG00000215908.5	CROCCP2	chr1	16944751	16971178	lincRNA	-	2.29886	1.91756	2.26629	4.80723	-0.261644	-0.0205818	1.06429
ENSG00000228801.5	RP11-110G21.1	chr8	52811885	52859733	antisense	+	2.1487	0.504329	1.51522	2.53965	-2.09102	-0.503939	0.241165
ENSG00000253660.1	CTC-353G13.1	chr5	167364722	167380474	antisense	-	1.1867	12.1023	3.00169	0.175327	3.35026	1.33882	-2.75883
ENSG00000236054.1	LL22NC03-104C7.1	chr22	32979286	32980190	antisense	+	46.5255	45.3794	129.016	109.981	-0.0359835	1.47146	1.24117
ENSG00000254837.1	AP001372.2	chr11	74204411	74209578	lincRNA	+	15.3754	15.4118	8.54083	18.7074	0.00340998	-0.848177	0.282985
ENSG00000225783.2	MIAT	chr22	27042392	27072438	lincRNA	+	2.33304	3.13225	3.25226	1.28684	0.42499	0.479236	-0.85837
ENSG00000272092.1	RP11-350N15.5	chr8	38239882	38240979	lincRNA	+	72.4201	81.3904	43.1018	75.5265	0.168469	-0.748642	0.0605931
ENSG00000257337.2	RP11-983P16.4	chr12	53408380	53448222	antisense	-	1.994	1.09021	1.10764	3.39656	-0.871059	-0.848177	0.768412
ENSG00000265500.1	SENP3-EIF4A1	chr17	7466604	7482033	processed_transcript	+	6.66349	3.59723	2.65593	7.1599	-0.889391	-1.32706	0.103662
ENSG00000270195.1	RP11-572O17.1	chr4	1714548	1715349	lincRNA	+	75.8451	93.3915	110.188	89.6449	0.300235	0.538846	0.241165
ENSG00000258927.1	RP11-1070N10.5	chr14	96087251	96109622	lincRNA	+	3.76014	3.12817	4.36804	2.34559	-0.265465	0.216202	-0.680832
ENSG00000269996.1	RP11-343N15.5	chr1	121133256	121134581	lincRNA	+	56.4314	65.5639	66.6121	35.4338	0.216404	0.239285	-0.671372
ENSG00000232593.2	RP11-258C19.5	chrX	53123327	53196196	lincRNA	+	0.70545	1.72202	0.346065	0.985406	1.28749	-1.0275	0.482173
ENSG00000256050.2	RP11-982M15.6	chr14	105147483	105151269	lincRNA	+	14.8121	22.9456	15.8192	21.8839	0.631441	0.0948954	0.563093
ENSG00000228274.3	RP3-508I15.9	chr22	39063590	39077825	antisense	-	2.29804	4.74656	3.32158	9.11853	1.04648	0.531466	1.9884
ENSG00000272168.1	CASC15	chr6	21665003	22214734	lincRNA	+	0.0170019	0.105351	0.172021	0.205977	2.63144	3.33882	3.59872
ENSG00000267745.1	RP11-686D22.8	chr17	33733703	33736787	processed_transcript	-	7.57656	32.8634	18.3979	28.6563	2.11687	1.27993	1.91924
ENSG00000224699.4	LAMTOR5-AS1	chr1	110925441	110974982	antisense	+	0.848974	1.89967	0.82716	2.00688	1.16196	-0.0375548	1.24117
ENSG00000250007.2	RP11-814P5.1	chr15	35047285	35105124	antisense	+	0.323188	2.62844	0.871987	0.668485	3.02376	1.43193	1.04852
ENSG00000271918.1	CTD-2287O16.5	chr5	115419504	115421113	antisense	-	31.9487	40.4936	35.2636	70.374	0.341935	0.142424	1.13929
ENSG00000272686.1	RP11-390E23.6	chr7	123389122	123391220	antisense	+	51.2317	51.7589	13.5222	25.0111	0.0147698	-1.92171	-1.03447
ENSG00000245213.2	RP11-10K16.1	chr4	174053079	174090803	antisense	-	1.85819	2.04696	2.25609	1.61061	0.139588	0.279927	-0.206294
ENSG00000261428.1	RP11-16P6.1	chr2	223431624	223434438	antisense	-	19.9285	30.0139	14.5623	35.3316	0.590799	-0.452592	0.826128
ENSG00000205628.2	GS1-179L18.1	chr7	53723202	53879624	lincRNA	-	0.806645	0.401101	0.483642	0.317804	-1.00797	-0.737995	-1.3438
ENSG00000265962.1	RP11-674N23.1	chr18	8695854	8707619	antisense	-	2.7805	3.07665	6.96614	11.0329	0.146014	1.32502	1.9884
ENSG00000229425.1	AJ006998.2	chr21	16742841	16774624	lincRNA	-	1.32332	3.03699	3.07452	1.30341	1.19848	1.2162	-0.0218691
ENSG00000235523.1	RP11-63P12.7	chr9	74872252	74872699	lincRNA	+	94.0918	97.1724	380.8	86.4978	0.0464787	2.01689	-0.121405
ENSG00000259256.1	RP11-838N2.3	chr18	3347774	3350557	lincRNA	-	21.8297	14.7406	28.3164	39.6946	-0.566498	0.375347	0.862654
ENSG00000229372.1	SZT2-AS1	chr1	43913447	43914315	antisense	-	69.9907	77.8424	32.6839	143.178	0.153394	-1.09858	1.03258
ENSG00000261589.1	CTC-462L7.1	chr17	53246184	53250993	lincRNA	+	26.2377	15.5555	8.52117	13.2086	-0.754212	-1.62252	-0.99016
ENSG00000196421.3	LINC00176	chr20	62665697	62671315	lincRNA	+	15.8048	11.5974	7.8552	16.7141	-0.446561	-1.00864	0.0807006
ENSG00000224167.1	RP3-522D1.1	chr1	113392650	113420493	lincRNA	+	2.34979	1.30003	2.60389	4.16599	-0.853986	0.148137	0.826128
ENSG00000271614.1	LINC00936	chr12	90102736	90106367	lincRNA	+	10.2963	23.2605	11.2857	28.9029	1.17576	0.13237	1.48909
ENSG00000246560.2	RP11-10L12.4	chr4	103749212	103765232	antisense	+	2.3337	5.42273	3.54177	5.51661	1.2164	0.601855	1.24117
ENSG00000189223.9	AC016683.6	chr2	113969099	114034158	processed_transcript	+	0.790136	1.96583	0.872119	0.46695	1.31497	0.142424	-0.758835
ENSG00000271826.1	RP1-93I3.1	chrX	114752490	114797058	antisense	-	2.20198	1.4619	1.62673	1.36328	-0.590951	-0.436825	-0.69172
ENSG00000259891.1	CTA-204B4.2	chr8	141515912	141518142	antisense	-	20.9562	34.6277	26.8571	39.6305	0.724551	0.35793	0.919237
ENSG00000226312.3	CFLAR-AS1	chr2	202005007	202022546	antisense	-	2.13158	4.67791	1.07834	7.08586	1.13394	-0.983107	1.73302
ENSG00000271380.1	RP11-307C12.12	chr1	154934301	154935099	antisense	+	99.5549	72.5749	79.0019	110.747	-0.456022	-0.333604	0.153702
ENSG00000227354.2	RBM26-AS1	chr13	79980444	79998463	antisense	+	3.37155	5.89251	3.49873	2.29903	0.805471	0.0534188	-0.552384
ENSG00000232995.3	RP11-267N12.3	chr1	163214295	163291684	antisense	-	0.664248	1.5279	0.733169	0.499613	1.20176	0.142424	-0.410911
ENSG00000272579.1	RP11-101E13.5	chr1	193059996	193060686	antisense	-	74.5007	234.317	27.4102	32.0203	1.65314	-1.44254	-1.21827
ENSG00000260630.2	SNAI3-AS1	chr16	88729706	88753594	antisense	+	1.17378	3.03054	2.24326	4.39328	1.36841	0.934431	1.90413
ENSG00000229891.1	Z83851.1	chr22	42760406	42765242	lincRNA	-	25.1249	10.4788	10.429	15.9903	-1.26164	-1.26851	-0.651919
ENSG00000266680.1	RP5-1148A21.3	chr6	64280910	64282313	antisense	-	29.9779	53.319	38.1946	66.9277	0.83075	0.349468	1.1587
ENSG00000256982.1	CTD-2555A7.2	chr16	89112580	89119373	lincRNA	-	8.25537	2.48665	7.42453	22.7673	-1.73113	-0.153032	1.46356
ENSG00000272030.1	RP1-178F15.4	chr1	153603914	153606873	antisense	-	12.6346	35.0672	12.7834	26.1335	1.47274	0.0168929	1.04852
ENSG00000229980.4	TOB1-AS1	chr17	48944040	48987098	processed_transcript	+	1.73653	1.00878	1.17132	2.62975	-0.783596	-0.56807	0.598717
ENSG00000227543.3	SPAG5-AS1	chr17	26925808	26944393	processed_transcript	+	1.25726	4.28479	2.71374	5.49824	1.76894	1.11	2.12869
ENSG00000271646.1	RP11-326I11.3	chr4	185395956	185398458	lincRNA	+	29.8847	25.0763	18.8979	37.5298	-0.253082	-0.661179	0.328628
ENSG00000228817.3	BACH1-IT2	chr21	30742944	30746029	lincRNA	+	3.02964	43.0215	18.392	14.3235	3.82784	2.60186	2.24117
ENSG00000258285.1	RP11-103B5.2	chr12	117537286	117579896	lincRNA	+	0.877395	1.47245	1.77546	2.07407	0.746918	1.01689	1.24117
ENSG00000232677.2	LINC00665	chr19	36803969	36822620	lincRNA	-	4.00899	1.81136	2.19711	6.95954	-1.14617	-0.86763	0.795754
ENSG00000177788.5	RP5-1061H20.4	chr1	229394028	229406775	lincRNA	-	2.5663	6.43649	3.9566	7.14975	1.32659	0.624576	1.4782
ENSG00000226920.1	RP5-1068B5.3	chr1	229576031	229576767	lincRNA	-	101.592	32.7869	94.2227	157.6	-1.63159	-0.108638	0.633483
ENSG00000251257.1	CTD-2263F21.1	chr5	38461029	38468441	antisense	-	8.19643	12.046	6.80449	8.94253	0.555492	-0.268509	0.125688
ENSG00000227258.1	SMIM2-AS1	chr13	44716682	44813010	antisense	+	0.242568	1.45296	0.327234	0.487395	2.58253	0.43193	1.0067
ENSG00000246889.2	AP000487.5	chr11	70218352	70244594	antisense	-	5.34246	2.66673	1.32132	2.10483	-1.00243	-2.01553	-1.3438
ENSG00000226237.1	RP11-276H19.1	chr9	89563614	89616948	lincRNA	+	1.05146	0.542944	0.709231	2.74446	-0.953521	-0.56807	1.38412
ENSG00000250802.2	ZBED3-AS1	chr5	76382565	76462734	antisense	+	1.34072	0.722409	1.14026	0.447839	-0.892121	-0.233651	-1.58196
ENSG00000242622.1	RP11-18H7.1	chr3	119813742	119855630	lincRNA	+	3.34694	0.92174	2.25758	0.791182	-1.86041	-0.56807	-2.08076
ENSG00000228506.1	RP11-98I9.4	chr6	99872798	99879249	antisense	+	5.79535	15.3368	4.39771	12.4153	1.40403	-0.398145	1.09915
ENSG00000231187.2	RP11-38L15.3	chr10	46951472	46966835	antisense	+	3.04187	2.51317	2.87252	8.44902	-0.275449	-0.0826427	1.47383
ENSG00000233978.1	AC016735.3	chr2	43268332	43270921	lincRNA	-	7.22012	34.4864	10.9577	39.4688	2.25593	0.601855	2.45062
ENSG00000271359.1	RP11-84C13.1	chr4	90032651	90033519	lincRNA	+	37.6873	61.1619	50.8416	136.815	0.698555	0.43193	1.86008
ENSG00000273281.1	RP11-339B21.14	chr9	131068269	131068629	lincRNA	-	233.661	107.25	105.073	306.861	-1.12345	-1.15303	0.393168
ENSG00000229124.2	VIM-AS1	chr10	17256238	17271984	antisense	-	5.0454	3.98457	2.20208	5.6126	-0.340544	-1.1961	0.153702
ENSG00000249476.1	CTD-2587M2.1	chr5	108572821	108662070	lincRNA	-	0.733063	0.946331	0.388508	0.804553	0.368407	-0.915993	0.13425
ENSG00000273162.1	RP11-108L7.15	chr10	102819786	102820762	lincRNA	-	90.9747	54.394	87.2016	48.1043	-0.742017	-0.0611096	-0.919299
ENSG00000253824.1	KB-173C10.2	chr8	101393488	101426687	lincRNA	-	0.844584	0.872237	2.27875	3.57708	0.0464787	1.43193	2.08247
ENSG00000245522.2	RP11-540A21.2	chr11	9776317	9781080	lincRNA	-	7.84921	15.1991	3.97083	23.7732	0.953369	-0.983107	1.59872
ENSG00000272599.1	RP11-152N13.16	chr10	74884331	74885163	antisense	-	61.7854	127.617	83.3509	26.5553	1.04648	0.43193	-1.21827
ENSG00000225745.4	PLAC4	chr21	42548249	42558715	antisense	-	5.80469	4.84191	5.42129	8.70799	-0.261644	-0.0985843	0.58512
ENSG00000249815.1	RP11-269F21.3	chr4	112748037	112993854	lincRNA	-	0.133077	0.382852	0.153879	0.303345	1.52453	0.209538	1.1887
ENSG00000249492.1	RP11-159F24.3	chr5	43484061	43509458	processed_transcript	+	1.10404	4.18069	1.86174	2.17486	1.92095	0.753859	0.978131
ENSG00000249042.1	CTD-2015H6.3	chr5	79778112	79783882	antisense	-	23.4876	13.383	10.9261	1.43592	-0.811502	-1.10412	-4.03185
ENSG00000270012.1	LL0XNC01-7P3.1	chrX	49129517	49132231	lincRNA	+	30.9941	18.6719	29.0363	20.3519	-0.731129	-0.0941384	-0.606832
ENSG00000248508.2	SRP14-AS1	chr15	40331512	40359491	lincRNA	+	1.50324	1.72495	2.25325	3.45478	0.198482	0.583934	1.20052
ENSG00000272688.1	RP13-270P17.3	chr18	3246399	3247084	lincRNA	-	95.5112	130.343	82.8309	60.4763	0.448577	-0.205499	-0.659299
ENSG00000253106.1	RP11-158K1.3	chr8	125500751	125503884	antisense	+	43.2568	23.877	9.05509	13.2226	-0.857306	-2.25613	-1.70993
ENSG00000269386.1	RAB11B-AS1	chr19	8439257	8455569	antisense	-	5.7298	3.55044	5.60404	1.86239	-0.690487	-0.0320167	-1.62133
ENSG00000253666.1	KB-1615E4.2	chr8	101487903	101513376	antisense	+	1.65112	2.84197	3.21739	2.05996	0.783444	0.962445	0.319168
ENSG00000273199.1	AP000692.10	chr21	37692090	37692968	antisense	-	58.5484	46.7232	86.1643	100.656	-0.32549	0.557461	0.781734
ENSG00000235703.1	LINC00894	chrX	149106846	149392815	antisense	+	0.359518	0.303782	0.154319	0.106233	-0.243028	-1.22015	-1.75883
ENSG00000234072.1	AC074117.10	chr2	27579113	27590489	antisense	+	6.16195	7.84857	6.09598	2.18493	0.349041	-0.0155285	-1.4958
ENSG00000260000.2	RP3-467N11.1	chr6	101329347	101330863	antisense	+	21.5782	73.2212	18.7135	38.2565	1.76269	-0.205499	0.826128
ENSG00000228265.1	RP5-1125A11.1	chr20	32570858	32582163	lincRNA	-	9.09429	4.90948	2.50947	7.08455	-0.889391	-1.85758	-0.360285
ENSG00000260136.1	CTD-2270L9.4	chr16	23464079	23468927	lincRNA	+	15.4232	21.4035	7.80242	6.83602	0.472743	-0.983107	-1.17387
ENSG00000228824.2	MIR4500HG	chr13	88079469	88323514	lincRNA	-	0.325533	0.405408	0.245411	0.0678994	0.316568	-0.407605	-2.26134
ENSG00000260388.1	LINC00562	chr13	48504290	48506757	lincRNA	-	9.47147	32.2792	10.2219	41.4207	1.76894	0.110002	2.12869
ENSG00000227908.3	CTD-2031P19.3	chr5	55290995	55299477	antisense	+	4.40766	14.7939	5.20284	2.93041	1.74692	0.239285	-0.58891
ENSG00000254812.1	RP11-661A12.12	chr8	144714241	144715926	antisense	-	19.414	45.8277	41.156	36.0585	1.23912	1.08401	0.893242
ENSG00000232324.1	AC008440.10	chr19	54368017	54369394	lincRNA	+	27.1502	38.5538	61.8074	50.1407	0.50591	1.18682	0.885022
ENSG00000247011.2	RP11-700H6.1	chr17	49012350	49022074	lincRNA	-	8.16997	2.97793	6.48329	9.37246	-1.45602	-0.333604	0.198097
ENSG00000260278.1	RP11-109G23.3	chr4	79694808	79697127	antisense	-	18.1367	12.487	13.5928	60.7371	-0.538484	-0.416066	1.74367
ENSG00000212978.5	AC016747.3	chr2	61368732	61372104	processed_transcript	-	18.0166	22.9003	14.0221	17.1995	0.346039	-0.361619	-0.066957
ENSG00000268713.1	CTC-444N24.8	chr19	57772722	57774106	lincRNA	+	40.5193	61.0253	25.0534	45.8962	0.590799	-0.6936	0.179765
ENSG00000271020.1	RP11-10C24.1	chr3	33838641	33839173	lincRNA	-	61.4898	222.261	82.952	57.1039	1.85383	0.43193	-0.106758
ENSG00000248109.1	CTC-295J13.3	chr5	147618133	147622157	lincRNA	+	15.0974	18.5901	10.9668	15.7854	0.300235	-0.461154	0.0642876
ENSG00000182310.8	LINC00085	chr19	52196593	52215640	processed_transcript	+	4.90705	1.39362	4.13737	3.62492	-1.81602	-0.246141	-0.436907
ENSG00000270177.1	CTD-2410N18.3	chr5	133562101	133563518	lincRNA	+	26.3838	30.6536	42.2663	70.1645	0.216404	0.679858	1.41109
ENSG00000273131.1	RP6-42F4.1	chr1	120693320	120697146	processed_transcript	-	14.6573	19.5522	12.3583	15.8804	0.415713	-0.246141	0.115634
ENSG00000244558.1	RP11-445H22.4	chr20	43323533	43374662	antisense	-	0.822606	0.707949	0.678166	2.43069	-0.216556	-0.278563	1.56309
ENSG00000250303.2	RP11-356J5.12	chr11	112141472	112233257	processed_transcript	+	0.254575	0.736147	0.618175	0.872591	1.53191	1.27993	1.77722
ENSG00000272462.2	U91328.19	chr6	25992890	26002003	lincRNA	+	3.58966	12.9752	3.45899	4.24279	1.85383	-0.0534964	0.241165
ENSG00000234817.2	RP3-400B16.1	chr6	4136306	4157619	lincRNA	+	3.06973	1.81156	1.77479	4.92406	-0.760876	-0.790462	0.681738
ENSG00000266088.1	RP5-1028K7.2	chr17	38673278	38683254	lincRNA	+	2.34223	7.01487	5.37159	8.02835	1.58253	1.19747	1.77722
ENSG00000254165.1	RP11-503E24.2	chr8	42392672	42393447	antisense	-	54.2697	99.6383	28.4713	114.034	0.876554	-0.93064	1.07124
ENSG00000267248.1	CTD-2319I12.4	chr17	58203896	58213005	processed_transcript	-	5.13034	3.70882	5.53681	12.1276	-0.468094	0.110002	1.24117
ENSG00000270189.1	RP11-258C19.7	chrX	53198279	53200096	lincRNA	+	74.5864	34.53	19.0831	19.7594	-1.11106	-1.96662	-1.91638
ENSG00000272512.1	RP11-54O7.17	chr1	931346	933431	lincRNA	-	44.8271	13.8884	18.142	46.3603	-1.69049	-1.30504	0.0485202
ENSG00000258301.2	RP11-488C13.5	chr14	77248083	77253067	lincRNA	-	9.37645	14.041	15.8115	7.75773	0.582532	0.753859	-0.273408
ENSG00000261730.1	RP4-668J24.2	chr6	1384025	1385301	antisense	-	91.56	13.2381	64.2293	43.2876	-2.79002	-0.511486	-1.08076
ENSG00000267493.2	CIRBP-AS1	chr19	1268165	1270240	antisense	-	18.0173	29.0737	31.9016	31.9432	0.690335	0.824248	0.826128
ENSG00000261659.2	LA16c-313D11.12	chr16	739001	742554	processed_transcript	+	10.5223	23.7712	7.0975	20.9871	1.17576	-0.56807	0.996053
ENSG00000259230.1	CTD-2555C10.3	chr14	103011591	103022163	lincRNA	+	3.5363	4.56511	7.45407	6.53082	0.368407	1.07579	0.885022
ENSG00000272906.1	RP11-533E19.7	chr1	179850742	179851730	lincRNA	-	94.5997	65.9455	44.6665	47.52	-0.520562	-1.08264	-0.9933
ENSG00000234684.2	SDCBP2-AS1	chr20	1306049	1359378	antisense	+	0.701041	1.22174	1.30038	1.03574	0.801366	0.891362	0.563093
ENSG00000250903.4	GMDS-AS1	chr6	2245982	2482256	lincRNA	+	0.0791153	0.296183	0.146753	0.385729	1.90446	0.891362	2.28556
ENSG00000244625.1	CTA-211A9.5	chr22	27068730	27176170	lincRNA	+	0.521954	0.494123	0.821491	0.385576	-0.0790522	0.654323	-0.436907
ENSG00000224818.1	RP11-134G8.8	chr1	201433511	201434274	lincRNA	-	79.6224	41.1147	37.1817	152.023	-0.953521	-1.09858	0.933043
ENSG00000248131.1	CT49	chr5	12574969	12804475	lincRNA	+	0.285069	0.515205	0.0824077	0.0962677	0.853834	-1.79046	-1.56619
ENSG00000269939.1	RP11-727A23.11	chr11	82896563	82898078	lincRNA	-	18.5078	47.7845	12.4839	63.8029	1.36841	-0.56807	1.78549
ENSG00000273271.1	AP000254.8	chr21	33039041	33039560	antisense	-	126.06	130.187	109.324	90.462	0.0464787	-0.205499	-0.478727
ENSG00000226864.1	RP11-500G22.2	chr10	123687827	123711480	antisense	+	0.987871	2.65256	1.19941	4.32016	1.42499	0.279927	2.12869
ENSG00000267374.1	LINC00669	chr18	36786888	37380282	lincRNA	-	0.157508	0.117932	0.111554	0.027925	-0.417468	-0.49768	-2.4958
ENSG00000254389.2	RHPN1-AS1	chr8	144448801	144450718	antisense	-	4.87556	8.81159	21.3763	77.7958	0.853834	2.13237	3.99605
ENSG00000273449.1	RP11-218F10.3	chr4	164450923	164451849	lincRNA	+	116.074	80.7847	10.2122	56.6666	-0.522887	-3.50667	-1.03447
ENSG00000242086.4	LINC00969	chr3	195384933	195460422	lincRNA	+	1.11431	0.639329	0.668109	0.804866	-0.801518	-0.737995	-0.469328
ENSG00000105663.10	KMT2B	chr19	36208921	36229779	processed_transcript	+	4.48099	1.15693	2.11576	4.23703	-1.95352	-1.08264	-0.0807628
ENSG00000253270.1	RP11-1105O14.1	chr8	19536083	19546445	lincRNA	+	1.35299	8.15084	3.34626	7.19623	2.5908	1.3064	2.41109
ENSG00000273478.1	RP11-465N4.5	chr1	201964824	201965480	antisense	-	14.2476	91.9633	28.8309	181.029	2.69033	1.01689	3.66743
ENSG00000228794.4	RP11-206L10.11	chr1	762988	794826	processed_transcript	+	2.49528	1.2127	1.78212	2.08185	-1.04098	-0.485607	-0.261335
ENSG00000267040.2	RP11-35G9.3	chr18	55297534	55405276	antisense	+	0.867484	0.604724	0.380337	0.384495	-0.520562	-1.18956	-1.17387
ENSG00000188185.7	LINC00265	chr7	39773231	39832691	lincRNA	+	0.157189	1.70452	0.742188	0.789603	3.4388	2.23929	2.32863
ENSG00000227630.2	RP4-781K5.8	chr1	234859789	234867390	lincRNA	+	5.53335	9.20673	6.22058	7.99349	0.734535	0.168896	0.530672
ENSG00000237781.2	RP11-54A4.2	chr1	150521040	150530200	antisense	-	6.63231	6.84946	4.81774	6.63303	0.0464787	-0.461154	0.000157221
ENSG00000248734.2	CTD-2260A17.1	chr5	96120481	96121703	antisense	+	15.297	67.1407	41.2724	47.4605	2.13394	1.43193	1.63348
ENSG00000261008.2	AC004158.2	chr16	72459384	72698908	lincRNA	-	0.273147	0.241791	0.223723	0.219073	-0.175914	-0.287962	-0.318262
ENSG00000263272.1	CTC-524C5.2	chr17	5328459	5336196	antisense	-	3.62406	14.9709	2.03708	5.35431	2.04648	-0.831104	0.563093
ENSG00000235560.3	AC002310.12	chr16	30546073	30548465	antisense	+	33.2127	24.2119	18.4492	21.937	-0.456022	-0.848177	-0.59837
ENSG00000247317.3	RP11-273G15.2	chr8	144063155	144099854	lincRNA	-	1.01871	0.657543	0.601249	3.68745	-0.631593	-0.760715	1.85588
ENSG00000257086.1	RP11-783K16.13	chr11	64014411	64016966	lincRNA	-	27.4358	29.2785	16.0385	16.2138	0.0937844	-0.77452	-0.758835
ENSG00000214894.2	LINC00243	chr6	30766431	30798436	processed_transcript	-	0.876093	3.39291	1.47735	0.69033	1.95337	0.753859	-0.343797
ENSG00000224358.1	RP11-466F5.8	chr1	165738166	165744413	antisense	+	10.4731	14.6788	2.52295	7.51557	0.487051	-2.0535	-0.478727
ENSG00000260565.2	ERVK13-1	chr16	2710350	2723445	processed_transcript	-	4.99619	3.50128	4.33289	4.63983	-0.512949	-0.205499	-0.106758
ENSG00000267475.1	CTD-2538C1.2	chr19	33177995	33182656	lincRNA	-	5.01311	6.2127	6.76288	27.2561	0.309513	0.43193	2.4428
ENSG00000261189.1	RP3-512B11.3	chr6	7540684	7541571	antisense	-	31.6114	100.66	63.9675	37.363	1.67097	1.01689	0.241165
ENSG00000259727.1	RP11-1069G10.2	chr15	63188011	63191742	lincRNA	+	3.75762	20.05	27.8804	4.44131	2.41571	2.89136	0.241165
ENSG00000260328.1	RP11-416I2.1	chr17	16915228	16918304	lincRNA	-	1.51925	25.1039	18.4458	19.7525	4.04648	3.60186	3.7006
ENSG00000203279.3	RP11-498P14.5	chr9	99962757	100000982	lincRNA	-	2.32286	1.01007	1.73174	1.22825	-1.20145	-0.42368	-0.919299
ENSG00000227467.3	RP11-169D4.1	chr11	72281704	72284273	lincRNA	+	10.9145	29.119	28.2211	13.9754	1.41571	1.37053	0.356643
ENSG00000272768.1	RP4-673M15.1	chr7	44924552	44925992	antisense	+	32.4529	48.5975	45.9693	24.9325	0.582532	0.50232	-0.380323
ENSG00000270949.1	RP11-288H12.4	chr6	160529406	160532536	lincRNA	+	22.3956	18.5031	15.1063	15.8823	-0.275449	-0.56807	-0.4958
ENSG00000237036.4	ZEB1-AS1	chr10	31495207	31609376	processed_transcript	-	0.49119	0.739772	0.414146	0.2419	0.590799	-0.246141	-1.02187
ENSG00000242759.2	LINC00882	chr3	106555658	106959488	lincRNA	-	0.0578613	0.322681	0.0858628	0.0136778	2.47944	0.569434	-2.08076
ENSG00000273156.1	RP11-127B20.2	chr4	83266029	83266693	lincRNA	-	56.3039	196.247	37.978	8.31853	1.80137	-0.56807	-2.75883
ENSG00000233818.1	AP000695.4	chr21	37818029	37904706	antisense	+	0.539154	0.334084	0.83644	0.860289	-0.690487	0.633564	0.674125
ENSG00000235927.2	NEXN-AS1	chr1	78347033	78355224	antisense	-	7.41691	11.4896	5.77251	1.68585	0.631441	-0.361619	-2.13735
ENSG00000226891.2	RP11-182I10.3	chr1	65437908	65468159	lincRNA	-	0.617927	2.39309	2.18822	1.55201	1.95337	1.82425	1.32863
ENSG00000259826.1	RP11-467D6.1	chr7	39987121	39989354	antisense	-	23.0208	11.8873	14.1163	49.4716	-0.953521	-0.705573	1.10366
ENSG00000236824.1	BCYRN1	chr2	47558199	47571656	lincRNA	+	3.81998	3.40709	0.468481	8.20912	-0.165025	-3.0275	1.10366
ENSG00000179141.5	MTUS2-AS1	chr13	30050652	30064242	antisense	-	1.37549	5.1494	3.24728	5.08049	1.90446	1.23929	1.88502
ENSG00000267194.1	RP1-193H18.2	chr17	67547499	67550002	lincRNA	+	28.0057	37.5995	8.81552	11.0338	0.42499	-1.66761	-1.3438
ENSG00000259345.1	RP11-624L4.1	chr15	39157523	39719396	antisense	-	0.0332689	0.133138	0.100982	0.0884747	2.00068	1.60186	1.41109
ENSG00000205913.2	SRRM2-AS1	chr16	2787077	2802601	antisense	-	3.61239	3.57522	3.85799	3.02434	-0.0149218	0.0948954	-0.256334
ENSG00000236859.2	AC018737.1	chr2	122407226	122485784	antisense	+	0.475901	0.890811	0.521631	0.738267	0.90446	0.13237	0.633483
ENSG00000254144.2	7SK	chr8	144624280	144624570	antisense	+	209.489	307.88	97.8262	114.279	0.555492	-1.09858	-0.874312
ENSG00000235245.1	RP11-122K13.12	chr10	135108691	135109481	antisense	-	76.9012	45.8187	119.703	45.4466	-0.74707	0.638381	-0.758835
ENSG00000254990.1	RP11-108O10.2	chr11	111639392	111649074	lincRNA	-	0.482671	7.72636	4.55799	7.13115	4.00068	3.23929	3.88502
ENSG00000235919.3	ASH1L-AS1	chr1	155531821	155533775	processed_transcript	+	45.4408	30.8741	20.9715	19.7874	-0.557593	-1.11556	-1.19941
ENSG00000253210.1	RP11-809O17.1	chr8	142136143	142140060	antisense	-	8.35144	25.2586	8.04743	9.16589	1.59668	-0.0534964	0.13425
ENSG00000225472.1	RP11-120J1.1	chr9	14317084	14357907	antisense	+	0.801327	2.24624	0.849373	1.01478	1.48705	0.0840071	0.340701
ENSG00000249641.2	HOXC-AS5	chr12	54329112	54333427	antisense	-	16.2453	4.47391	6.57465	24.3213	-1.86041	-1.30504	0.582202
ENSG00000263350.1	RP11-13N13.2	chr18	19210099	19213485	lincRNA	+	17.9421	24.9436	1.86189	16.3128	0.475322	-3.26851	-0.137346
ENSG00000224418.1	STK24-AS1	chr13	99229498	99231084	antisense	+	41.2517	24.3442	23.85	48.7573	-0.760876	-0.790462	0.241165
ENSG00000267278.1	MAP3K14-AS1	chr17	43325292	43345997	antisense	+	1.35423	1.04893	1.67467	5.73559	-0.368559	0.3064	2.08247
ENSG00000213904.4	LIPE-AS1	chr19	42901280	43156507	antisense	+	0.0366201	0.23637	0.0864534	0.367906	2.69033	1.23929	3.32863
ENSG00000260418.1	RP3-406A7.7	chr6	136656852	136657225	lincRNA	-	87.7013	297.596	101.411	22.2125	1.76269	0.209538	-1.98123
ENSG00000237021.2	RP3-486I3.7	chr6	116575370	116577906	lincRNA	+	14.742	22.8371	2.48594	37.0266	0.631441	-2.56807	1.32863
ENSG00000236682.1	AC068282.3	chr2	128146706	128158156	lincRNA	+	4.48956	8.00859	2.20239	2.65321	0.834975	-1.0275	-0.758835
ENSG00000273004.1	GS1-279B7.2	chr1	185286911	185287662	lincRNA	+	31.1133	131.741	46.1704	40.4518	2.0821	0.569434	0.378669
ENSG00000271780.1	RP11-1017G21.5	chr14	102414684	102415762	lincRNA	+	78.0316	47.0087	26.3169	51.2384	-0.731129	-1.56807	-0.606832
ENSG00000227533.1	SLC2A1-AS1	chr1	43424720	43449029	lincRNA	+	2.30691	1.48903	2.85277	2.04498	-0.631593	0.3064	-0.173872
ENSG00000227398.3	KIF9-AS1	chr3	47205987	47288091	antisense	+	0.512265	0.264519	0.806242	0.941843	-0.953521	0.654323	0.878595
ENSG00000268364.1	SMC5-AS1	chr9	72808913	72873782	antisense	-	0.144082	1.41359	0.680302	0.553466	3.29441	2.23929	1.94161
ENSG00000257815.1	RP11-611E13.2	chr12	70297813	70637140	antisense	-	0.247897	0.0497803	0.120763	0.236028	-2.31609	-1.03755	-0.0707787
ENSG00000232732.5	AC073043.1	chr2	200732119	200775882	processed_transcript	-	0.640709	1.59908	1.36854	0.820391	1.3195	1.0949	0.356643
ENSG00000241313.2	WWTR1-AS1	chr3	149374807	149379151	antisense	+	9.6821	11.1101	8.70767	16.5298	0.198482	-0.153032	0.77168
ENSG00000270589.1	RP11-348N5.7	chr10	112670354	112672002	antisense	+	39.6997	48.3209	19.1273	16.7582	0.283518	-1.0535	-1.24426
ENSG00000270574.1	RP11-171I2.2	chr2	179443517	179445633	antisense	+	15.4596	51.3186	17.8762	2.61035	1.73098	0.209538	-2.56619
ENSG00000231826.1	AC016735.2	chr2	43254992	43266686	lincRNA	-	1.99813	5.36523	7.00843	2.12551	1.42499	1.81044	0.0891622
ENSG00000250133.2	HOXC-AS2	chr12	54387594	54390569	antisense	-	17.2792	5.67792	13.7742	32.4912	-1.6056	-0.327061	0.911017
ENSG00000233485.1	RP3-467K16.2	chr1	15653176	15670372	antisense	-	0.271762	3.64858	2.19971	4.33632	3.74692	3.01689	3.99605
ENSG00000250410.1	RP11-714G18.1	chr4	186291879	186312082	antisense	+	1.61919	5.01662	1.56025	0.956901	1.63144	-0.0534964	-0.758835
ENSG00000232623.1	AP000266.7	chr21	33678775	33681048	antisense	-	8.22389	33.9726	5.54717	31.5907	2.04648	-0.56807	1.94161
ENSG00000270006.1	RP11-178L8.7	chr16	87351115	87351643	antisense	+	35.4032	41.1327	71.6404	209.224	0.216404	1.01689	2.56309
ENSG00000272604.1	RP11-251G23.5	chr7	105211530	105214107	antisense	+	10.8806	29.965	14.6784	16.0754	1.46152	0.43193	0.563093
ENSG00000228933.3	RP11-268G12.1	chrX	27193037	27417114	lincRNA	-	0.22941	0.430765	0.126606	0.0616251	0.908975	-0.857576	-1.89634
ENSG00000273391.1	RP11-634H22.1	chr7	139043778	139044312	antisense	-	183.779	54.2273	41.3207	129.296	-1.76088	-2.15303	-0.507296
ENSG00000258099.1	RP11-686G8.2	chr12	112037302	112038060	antisense	+	117.139	38.2024	41.5855	87.4433	-1.61649	-1.49407	-0.4218
ENSG00000224738.1	AC099850.1	chr17	57183959	57195628	antisense	+	5.60675	5.58352	4.32212	1.65672	-0.00598872	-0.375424	-1.75883
ENSG00000233901.1	RP11-65J3.1	chr9	132094579	132121817	lincRNA	+	0.85785	0.797343	2.08309	3.24459	-0.105524	1.27993	1.91924
ENSG00000225377.1	RP5-1103G7.4	chr20	300957	328868	antisense	-	1.17203	1.72915	2.59755	1.38528	0.561052	1.14814	0.241165
ENSG00000249572.1	CTD-2203K17.1	chr5	33424131	33440725	antisense	-	4.22432	1.30879	3.60922	3.49505	-1.69049	-0.227033	-0.273408
ENSG00000272758.1	RP11-299J3.8	chr3	122135054	122162027	antisense	+	1.38605	2.95232	0.584321	1.84301	1.09087	-1.24614	0.41109
ENSG00000225335.2	XXbac-B476C20.9	chr22	18559293	18561650	antisense	-	17.8443	2.04762	14.7111	49.2124	-3.12345	-0.278563	1.46356
ENSG00000246465.1	RP11-57A19.2	chr16	28296206	28303385	lincRNA	-	3.90575	10.4202	2.6345	8.07867	1.41571	-0.56807	1.04852
ENSG00000260742.1	RP11-366L5.1	chr2	182752578	182756390	antisense	-	6.12962	19.624	4.96145	15.9388	1.67875	-0.305035	1.37867
ENSG00000267852.1	CTB-133G6.2	chr19	7455408	7459925	antisense	-	2.06917	28.3142	5.58278	0.611413	3.7744	1.43193	-1.75883
ENSG00000270091.1	RP11-78O7.2	chr17	19799903	19800600	lincRNA	-	73.7525	34.6215	58.7924	118.87	-1.09102	-0.327061	0.688624
ENSG00000271996.1	RP11-337N6.1	chr2	178171101	178175300	antisense	+	21.1458	15.5166	8.25767	4.60402	-0.446561	-1.35657	-2.19941
ENSG00000250451.1	HOXC-AS1	chr12	54392806	54393794	antisense	-	94.5997	39.0788	41.476	41.9294	-1.27545	-1.18956	-1.17387
ENSG00000227292.1	AC009229.5	chr2	38430505	38466732	lincRNA	-	1.67698	1.86511	1.4792	0.381173	0.153394	-0.181046	-2.13735
ENSG00000254876.1	RP11-23J9.5	chr9	100000731	100059596	processed_transcript	+	0.7145	1.3528	0.428394	0.609917	0.920948	-0.737995	-0.22832
ENSG00000247134.2	RP11-11N9.4	chr8	32853696	32902373	lincRNA	+	0.384019	2.32998	0.582813	0.170209	2.60107	0.601855	-1.17387
ENSG00000232442.1	CTD-3184A7.4	chr20	62258580	62260177	antisense	+	40.9675	33.2427	29.6072	20.752	-0.301445	-0.468534	-0.981227
ENSG00000229656.2	RP11-462L8.1	chr10	33247773	33371030	lincRNA	+	0.417059	0.332825	0.25574	0.560161	-0.32549	-0.705573	0.42559
ENSG00000236943.2	RP11-640M9.1	chr1	144456138	144521970	antisense	-	0.567897	0.513179	1.05341	0.797079	-0.146166	0.891362	0.489093
ENSG00000253775.1	AC100802.3	chr8	19936816	19975953	antisense	+	0.119407	1.60311	1.20813	1.48189	3.74692	3.33882	3.63348
ENSG00000260236.1	RP11-708J19.1	chr3	47420579	47422489	antisense	-	17.127	20.2146	24.7553	36.1486	0.239124	0.531466	1.07767
ENSG00000231652.2	RP11-553A21.3	chr6	74403626	74405854	antisense	-	10.4875	33.5757	11.3184	23.5517	1.67875	0.110002	1.16716
ENSG00000232860.3	SMG7-AS1	chr1	183430009	183440881	processed_transcript	-	3.86856	3.1074	1.15974	9.14487	-0.316091	-1.73799	1.24117
ENSG00000261351.1	CTD-3185P2.1	chr15	66782086	66784447	antisense	-	41.5662	19.4194	18.6914	9.35791	-1.09791	-1.15303	-2.15115
ENSG00000232284.3	GNG12-AS1	chr1	68297986	68668670	antisense	+	0.0378211	0.175767	0.136059	0.119207	2.2164	1.84697	1.6562
ENSG00000259605.3	AC074212.5	chr19	46268043	46273064	antisense	+	11.1688	7.68967	9.41698	10.4508	-0.538484	-0.246141	-0.0958697
ENSG00000260369.2	CTD-2526A2.2	chr17	78427535	78428529	lincRNA	-	103.432	38.8429	57.0817	16.6705	-1.41295	-0.857576	-2.6333
ENSG00000237424.1	FOXD2-AS1	chr1	47897805	47900313	antisense	-	40.9932	21.1677	10.0548	11.0118	-0.953521	-2.0275	-1.89634
ENSG00000271334.1	CTD-2078B5.2	chr5	39520533	39524810	lincRNA	+	2.18528	5.07787	2.94803	30.3489	1.2164	0.43193	3.79575
ENSG00000266993.1	RP4-657D16.3	chr1	52259637	52264824	antisense	+	4.50475	9.30448	8.5079	12.2461	1.04648	0.917357	1.4428
ENSG00000271344.1	RP11-274B21.9	chr7	128330505	128331771	lincRNA	+	11.074	91.4925	24.8987	2.18148	3.04648	1.1689	-2.3438
ENSG00000272777.1	RP11-571L19.8	chr4	99988407	99989276	lincRNA	-	37.6439	116.629	36.2736	9.53424	1.63144	-0.0534964	-1.98123
ENSG00000232053.2	AC009784.3	chr7	135777673	136122174	lincRNA	+	0.0813912	0.196131	0.13725	0.104217	1.26887	0.753859	0.356643
ENSG00000182109.3	RP11-69E11.4	chr1	39987952	40011859	antisense	-	1.17285	2.4225	1.45037	2.42593	1.04648	0.3064	1.04852
ENSG00000259062.1	ACTN1-AS1	chr14	69446399	69454180	antisense	+	4.20416	5.2722	2.02556	11.7129	0.326587	-1.0535	1.4782
ENSG00000259438.1	CTD-2650P22.1	chr15	52303196	52311292	lincRNA	-	2.30891	2.68256	1.16805	15.6918	0.216404	-0.983107	2.76473
ENSG00000258727.1	RP11-66N24.3	chr14	24030306	24037282	antisense	+	10.7184	4.49692	10.3928	3.56304	-1.25308	-0.0445076	-1.58891
ENSG00000268362.1	CTD-2017D11.1	chr19	24216247	24249711	lincRNA	+	0.698247	0.93744	1.22455	2.47587	0.42499	0.810442	1.82613
ENSG00000183674.7	LINC00518	chr6	10429488	10435107	lincRNA	-	2.49505	6.44185	11.7807	10.8131	1.36841	2.23929	2.11563
ENSG00000273203.1	AC006946.16	chr22	17548711	17551565	lincRNA	+	13.0994	21.9835	14.3582	13.5475	0.746918	0.13237	0.0485202
ENSG00000260868.1	RP11-394I13.1	chr2	174890008	174891891	lincRNA	+	14.8908	21.786	33.4804	26.4002	0.548979	1.1689	0.826128
ENSG00000237149.4	ZNF503-AS2	chr10	77160759	77168738	processed_transcript	+	6.4426	7.2584	3.55553	5.88417	0.17201	-0.857576	-0.130803
ENSG00000272980.1	RP11-517H2.6	chr6	167412893	167552629	processed_transcript	+	0.167216	0.77711	0.180465	0.0592922	2.2164	0.110002	-1.4958
ENSG00000251455.1	RP11-164P12.3	chr4	152595635	152599045	antisense	+	9.59313	19.8144	11.0927	11.3386	1.04648	0.209538	0.241165
ENSG00000257702.3	LBX2-AS1	chr2	74729722	74731805	antisense	+	11.2175	15.0603	30.2657	30.4946	0.42499	1.43193	1.4428
ENSG00000255867.1	DENND5B-AS1	chr12	31742857	31768600	antisense	+	1.0892	3.09338	2.32651	0.321845	1.50591	1.0949	-1.75883
ENSG00000273204.1	RP4-549L20.3	chr1	101360484	101360912	antisense	+	196.537	16.9144	88.3788	180.675	-3.53848	-1.15303	-0.121405
ENSG00000262202.3	SNORD3D	chr17	19015313	19015949	lincRNA	-	66.1305	125.209	19.825	65.1357	0.920948	-1.73799	-0.0218691
ENSG00000272761.1	RP11-572C15.6	chr3	112315641	112320749	lincRNA	-	6.40418	8.03112	12.3421	8.65075	0.326587	0.946504	0.43381
ENSG00000236753.1	MKLN1-AS2	chr7	130994503	131012981	processed_transcript	-	1.77035	4.57079	1.8765	1.04623	1.36841	0.0840071	-0.758835
ENSG00000234494.3	AC003665.1	chr17	45974696	46018776	antisense	-	1.37822	1.3686	1.21568	0.313266	-0.0101048	-0.181046	-2.13735
ENSG00000259326.1	RP11-102L12.2	chr15	38795054	38797182	antisense	+	46.1173	32.8855	13.3316	1.29782	-0.487858	-1.79046	-5.15115
ENSG00000270019.1	RP11-141B14.1	chr2	114645780	114647327	lincRNA	-	42.2916	24.9579	22.4137	33.9194	-0.760876	-0.915993	-0.318262
ENSG00000250548.2	RP11-47I22.2	chr14	62023031	62037371	lincRNA	-	0.325887	6.89942	3.07744	0.770363	4.40403	3.23929	1.24117
ENSG00000228873.1	AC012307.2	chr2	96811341	96812751	lincRNA	-	19.8861	13.6914	24.5915	68.5541	-0.538484	0.3064	1.78549
ENSG00000271871.1	AC005740.6	chr5	141331984	141332940	antisense	+	9.77662	20.1934	23.0808	124.221	1.04648	1.23929	3.66743
ENSG00000233930.3	KRTAP5-AS1	chr11	1592583	1620414	antisense	+	1.51123	0.86706	1.4724	2.77852	-0.801518	-0.0375548	0.878595
ENSG00000245711.2	NADK2-AS1	chr5	36221157	36222004	antisense	+	66.2086	82.6214	26.0511	39.1275	0.319497	-1.34568	-0.758835
ENSG00000272142.1	RP11-428J1.5	chr6	5030206	5043683	lincRNA	+	2.08053	4.11825	5.14565	1.63939	0.985078	1.3064	-0.343797
ENSG00000246430.2	LINC00968	chr8	57408805	57472382	lincRNA	-	0.220515	0.759116	0.892448	0.781911	1.78344	2.01689	1.82613
ENSG00000236137.1	RP11-27K13.3	chr1	117568104	117602112	antisense	-	1.09932	0.993402	2.13185	1.13692	-0.146166	0.955492	0.0485202
ENSG00000225855.2	RUSC1-AS1	chr1	155286654	155293967	antisense	-	2.55612	5.27962	4.31038	10.9518	1.04648	0.753859	2.09915
ENSG00000245552.2	RP11-712B9.2	chr11	94883703	94967268	antisense	+	0.391463	0.89519	0.30177	0.429639	1.19332	-0.375424	0.13425
ENSG00000204588.5	AC013268.5	chr2	110744640	110753717	lincRNA	+	2.05937	3.98774	2.08363	10.3448	0.953369	0.0168929	2.32863
ENSG00000233527.4	AC092295.7	chr19	37063972	37085610	antisense	+	2.3757	3.56871	0.582711	1.53161	0.587047	-2.0275	-0.633304
ENSG00000225982.1	RP11-538D16.3	chr1	182055686	182059247	lincRNA	+	9.18634	20.3295	14.1631	4.65333	1.14601	0.624576	-0.981227
ENSG00000259788.1	RP11-359K18.3	chr1	162530017	162531098	antisense	-	17.2922	80.3628	17.4959	33.2126	2.2164	0.0168929	0.941605
ENSG00000271976.1	RP11-884K10.7	chr3	53893021	53895603	antisense	-	32.5786	14.0189	17.0916	11.7658	-1.21656	-0.93064	-1.46933
ENSG00000250629.1	RP11-122C5.3	chr5	38783682	38792856	antisense	+	0.509399	3.68254	1.0308	12.0416	2.85383	1.01689	4.56309
ENSG00000246777.1	RP11-61A14.4	chr16	66785655	66788643	lincRNA	+	7.81999	29.8813	14.7692	1.84856	1.934	0.917357	-2.08076
ENSG00000260276.1	RP11-77H9.2	chr16	8941962	8954274	antisense	+	2.65697	5.48792	5.1205	0.672942	1.04648	0.946504	-1.98123
ENSG00000272277.1	RP1-40E16.12	chr6	3068279	3069128	antisense	-	44.0351	48.3192	29.7025	81.3237	0.133942	-0.56807	0.885022
ENSG00000260774.1	CTD-2083E4.4	chr5	214013	217394	processed_transcript	-	23.4974	18.5569	11.1879	2.45053	-0.340544	-1.07057	-3.26134
ENSG00000253227.1	RP11-383J24.1	chr8	125283924	125289825	lincRNA	+	1.58388	7.76973	5.87595	12.1684	2.29441	1.89136	2.94161
ENSG00000181798.2	LINC00471	chr2	232373137	232379050	processed_transcript	-	7.11298	13.4674	7.4633	0.934129	0.920948	0.0693604	-2.92876
ENSG00000247679.2	RP11-1277A3.1	chr5	177038254	177046755	antisense	+	3.84809	5.10953	8.52842	3.24874	0.409049	1.14814	-0.244262
ENSG00000265242.1	RP11-649A18.7	chr17	73161681	73163344	lincRNA	-	14.0506	17.4127	17.0593	53.1426	0.309513	0.279927	1.91924
ENSG00000273117.1	AC144652.1	chr7	155087628	155089251	lincRNA	-	48.9494	32.7101	23.3063	11.9114	-0.581553	-1.07057	-2.03894
ENSG00000272173.1	U47924.31	chr12	7052671	7053767	antisense	-	55.4306	11.0087	43.1411	62.9962	-2.33203	-0.361619	0.184582
ENSG00000273416.1	RP4-597N16.4	chr1	235267495	235267924	lincRNA	-	228.759	84.3747	58.7819	90.1271	-1.43895	-1.96039	-1.3438
ENSG00000261705.1	RP11-61A14.2	chr16	66921918	66922834	lincRNA	+	76.5266	76.3978	27.5299	15.0751	-0.0024309	-1.47496	-2.3438
ENSG00000236393.1	RP11-320G24.1	chrX	40122170	40146973	lincRNA	+	2.26096	0.681039	2.92304	1.67021	-1.73113	0.37053	-0.436907
ENSG00000181097.5	RP11-429J17.2	chr8	144778324	144780583	antisense	+	10.3436	9.61401	33.4893	23.2285	-0.105524	1.69496	1.16716
ENSG00000255224.1	CTD-3065J16.9	chr8	145132905	145134168	antisense	-	37.001	34.3912	24.9579	41.5465	-0.105524	-0.56807	0.167165
ENSG00000247081.3	RP11-318M2.2	chr8	104169218	104311000	antisense	-	0.560331	0.527617	0.155628	0.0389577	-0.0867878	-1.84818	-3.8463
ENSG00000132832.5	RP11-445H22.3	chr20	43285092	43324737	antisense	-	0.35363	1.88691	0.715591	0.975269	2.41571	1.01689	1.46356
ENSG00000267896.1	AC018766.4	chr19	50363139	50363771	antisense	-	59.1547	34.364	89.7772	96.1369	-0.783596	0.601855	0.700597
ENSG00000232194.1	RP1-313L4.3	chr1	167789644	167790462	antisense	+	28.5649	106.201	26.9746	30.386	1.89448	-0.0826427	0.0891622
ENSG00000224152.1	AC009506.1	chr2	160471807	160473593	antisense	+	26.1659	12.1602	12.3546	47.9363	-1.10552	-1.08264	0.873434
ENSG00000243479.3	MNX1-AS1	chr7	156803499	156809120	antisense	+	4.98832	4.29304	6.16865	14.7398	-0.216556	0.3064	1.56309
ENSG00000272091.1	RP4-758J24.5	chr1	54492356	54494172	lincRNA	-	28.307	43.8507	3.47156	16.7287	0.631441	-3.0275	-0.758835
ENSG00000231113.2	RP3-475N16.1	chr6	42908102	42916098	antisense	+	3.50667	9.95908	5.91329	1.03618	1.50591	0.753859	-1.75883
ENSG00000203635.2	AC144450.2	chr2	1624282	1629191	lincRNA	-	1.90394	4.9157	7.70547	18.5655	1.36841	2.01689	3.28556
ENSG00000259705.1	RP11-227D13.1	chr15	48938148	48944213	lincRNA	+	3.85262	5.17238	6.75652	11.8393	0.42499	0.810442	1.61968
ENSG00000229267.2	AC072062.1	chr2	215674953	215827998	antisense	+	0.213745	0.29958	0.0205964	0.541361	0.487051	-3.37542	1.3407
ENSG00000225313.2	RP11-415J8.3	chr1	33772967	33791644	antisense	+	1.25106	1.55043	1.68773	4.43607	0.309513	0.43193	1.82613
ENSG00000234773.2	CTD-2666L21.1	chr19	12305830	12348582	lincRNA	+	0.655861	2.31422	0.368659	0.322997	1.81907	-0.831104	-1.02187
ENSG00000253741.1	CTD-2292P10.4	chr8	143783670	143808391	antisense	-	1.70135	2.92842	1.78514	0.335151	0.783444	0.0693604	-2.3438
ENSG00000253130.1	CTD-3023L14.2	chr8	8418901	8427198	lincRNA	+	2.81621	8.72526	7.59836	0.332862	1.63144	1.43193	-3.08076
ENSG00000272367.1	CTC-428H11.2	chr5	86672073	86672997	antisense	-	40.4608	80.9595	30.703	23.9113	1.00068	-0.398145	-0.758835
ENSG00000250838.1	RP11-501C14.5	chr17	47072628	47074854	antisense	-	10.4969	9.75653	15.5768	38.4611	-0.105524	0.569434	1.87343
ENSG00000259780.2	RP11-304L19.12	chr16	2285690	2286914	lincRNA	-	76.3599	3.943	66.958	18.0507	-4.27545	-0.189558	-2.08076
ENSG00000227953.2	RP11-439E19.3	chr1	246939315	246955687	processed_transcript	+	1.99808	5.30614	1.54028	0.843438	1.40905	-0.375424	-1.24426
ENSG00000232295.3	RP11-154D6.1	chr6	71931160	72037931	antisense	-	0.218843	0.610223	0.413319	0.258661	1.47944	0.917357	0.241165
ENSG00000259865.1	RP11-488L18.10	chr1	247350583	247351828	lincRNA	-	18.768	77.5298	10.1275	15.5279	2.04648	-0.889998	-0.273408
ENSG00000204362.5	RP11-380J14.1	chr1	17516278	17524112	lincRNA	+	1.19306	6.16062	4.82846	7.75575	2.36841	2.01689	2.7006
ENSG00000258017.1	RP11-386G11.10	chr12	49521565	49541652	antisense	+	0.930597	1.4416	0.941558	4.67464	0.631441	0.0168929	2.32863
ENSG00000270362.1	HMGN3-AS1	chr6	79943435	79946514	antisense	+	21.2488	16.4584	14.3327	6.27875	-0.368559	-0.56807	-1.75883
ENSG00000223404.3	LINC00397	chr13	88453291	88456063	lincRNA	-	10.1152	31.3392	14.7829	0.996303	1.63144	0.547408	-3.3438
ENSG00000260682.2	7SK	chr16	81993524	81996298	lincRNA	+	32.0084	6.08933	18.1813	13.9382	-2.39409	-0.815997	-1.19941
ENSG00000271840.1	RP1-224A6.9	chr1	22427106	22427853	lincRNA	+	43.7919	45.2257	25.3187	107.217	0.0464787	-0.790462	1.29179
ENSG00000235527.2	RP5-1073O3.7	chr1	114466622	114472114	antisense	-	2.55274	3.95449	3.44375	19.109	0.631441	0.43193	2.90413
ENSG00000254665.1	RP11-152H18.3	chr11	8714904	8718154	antisense	+	20.1308	1.48499	14.5485	21.2442	-3.76088	-0.468534	0.0776666
ENSG00000272374.1	RP3-329A5.8	chr6	35188147	35192407	lincRNA	-	7.67901	2.26584	9.61932	20.0973	-1.76088	0.325015	1.38801
ENSG00000228109.1	MFI2-AS1	chr3	196726331	196731615	antisense	+	12.3817	2.7401	7.75517	11.4986	-2.17591	-0.674985	-0.106758
ENSG00000272902.1	RP11-299H21.1	chr2	101768122	101771872	lincRNA	+	9.96955	7.07847	8.40581	19.1481	-0.49409	-0.246141	0.941605
ENSG00000237976.1	RP11-126K1.6	chr1	151319443	151320503	antisense	+	13.2261	40.9774	17.8425	72.9519	1.63144	0.43193	2.46356
ENSG00000246863.2	RP11-325N19.3	chr15	40213243	40218081	lincRNA	+	5.79565	9.97567	3.25773	13.7003	0.783444	-0.831104	1.24117
ENSG00000230454.1	U73166.2	chr3	50297735	50300790	lincRNA	+	19.8861	13.4281	12.3817	11.7521	-0.566498	-0.683547	-0.758835
ENSG00000178193.5	RP4-682C21.5	chr1	76175688	76189696	antisense	-	3.33611	4.65121	1.80022	1.97155	0.479438	-0.889998	-0.758835
ENSG00000236754.1	AC004019.13	chr22	18062923	18071958	antisense	-	4.13789	6.14296	4.53551	3.3624	0.570041	0.13237	-0.299403
ENSG00000260023.1	RP11-49C24.1	chr16	70610204	70611571	lincRNA	+	41.0232	15.8874	46.1182	26.2639	-1.36856	0.168896	-0.643357
ENSG00000255857.1	PXN-AS1	chr12	120639094	120650941	antisense	+	5.52251	1.62952	2.39467	5.36172	-1.76088	-1.2055	-0.0426276
ENSG00000234160.1	RP11-613M10.6	chr9	37509147	37510296	antisense	+	65.0754	18.9017	52.1248	24.0361	-1.7836	-0.320142	-1.43691
ENSG00000175873.3	AC004840.9	chr7	2477398	2487485	lincRNA	+	3.70633	5.02384	5.62498	1.91655	0.438796	0.601855	-0.95148
ENSG00000223768.1	LINC00205	chr21	46713200	46717269	lincRNA	+	6.89097	14.2332	11.6202	6.10857	1.04648	0.753859	-0.173872
ENSG00000270038.1	RP11-1070N10.7	chr14	96110845	96111569	lincRNA	+	103.276	76.6598	39.1845	22.8874	-0.429959	-1.39814	-2.17387
ENSG00000254290.1	RP11-150O12.3	chr8	37454998	37457376	lincRNA	-	7.86076	18.2658	27.8367	12.7751	1.2164	1.82425	0.700597
ENSG00000272918.1	CTB-152G17.6	chr7	104743285	104745930	antisense	-	15.9013	31.9316	7.1505	4.17656	1.00584	-1.15303	-1.92876
ENSG00000260823.1	RP11-249C24.10	chr16	56643413	56645287	lincRNA	-	4.98743	37.3428	15.1385	20.6321	2.90446	1.60186	2.04852
ENSG00000272377.1	RP11-682N22.1	chr7	96251318	96293650	lincRNA	-	0.331184	1.82414	0.446779	0.848124	2.46152	0.43193	1.35664
ENSG00000267288.1	RP13-890H12.2	chr17	43246172	43248951	antisense	-	20.1795	9.55174	19.2828	12.9193	-1.07905	-0.0655692	-0.643357
ENSG00000236423.1	RP13-15E13.1	chr1	3816936	3833789	lincRNA	+	1.94105	1.43186	2.24447	3.93295	-0.438948	0.209538	1.01877
ENSG00000248275.1	TRIM52-AS1	chr5	180688213	180699308	antisense	+	4.63321	2.82745	6.25037	1.74243	-0.712513	0.43193	-1.41091
ENSG00000261126.3	RBFADN	chr18	77806900	77853362	processed_transcript	+	0.301745	0.986811	1.15335	0.832175	1.70944	1.93443	1.46356
ENSG00000224424.7	PRKAR2A-AS1	chr3	48885005	48889414	antisense	+	6.35957	9.85169	3.57471	15.0334	0.631441	-0.831104	1.24117
ENSG00000245534.2	RP11-219B17.1	chr15	60771377	60922836	antisense	+	0.246838	0.143392	0.0208121	0.638201	-0.783596	-3.56807	1.37045
ENSG00000228624.3	RP3-399L15.3	chr6	114290865	114792869	antisense	+	0.0186183	0.168244	0.0313959	0.060516	3.17576	0.753859	1.7006
ENSG00000235052.1	RP1-150O5.3	chr1	23875630	23877406	lincRNA	-	7.89396	35.3271	24.8482	15.5504	2.16196	1.65432	0.978131
ENSG00000272696.1	RP11-339B21.13	chr9	131078616	131079188	antisense	+	49.0198	12.6562	49.5972	168.988	-1.95352	0.0168929	1.78549
ENSG00000260285.1	RP11-600F24.7	chr14	103991347	103995409	antisense	-	13.8057	5.94071	17.0724	6.1191	-1.21656	0.3064	-1.17387
ENSG00000260833.2	AC124789.1	chr17	36606638	36608688	processed_transcript	-	4.55924	35.3139	23.0647	8.08318	2.95337	2.33882	0.826128
ENSG00000234880.1	LINC00163	chr21	46409779	46414001	lincRNA	-	3.32062	2.85779	7.46608	22.8947	-0.216556	1.1689	2.78549
ENSG00000248019.2	FAM13A-AS1	chr4	89630940	89651254	antisense	+	3.91084	2.6134	1.7069	0.271906	-0.581553	-1.1961	-3.8463
ENSG00000225361.3	PPP1R26-AS1	chr9	138354573	138372623	antisense	-	1.81233	4.81286	0.523908	0.918034	1.40905	-1.79046	-0.981227
ENSG00000267272.1	RP5-1052I5.1	chr1	87595448	87634881	lincRNA	+	1.06659	0.611953	1.99844	0.560293	-0.801518	0.905862	-0.92876
ENSG00000260269.1	CTD-2323K18.1	chr15	75819491	75893546	processed_transcript	-	0.567943	0.423611	0.595915	0.596692	-0.423007	0.0693604	0.0712403
ENSG00000272486.1	RP11-532M24.1	chr8	125591872	125592889	antisense	+	18.3804	80.6745	30.9949	10.8623	2.13394	0.753859	-0.758835
ENSG00000270143.1	AC004257.3	chr19	15346330	15346819	lincRNA	-	124.237	14.8044	51.5694	158.137	-3.069	-1.26851	0.348081
ENSG00000250988.3	RP11-752G15.6	chr15	83419316	83425958	antisense	+	14.0717	3.2698	9.01707	1.66321	-2.10552	-0.64207	-3.08076
ENSG00000269988.1	RP11-395P17.11	chr9	130870860	130871604	antisense	-	119.343	16.2172	59.3152	51.9685	-2.87952	-1.00864	-1.19941
ENSG00000234610.1	LINC00624	chr1	146986158	146989699	lincRNA	-	2.63949	20.4444	5.34117	10.9191	2.95337	1.01689	2.04852
ENSG00000227039.2	ITGB2-AS1	chr21	46340966	46349593	antisense	+	1.62509	0.559433	2.92308	12.485	-1.53848	0.846968	2.94161
ENSG00000266010.1	GATA6-AS1	chr18	19746859	19748929	lincRNA	-	20.3184	37.3042	15.2279	1.33418	0.876554	-0.416066	-3.92876
ENSG00000261159.1	RP11-723O4.9	chr3	128578559	128579369	lincRNA	-	23.0777	38.729	77.8315	51.1436	0.746918	1.75386	1.14806
ENSG00000262772.1	RP11-353N14.2	chr17	77797251	77801503	lincRNA	+	16.486	12.4855	2.22402	7.79422	-0.40098	-2.89	-1.08076
ENSG00000273275.1	RP11-474G23.2	chr2	68406965	68407664	antisense	+	46.7991	62.1403	31.5669	79.0201	0.409049	-0.56807	0.755738
ENSG00000152487.6	ARL5B-AS1	chr10	18940195	18948214	lincRNA	-	0.582769	5.71757	0.786177	10.332	3.29441	0.43193	4.14806
ENSG00000205559.3	CHKB-AS1	chr22	51021455	51022306	antisense	+	32.9487	22.685	25.9286	97.3591	-0.538484	-0.345677	1.56309
ENSG00000231595.1	AC005224.2	chr17	14113805	14121239	antisense	+	5.65766	4.86908	4.24022	6.31555	-0.216556	-0.416066	0.158703
ENSG00000272606.1	RP11-554J4.1	chr2	55845044	55845508	antisense	+	70.5012	140.418	61.1414	47.6164	0.994011	-0.205499	-0.56619
ENSG00000261098.1	RP11-819C21.1	chr11	107182858	107186997	lincRNA	-	11.2907	19.2396	3.04632	2.669	0.768945	-1.89	-2.08076
ENSG00000249592.1	RP11-440L14.1	chr4	756175	775637	antisense	-	4.08205	1.48789	1.61966	1.70286	-1.45602	-1.3336	-1.26134
ENSG00000215190.4	LINC00680	chr6	58272352	58287779	processed_transcript	-	3.02925	3.75412	1.4303	1.79021	0.309513	-1.08264	-0.758835
ENSG00000245849.2	RAD51-AS1	chr15	40978922	40987305	processed_transcript	-	3.90225	4.89359	5.26428	4.28281	0.326587	0.43193	0.13425
ENSG00000271155.1	RP11-435O5.5	chr9	98268517	98269918	antisense	+	10.0069	27.5588	24.7494	41.3967	1.46152	1.3064	2.04852
ENSG00000233693.1	RP11-506O24.1	chr1	164738353	164743878	antisense	-	5.075	12.2294	2.85265	5.99838	1.26887	-0.831104	0.241165
ENSG00000269902.1	RP6-99M1.3	chrX	45624175	45624702	lincRNA	-	8.8676	196.896	35.8882	5.24052	4.47274	2.01689	-0.758835
ENSG00000263826.1	RP11-573D15.9	chr3	186499569	186501968	antisense	-	15.5839	26.153	9.19768	11.5121	0.746918	-0.760715	-0.436907
ENSG00000248100.2	RP11-709A23.1	chr12	27699983	27705706	lincRNA	-	2.44971	17.7094	2.75396	0.482571	2.85383	0.168896	-2.3438
ENSG00000272892.1	RP11-57G10.8	chr10	69609283	69610504	lincRNA	+	22.9642	19.7634	18.0715	63.3326	-0.216556	-0.345677	1.46356
ENSG00000251127.2	RP11-280G9.1	chr8	62671653	62678528	lincRNA	-	4.75819	11.934	3.66799	0.803419	1.32659	-0.375424	-2.56619
ENSG00000227676.2	LINC01068	chr13	80140881	80144983	lincRNA	+	3.41777	21.7663	7.68449	0.67327	2.67097	1.1689	-2.3438
ENSG00000261770.1	CTC-459F4.1	chr19	28248092	28251757	lincRNA	-	12.751	7.24264	12.0411	11.3032	-0.816018	-0.0826427	-0.173872
ENSG00000236810.1	RP5-886K2.3	chr1	24086872	24104777	antisense	-	1.30501	2.69547	4.2252	0.154245	1.04648	1.69496	-3.08076
ENSG00000224843.2	LINC00240	chr6	26924771	26991703	lincRNA	+	0.698205	0.504745	0.753524	0.412621	-0.468094	0.110002	-0.758835
ENSG00000234753.1	RP11-328M4.2	chr6	41462591	41516359	antisense	-	1.47755	0.359041	0.820757	0.565007	-2.04098	-0.848177	-1.38687
ENSG00000273486.1	RP11-731C17.2	chr3	136556180	136557863	antisense	-	2.77672	48.7498	18.7295	8.20485	4.13394	2.75386	1.56309
ENSG00000261071.1	RP1-223E5.4	chr6	13614343	13615387	antisense	-	26.8576	30.0484	30.1933	55.5525	0.161956	0.168896	1.04852
ENSG00000261408.1	TEN1-CDK3	chr17	73975312	74002080	processed_transcript	+	1.92041	1.17194	1.17759	1.65078	-0.712513	-0.705573	-0.218266
ENSG00000253217.1	KB-1991G8.1	chr8	101349823	101362935	lincRNA	+	1.78204	4.04885	2.40404	2.73816	1.18398	0.43193	0.619677
ENSG00000260793.2	RP5-882C2.2	chr17	42298769	42301078	antisense	+	12.1435	22.992	6.82585	20.3334	0.920948	-0.831104	0.743666
ENSG00000245750.3	RP11-279F6.1	chr15	69755365	69863775	lincRNA	+	0.0862139	0.244851	0.116306	0.840677	1.50591	0.43193	3.28556
ENSG00000248103.1	CTC-338M12.9	chr5	180708376	180710653	lincRNA	+	22.576	15.8967	16.6123	14.5547	-0.506062	-0.442539	-0.633304
ENSG00000268584.1	RP11-464F9.20	chr10	75385754	75386548	antisense	+	82.3994	60.7838	43.67	17.3914	-0.438948	-0.915993	-2.24426
ENSG00000267002.1	RP11-242D8.1	chr17	41316200	41322420	lincRNA	-	3.75661	9.69902	3.04069	6.21616	1.36841	-0.305035	0.726592
ENSG00000224790.1	AP000704.5	chr21	38338812	38344128	lincRNA	+	10.549	2.26967	2.37184	15.066	-2.21656	-2.15303	0.514184
ENSG00000273002.1	RP11-336K24.12	chr1	155948590	155952777	antisense	+	5.58064	2.30534	11.2927	17.1496	-1.27545	1.01689	1.61968
ENSG00000259604.1	RP11-66B24.1	chr15	101402048	101414195	lincRNA	+	0.384723	0.397319	3.63304	7.50291	0.0464787	3.23929	4.28556
ENSG00000225484.2	RP11-773D16.1	chr10	81563813	81586350	lincRNA	-	1.65886	0.535368	1.2588	3.4312	-1.63159	-0.398145	1.04852
ENSG00000227431.1	RP1-155G6.4	chr20	47657000	47662581	antisense	-	0.837345	5.62095	2.25922	15.8352	2.74692	1.43193	4.24117
ENSG00000249685.1	RP11-360F5.3	chr4	39135533	39137228	lincRNA	+	11.0283	18.5077	27.8954	27.699	0.746918	1.33882	1.32863
ENSG00000248370.1	RP11-366H4.1	chr4	189081219	189082293	lincRNA	+	34.8099	40.4433	26.4149	36.0005	0.216404	-0.398145	0.0485202
ENSG00000254670.1	CTC-497E21.3	chr11	13022637	13030706	lincRNA	-	6.94989	6.28026	3.51588	2.39587	-0.146166	-0.983107	-1.53644
ENSG00000267957.1	RP11-178G16.4	chr10	75880013	75880621	lincRNA	-	76.8622	55.5652	62.214	59.0506	-0.468094	-0.305035	-0.380323
ENSG00000244578.1	RP11-548O1.3	chr3	138654031	138662862	lincRNA	-	1.58755	3.27906	2.14167	8.75655	1.04648	0.43193	2.46356
ENSG00000224271.1	RP11-191L9.4	chr22	48027423	48251349	lincRNA	+	0.208695	0.280186	0.168922	0.0123333	0.42499	-0.305035	-4.08076
ENSG00000206195.6	AP000525.9	chr22	16147979	16193004	processed_transcript	-	1.34929	0.64314	0.630085	0.920073	-1.069	-1.09858	-0.552384
ENSG00000224020.1	MIR181A2HG	chr9	127420746	127460910	antisense	+	0.232707	1.80245	1.25572	0.0687619	2.95337	2.43193	-1.75883
ENSG00000224023.6	RP11-383C5.4	chr10	127389005	127408135	lincRNA	-	1.9543	1.51372	0.659107	3.60919	-0.368559	-1.56807	0.885022
ENSG00000227214.2	HCG15	chr6	28953980	28955261	antisense	+	7.29621	26.3728	36.9107	38.8068	1.85383	2.33882	2.41109
ENSG00000266411.1	RP11-180P8.3	chr17	61044178	61045910	lincRNA	-	2.69817	1.39325	9.09982	66.9709	-0.953521	1.75386	4.63348
ENSG00000272202.1	RP11-157F20.3	chr3	57112971	57114129	antisense	+	16.1424	12.5032	21.7767	73.9329	-0.368559	0.43193	2.19536
ENSG00000261202.1	RP3-496C20.1	chr22	40439072	40440534	antisense	-	19.1788	42.9145	10.7804	22.6683	1.16196	-0.831104	0.241165
ENSG00000267397.1	RP11-873E20.1	chr18	33296334	33297942	lincRNA	+	31.9686	30.0139	13.7222	18.8926	-0.0910248	-1.22015	-0.758835
ENSG00000233220.3	LINC00167	chr11	129872833	129874251	lincRNA	+	19.7739	37.439	8.8919	33.1099	0.920948	-1.15303	0.743666
ENSG00000230487.3	PSMG3-AS1	chr7	1609709	1629262	lincRNA	+	2.39003	0.863899	2.90182	1.83618	-1.46809	0.279927	-0.380323
ENSG00000273466.1	RP11-548H3.1	chr2	219497979	219498737	antisense	-	67.8172	41.3859	91.488	7.28694	-0.712513	0.43193	-3.21827
ENSG00000234362.1	AC104654.2	chr2	42158739	42160863	lincRNA	-	2.2002	18.1779	8.90446	32.5065	3.04648	2.01689	3.88502
ENSG00000231131.2	RP11-346D6.6	chr10	54210634	54230293	lincRNA	-	0.950857	3.68246	1.44308	0.702414	1.95337	0.601855	-0.436907
ENSG00000272870.1	RP11-798M19.6	chr4	174284931	174291597	antisense	-	5.60843	7.24007	3.78299	4.97165	0.368407	-0.56807	-0.173872
ENSG00000271270.1	TMCC1-AS1	chr3	129612714	129637418	antisense	+	1.13501	3.32116	0.510391	0.447175	1.54898	-1.15303	-1.3438
ENSG00000223466.1	AC064834.2	chr2	196397759	196403405	lincRNA	+	3.31082	8.97546	4.46642	7.33728	1.4388	0.43193	1.14806
ENSG00000256894.1	RP11-283G6.3	chr12	26278088	26279550	antisense	-	57.5363	33.0112	15.0925	5.66707	-0.801518	-1.93064	-3.3438
ENSG00000225555.1	AP000320.6	chr21	35743101	35747647	antisense	-	4.11194	3.18493	4.85377	18.8329	-0.368559	0.239285	2.19536
ENSG00000228393.3	LINC01004	chr7	104590762	104653491	antisense	-	0.372493	1.19254	0.301504	0.26416	1.67875	-0.305035	-0.4958
ENSG00000237886.1	RP11-611D20.2	chr9	139440664	139444345	antisense	+	17.7737	8.52228	10.276	6.75245	-1.06044	-0.790462	-1.39626
ENSG00000257718.1	RP11-396F22.1	chr12	39300253	39303394	antisense	+	16.366	13.0605	9.03203	9.67185	-0.32549	-0.857576	-0.758835
ENSG00000196559.3	LINC00610	chr11	36290834	36294909	lincRNA	-	9.17443	5.32958	5.41478	16.2655	-0.783596	-0.760715	0.826128
ENSG00000231742.1	RP11-112L6.4	chr20	48789087	48793096	lincRNA	+	2.33137	18.0577	5.50393	6.19999	2.95337	1.23929	1.41109
ENSG00000271737.1	CTB-113I20.2	chr5	133340838	133341253	lincRNA	+	56.3039	174.442	37.978	53.2386	1.63144	-0.56807	-0.0807628
ENSG00000259895.1	RP11-715J22.2	chr16	2514951	2518214	antisense	-	5.72875	17.0094	0.966037	16.9277	1.57004	-2.56807	1.56309
ENSG00000205181.5	LINC00654	chr20	5476713	5485259	lincRNA	-	1.09366	9.03577	2.21309	2.5853	3.04648	1.01689	1.24117
ENSG00000271789.1	RP5-1112D6.7	chr6	111618329	111619713	lincRNA	+	37.1427	36.6152	11.3879	19.9549	-0.0206355	-1.70557	-0.896338
ENSG00000235244.3	RP11-761E20.1	chrX	115033604	115085422	lincRNA	-	1.17241	0.51226	0.912476	0.426377	-1.19453	-0.361619	-1.45927
ENSG00000254761.1	RP11-672A2.1	chr11	76423440	76430652	lincRNA	-	6.47979	3.68057	6.99318	3.82938	-0.816018	0.110002	-0.758835
ENSG00000245105.1	A2M-AS1	chr12	9217773	9220651	antisense	+	8.11888	15.0925	16.429	8.63647	0.894476	1.01689	0.0891622
ENSG00000272853.1	RP11-398C13.6	chr10	14919687	14920685	lincRNA	-	46.8259	24.1795	18.951	58.113	-0.953521	-1.30504	0.311555
ENSG00000255989.1	RP11-711M9.1	chr2	74213653	74220867	lincRNA	+	7.12579	6.69009	4.80648	1.91416	-0.0910248	-0.56807	-1.89634
ENSG00000236499.2	LINC00896	chr22	20193920	20196047	lincRNA	+	24.1681	23.8248	14.8198	6.49213	-0.0206355	-0.705573	-1.89634
ENSG00000259319.1	RP11-293M10.6	chr14	75890386	75894444	antisense	-	11.5161	10.7038	10.0982	4.08342	-0.105524	-0.189558	-1.4958
ENSG00000230149.2	RP3-508I15.19	chr22	39130735	39134995	antisense	+	8.77601	2.26584	19.2386	5.83469	-1.95352	1.13237	-0.58891
ENSG00000232692.1	AP001596.6	chr21	27750871	27844017	antisense	+	0.50171	0.233161	0.236889	0.622644	-1.10552	-1.08264	0.311555
ENSG00000258498.2	DIO3OS	chr14	102018558	102026768	lincRNA	-	6.83054	0.293924	5.37521	6.72778	-4.53848	-0.345677	-0.0218691
ENSG00000249664.1	CTD-2227C6.2	chr5	82308104	82308928	lincRNA	-	34.0283	76.142	11.4764	40.2197	1.16196	-1.56807	0.241165
ENSG00000271815.1	CTD-2235C13.3	chr5	74659585	74660067	lincRNA	+	9.69549	105.136	26.1592	120.325	3.4388	1.43193	3.63348
ENSG00000232093.1	RP11-307C12.11	chr1	155017667	155018594	antisense	-	65.5361	31.2377	23.8029	41.7093	-1.069	-1.46115	-0.651919
ENSG00000248866.1	USP46-AS1	chr4	53525573	53527835	lincRNA	+	16.5278	28.8038	5.57414	8.54654	0.801366	-1.56807	-0.95148
ENSG00000270102.1	RP11-498E2.8	chr9	125093146	125093622	lincRNA	+	98.177	101.391	39.7333	58.02	0.0464787	-1.30504	-0.758835
ENSG00000226266.2	AC009961.3	chr2	160527219	160568946	lincRNA	-	0.447981	2.02409	0.302172	0.198559	2.17576	-0.56807	-1.17387
ENSG00000237380.2	HOXD-AS2	chr2	176986339	177001826	antisense	-	2.41401	1.24652	1.22122	4.27985	-0.953521	-0.983107	0.826128
ENSG00000255491.1	RP11-1082L8.4	chr8	125823860	125827924	lincRNA	-	6.89945	5.93778	10.0832	11.5526	-0.216556	0.547408	0.743666
ENSG00000240889.1	NDUFB2-AS1	chr7	140395136	140396877	antisense	-	24.158	4.15815	25.3478	31.726	-2.53848	0.0693604	0.393168
ENSG00000272468.1	RP1-86C11.7	chr6	27090436	27091000	lincRNA	-	41.4293	115.521	67.0676	9.79345	1.47944	0.694965	-2.08076
ENSG00000226471.2	CTA-292E10.6	chr22	29196671	29244547	antisense	+	0.97611	0.957666	0.460883	0.576855	-0.0275219	-1.08264	-0.758835
ENSG00000248774.1	RP11-798M19.3	chr4	174243357	174250845	antisense	-	11.2337	6.44529	1.26289	1.84412	-0.801518	-3.15303	-2.60683
ENSG00000273437.1	RP11-434H6.7	chr3	128882449	128882783	lincRNA	-	55.9668	158.948	66.0636	107.493	1.50591	0.239285	0.941605
ENSG00000272894.1	RP5-1159O4.1	chr7	7592093	7606627	lincRNA	-	1.92922	1.49429	4.12078	2.28024	-0.368559	1.0949	0.241165
ENSG00000272764.1	RP11-318E3.9	chr10	5855948	5856404	lincRNA	+	40.9932	137.59	62.214	42.3953	1.74692	0.601855	0.0485202
ENSG00000228549.2	U1	chr1	17197440	17200587	lincRNA	+	19.3047	13.0356	6.00987	8.77582	-0.566498	-1.68355	-1.13735
ENSG00000258920.1	FOXN3-AS1	chr14	89883698	89886137	antisense	+	15.3283	22.7559	9.04684	7.92631	0.570041	-0.760715	-0.95148
ENSG00000236432.3	AC097662.2	chr2	228085768	228189917	antisense	-	0.224353	0.185359	0.544789	0.371242	-0.275449	1.27993	0.726592
ENSG00000230479.1	AP000695.6	chr21	37802658	37853368	antisense	+	0.829403	0.14276	1.18106	0.762464	-2.53848	0.509933	-0.121405
ENSG00000273344.1	PAXIP1-AS1	chr7	154795158	154797413	lincRNA	+	14.5067	7.49082	18.1722	22.045	-0.953521	0.325015	0.603735
ENSG00000259450.1	RP11-265N7.1	chr15	39480639	39486510	lincRNA	-	0.795984	11.5086	8.0536	0.470406	3.85383	3.33882	-0.758835
ENSG00000234405.1	LL0XNC01-250H12.3	chrX	102752451	102755245	antisense	+	1.67259	15.5462	6.76917	19.7692	3.2164	2.01689	3.56309
ENSG00000261971.2	RP11-473M20.7	chr16	3101992	3109371	antisense	-	3.16657	0.65405	12.3883	3.36845	-2.27545	1.96798	0.0891622
ENSG00000233175.2	CTD-2020K17.3	chr17	43315395	43319101	antisense	-	6.30494	5.2091	15.3101	10.433	-0.275449	1.27993	0.726592
ENSG00000273064.1	RP11-474G23.3	chr2	68480002	68480980	antisense	+	38.2268	14.8044	22.5616	67.7731	-1.36856	-0.760715	0.826128
ENSG00000257612.1	RP11-384J4.1	chr14	27342339	27383949	lincRNA	+	0.22462	2.31975	0.151511	0.0663723	3.36841	-0.56807	-1.75883
ENSG00000273026.1	RP11-422P24.10	chr1	153938992	153939406	antisense	+	101.592	23.3151	45.6837	173.443	-2.12345	-1.15303	0.77168
ENSG00000235609.4	AF127936.7	chr21	16191164	16254296	lincRNA	-	0.9623	0.57335	0.599159	0.218728	-0.74707	-0.683547	-2.13735
ENSG00000266947.1	RP11-799D4.4	chr17	33558469	33569982	antisense	-	3.65318	3.35359	2.46414	2.63869	-0.123446	-0.56807	-0.469328
ENSG00000228950.1	AC023137.2	chr2	20650803	20652708	lincRNA	+	24.5314	22.8011	8.27343	17.3969	-0.105524	-1.56807	-0.4958
ENSG00000223617.1	LINC00370	chr13	109934321	109940081	lincRNA	+	0.811324	15.9199	2.18901	0.958942	4.29441	1.43193	0.241165
ENSG00000261220.2	RP11-629O1.2	chr8	134585426	134586104	lincRNA	+	48.2486	49.8283	32.5446	69.2475	0.0464787	-0.56807	0.521273
ENSG00000255458.1	RP11-539G18.2	chr4	39640760	39668264	lincRNA	+	1.69911	2.10569	0.802256	0.401651	0.309513	-1.08264	-2.08076
ENSG00000269053.1	CTD-2521M24.8	chr19	17530114	17530583	antisense	-	19.9285	174.938	40.3264	17.6658	3.13394	1.01689	-0.173872
ENSG00000230061.1	AP001065.2	chr21	45834473	45845155	antisense	-	4.81235	1.12952	4.42639	3.36105	-2.09102	-0.120611	-0.517827
ENSG00000268816.1	CTD-3093M3.1	chr19	54697731	54698394	lincRNA	+	63.4374	47.316	38.0353	58.3175	-0.423007	-0.737995	-0.121405
ENSG00000259972.1	AC009120.6	chr16	74339100	74369244	antisense	-	1.08521	1.52101	0.836565	0.916186	0.487051	-0.375424	-0.244262
ENSG00000267283.1	AC005306.3	chr19	1989400	1990369	antisense	+	14.4682	24.9032	39.0363	54.152	0.783444	1.43193	1.90413
ENSG00000273387.1	RP3-412A9.16	chr22	31478142	31479551	antisense	-	16.5835	17.1264	11.1859	47.0419	0.0464787	-0.56807	1.5042
ENSG00000272373.1	ZNF33B	chr10	43069633	43134016	processed_transcript	-	0.653263	0.299845	0.538558	0.686331	-1.12345	-0.278563	0.0712403
ENSG00000237436.1	RP11-312B8.1	chr1	6843952	6844903	antisense	-	4.91401	101.498	3.31459	5.8081	4.36841	-0.56807	0.241165
ENSG00000261136.1	RP11-37C7.3	chr15	40074772	40077818	antisense	+	3.06843	25.3512	6.20915	2.72004	3.04648	1.01689	-0.173872
ENSG00000265752.2	RP11-403A21.1	chr18	21537718	21562520	lincRNA	-	0.565264	2.0432	1.65222	0.668112	1.85383	1.54741	0.241165
ENSG00000272936.1	RP11-700J17.2	chr4	44706422	44706982	antisense	+	91.7955	73.2553	45.0311	34.5219	-0.32549	-1.0275	-1.41091
ENSG00000206417.4	H1FX-AS1	chr3	129034235	129045068	antisense	+	2.58833	2.45032	2.03685	4.84384	-0.0790522	-0.345677	0.90413
ENSG00000234614.1	AL450992.2	chr1	151814353	151822861	antisense	+	1.09855	2.26903	3.70496	7.46595	1.04648	1.75386	2.76473
ENSG00000272455.1	RP4-758J18.13	chr1	1344476	1345998	lincRNA	+	70.6203	3.17098	12.4265	21.7747	-4.47708	-2.50667	-1.69743
ENSG00000273081.1	RP4-813F11.4	chr7	140702410	140704649	lincRNA	-	8.34877	28.0219	16.8942	1.23348	1.74692	1.01689	-2.75883
ENSG00000230530.1	LIMD1-AS1	chr3	45720535	45730626	antisense	-	6.94662	3.10876	1.56188	2.73685	-1.15997	-2.15303	-1.3438
ENSG00000273366.1	CTA-989H11.1	chr22	42674194	42674852	lincRNA	+	85.226	69.6796	47.9054	8.39438	-0.290556	-0.831104	-3.3438
ENSG00000262026.1	RP11-2C24.6	chr16	30789770	30791473	antisense	+	10.9765	18.4207	9.25478	34.0557	0.746918	-0.246141	1.63348
ENSG00000260219.1	RP11-347C12.10	chr16	30366762	30367848	lincRNA	+	17.2126	42.2184	26.123	27.9735	1.29441	0.601855	0.700597
ENSG00000272787.1	KB-226F1.2	chr22	24311400	24312062	lincRNA	+	35.2963	91.1297	42.8544	16.6873	1.36841	0.279927	-1.08076
ENSG00000257176.1	RP11-996F15.2	chr12	29433351	29470781	antisense	-	0.624262	0.451291	0.336861	1.99218	-0.468094	-0.889998	1.67412
ENSG00000244055.1	AC007566.10	chr7	92086878	92120924	antisense	+	1.92167	1.20493	0.462929	0.567828	-0.673413	-2.0535	-1.75883
ENSG00000261519.2	Y_RNA	chr16	66583183	66585092	lincRNA	+	12.24	36.6581	11.5585	2.8934	1.58253	-0.0826427	-2.08076
ENSG00000234076.1	TPRG1-AS1	chr3	188659504	188665428	lincRNA	-	0.788863	2.44407	2.66051	14.4521	1.63144	1.75386	4.19536
ENSG00000241528.1	RP1-130H16.16	chr22	30770930	30773862	antisense	-	12.751	4.93816	10.7509	16.9548	-1.36856	-0.246141	0.41109
ENSG00000232694.2	XX-CR54.3	chr1	248881947	248885506	lincRNA	-	14.4438	11.5265	7.97123	3.87995	-0.32549	-0.857576	-1.89634
ENSG00000257829.1	RP11-845M18.6	chr12	52700400	52702155	antisense	-	2.66281	48.1248	8.98056	1.57365	4.17576	1.75386	-0.758835
ENSG00000266289.1	RP11-1C8.6	chr8	104395306	104396082	lincRNA	-	12.0444	96.4002	8.12417	24.9127	3.00068	-0.56807	1.04852
ENSG00000272720.1	CTA-228A9.3	chr22	38486134	38487566	lincRNA	+	3.26343	11.796	13.2074	54.0007	1.85383	2.01689	4.04852
ENSG00000265692.1	RP13-516M14.4	chr17	80247922	80250690	lincRNA	-	18.5713	6.97432	7.97155	15.9639	-1.41295	-1.22015	-0.218266
ENSG00000250208.2	FZD10-AS1	chr12	130634894	130646801	processed_transcript	-	1.17743	3.64795	3.70626	1.6236	1.63144	1.65432	0.463558
ENSG00000250284.1	CTB-1I21.1	chr5	136070616	136090375	lincRNA	+	1.18256	1.95404	0.319062	2.65567	0.724551	-1.89	1.16716
ENSG00000270096.1	RP11-362K14.6	chr3	169512750	169514001	antisense	+	11.2068	42.4369	7.55918	30.9069	1.92095	-0.56807	1.46356
ENSG00000232640.1	RP1-266L20.2	chr6	170125187	170125950	antisense	-	12.2496	37.952	45.4442	61.5331	1.63144	1.89136	2.32863
ENSG00000266921.1	RP11-15A1.7	chr19	44501048	44506988	antisense	-	3.93369	8.53122	2.12268	5.5793	1.11687	-0.889998	0.5042
ENSG00000247735.2	CTD-2574D22.2	chr16	29938157	29940254	antisense	+	6.68559	20.7134	22.5478	7.90201	1.63144	1.75386	0.241165
ENSG00000254180.1	AB015752.3	chr8	91546839	91632298	processed_transcript	-	0.874941	0.112948	0.147541	0.5817	-2.95352	-2.56807	-0.58891
ENSG00000232077.1	LINC01031	chr1	193273875	193335083	lincRNA	+	0.3054	1.06447	0.411996	0.135362	1.80137	0.43193	-1.17387
ENSG00000233077.1	RP11-290F20.2	chr20	48927248	48937879	lincRNA	-	0.439585	3.63182	6.22667	0.779349	3.04648	3.82425	0.826128
ENSG00000254860.1	TMEM9B-AS1	chr11	8986222	8999074	antisense	+	3.63618	2.25314	3.18848	1.28933	-0.690487	-0.189558	-1.4958
ENSG00000229896.2	RP11-456H18.2	chr6	12007903	12009089	lincRNA	+	11.821	46.7974	31.8939	6.98588	1.98508	1.43193	-0.758835
ENSG00000256427.1	RP11-118B22.4	chr12	9399093	9410556	lincRNA	+	2.0384	3.1577	4.67478	0.96371	0.631441	1.19747	-1.08076
ENSG00000225032.1	RP11-228B15.4	chr9	130578345	130584799	antisense	+	3.62041	3.73895	8.30292	3.85122	0.0464787	1.19747	0.0891622
ENSG00000260830.1	RP11-524O1.4	chr14	21852451	21853079	antisense	+	29.7658	19.2127	70.2715	79.1585	-0.631593	1.23929	1.41109
ENSG00000233483.2	CTD-2020K17.4	chr17	43322553	43326203	antisense	-	8.96235	15.2059	0.86361	7.56644	0.762686	-3.37542	-0.244262
ENSG00000246859.2	STARD4-AS1	chr5	110847924	111075423	antisense	+	0.0205417	0.328822	0.0969905	0.0242792	4.00068	2.23929	0.241165
ENSG00000204282.3	TNRC6C-AS1	chr17	76103479	76107880	processed_transcript	-	4.24742	5.48311	5.01369	12.5506	0.368407	0.239285	1.56309
ENSG00000231611.1	AP006216.11	chr11	116645826	116646592	lincRNA	-	12.2016	9.45085	24.6907	108.163	-0.368559	1.01689	3.14806
ENSG00000249637.1	CTC-329D1.2	chr5	139750476	139780952	antisense	-	0.613365	0.316723	0.413726	2.628	-0.953521	-0.56807	2.09915
ENSG00000228288.2	PCAT6	chr1	202780082	202781284	antisense	+	19.4394	22.0834	13.1122	45.9526	0.183982	-0.56807	1.24117
ENSG00000242578.1	RP11-469J4.3	chr3	170128300	170136403	lincRNA	+	3.46037	3.27586	2.7231	5.79412	-0.0790522	-0.345677	0.743666
ENSG00000270661.1	RP1-142L7.9	chr6	112538841	112540771	lincRNA	-	2.42136	22.5057	4.89976	27.1882	3.2164	1.01689	3.48909
ENSG00000223891.1	OSER1-AS1	chr20	42839600	42854667	lincRNA	+	2.4813	1.12111	2.51053	2.38287	-1.14617	0.0168929	-0.058395
ENSG00000272341.1	RP1-151F17.2	chr6	16764577	16767114	lincRNA	+	1.84203	30.4374	4.96993	3.26577	4.04648	1.43193	0.826128
ENSG00000248690.2	HAS2-AS1	chr8	122651533	122656933	antisense	+	3.46165	5.80935	2.33495	9.71728	0.746918	-0.56807	1.48909
ENSG00000228812.3	RP11-157P1.5	chr20	60928051	60931536	antisense	+	5.36382	11.7713	4.52249	11.0946	1.13394	-0.246141	1.04852
ENSG00000258738.1	RP11-73E17.2	chr14	35343549	35345665	antisense	+	30.9193	9.12331	7.44843	16.9673	-1.76088	-2.0535	-0.86575
ENSG00000271754.1	RP3-337H4.9	chr6	43486918	43487462	antisense	-	60.1334	22.1794	63.7389	86.3047	-1.43895	0.0840071	0.521273
ENSG00000254639.1	CTD-2589M5.5	chr11	46259933	46260818	lincRNA	+	73.9267	19.0868	39.1796	24.965	-1.95352	-0.915993	-1.56619
ENSG00000248515.1	RP11-608O21.1	chr4	19457059	19911315	lincRNA	+	0.0411506	0.0371857	0.0208176	0.158073	-0.146166	-0.983107	1.94161
ENSG00000259287.1	RP11-3D4.2	chr15	34150918	34157026	antisense	-	3.8255	5.13597	7.22503	3.61723	0.42499	0.917357	-0.0807628
ENSG00000255031.1	RP11-802E16.3	chr11	67818207	67821229	antisense	+	4.6392	5.58961	12.5169	16.4499	0.268871	1.43193	1.82613
ENSG00000267213.3	AC007773.2	chr19	32880956	32896466	antisense	-	3.01304	2.48935	1.62588	1.06838	-0.275449	-0.889998	-1.4958
ENSG00000235530.2	AC087294.2	chr17	21117644	21133348	antisense	+	3.86856	2.15127	1.40507	1.05518	-0.846606	-1.46115	-1.87431
ENSG00000253671.1	RP11-806O11.1	chr8	17666450	17678377	processed_transcript	+	1.17546	5.66507	1.85002	0.463109	2.26887	0.654323	-1.3438
ENSG00000267058.1	RP11-15A1.3	chr19	44395956	44405957	lincRNA	-	1.8691	5.30832	4.09742	0.276148	1.50591	1.13237	-2.75883
ENSG00000204584.1	RP11-304F15.3	chr17	47923272	47926199	antisense	+	7.98296	17.3131	7.53852	6.6048	1.11687	-0.0826427	-0.273408
ENSG00000266903.1	CTB-171A8.1	chr19	45135500	45222031	antisense	-	0.0540064	0.390422	0.364283	0.478745	2.85383	2.75386	3.14806
ENSG00000272953.1	RP11-1275H24.2	chr7	5465401	5466032	lincRNA	+	14.8121	11.4728	34.9687	122.55	-0.368559	1.23929	3.04852
ENSG00000229931.1	RP1-151F17.1	chr6	16761369	16762883	antisense	+	6.17335	22.3141	10.4101	34.6587	1.85383	0.753859	2.48909
ENSG00000224460.1	RP11-439L18.2	chr6	143267184	143277835	lincRNA	-	2.1938	1.13281	2.95951	5.1859	-0.953521	0.43193	1.24117
ENSG00000236756.4	DNAJC9-AS1	chr10	75007118	75036742	antisense	+	1.26201	1.30333	1.06406	0.559361	0.0464787	-0.246141	-1.17387
ENSG00000260430.1	RP11-626G11.4	chr16	19098178	19109432	lincRNA	+	3.322	0.428846	3.36113	4.41723	-2.95352	0.0168929	0.41109
ENSG00000243819.3	RN7SL832P	chr2	10830470	10832225	lincRNA	+	2.66281	17.8749	17.9611	25.1784	2.74692	2.75386	3.24117
ENSG00000227740.1	RP11-318C24.2	chr1	175873898	175889649	lincRNA	-	1.18678	4.44292	0.200126	1.05203	1.90446	-2.56807	-0.173872
ENSG00000235453.3	TOPORS-AS1	chr9	32551142	32567003	antisense	+	0.589272	3.49925	0.993688	1.5671	2.57004	0.753859	1.41109
ENSG00000224950.1	RP5-1086K13.1	chr1	117035645	117041834	lincRNA	-	3.02034	7.01827	7.63979	0.892471	1.2164	1.33882	-1.75883
ENSG00000272644.1	RP11-33O4.1	chr2	219934076	219934531	lincRNA	-	133.521	53.0355	90.0622	18.2094	-1.33203	-0.56807	-2.87431
ENSG00000257303.1	RP11-977G19.11	chr12	56693926	56708592	antisense	+	3.50508	3.4553	1.28959	0.18831	-0.0206355	-1.44254	-4.21827
ENSG00000255176.1	AP002954.3	chr11	118507338	118508815	antisense	+	28.476	24.5069	27.7443	3.73968	-0.216556	-0.0375548	-2.92876
ENSG00000269176.1	RP11-727F15.12	chr11	62553498	62554257	antisense	-	49.2567	22.2553	33.2245	58.2187	-1.14617	-0.56807	0.241165
ENSG00000256433.1	RP1-102E24.8	chr12	6503071	6504235	lincRNA	+	44.1628	12.4387	35.2047	21.3538	-1.82799	-0.327061	-1.04834
ENSG00000250362.1	AC008592.5	chr5	95197490	95210223	processed_transcript	+	1.10105	2.84275	1.73292	3.03656	1.36841	0.654323	1.46356
ENSG00000246339.4	EXTL3-AS1	chr8	28553718	28558981	antisense	-	5.32764	4.12655	3.59359	9.44548	-0.368559	-0.56807	0.826128
ENSG00000259768.3	RP5-991G20.1	chr16	72699069	72821143	antisense	+	0.114846	0.296515	0.154931	0.339354	1.36841	0.43193	1.56309
ENSG00000271553.1	RP11-274B21.10	chr7	128307097	128308210	lincRNA	+	37.7889	47.6986	5.66429	14.8882	0.335985	-2.73799	-1.3438
ENSG00000231871.1	IPO9-AS1	chr1	201657387	201798687	antisense	-	0.231511	0.153702	0.267701	0.214998	-0.590951	0.209538	-0.106758
ENSG00000271980.1	CTD-2256P15.4	chr5	10264709	10267258	antisense	-	3.66671	0.946691	2.47327	36.8378	-1.95352	-0.56807	3.32863
ENSG00000247796.2	CTD-2366F13.1	chr5	52405672	52410956	antisense	+	13.2662	5.02352	3.57931	3.13598	-1.40098	-1.89	-2.08076
ENSG00000265702.1	RP11-156L14.1	chr17	60776605	60815283	antisense	+	0.241648	1.68453	0.651984	0.0714037	2.80137	1.43193	-1.75883
ENSG00000234147.1	RP3-460G2.2	chr6	141167095	141174061	lincRNA	-	4.69603	5.88903	5.88262	0.396462	0.326587	0.325015	-3.56619
ENSG00000270964.1	RP11-502I4.3	chr15	67833410	67834942	lincRNA	-	18.3024	28.3525	20.5756	7.21084	0.631441	0.168896	-1.3438
ENSG00000273108.1	RP11-416N2.4	chr10	105368376	105369807	antisense	+	42.4542	10.1179	24.2306	15.4396	-2.069	-0.809078	-1.45927
ENSG00000250132.2	RP11-359B12.2	chr12	1083299	1100356	antisense	-	3.5617	1.83916	1.47842	0.647652	-0.953521	-1.26851	-2.45927
ENSG00000263884.1	RP11-705O1.8	chr18	268148	270278	lincRNA	+	26.328	14.7279	16.2789	2.59319	-0.838044	-0.6936	-3.3438
ENSG00000227963.1	RP5-1074L1.1	chr1	110828997	110881793	antisense	-	0.619603	1.09695	0.179115	0.209239	0.824086	-1.79046	-1.56619
ENSG00000248932.1	RP11-319G6.1	chr3	139108657	139302161	antisense	+	0.0724516	0.286824	0.0651599	0.114179	1.98508	-0.153032	0.656203
ENSG00000272654.1	RP11-422P24.11	chr1	153950219	153951636	lincRNA	+	9.89391	13.6238	13.3473	40.9293	0.461516	0.43193	2.04852
ENSG00000259153.1	RP6-65G23.3	chr14	71276922	71282120	lincRNA	+	4.49521	8.35631	8.4899	0.53131	0.894476	0.917357	-3.08076
ENSG00000260231.1	JHDM1D-AS1	chr7	139877061	139879440	antisense	+	13.7506	14.2008	1.325	18.5742	0.0464787	-3.37542	0.43381
ENSG00000272831.1	RP11-792A8.4	chr7	66204816	66205372	antisense	-	42.0254	47.7415	34.0163	79.4749	0.183982	-0.305035	0.919237
ENSG00000226281.2	RP1-80N2.2	chr6	6692977	6711235	lincRNA	-	0.255955	2.11468	1.20852	2.11768	3.04648	2.23929	3.04852
ENSG00000249345.2	RP11-575F12.1	chr12	127399766	127544946	lincRNA	-	0.225324	0.398917	0.0651366	0.0760918	0.824086	-1.79046	-1.56619
ENSG00000272767.1	JMJD1C-AS1	chr10	65224989	65226323	antisense	+	21.019	9.04466	9.45181	47.6164	-1.21656	-1.15303	1.17976
ENSG00000243224.1	RP5-1157M23.2	chr3	52273274	52275113	antisense	+	20.3294	19.6828	20.5689	4.5053	-0.0466307	0.0168929	-2.17387
ENSG00000227598.1	RP1-167A14.2	chr6	167383114	167412553	antisense	-	1.1112	0.49182	0.21415	2.15769	-1.17591	-2.37542	0.957372
ENSG00000231459.1	LINC00032	chr9	27245682	27282791	lincRNA	-	0.377797	0.975417	0.67955	0.893072	1.36841	0.846968	1.24117
ENSG00000272356.1	RP5-1112D6.8	chr6	111630406	111634720	antisense	+	14.0825	6.71242	5.1148	3.20092	-1.069	-1.46115	-2.13735
ENSG00000203709.5	C1orf132	chr1	207974863	208042495	processed_transcript	-	0.552783	0.642242	0.372862	0.122505	0.216404	-0.56807	-2.17387
ENSG00000226800.5	CACTIN-AS1	chr19	3607245	3613928	antisense	+	5.59416	4.33299	3.77337	3.71925	-0.368559	-0.56807	-0.58891
ENSG00000244701.1	RP5-894A10.2	chr7	141352181	141356610	antisense	-	11.6066	5.44844	2.84685	7.48273	-1.09102	-2.0275	-0.633304
ENSG00000273145.1	CITF22-92A6.1	chr22	46409486	46411378	lincRNA	+	14.82	7.65259	18.3266	20.4358	-0.953521	0.3064	0.463558
ENSG00000251442.1	RP11-792D21.2	chr4	79567057	79603853	lincRNA	+	0.508014	1.31162	0.685331	0.375279	1.36841	0.43193	-0.436907
ENSG00000257433.1	RP1-197B17.3	chr12	48099868	48136077	lincRNA	+	1.0325	0.733085	0.609386	0.838998	-0.49409	-0.760715	-0.299403
ENSG00000248238.1	RP11-3J1.1	chr4	19173958	19458617	lincRNA	-	0.0985015	0.0932494	0.143956	0.0679138	-0.0790522	0.547408	-0.536442
ENSG00000233725.3	LINC00284	chr13	44482850	44604597	lincRNA	+	0.0383847	0.317132	0.0776736	0.385634	3.04648	1.01689	3.32863
ENSG00000205861.7	C1QTNF9B-AS1	chr13	24463028	24471402	antisense	+	1.67419	2.59351	1.88212	6.59602	0.631441	0.168896	1.97813
ENSG00000272990.1	RP11-305K5.1	chr3	156241529	156242036	antisense	-	119.826	42.8364	62.1731	27.2362	-1.48404	-0.946581	-2.13735
ENSG00000260063.1	RP5-968P14.2	chr1	27018623	27020622	antisense	-	9.35113	28.9719	3.15375	9.67097	1.63144	-1.56807	0.0485202
ENSG00000238078.1	RP11-295M18.2	chr1	221002597	221005771	lincRNA	+	5.88938	13.685	7.945	6.09082	1.2164	0.43193	0.0485202
ENSG00000253616.1	RP11-875O11.3	chr8	22928890	22932001	antisense	-	3.00432	6.98105	5.06618	18.6425	1.2164	0.753859	2.63348
ENSG00000257557.1	RP11-84G21.1	chr12	80328681	80334448	antisense	+	1.62068	9.20557	4.37271	2.39444	2.50591	1.43193	0.563093
ENSG00000260669.2	AL136419.6	chr14	24678852	24685193	processed_transcript	-	2.94794	6.08892	5.46822	2.61323	1.04648	0.891362	-0.173872
ENSG00000272717.1	RP11-342I1.2	chr4	140477953	140478797	antisense	+	44.296	17.1549	29.8785	49.0833	-1.36856	-0.56807	0.148056
ENSG00000230649.2	AC024084.1	chr7	135710509	135769416	lincRNA	+	0.555326	0.409648	0.0535111	0.890782	-0.438948	-3.37542	0.681738
ENSG00000254028.1	AC083843.2	chr8	135844990	135846725	lincRNA	+	5.387	15.2993	7.26727	31.8358	1.50591	0.43193	2.56309
ENSG00000259252.1	AC011648.1	chr15	70487977	70490848	lincRNA	-	4.8832	7.56463	7.68556	17.3151	0.631441	0.654323	1.82613
ENSG00000226803.3	RP11-203B9.4	chr6	56979692	57039034	antisense	-	0.472504	0.853956	0.318713	0.186158	0.853834	-0.56807	-1.3438
ENSG00000235795.1	RP11-421L21.2	chr1	101461029	101461816	antisense	+	11.876	24.5298	24.0319	73.6935	1.04648	1.01689	2.63348
ENSG00000233221.2	AC133785.1	chr2	131588551	131594567	antisense	-	3.1072	4.8134	7.85949	2.29534	0.631441	1.33882	-0.436907
ENSG00000265393.1	CTD-2517M22.17	chr8	145737950	145739056	antisense	+	21.1267	21.8184	11.4003	42.4501	0.0464787	-0.889998	1.0067
ENSG00000254416.1	RP11-347E10.1	chr11	110225855	110277124	lincRNA	+	0.455755	0.894287	0.491865	0.215471	0.972478	0.110002	-1.08076
ENSG00000260855.1	RP11-439E19.10	chr1	246935603	246939074	antisense	+	5.38545	11.1236	12.7141	1.59133	1.04648	1.23929	-1.75883
ENSG00000272750.1	RP11-378J18.8	chr1	222832209	222834854	antisense	-	12.3677	10.948	3.57525	14.618	-0.175914	-1.79046	0.241165
ENSG00000170919.11	TPT1-AS1	chr13	45915480	45965872	antisense	+	0.463687	0.909851	0.500425	0.219221	0.972478	0.110002	-1.08076
ENSG00000270820.1	RP11-355B11.2	chr2	61698323	61711265	antisense	+	3.6109	4.10204	0.730686	0.213395	0.183982	-2.30504	-4.08076
ENSG00000258525.1	RP11-829H16.3	chr14	31345385	31359014	antisense	-	2.05733	3.71821	0.693854	1.21583	0.853834	-1.56807	-0.758835
ENSG00000203288.3	RP11-98D18.9	chr1	151763280	151766878	antisense	+	12.9884	6.03614	8.76092	5.37306	-1.10552	-0.56807	-1.27341
ENSG00000271133.1	CTA-293F17.1	chr7	20367922	20371370	antisense	-	2.71069	10.4979	1.82841	13.6165	1.95337	-0.56807	2.32863
ENSG00000224046.1	AC005076.5	chr7	86780739	86781736	antisense	-	4.68729	38.726	12.6467	41.5509	3.04648	1.43193	3.14806
ENSG00000235092.1	AC011747.7	chr2	8806766	8821993	antisense	-	1.53452	3.328	1.24207	0.725488	1.11687	-0.305035	-1.08076
ENSG00000265666.1	CTD-2267D19.2	chr17	38497119	38499388	antisense	-	10.298	21.2703	11.1139	3.6515	1.04648	0.110002	-1.4958
ENSG00000184068.2	RP5-821D11.7	chr22	42227219	42230669	antisense	-	8.12735	13.9891	8.22307	0.800508	0.783444	0.0168929	-3.3438
ENSG00000247373.2	RP11-486O12.2	chr12	124066767	124069662	lincRNA	-	3.22848	10.0026	7.62185	14.3096	1.63144	1.23929	2.14806
ENSG00000265943.1	RP11-739L10.1	chr18	20279444	20513727	antisense	-	0.139628	0.0618	0.121091	0.165033	-1.17591	-0.205499	0.241165
ENSG00000267666.1	AC004156.3	chr19	663482	668063	lincRNA	+	4.08053	2.63383	4.12859	12.6603	-0.631593	0.0168929	1.63348
ENSG00000231403.1	AC099344.3	chr2	11528149	11530493	lincRNA	-	3.98739	27.7961	6.72393	2.35644	2.80137	0.753859	-0.758835
ENSG00000271828.1	CTD-2310F14.1	chr5	56223701	56225400	antisense	+	24.7552	32.6673	1.85531	4.87655	0.400116	-3.73799	-2.3438
ENSG00000260572.1	RP11-16N11.2	chr3	160471216	160472930	antisense	-	21.812	16.8946	9.19538	17.7242	-0.368559	-1.24614	-0.299403
ENSG00000226472.3	RP11-551L14.4	chr12	31149973	31158938	lincRNA	-	1.04255	2.15337	7.73541	0.924178	1.04648	2.89136	-0.173872
ENSG00000271927.1	CTD-2541M15.4	chr8	6503576	6506025	lincRNA	+	17.174	6.89743	11.5842	11.2771	-1.31609	-0.56807	-0.606832
ENSG00000259712.1	CTD-2184D3.5	chr15	52348872	52392720	antisense	-	0.426311	0.990606	0.862665	0.0629847	1.2164	1.01689	-2.75883
ENSG00000257605.1	RP11-680A11.5	chr12	53692449	53694098	antisense	-	2.83397	8.78029	47.7892	5.02441	1.63144	4.07579	0.826128
ENSG00000271769.1	RP11-216P16.2	chr12	121438289	121439071	antisense	-	23.904	15.4291	28.2164	67.1014	-0.631593	0.239285	1.48909
ENSG00000256028.2	RP11-197N18.2	chr12	123459867	123467454	processed_transcript	+	6.77547	2.22641	3.32377	3.2761	-1.6056	-1.0275	-1.04834
ENSG00000272576.1	RP11-365H22.2	chr4	52784938	52785547	lincRNA	+	69.0624	87.1733	15.528	4.5349	0.335985	-2.15303	-3.92876
ENSG00000258701.1	LINC00638	chr14	105287538	105290055	lincRNA	+	3.71333	5.75236	11.2712	19.7503	0.631441	1.60186	2.41109
ENSG00000270344.1	RP11-734K2.4	chr12	89919431	89934079	antisense	+	2.55228	1.6474	0.645585	2.63958	-0.631593	-1.98311	0.0485202
ENSG00000273080.1	RP11-301O19.1	chr2	86422713	86423172	antisense	+	71.2692	115.661	27.47	12.0338	0.698555	-1.37542	-2.56619
ENSG00000229167.1	RP11-73M7.1	chr1	32037186	32041174	antisense	-	1.17182	4.23566	7.90416	11.7728	1.85383	2.75386	3.32863
ENSG00000214145.2	LINC00887	chr3	194014254	194030592	lincRNA	-	0.572068	1.77239	3.47284	0.507116	1.63144	2.60186	-0.173872
ENSG00000237883.1	DGUOK-AS1	chr2	74174769	74208568	antisense	-	0.967856	0.713961	0.559575	0.980533	-0.438948	-0.790462	0.0187729
ENSG00000257225.1	RP11-328C8.4	chr12	42853168	42859930	antisense	+	4.14661	7.49415	2.3308	1.22527	0.853834	-0.831104	-1.75883
ENSG00000263823.1	RP11-326K13.4	chr18	29522538	29524119	antisense	+	2.95587	18.3159	19.9379	20.9621	2.63144	2.75386	2.82613
ENSG00000272841.1	RP3-428L16.2	chr6	161411350	161413374	antisense	-	2.30891	27.4218	6.2296	9.55151	3.57004	1.43193	2.04852
ENSG00000234807.4	RP4-794H19.2	chr1	59250823	59365384	lincRNA	+	0.407925	0.189576	0.137576	0.26518	-1.10552	-1.56807	-0.621331
ENSG00000258210.1	RP11-478C19.2	chr12	110825268	110883353	processed_transcript	-	0.241365	0.955525	0.434147	0.0475467	1.98508	0.846968	-2.3438
ENSG00000267199.1	RP11-861E21.2	chr18	12438889	12448204	antisense	+	0.501688	6.99454	1.69199	0.592969	3.80137	1.75386	0.241165
ENSG00000235423.4	RP11-282O18.3	chr12	123736577	123746030	antisense	-	2.47182	3.0633	1.33383	4.09019	0.309513	-0.889998	0.726592
ENSG00000266927.2	AC006273.7	chr19	786650	787037	lincRNA	+	36.2265	87.2962	57.0161	78.4994	1.26887	0.654323	1.11563
ENSG00000272983.1	RP11-508N22.12	chr10	38426265	38433327	lincRNA	+	11.2496	4.10045	1.78543	0.782144	-1.45602	-2.65553	-3.8463
ENSG00000257354.1	RP11-631N16.2	chr12	62996532	63007855	antisense	+	4.53992	3.40986	0.835161	1.21953	-0.412953	-2.44254	-1.89634
ENSG00000272515.1	RP11-29P20.1	chr13	88260162	88261489	lincRNA	-	52.8247	16.3663	23.7542	2.0812	-1.69049	-1.15303	-4.66573
ENSG00000258377.1	RP11-649E7.5	chr14	50087533	50090198	antisense	-	15.782	14.4877	8.27964	3.10891	-0.123446	-0.93064	-2.3438
ENSG00000253476.1	RP11-395I14.2	chr8	25283037	25284096	lincRNA	-	22.0643	4.55735	17.8594	57.3735	-2.27545	-0.305035	1.37867
ENSG00000249951.1	RP11-554D13.1	chr4	95596396	95623721	lincRNA	+	0.855119	0.971428	0.576794	1.41499	0.183982	-0.56807	0.726592
ENSG00000270109.1	RP11-393M11.2	chr4	57330324	57330745	lincRNA	+	66.6018	63.0505	37.4368	78.7198	-0.0790522	-0.831104	0.241165
ENSG00000261067.2	RP11-264B17.3	chr16	28986125	29002096	processed_transcript	+	0.877821	0.453281	0.592107	4.32307	-0.953521	-0.56807	2.30006
ENSG00000241014.1	RP11-244H3.1	chr1	35439957	35450914	processed_transcript	-	3.41205	2.86306	1.43843	2.01643	-0.253082	-1.24614	-0.758835
ENSG00000235823.1	LINC00263	chr10	102133372	102143125	processed_transcript	+	1.91663	3.2165	3.87841	1.41585	0.746918	1.01689	-0.436907
ENSG00000259065.1	RP5-1021I20.1	chr14	74254063	74269973	antisense	+	0.587458	2.42677	0.594377	2.25662	2.04648	0.0168929	1.94161
ENSG00000261334.1	RP11-65J3.14	chr9	132242884	132244817	lincRNA	-	12.088	22.4708	11.415	5.71495	0.894476	-0.0826427	-1.08076
ENSG00000257830.1	RP11-845M18.7	chr12	52668431	52672940	antisense	-	3.10926	10.1684	4.8936	3.06249	1.70944	0.654323	-0.0218691
ENSG00000196696.8	PDXDC2P	chr16	70010200	70099851	processed_transcript	-	0.156381	0.161501	0.0703211	0.708529	0.0464787	-1.15303	2.17976
ENSG00000231856.1	RP11-327P2.5	chr13	52378433	52387356	antisense	+	2.09491	4.59744	1.41306	2.78558	1.13394	-0.56807	0.41109
ENSG00000237945.3	LINC00649	chr21	35287838	35349992	antisense	+	0.0751878	0.388248	0.152147	0.88868	2.36841	1.01689	3.56309
ENSG00000235706.3	DICER1-AS1	chr14	95623982	95646263	antisense	+	1.88766	1.19134	0.707369	1.11556	-0.664015	-1.41607	-0.758835
ENSG00000244567.1	AC096772.6	chr2	208686014	208687493	lincRNA	-	22.118	29.3685	14.919	3.73462	0.409049	-0.56807	-2.56619
ENSG00000257735.1	RP11-370I10.6	chr12	48744728	48836194	antisense	+	0.102185	0.765097	0.0344628	0.0603886	2.90446	-1.56807	-0.758835
ENSG00000253636.1	RP11-531A24.5	chr8	73964413	73975296	antisense	+	2.57644	2.21733	2.31714	2.53768	-0.216556	-0.153032	-0.0218691
ENSG00000224459.1	RP11-169K16.4	chr1	16066546	16076391	antisense	-	0.47468	0.735332	3.52199	5.32994	0.631441	2.89136	3.48909
ENSG00000227959.1	RP11-276H7.2	chr1	16481706	16483824	antisense	+	19.8579	7.97536	14.8828	10.4315	-1.31609	-0.416066	-0.92876
ENSG00000242282.2	AC108488.4	chr2	3579403	3584463	lincRNA	-	7.3885	3.8152	1.24592	8.73281	-0.953521	-2.56807	0.241165
ENSG00000264548.1	RP13-516M14.2	chr17	80172103	80175228	antisense	+	11.9635	6.17758	13.1131	4.4188	-0.953521	0.13237	-1.43691
ENSG00000272669.1	RP3-508I15.21	chr22	39138630	39139120	antisense	+	19.0744	64.0214	45.0311	67.6347	1.74692	1.23929	1.82613
ENSG00000254109.1	RBPMS-AS1	chr8	30239635	30242917	antisense	-	1.4239	11.0289	2.88133	12.6223	2.95337	1.01689	3.14806
ENSG00000271992.1	RP11-42O15.3	chr1	70910754	70911219	lincRNA	+	20.0999	129.737	13.5578	29.6963	2.69033	-0.56807	0.563093
ENSG00000273488.1	RP11-114I8.4	chr3	100080031	100080481	lincRNA	+	93.4645	42.8998	56.0387	55.235	-1.12345	-0.737995	-0.758835
ENSG00000196972.6	LINC00087	chrX	134229058	134232664	lincRNA	-	1.29596	0.669195	2.62244	22.2104	-0.953521	1.01689	4.09915
ENSG00000266970.1	RP11-806H10.4	chr17	76356534	76369992	lincRNA	+	2.43072	1.79307	2.10801	1.6417	-0.438948	-0.205499	-0.56619
ENSG00000251323.2	RP11-452H21.4	chr11	78135028	78140882	lincRNA	-	1.59659	4.53438	2.69233	7.54835	1.50591	0.753859	2.24117
ENSG00000258944.1	RP4-647C14.3	chr14	73738890	73740789	antisense	-	19.6871	12.7073	6.63966	17.4518	-0.631593	-1.56807	-0.173872
ENSG00000259867.1	RP11-525K10.3	chr16	80188950	80597032	antisense	-	0.0114517	0.153746	0.0154487	0.0338382	3.74692	0.43193	1.56309
ENSG00000237870.2	AC073130.1	chr7	115915660	115926788	processed_transcript	-	0.419952	4.12017	0.283265	3.22635	3.29441	-0.56807	2.94161
ENSG00000246090.2	RP11-696N14.1	chr4	100010008	100222513	antisense	+	0.0439823	0.283889	0.0741671	0.0259923	2.69033	0.753859	-0.758835
ENSG00000273062.1	RP11-428K3.1	chr1	178693441	178695420	antisense	-	2.36141	25.6066	7.96407	9.7687	3.4388	1.75386	2.04852
ENSG00000232412.1	RP1-315G1.3	chrX	123093083	123095191	lincRNA	-	13.3014	27.4738	4.48602	1.31013	1.04648	-1.56807	-3.3438
ENSG00000273450.1	RP11-76P2.4	chr10	96074664	96075084	antisense	-	22.2535	22.9821	37.5259	151.239	0.0464787	0.753859	2.76473
ENSG00000251615.3	RP11-774O3.3	chr4	8356817	8360065	lincRNA	-	5.7552	2.97182	8.73448	13.6047	-0.953521	0.601855	1.24117
ENSG00000255455.2	RP11-890B15.3	chr11	130736149	130740142	lincRNA	-	4.68142	3.02168	11.8414	6.22484	-0.631593	1.33882	0.41109
ENSG00000227906.3	SNAP25-AS1	chr20	10002620	10349424	antisense	-	0.188652	0.0626234	0.0545353	0.0318537	-1.59095	-1.79046	-2.56619
ENSG00000267167.1	RP11-687F6.1	chr18	44383187	44383857	lincRNA	-	104.624	46.8216	14.1142	8.24404	-1.15997	-2.89	-3.66573
ENSG00000262454.1	RP11-65J21.3	chr16	14396145	14420210	lincRNA	+	2.13611	0.902474	1.57183	0.114762	-1.24303	-0.442539	-4.21827
ENSG00000249803.1	RP11-114H21.2	chr5	135802366	135855987	lincRNA	+	0.522917	0.270019	0.705435	0.463545	-0.953521	0.43193	-0.173872
ENSG00000224934.2	RP11-441O15.3	chr10	101190948	101197874	lincRNA	+	6.07263	2.09048	3.18586	4.38627	-1.53848	-0.93064	-0.469328
ENSG00000225595.2	XXbac-BPG308K3.6	chr6	28827402	28832407	lincRNA	-	3.73484	7.23212	1.25961	6.62158	0.953369	-1.56807	0.826128
ENSG00000260233.2	SSSCA1-AS1	chr11	65337131	65337744	antisense	-	15.2471	27.556	20.5689	90.1061	0.853834	0.43193	2.56309
ENSG00000228412.2	RP4-625H18.2	chr6	19802395	19804983	lincRNA	-	1.80573	24.243	4.87199	2.13428	3.74692	1.43193	0.241165
ENSG00000269967.1	RP11-84A19.4	chr1	32317514	32387442	lincRNA	-	0.133658	0.759189	0.135232	0.236965	2.50591	0.0168929	0.826128
ENSG00000233593.2	RP4-665J23.1	chr1	91248543	91317207	lincRNA	-	0.680593	0.210863	0.183629	0.522876	-1.69049	-1.89	-0.380323
ENSG00000270638.1	RP3-466P17.1	chr6	146056706	146058354	lincRNA	+	17.0142	1.46427	5.73819	38.5439	-3.53848	-1.56807	1.17976
ENSG00000232480.1	RP11-224O19.2	chr1	218517538	218519020	antisense	-	3.15332	34.1939	4.25395	16.7718	3.4388	0.43193	2.41109
ENSG00000258820.1	RP11-293M10.2	chr14	75726114	75738653	antisense	+	0.372695	3.46408	0.75417	2.42278	3.2164	1.01689	2.7006
ENSG00000229036.3	RP1-20N2.6	chr6	143806116	143828464	antisense	+	0.627335	0.863832	0.564199	2.22443	0.461516	-0.153032	1.82613
ENSG00000267582.1	CTD-3252C9.2	chr19	13907388	13907747	antisense	-	52.0694	47.0524	26.3413	146.165	-0.146166	-0.983107	1.48909
ENSG00000224614.1	TNK2-AS1	chr3	195634947	195638128	antisense	+	1.46911	1.51721	6.93657	19.9687	0.0464787	2.23929	3.76473
ENSG00000271870.1	RP11-97C16.1	chr3	3194626	3195119	antisense	+	180.104	48.9476	12.7877	5.60193	-1.87952	-3.816	-5.00676
ENSG00000223478.1	RP11-545E17.3	chr9	131486724	131495473	antisense	+	3.73901	2.48235	5.40435	0.315665	-0.590951	0.531466	-3.56619
ENSG00000225439.2	BOLA3-AS1	chr2	74375136	74377188	antisense	+	15.9418	5.87991	21.5061	8.0753	-1.43895	0.43193	-0.981227
ENSG00000269979.1	RP11-498E2.7	chr9	125086887	125087594	lincRNA	+	39.6596	51.1976	31.2097	15.6252	0.368407	-0.345677	-1.3438
ENSG00000230074.1	RP11-195F19.9	chr9	34665662	34681295	antisense	+	0.298933	1.69796	1.41145	2.2966	2.50591	2.23929	2.94161
ENSG00000258038.1	CTD-2384A14.1	chr14	29299450	29437606	lincRNA	+	0.169129	0.331865	0.11408	0.0599703	0.972478	-0.56807	-1.4958
ENSG00000246145.1	RP11-346I3.4	chr8	67331824	67341212	lincRNA	-	0.995574	6.42606	1.34307	0.294179	2.69033	0.43193	-1.75883
ENSG00000270018.1	RP3-462E2.5	chr12	112335140	112335710	lincRNA	+	49.1918	42.3354	11.0603	67.8325	-0.216556	-2.15303	0.463558
ENSG00000229214.1	LINC00242	chr6	170188886	170198921	lincRNA	-	1.39708	4.08799	1.57059	1.92648	1.54898	0.168896	0.463558
ENSG00000267473.1	AC005789.11	chr19	38888821	38890521	lincRNA	+	5.49791	12.7753	12.9796	22.7438	1.2164	1.23929	2.04852
ENSG00000225205.1	AC093818.1	chr2	173345568	173421324	antisense	-	0.246751	0.0955614	0.249658	0.692662	-1.36856	0.0168929	1.48909
ENSG00000272661.1	RP4-548D19.3	chr7	150937485	150938058	antisense	+	40.7786	88.4388	16.5035	14.4594	1.11687	-1.30504	-1.4958
ENSG00000255559.1	ZNF252P-AS1	chr8	146228197	146231432	antisense	+	11.5567	2.23782	8.76958	10.2445	-2.36856	-0.398145	-0.173872
ENSG00000261879.1	RP11-333E1.1	chr17	5095379	5151364	antisense	+	0.918201	0.344823	0.675648	0.0493302	-1.41295	-0.442539	-4.21827
ENSG00000236778.3	INTS6-AS1	chr13	52026503	52126500	antisense	+	0.607537	0.144791	0.189136	0.193328	-2.069	-1.68355	-1.65192
ENSG00000259146.2	RP1-261D10.2	chr14	71759442	71788531	antisense	-	0.160653	0.66365	0.108363	2.08871	2.04648	-0.56807	3.7006
ENSG00000272744.1	RP11-367N14.3	chr4	184438047	184438680	lincRNA	+	7.38266	57.1828	14.9392	56.7184	2.95337	1.01689	2.94161
ENSG00000260563.2	RP13-516M14.1	chr17	80251592	80252786	lincRNA	+	3.91392	28.2945	15.8401	25.4433	2.85383	2.01689	2.7006
ENSG00000228313.3	CTD-2555K7.4	chr14	23064715	23067855	antisense	-	5.95315	5.37956	7.02715	12.3135	-0.146166	0.239285	1.04852
ENSG00000243762.1	AC006547.8	chr22	20098344	20099398	antisense	-	22.169	29.7633	5.98136	31.4431	0.42499	-1.89	0.5042
ENSG00000254718.2	CTD-2184C24.2	chr14	60706839	60715483	antisense	-	0.540632	0.279167	0.364667	9.26548	-0.953521	-0.56807	4.09915
ENSG00000261840.1	RP11-146F11.1	chr16	30709030	30710379	antisense	-	10.3926	7.15527	11.6834	40.9452	-0.538484	0.168896	1.97813
ENSG00000273007.1	RP11-170N16.3	chr4	123803033	123805867	antisense	-	1.64899	10.2179	8.89817	10.7196	2.63144	2.43193	2.7006
ENSG00000225135.1	RP11-361F15.2	chr6	147708800	147711601	lincRNA	+	8.34206	18.0919	1.12538	3.94395	1.11687	-2.89	-1.08076
ENSG00000262879.1	RP11-156P1.3	chr17	45061411	45177689	processed_transcript	-	0.321521	0.103765	0.379526	0.0950051	-1.63159	0.239285	-1.75883
ENSG00000234264.1	RP4-694A7.4	chr1	68962359	69004310	antisense	+	0.445589	0.287611	0.826535	0.724161	-0.631593	0.891362	0.700597
ENSG00000259663.2	CTD-2314G24.2	chr5	50668570	50679166	antisense	-	2.20518	4.09929	1.18995	1.04256	0.894476	-0.889998	-1.08076
ENSG00000255650.1	FAM222A-AS1	chr12	110171971	110211313	antisense	-	1.06906	0.429358	0.801225	0.350993	-1.31609	-0.416066	-1.60683
ENSG00000230177.1	RP5-1112D6.4	chr6	111599135	111599945	antisense	+	51.9247	47.6665	19.4579	3.40957	-0.123446	-1.41607	-3.92876
ENSG00000262681.2	RP11-311F12.1	chr17	19622372	19625741	lincRNA	+	4.16138	11.4603	6.54949	4.09877	1.46152	0.654323	-0.0218691
ENSG00000269729.1	AC006262.4	chr19	46667150	46683904	lincRNA	-	0.557864	1.29629	2.63403	0.989048	1.2164	2.23929	0.826128
ENSG00000258457.1	RP11-298I3.4	chr14	23451907	23468287	antisense	+	0.570601	2.94642	0.577322	1.01163	2.36841	0.0168929	0.826128
ENSG00000272593.1	RP11-339B21.11	chr9	131153740	131154295	lincRNA	+	92.6225	13.0439	28.398	59.7136	-2.82799	-1.70557	-0.633304
ENSG00000272931.1	RP5-943J3.2	chr1	90285733	90286427	lincRNA	-	40.4025	27.8169	31.7943	39.7947	-0.538484	-0.345677	-0.0218691
ENSG00000261386.2	CTD-2012K14.6	chr16	67583117	67597861	lincRNA	-	0.633915	0.982006	0.427588	3.93359	0.631441	-0.56807	2.63348
ENSG00000240291.1	RP11-499P20.2	chr10	18802044	18834580	antisense	-	0.287265	1.03835	1.25948	0.169766	1.85383	2.13237	-0.758835
ENSG00000214691.6	AC104654.1	chr2	42104214	42121179	lincRNA	+	0.826388	2.13361	1.11483	1.13954	1.36841	0.43193	0.463558
ENSG00000225793.2	RP1-234P15.4	chr6	75994730	76006719	lincRNA	+	1.16938	2.81788	0.788767	2.53393	1.26887	-0.56807	1.11563
ENSG00000253301.1	RP11-513O17.2	chr8	58055248	58152857	lincRNA	+	0.047877	0.2225	0.129176	0.480999	2.2164	1.43193	3.32863
ENSG00000260955.2	RP11-30L15.6	chr8	54955549	54958189	lincRNA	-	14.1613	11.8828	3.58202	7.32283	-0.253082	-1.98311	-0.95148
ENSG00000267183.1	AC010525.6	chr19	56207251	56209196	lincRNA	+	19.2215	8.68474	11.3446	12.7793	-1.14617	-0.760715	-0.58891
ENSG00000259354.1	RP11-519G16.3	chr15	45740625	45805965	antisense	+	0.0715217	0.110795	0.53067	0.676278	0.631441	2.89136	3.24117
ENSG00000270956.1	RP11-65L3.4	chr2	179405852	179406526	antisense	+	27.7343	82.3467	9.35364	8.19511	1.57004	-1.56807	-1.75883
ENSG00000272677.1	RP11-127B20.3	chr4	83295454	83305180	antisense	+	3.8439	4.21787	1.29639	0.567911	0.133942	-1.56807	-2.75883
ENSG00000267334.1	CTD-2534I21.8	chr17	43025280	43026307	lincRNA	+	22.7518	14.098	24.5545	32.2697	-0.690487	0.110002	0.5042
ENSG00000230084.1	RP4-613B23.1	chr3	42643455	42695880	antisense	-	0.534847	0.276179	0.721529	0.36876	-0.953521	0.43193	-0.536442
ENSG00000226816.2	AC005082.12	chr7	23245632	23247664	lincRNA	+	22.9982	16.6258	6.20507	4.07739	-0.468094	-1.89	-2.4958
ENSG00000260977.1	RP11-333I13.1	chr2	47004922	47007384	lincRNA	+	18.9814	13.722	2.56066	5.60876	-0.468094	-2.89	-1.75883
ENSG00000260179.1	RP5-902P8.12	chr1	1185157	1186714	lincRNA	-	3.00143	1.54985	10.1226	42.5704	-0.953521	1.75386	3.82613
ENSG00000261227.2	AC140912.1	chr16	73265954	73267869	lincRNA	+	2.44033	18.9017	4.93814	17.306	2.95337	1.01689	2.82613
ENSG00000271948.1	RP11-242F4.2	chr8	17082473	17082978	lincRNA	-	18.5078	124.24	12.4839	5.46882	2.74692	-0.56807	-1.75883
ENSG00000266441.1	RP11-91I8.3	chr18	6728820	6729861	antisense	-	13.4675	6.95422	6.05606	61.0185	-0.953521	-1.15303	2.17976
ENSG00000272849.1	RP11-347I19.8	chr12	122235417	122239878	lincRNA	+	5.23787	3.78655	3.53304	8.66723	-0.468094	-0.56807	0.726592
ENSG00000228886.1	RP11-290D2.3	chr13	45924458	45925485	lincRNA	+	4.55036	18.7974	3.06931	56.472	2.04648	-0.56807	3.63348
ENSG00000268650.3	AC068499.10	chr19	18315540	18331290	antisense	+	0.296713	0.919282	0.400277	3.85769	1.63144	0.43193	3.7006
ENSG00000272338.1	RP11-722E23.2	chr8	33218361	33218933	lincRNA	-	40.8499	67.4997	44.0864	4.82824	0.724551	0.110002	-3.08076
ENSG00000225113.1	RP5-1160K1.3	chr1	110138847	110140403	antisense	+	18.0201	15.5085	26.3357	1.7749	-0.216556	0.547408	-3.3438
ENSG00000249356.1	RP11-21I10.2	chr4	119990479	119991452	lincRNA	-	19.2116	19.8406	35.6361	19.8687	0.0464787	0.891362	0.0485202
ENSG00000255774.1	AP000439.3	chr11	69291901	69294708	lincRNA	-	6.65939	7.7371	17.9675	0.98388	0.216404	1.43193	-2.75883
ENSG00000236197.2	AC002429.5	chr7	94784025	94843644	antisense	-	0.0783848	0.64761	0.422976	0.231617	3.04648	2.43193	1.56309
ENSG00000267940.1	RP11-290F24.6	chr11	6223131	6224483	lincRNA	-	17.2826	5.35455	13.989	32.6835	-1.69049	-0.305035	0.919237
ENSG00000224177.2	LINC00570	chr2	11534107	11543203	lincRNA	+	0.513767	5.04059	1.03964	2.12536	3.29441	1.01689	2.04852
ENSG00000269473.1	CTD-2619J13.19	chr19	58951815	58957216	lincRNA	+	6.92201	1.78716	6.41991	3.57939	-1.95352	-0.108638	-0.95148
ENSG00000270115.1	RP11-415J8.7	chr1	33726813	33727281	lincRNA	+	29.9566	82.4997	67.3542	5.90118	1.46152	1.1689	-2.3438
ENSG00000233058.1	LINC00884	chr3	194208183	194239008	antisense	+	0.30321	1.40912	0.409042	0.537567	2.2164	0.43193	0.826128
ENSG00000225177.1	RP11-390P2.4	chr6	139013685	139018425	antisense	+	1.97182	8.65463	4.65511	2.33059	2.13394	1.23929	0.241165
ENSG00000232160.2	RAP2C-AS1	chrX	131351175	131566890	antisense	+	0.0216639	0.234918	0.102289	0.0128028	3.4388	2.23929	-0.758835
ENSG00000258704.1	RP11-85K15.2	chr14	35390064	35451738	processed_transcript	-	0.303092	0.156508	0.306662	0.716477	-0.953521	0.0168929	1.24117
ENSG00000239440.1	RP11-260O18.1	chr3	82035289	82512826	lincRNA	+	0.0880749	0.0757988	0.0264036	0.0115667	-0.216556	-1.73799	-2.92876
ENSG00000273443.1	RP11-54O7.18	chr1	997588	998668	lincRNA	-	12.9812	15.6406	8.75605	43.472	0.268871	-0.56807	1.74367
ENSG00000229261.1	RP11-227H15.4	chr10	70975089	70992246	antisense	-	0.27238	0.562596	2.57216	1.77066	1.04648	3.23929	2.7006
ENSG00000157306.10	RP11-66N24.4	chr14	23980969	24029987	antisense	+	0.381348	0.541521	0.385839	0.507074	0.50591	0.0168929	0.41109
ENSG00000264235.1	RP13-270P17.1	chr18	3255434	3261848	antisense	-	2.18579	4.51472	0.982905	5.59756	1.04648	-1.15303	1.35664
ENSG00000273143.1	RP11-525A16.4	chr10	112188598	112255962	lincRNA	-	0.208118	0.286576	0.374346	0.450972	0.461516	0.846968	1.11563
ENSG00000250900.2	CTC-338M12.6	chr5	180622496	180630103	antisense	+	4.30033	4.1239	2.48627	1.45222	-0.0604365	-0.790462	-1.56619
ENSG00000272473.1	AC006273.4	chr19	781002	781862	lincRNA	-	43.4719	19.6416	25.6573	25.6907	-1.14617	-0.760715	-0.758835
ENSG00000226332.2	RP11-157P1.4	chr20	60880488	60881381	antisense	-	26.1659	13.5113	42.3585	24.7413	-0.953521	0.694965	-0.0807628
ENSG00000272842.1	RP11-513M16.7	chr9	19371384	19371943	antisense	-	50.1598	60.4358	11.2779	39.5242	0.268871	-2.15303	-0.343797
ENSG00000213793.3	ZNF888	chr19	53418449	53426723	lincRNA	-	2.25923	5.54136	2.28584	0.333787	1.29441	0.0168929	-2.75883
ENSG00000258545.1	RP4-755D9.1	chrX	119170201	119280760	antisense	+	0.0845381	0.0218265	0.0570225	0.624497	-1.95352	-0.56807	2.88502
ENSG00000188693.7	CTB-161K23.1	chr7	91763918	91810039	antisense	+	0.202651	0.209286	0.136692	1.31737	0.0464787	-0.56807	2.7006
ENSG00000272146.1	RP11-755B10.4	chr3	57583442	57586654	antisense	+	1.45493	4.50769	1.96275	18.0563	1.63144	0.43193	3.63348
ENSG00000236799.1	RP11-383C6.2	chr10	116754416	116756352	lincRNA	+	7.24157	17.4502	1.62819	17.1183	1.26887	-2.15303	1.24117
ENSG00000204949.4	FAM83A-AS1	chr8	124213412	124214983	antisense	-	17.8481	13.8243	12.0389	15.8216	-0.368559	-0.56807	-0.173872
ENSG00000226200.2	RP11-50E11.3	chr10	52384711	52401211	antisense	+	0.849677	1.60874	0.955205	1.67379	0.920948	0.168896	0.978131
ENSG00000270277.1	RP11-65L3.2	chr2	179413611	179415408	antisense	+	7.80171	6.71429	15.7872	18.4424	-0.216556	1.01689	1.24117
ENSG00000245060.2	LINC00847	chr5	180257957	180262726	lincRNA	+	6.85942	3.542	3.30486	5.79105	-0.953521	-1.0535	-0.244262
ENSG00000260196.1	RP1-239B22.5	chr11	17402196	17405078	antisense	+	4.86456	4.18653	10.9375	10.541	-0.216556	1.1689	1.11563
ENSG00000260655.1	CTA-250D10.23	chr22	42318027	42319104	lincRNA	-	43.3911	2.24059	32.1949	17.9501	-4.27545	-0.430566	-1.27341
ENSG00000267169.1	CTB-55O6.12	chr19	14247991	14282079	antisense	+	0.274186	0.0707908	1.84944	0.48611	-1.95352	2.75386	0.826128
ENSG00000268061.1	NAPA-AS1	chr19	47987539	48004854	antisense	+	0.809684	1.67239	1.27434	1.1165	1.04648	0.654323	0.463558
ENSG00000261360.1	CTD-2165H16.4	chr5	14661917	14664713	antisense	-	8.35698	9.49366	11.2739	2.96325	0.183982	0.43193	-1.4958
ENSG00000260273.1	RP11-425D10.10	chr6	109703998	109704869	antisense	+	10.7307	30.4756	32.5713	22.1955	1.50591	1.60186	1.04852
ENSG00000269928.1	RP11-849F2.8	chr17	8128139	8128798	lincRNA	-	21.2742	7.32357	19.1331	83.8164	-1.53848	-0.153032	1.97813
ENSG00000241769.3	LINC00893	chrX	148609130	148622504	antisense	-	0.698852	1.98477	0.707083	2.68452	1.50591	0.0168929	1.94161
ENSG00000271964.1	RP11-415F23.2	chr3	16355946	16356494	antisense	+	8.52778	39.6315	34.5129	65.516	2.2164	2.01689	2.94161
ENSG00000236751.1	RP1-30G7.2	chrX	46185359	46187080	lincRNA	-	2.71541	22.4345	20.1476	1.60474	3.04648	2.89136	-0.758835
ENSG00000244161.1	FLNB-AS1	chr3	58148274	58156363	antisense	-	1.73318	4.17649	3.89687	0.682841	1.26887	1.1689	-1.3438
ENSG00000260495.1	RP11-55K13.1	chr16	81344336	81347028	antisense	-	20.8316	7.17122	8.1966	2.05182	-1.53848	-1.34568	-3.3438
ENSG00000261485.1	PAN3-AS1	chr13	28710980	28712330	antisense	-	10.3849	37.5374	9.33979	2.04574	1.85383	-0.153032	-2.3438
ENSG00000272263.1	RP11-767C1.2	chr3	12873718	12874227	antisense	-	27.5436	47.409	68.1217	27.1292	0.783444	1.3064	-0.0218691
ENSG00000272428.1	RP11-704J17.5	chr6	133861922	133862312	lincRNA	+	23.9653	148.499	16.165	7.08142	2.63144	-0.56807	-1.75883
ENSG00000267698.1	AC002116.7	chr19	36505410	36536874	antisense	+	1.03968	0.920334	0.801469	0.17555	-0.175914	-0.375424	-2.56619
ENSG00000273289.1	RP6-109B7.5	chr22	46448973	46449440	antisense	+	90.0621	46.5054	20.2495	47.3105	-0.953521	-2.15303	-0.92876
ENSG00000233967.2	RP11-250B2.3	chr6	81153061	81175644	lincRNA	+	0.413871	2.56453	0.279164	0.122293	2.63144	-0.56807	-1.75883
ENSG00000226853.2	AC010894.3	chr2	175352117	175353114	lincRNA	+	4.68729	2.42038	6.32333	69.2516	-0.953521	0.43193	3.88502
ENSG00000260645.1	RP11-250B2.5	chr6	81176675	81178797	lincRNA	+	6.60682	17.0578	8.91285	6.50743	1.36841	0.43193	-0.0218691
ENSG00000260778.2	MIR940	chr16	2318156	2323419	lincRNA	+	5.32764	2.29253	4.79145	5.24749	-1.21656	-0.153032	-0.0218691
ENSG00000270883.1	RP11-461L13.5	chr4	153239054	153239516	lincRNA	-	40.4608	5.22319	20.4687	125.534	-2.95352	-0.983107	1.63348
ENSG00000273175.1	RP11-11N7.4	chr1	245028040	245028574	lincRNA	+	61.2595	63.2652	41.3207	5.17182	0.0464787	-0.56807	-3.56619
ENSG00000238123.1	MID1IP1-AS1	chrX	38660821	38663136	antisense	-	2.01867	6.2543	5.44653	21.4737	1.63144	1.43193	3.41109
ENSG00000255910.1	RP11-405A12.2	chr12	19928385	20162871	lincRNA	+	0.0996483	0.0514554	0.0941005	0.141335	-0.953521	-0.0826427	0.5042
ENSG00000260018.1	RP11-505K9.1	chr16	84150656	84151176	antisense	+	44.9349	74.2497	42.4332	5.31106	0.724551	-0.0826427	-3.08076
ENSG00000247982.2	LINC00926	chr15	57592563	57599959	lincRNA	+	5.68673	1.63137	1.7048	4.10753	-1.80152	-1.73799	-0.469328
ENSG00000250509.1	CTC-573N18.1	chr5	179868559	179870238	lincRNA	+	8.35001	11.4979	3.75483	26.3181	0.461516	-1.15303	1.6562
ENSG00000267009.2	RP11-120M18.2	chr17	66409764	66521090	processed_transcript	+	0.0839557	0.151733	0.0849445	0.421732	0.853834	0.0168929	2.32863
ENSG00000225822.3	UBXN7-AS1	chr3	196158235	196160242	antisense	+	6.98539	12.0235	14.1353	9.63242	0.783444	1.01689	0.463558
ENSG00000269038.1	AP001462.6	chr11	64546426	64546877	lincRNA	+	72.5334	58.8565	20.9679	48.9889	-0.301445	-1.79046	-0.56619
ENSG00000269990.1	CTD-3074O7.12	chr11	66303369	66305407	lincRNA	-	11.4652	3.55218	15.467	13.5513	-1.69049	0.43193	0.241165
ENSG00000243155.1	RP11-46A10.5	chr1	180913178	180945618	antisense	-	0.57623	0.148774	1.55471	0.510805	-1.95352	1.43193	-0.173872
ENSG00000233554.1	RP11-326F20.5	chr9	33166973	33179981	antisense	+	0.718515	1.11306	0.242326	4.03392	0.631441	-1.56807	2.48909
ENSG00000224388.1	BACE2-IT1	chr21	42552024	42552553	antisense	+	17.6681	31.9316	29.7937	73.0898	0.853834	0.753859	2.04852
ENSG00000225339.2	RP11-513I15.6	chr6	34247456	34254545	lincRNA	+	0.659222	6.12725	3.1126	0.779165	3.2164	2.23929	0.241165
ENSG00000244151.1	RP11-148K1.12	chr7	150771829	150773617	antisense	-	7.84098	22.9435	7.05185	6.17842	1.54898	-0.153032	-0.343797
ENSG00000270039.1	RP11-571M6.17	chr12	58197621	58198198	lincRNA	+	56.6942	58.5505	32.7783	4.7864	0.0464787	-0.790462	-3.56619
ENSG00000270607.1	RP11-359E10.1	chr11	19732480	19734165	lincRNA	-	16.6406	1.43212	16.8366	19.6683	-3.53848	0.0168929	0.241165
ENSG00000260448.1	RP11-449H11.1	chr16	25096913	25122876	lincRNA	-	0.719982	0.8365	0.364231	1.27647	0.216404	-0.983107	0.826128
ENSG00000269439.1	CTD-3131K8.2	chr19	17599799	17622698	lincRNA	-	0.61224	0.421523	0.825934	1.80909	-0.538484	0.43193	1.56309
ENSG00000269896.1	RP4-740C4.6	chr1	2281853	2284259	processed_transcript	-	15.5386	3.00887	9.17092	11.4786	-2.36856	-0.760715	-0.436907
ENSG00000272144.1	CTD-2035E11.5	chr5	43061497	43062543	lincRNA	+	31.274	6.92098	24.1084	26.403	-2.17591	-0.375424	-0.244262
ENSG00000224652.1	LINC00885	chr3	195869507	195887761	lincRNA	+	0.256011	0.660983	2.41758	1.21037	1.36841	3.23929	2.24117
ENSG00000221571.2	RNU6ATAC35P	chr1	220998962	220999389	lincRNA	+	21.8886	79.1185	7.38215	71.1458	1.85383	-1.56807	1.7006
ENSG00000232759.1	AC002480.3	chr7	22602956	22613615	antisense	+	0.43843	3.16949	1.47865	2.0728	2.85383	1.75386	2.24117
ENSG00000239815.1	RP11-309L24.4	chr7	128506633	128508898	lincRNA	+	10.3162	3.19618	18.092	8.53522	-1.69049	0.810442	-0.273408
ENSG00000260625.1	RP11-452L6.7	chr16	31519792	31520569	antisense	+	54.13	27.9511	4.05686	31.9894	-0.953521	-3.73799	-0.758835
ENSG00000270919.1	RP11-379K22.3	chr15	80872370	80872907	antisense	-	17.4049	89.874	29.3499	5.14293	2.36841	0.753859	-1.75883
ENSG00000233396.3	RP11-458D21.1	chr1	145373054	145382434	lincRNA	-	1.49463	4.37345	1.34421	1.17772	1.54898	-0.153032	-0.343797
ENSG00000259456.2	RP5-914P20.5	chr20	49547521	49561671	antisense	+	0.660526	2.72861	0.891075	1.17106	2.04648	0.43193	0.826128
ENSG00000258384.1	AC068831.6	chr15	91495469	91498455	antisense	-	4.69514	4.04072	4.22261	14.7984	-0.216556	-0.153032	1.6562
ENSG00000260824.1	CTD-2235H24.2	chr15	75192333	75193030	antisense	+	33.5239	55.3943	27.135	3.96234	0.724551	-0.305035	-3.08076
ENSG00000272501.1	XXbac-BPG299F13.17	chr6	31162977	31165814	antisense	-	3.29448	11.9082	6.66657	5.84086	1.85383	1.01689	0.826128
ENSG00000241357.1	RP11-758P17.2	chr7	100032880	100034133	antisense	+	11.1889	21.1846	32.7042	2.20411	0.920948	1.54741	-2.3438
ENSG00000261670.1	RP11-1C8.5	chr8	104476617	104481213	lincRNA	+	7.11762	4.72542	4.80097	3.00452	-0.590951	-0.56807	-1.24426
ENSG00000272933.1	RP11-47A8.5	chr10	104402549	104403897	lincRNA	-	17.3339	1.79015	4.67682	40.9755	-3.27545	-1.89	1.24117
ENSG00000228242.3	AC093495.4	chr3	14186223	14189784	antisense	+	7.87401	10.8424	4.42597	0.775555	0.461516	-0.831104	-3.3438
ENSG00000261215.1	RP11-195F19.30	chr9	34661900	34666026	processed_transcript	-	3.39789	12.282	2.29194	0.669353	1.85383	-0.56807	-2.3438
ENSG00000255946.1	RP11-173P15.7	chr12	121178273	121199395	antisense	-	0.663747	1.37096	0.44771	1.30752	1.04648	-0.56807	0.978131
ENSG00000259942.1	RP11-292F22.7	chr10	47656084	47657233	lincRNA	+	16.2688	33.603	19.2039	2.40361	1.04648	0.239285	-2.75883
ENSG00000272910.1	RP11-15L13.4	chr3	179301050	179301550	antisense	-	28.0393	24.1312	12.6087	99.4231	-0.216556	-1.15303	1.82613
ENSG00000253825.1	RP11-96A1.5	chr4	120956188	120961770	lincRNA	-	5.86037	2.59382	3.38822	4.45284	-1.17591	-0.790462	-0.396265
ENSG00000264920.1	RP11-6N17.4	chr17	45968621	45973178	processed_transcript	-	10.255	1.05908	7.60894	2.42418	-3.27545	-0.430566	-2.08076
ENSG00000273243.1	CTA-217C2.2	chr22	45551420	45551892	lincRNA	-	19.8018	76.688	26.7134	35.107	1.95337	0.43193	0.826128
ENSG00000246763.2	RGMB-AS1	chr5	98105322	98109173	antisense	-	4.85404	8.77269	1.63707	5.02006	0.853834	-1.56807	0.0485202
ENSG00000227199.1	ST7-AS1	chr7	116592500	116594388	antisense	-	4.95045	19.172	6.67834	8.77675	1.95337	0.43193	0.826128
ENSG00000254690.1	GS1-393G12.12	chr8	145538253	145538801	antisense	-	51.1667	8.80699	51.7693	50.3969	-2.53848	0.0168929	-0.0218691
ENSG00000272129.1	RP11-250B2.6	chr6	81065141	81066576	lincRNA	+	3.2566	35.3139	8.78656	1.92457	3.4388	1.43193	-0.758835
ENSG00000271659.1	RP11-435O5.4	chr9	98276327	98276802	antisense	+	9.83837	20.321	19.9085	110.47	1.04648	1.01689	3.48909
ENSG00000254142.2	RP11-53M11.3	chr8	55466921	55474487	lincRNA	+	0.617661	5.42202	3.33299	0.365021	3.13394	2.43193	-0.758835
ENSG00000246263.2	KB-431C1.4	chr8	103251622	103265561	antisense	+	1.67631	2.94304	0.904564	0.198131	0.812013	-0.889998	-3.08076
ENSG00000273261.1	RP11-531F16.4	chr3	182639028	182639726	antisense	-	26.7807	55.315	4.51601	23.74	1.04648	-2.56807	-0.173872
ENSG00000267654.1	RP11-973H7.4	chr18	12739489	12749420	lincRNA	-	0.470569	3.15885	1.26963	2.50285	2.74692	1.43193	2.41109
ENSG00000273348.1	RP11-535A5.1	chr18	19927809	19928215	lincRNA	-	11.5104	41.6054	46.5839	88.4305	1.85383	2.01689	2.94161
ENSG00000266897.1	AC005546.2	chr19	13242385	13243224	lincRNA	+	5.56999	2.87618	11.2712	72.4178	-0.953521	1.01689	3.7006
ENSG00000267547.1	RP11-686D22.4	chr17	33730856	33731392	lincRNA	-	26.1561	13.5062	41.1665	72.1353	-0.953521	0.654323	1.46356
ENSG00000232611.1	RP11-1114A5.4	chrX	135923090	135929956	lincRNA	-	2.0419	0.351459	2.2955	7.24025	-2.53848	0.168896	1.82613
ENSG00000263307.1	RP11-166B2.8	chr16	11945506	11989468	antisense	+	0.74411	0.329346	0.143405	0.753856	-1.17591	-2.37542	0.0187729
ENSG00000228623.2	ZNF883	chr9	115759495	115774507	lincRNA	-	2.80169	1.92895	0.419954	0.735878	-0.538484	-2.73799	-1.92876
ENSG00000267231.1	AC005786.5	chr19	3558013	3558484	lincRNA	+	19.8438	15.3702	80.3103	58.6359	-0.368559	2.01689	1.56309
ENSG00000245112.2	SMARCA5-AS1	chr4	144434625	144435788	antisense	-	16.073	26.9738	18.9727	7.12404	0.746918	0.239285	-1.17387
ENSG00000267064.1	RP1-212G6.7	chrX	47518232	47519776	antisense	+	9.0801	32.8209	4.08313	1.7887	1.85383	-1.15303	-2.3438
ENSG00000264107.1	RP11-848P1.5	chr17	29417805	29422468	antisense	-	8.01754	1.55251	1.352	8.29177	-2.36856	-2.56807	0.0485202
ENSG00000255142.1	AP006621.6	chr11	781645	782105	antisense	+	10.1592	5.2459	47.9679	108.069	-0.953521	2.23929	3.41109
ENSG00000272247.1	RP11-379F4.9	chr3	158519046	158519724	antisense	-	6.89266	10.6775	9.29846	85.541	0.631441	0.43193	3.63348
ENSG00000232028.1	AC007391.2	chr2	37552483	37553940	lincRNA	+	9.62229	1.65622	8.65389	36.0146	-2.53848	-0.153032	1.90413
ENSG00000255050.1	RP11-661A12.9	chr8	144655660	144659567	antisense	+	2.39223	0.617639	2.42041	14.8443	-1.95352	0.0168929	2.63348
ENSG00000257550.1	RP11-793H13.3	chr12	53907768	53911392	antisense	+	7.73713	5.99284	0.869806	8.3828	-0.368559	-3.15303	0.115634
ENSG00000232586.1	RP11-46A10.4	chr1	180918835	180924023	antisense	-	8.10698	2.32567	6.0759	1.06467	-1.80152	-0.416066	-2.92876
ENSG00000249332.1	RP1-251I12.1	chr5	15112486	15117116	lincRNA	-	1.00934	2.60596	6.12734	6.5614	1.36841	2.60186	2.7006
ENSG00000261801.1	LOXL1-AS1	chr15	74200424	74220589	antisense	-	1.15875	1.55569	1.09423	0.136958	0.42499	-0.0826427	-3.08076
ENSG00000230082.1	PRRT3-AS1	chr3	9989088	9996471	antisense	+	3.16485	1.63424	6.40426	0.374069	-0.953521	1.01689	-3.08076
ENSG00000225265.1	RP11-378J18.3	chr1	222763167	222766374	antisense	+	5.82878	12.0392	4.91453	0.861164	1.04648	-0.246141	-2.75883
ENSG00000248599.1	RP11-302J23.1	chr8	102064282	102088479	lincRNA	+	0.193132	0.797823	2.08434	0.114136	2.04648	3.43193	-0.758835
ENSG00000261997.1	RP11-212I21.4	chr16	55572112	55575939	lincRNA	+	4.88448	8.8277	2.471	3.60825	0.853834	-0.983107	-0.436907
ENSG00000260118.1	RP6-201G10.2	chrX	67233312	67234743	lincRNA	-	6.53141	13.4905	26.4334	7.71978	1.04648	2.01689	0.241165
ENSG00000233922.1	AL133493.2	chr21	47013568	47017005	lincRNA	+	2.71936	2.8084	8.25417	8.83889	0.0464787	1.60186	1.7006
ENSG00000227189.2	AC092535.3	chr4	1145160	1147489	antisense	+	6.01961	14.5056	6.76723	4.74324	1.26887	0.168896	-0.343797
ENSG00000236519.1	AL773604.8	chr21	46222492	46224632	antisense	+	2.18375	18.042	5.89192	6.45269	3.04648	1.43193	1.56309
ENSG00000271895.1	RP4-635E18.8	chr1	11089716	11090585	antisense	+	16.1331	33.3227	32.6463	6.35616	1.04648	1.01689	-1.3438
ENSG00000250714.3	RP11-1149O23.4	chr8	23082746	23088428	antisense	-	1.64492	6.79512	3.32859	0.972106	2.04648	1.01689	-0.758835
ENSG00000270049.1	RP11-297D21.4	chr16	67515217	67521153	processed_transcript	+	2.3618	0.406522	2.65514	7.90933	-2.53848	0.168896	1.74367
ENSG00000232010.1	AP001059.5	chr21	45670696	45671403	antisense	+	26.4397	27.3054	17.8341	39.063	0.0464787	-0.56807	0.563093
ENSG00000272172.1	RP13-582O9.7	chr8	144372569	144372791	antisense	-	105.253	108.699	70.995	74.6419	0.0464787	-0.56807	-0.4958
ENSG00000230366.5	DSCR9	chr21	38580804	38594037	lincRNA	+	1.4126	1.09414	1.42923	2.08702	-0.368559	0.0168929	0.563093
ENSG00000232537.1	RP11-385M4.1	chr1	209320612	209328446	lincRNA	-	0.596531	5.23653	1.60949	1.41014	3.13394	1.43193	1.24117
ENSG00000250041.2	CTD-2003C8.2	chr11	10906432	10920869	lincRNA	-	0.647396	2.50722	1.74672	0.191297	1.95337	1.43193	-1.75883
ENSG00000224195.1	RP11-574K11.5	chr10	75573276	75574495	antisense	+	19.1683	23.755	15.5152	6.79676	0.309513	-0.305035	-1.4958
ENSG00000272993.1	RP11-196G18.24	chr1	149817383	149818053	lincRNA	+	41.8498	28.8133	47.0474	8.24404	-0.538484	0.168896	-2.3438
ENSG00000235999.1	RP11-403I13.8	chr1	149287451	149291743	lincRNA	+	6.53293	2.24894	2.20329	8.36505	-1.53848	-1.56807	0.356643
ENSG00000254300.1	RP11-706J10.1	chr8	77318889	77436591	lincRNA	+	0.0794077	0.266525	0.080343	0.187711	1.74692	0.0168929	1.24117
ENSG00000269399.1	CTD-3222D19.7	chr19	16653434	16655625	lincRNA	-	2.13292	19.8248	8.63216	1.2605	3.2164	2.01689	-0.758835
ENSG00000205622.5	AF064858.6	chr21	40249215	40328392	lincRNA	-	0.0590225	0.548595	0.199059	0.0697615	3.2164	1.75386	0.241165
ENSG00000239636.1	RP4-728D4.2	chr1	36035414	36043330	antisense	-	1.77106	5.48713	1.59281	0.348882	1.63144	-0.153032	-2.3438
ENSG00000273240.1	RP11-455J20.3	chr2	190628585	190629182	antisense	-	54.7949	8.08414	21.1201	60.1387	-2.76088	-1.37542	0.13425
ENSG00000254682.1	RP11-660L16.2	chr11	71159720	71163203	antisense	+	12.0755	2.77131	5.43011	5.55046	-2.12345	-1.15303	-1.1214
ENSG00000272438.1	RP11-54O7.16	chr1	840214	851356	lincRNA	+	1.25827	0.216578	1.41455	4.21377	-2.53848	0.168896	1.74367
ENSG00000254815.1	RP11-496I9.1	chr11	557595	560107	antisense	+	5.58108	0.960635	7.52909	17.5908	-2.53848	0.43193	1.6562
ENSG00000260992.1	DOCK9-AS2	chr13	99740073	99740879	antisense	+	28.9902	29.9394	11.7327	27.4119	0.0464787	-1.30504	-0.0807628
ENSG00000256448.1	RP11-809N8.4	chr11	73116342	73121727	antisense	+	0.867823	4.03306	5.85363	3.07716	2.2164	2.75386	1.82613
ENSG00000258929.2	RP11-58E21.3	chr14	50474031	50507947	lincRNA	-	0.551153	0.996097	0.650585	0.0814292	0.853834	0.239285	-2.75883
ENSG00000261420.1	RP1-168L15.5	chr6	166796677	166798312	antisense	+	5.71648	16.235	5.78381	16.8914	1.50591	0.0168929	1.56309
ENSG00000261668.1	RP11-50D9.3	chr4	128761353	128765195	antisense	-	2.4327	13.1899	1.6409	0.718832	2.4388	-0.56807	-1.75883
ENSG00000262521.1	AJ003147.8	chr16	3231233	3234018	lincRNA	-	15.102	2.59941	2.26368	11.8998	-2.53848	-2.73799	-0.343797
ENSG00000253311.1	AC011343.1	chr5	159203779	159298391	lincRNA	-	0.0493936	0.0255054	0.0333169	0.671377	-0.953521	-0.56807	3.76473
ENSG00000263551.1	RP11-78F17.1	chr18	976590	1174824	lincRNA	+	0.141446	0.0121731	0.0636052	0.208977	-3.53848	-1.15303	0.563093
ENSG00000249700.4	SRD5A3-AS1	chr4	56230138	56262014	processed_transcript	-	0.146606	1.05985	0.0988887	0.866405	2.85383	-0.56807	2.56309
ENSG00000261703.1	RP11-327F22.5	chr16	50840579	50841540	lincRNA	+	4.86288	2.51105	3.2801	66.0981	-0.953521	-0.56807	3.76473
ENSG00000272250.1	RP11-346C20.4	chr16	73094144	73094658	lincRNA	+	9.09188	23.4739	61.3264	53.7306	1.36841	2.75386	2.56309
ENSG00000226029.1	RP4-798A10.2	chr1	16787443	16794976	lincRNA	+	2.48147	4.16441	2.92914	0.36662	0.746918	0.239285	-2.75883
ENSG00000273058.1	RP11-385F5.5	chr1	236699473	236700004	antisense	-	52.8048	9.08895	47.4904	46.8094	-2.53848	-0.153032	-0.173872
ENSG00000255517.2	CTD-3074O7.5	chr11	66240961	66247704	antisense	-	6.23743	0.35787	1.8699	4.5053	-4.12345	-1.73799	-0.469328
ENSG00000237548.1	TTLL11-IT1	chr9	124646915	124725998	processed_transcript	-	0.0590927	0.305137	0.518168	0.0349222	2.36841	3.13237	-0.758835
ENSG00000273190.1	RP11-255C15.4	chr3	179055910	179056371	lincRNA	+	60.8229	47.1107	61.5393	5.99079	-0.368559	0.0168929	-3.3438
ENSG00000224209.2	LINC00466	chr1	63655660	63782902	lincRNA	-	0.0367271	0.39826	0.0495462	0.0217047	3.4388	0.43193	-0.758835
ENSG00000263069.1	CTD-2047H16.4	chr17	78325628	78388968	antisense	-	0.66402	0.0380978	0.696724	0.043602	-4.12345	0.0693604	-3.92876
ENSG00000273245.1	RP11-434P11.2	chr2	73977383	73977913	lincRNA	-	52.9044	40.9774	11.895	41.6868	-0.368559	-2.15303	-0.343797
ENSG00000272155.1	RP11-707M3.3	chr8	66626569	66627013	antisense	-	84.2022	65.2193	21.2985	12.4403	-0.368559	-1.98311	-2.75883
ENSG00000235138.1	RP11-374P20.4	chr9	136919412	136923927	antisense	+	1.03504	3.74126	4.18894	6.72852	1.85383	2.01689	2.7006
ENSG00000243926.1	TIPARP-AS1	chr3	156389651	156392167	antisense	-	9.28701	11.5093	7.51712	2.19535	0.309513	-0.305035	-2.08076
ENSG00000259621.1	RP11-654A16.1	chr15	99423888	99436764	antisense	-	0.362941	0.749648	1.71367	2.78835	1.04648	2.23929	2.94161
ENSG00000234779.1	RP11-62F24.2	chr9	16726812	16727522	antisense	+	6.58201	71.3738	8.87937	3.88979	3.4388	0.43193	-0.758835
ENSG00000228906.1	RP13-216E22.4	chrX	73168808	73169393	lincRNA	+	39.9421	20.6249	48.495	28.3257	-0.953521	0.279927	-0.4958
ENSG00000232352.1	SEMA3B-AS1	chr3	50304073	50304803	antisense	-	6.40168	3.30564	25.9083	64.3148	-0.953521	2.01689	3.32863
ENSG00000237950.1	RP11-7O11.3	chr1	44410042	44412223	antisense	-	14.9989	9.95784	2.89058	8.86394	-0.590951	-2.37542	-0.758835
ENSG00000269999.1	CTD-3185P2.2	chr15	66780996	66781427	antisense	-	21.6855	39.1921	36.5682	70.4855	0.853834	0.753859	1.7006
ENSG00000233509.2	ZNF197-AS1	chr3	44658620	44666289	antisense	-	1.8281	3.14658	1.23309	3.24107	0.783444	-0.56807	0.826128
ENSG00000253302.1	STAU2-AS1	chr8	74332239	74353761	lincRNA	+	0.434274	0.112123	0.878778	2.05316	-1.95352	1.01689	2.24117
ENSG00000269246.1	CTC-246B18.10	chr19	39832413	39832585	lincRNA	-	135.85	140.297	109.96	64.2268	0.0464787	-0.305035	-1.08076
ENSG00000273165.1	RP11-1057B6.1	chr2	32078045	32078492	lincRNA	-	52.2732	59.3832	28.2074	30.8921	0.183982	-0.889998	-0.758835
ENSG00000263063.1	RP11-388C12.1	chr17	80671784	80674131	lincRNA	-	9.95574	1.02817	1.34307	21.1809	-3.27545	-2.89	1.08916
ENSG00000229299.2	RP4-583P15.10	chr20	62376042	62377311	antisense	+	29.4608	7.60635	22.3559	8.70529	-1.95352	-0.398145	-1.75883
ENSG00000230534.2	RP11-297A16.2	chr10	35386934	35415948	antisense	-	0.322136	0.166341	0.869147	1.23743	-0.953521	1.43193	1.94161
ENSG00000232931.1	LINC00342	chr2	96472866	96481963	lincRNA	-	1.02742	3.18318	2.07904	1.51795	1.63144	1.01689	0.563093
ENSG00000267342.1	RP11-552F3.10	chr17	73893141	73896229	antisense	+	6.0534	6.2516	1.02078	10.7322	0.0464787	-2.56807	0.826128
ENSG00000272103.1	CTD-2653M23.3	chr5	36861838	36862319	lincRNA	-	19.4313	75.2531	6.55338	40.1918	1.95337	-1.56807	1.04852
ENSG00000272844.1	RP11-484K9.4	chr3	112709294	112710000	antisense	-	6.6193	34.1801	31.2539	27.3828	2.36841	2.23929	2.04852
ENSG00000259793.1	RP11-400N9.1	chr2	234259778	234262062	antisense	-	4.09214	1.05653	6.90056	20.5559	-1.95352	0.753859	2.32863
ENSG00000258260.1	RP11-977G19.14	chr12	56661577	56663888	antisense	-	2.02217	22.9721	1.36399	1.19505	3.50591	-0.56807	-0.758835
ENSG00000250978.1	RP11-357D18.1	chr5	66759637	66771420	processed_transcript	-	0.396607	0.204796	0.267519	5.15646	-0.953521	-0.56807	3.7006
ENSG00000237505.2	RP11-76N22.2	chr1	89003196	89150887	antisense	-	0.0632838	0.245084	0.128058	0.0186995	1.95337	1.01689	-1.75883
ENSG00000248677.1	CTD-2044J15.1	chr5	6686438	6707824	lincRNA	-	1.31111	0.451345	0.736972	1.16224	-1.53848	-0.831104	-0.173872
ENSG00000263154.1	RP11-1055B8.2	chr17	79336072	79348014	lincRNA	+	1.95663	1.61656	2.37562	0.462528	-0.275449	0.279927	-2.08076
ENSG00000267532.2	MIR497HG	chr17	6919137	6922978	antisense	-	2.43334	0.628252	6.56533	9.34725	-1.95352	1.43193	1.94161
ENSG00000130600.11	H19	chr11	2016406	2022700	processed_transcript	-	2.96996	1.917	2.50411	4.38791	-0.631593	-0.246141	0.563093
ENSG00000232386.5	RP11-66B24.2	chr15	101389766	101402376	lincRNA	+	0.370597	1.91365	2.99969	0.219013	2.36841	3.01689	-0.758835
ENSG00000223797.1	ENTPD3-AS1	chr3	40355293	40494820	antisense	-	0.20096	0.24213	0.0677756	0.0197937	0.268871	-1.56807	-3.3438
ENSG00000251169.2	AC005355.2	chr5	133842243	133844920	lincRNA	+	1.74569	11.7185	5.88752	5.1583	2.74692	1.75386	1.56309
ENSG00000265148.1	BZRAP1-AS1	chr17	56402811	56493127	antisense	+	0.103486	0.400779	0.139607	0.0917363	1.95337	0.43193	-0.173872
ENSG00000256443.1	RP11-794G24.1	chr11	61306988	61309731	lincRNA	-	3.40738	0.879736	11.4917	11.0752	-1.95352	1.75386	1.7006
ENSG00000265451.1	RP11-204L24.2	chr2	122287998	122290281	antisense	+	8.18787	13.7409	8.2843	1.2097	0.746918	0.0168929	-2.75883
ENSG00000229647.1	AC007879.7	chr2	208104374	208110611	lincRNA	+	1.49855	6.57736	2.0216	0.442801	2.13394	0.43193	-1.75883
ENSG00000268388.1	FENDRR	chr16	86508135	86542705	lincRNA	-	1.21663	0.0698038	0.455912	0.718998	-4.12345	-1.41607	-0.758835
ENSG00000251652.1	RP11-20I20.2	chr4	1107427	1126765	antisense	+	0.966641	0.99829	0.489013	1.28533	0.0464787	-0.983107	0.41109
ENSG00000144596.7	GRIP2	chr3	14530619	14583588	processed_transcript	-	0.0882257	0.3189	0.0595099	0.782085	1.85383	-0.56807	3.14806
ENSG00000231298.2	LINC00704	chr10	4692377	4720346	lincRNA	-	0.167086	0.517669	0.338108	1.38241	1.63144	1.01689	3.04852
ENSG00000242798.1	RP11-506M12.1	chr7	99712837	99724762	antisense	-	0.391885	2.63065	1.85033	0.69478	2.74692	2.23929	0.826128
ENSG00000266040.1	CTB-58E17.3	chr17	36859733	36862514	antisense	-	8.40206	5.20629	2.26694	10.9239	-0.690487	-1.89	0.378669
ENSG00000230260.1	RP11-75C23.1	chr1	197407106	197416599	antisense	-	1.47684	3.30459	2.32437	0.290925	1.16196	0.654323	-2.3438
ENSG00000251161.2	RP11-540O11.1	chr15	41199009	41201540	lincRNA	+	11.0784	7.62739	9.96342	2.18234	-0.538484	-0.153032	-2.3438
ENSG00000214401.4	KANSL1-AS1	chr17	44270942	44274089	antisense	+	13.3648	6.90119	2.00329	3.51033	-0.953521	-2.73799	-1.92876
ENSG00000232940.1	HCG25	chr6	33217311	33222766	antisense	+	4.28343	5.75078	2.3114	1.01256	0.42499	-0.889998	-2.08076
ENSG00000258654.1	RP11-509A17.3	chr15	20549989	20564419	lincRNA	+	0.971564	1.1706	1.09223	1.72251	0.268871	0.168896	0.826128
ENSG00000269275.1	CTD-2105E13.15	chr19	55888947	55889493	antisense	-	17.118	57.4551	23.0929	25.2908	1.74692	0.43193	0.563093
ENSG00000224965.1	KCNC4-AS1	chr1	110751456	110752609	antisense	-	8.1062	2.0929	2.73389	47.9055	-1.95352	-1.56807	2.56309
ENSG00000259523.1	RP11-680F8.3	chr15	30114834	30116284	antisense	+	6.44583	9.98531	26.087	7.61863	0.631441	2.01689	0.241165
ENSG00000234917.1	RP5-994D16.3	chr1	43144406	43147325	lincRNA	+	16.0097	3.30677	4.31953	5.67678	-2.27545	-1.89	-1.4958
ENSG00000259560.1	RP11-648K4.2	chr15	87975289	88247083	lincRNA	-	0.017194	0.00887847	0.0231953	0.203224	-0.953521	0.43193	3.56309
ENSG00000259424.1	RP11-35O15.1	chr15	99190180	99190600	antisense	-	100.141	5.74551	30.0207	65.756	-4.12345	-1.73799	-0.606832
ENSG00000269318.1	AC007292.3	chr19	4356634	4358445	antisense	-	5.16093	22.6521	6.96229	1.52499	2.13394	0.43193	-1.75883
ENSG00000232019.1	AC074183.4	chr7	84568665	84569561	lincRNA	-	31.2939	26.9321	10.5542	15.4116	-0.216556	-1.56807	-1.02187
ENSG00000232485.2	AC098820.3	chr2	217343753	217363484	processed_transcript	-	0.947387	1.22301	0.479273	0.979791	0.368407	-0.983107	0.0485202
ENSG00000264745.1	RP11-403A21.2	chr18	21574177	21595303	antisense	-	1.54845	1.25647	0.746042	0.130728	-0.301445	-1.0535	-3.56619
ENSG00000272800.1	RP11-438L19.1	chr2	184079047	184080128	lincRNA	+	34.5845	31.2522	2.91598	2.55481	-0.146166	-3.56807	-3.75883
ENSG00000251279.1	CTC-436P18.1	chr5	60457897	60527867	antisense	+	0.200367	0.379366	0.135151	0.276294	0.920948	-0.56807	0.463558
ENSG00000270750.1	RP11-461L13.3	chr4	153241696	153242196	lincRNA	-	56.0787	4.82623	25.2174	71.8056	-3.53848	-1.15303	0.356643
ENSG00000273055.1	CTB-13F3.1	chr7	107582561	107583185	antisense	+	22.4674	61.8748	20.2063	4.42588	1.46152	-0.153032	-2.3438
ENSG00000236662.1	RP11-108L7.4	chr10	102740264	102745371	antisense	-	3.66025	0.472511	3.08613	7.57089	-2.95352	-0.246141	1.04852
ENSG00000273061.1	RP11-6J24.6	chr9	4676600	4679502	lincRNA	-	1.61035	3.32614	2.17242	16.1784	1.04648	0.43193	3.32863
ENSG00000270720.1	RP11-84C13.2	chr4	90040435	90041022	lincRNA	+	7.9612	69.8858	10.74	18.8194	3.13394	0.43193	1.24117
ENSG00000228201.1	AL022341.3	chr16	698473	699200	antisense	-	38.5686	3.31928	39.0228	30.3907	-3.53848	0.0168929	-0.343797
ENSG00000232650.1	RP5-834N19.1	chr1	119870799	119898805	lincRNA	+	0.834326	0.0861642	0.112554	1.67642	-3.27545	-2.89	1.0067
ENSG00000247903.1	RP11-421F16.3	chr12	27124519	27132515	antisense	+	1.16889	6.03581	0.394219	0.345392	2.36841	-1.56807	-1.75883
ENSG00000255008.2	AP000442.4	chr11	59328619	59333547	lincRNA	-	6.6381	6.36577	1.91894	0.56042	-0.0604365	-1.79046	-3.56619
ENSG00000257496.1	RP11-474P2.4	chr12	46778016	46780774	lincRNA	-	3.38885	12.2493	8.00045	1.00136	1.85383	1.23929	-1.75883
ENSG00000259251.2	RP11-643M14.1	chr15	62352702	62354633	antisense	+	2.42011	24.9934	3.26481	1.43022	3.36841	0.43193	-0.758835
ENSG00000259442.1	RP11-752G15.8	chr15	83412975	83419041	antisense	+	1.54079	1.98905	3.11788	5.00812	0.368407	1.01689	1.7006
ENSG00000225527.1	RP11-383B4.4	chr10	18820778	18822265	antisense	-	12.5709	1.62281	2.11982	33.4308	-2.95352	-2.56807	1.41109
ENSG00000240963.1	RP11-518L10.5	chr1	244538402	244572894	antisense	-	0.135487	0.0699616	0.0913887	1.68146	-0.953521	-0.56807	3.63348
ENSG00000273091.1	AP000255.6	chr21	33108045	33108720	lincRNA	+	13.8466	3.57499	4.66989	81.8297	-1.95352	-1.56807	2.56309
ENSG00000229334.1	AC046143.3	chr3	194353652	194366130	antisense	+	0.374517	0.386779	1.51571	3.09862	0.0464787	2.01689	3.04852
ENSG00000271147.3	RP4-769N13.6	chrX	101854440	101969599	processed_transcript	+	0.162323	0.293365	0.10949	0.0239821	0.853834	-0.56807	-2.75883
ENSG00000234155.1	RP11-30P6.6	chr6	86096937	86099904	lincRNA	-	3.15013	9.75982	8.4993	0.930823	1.63144	1.43193	-1.75883
ENSG00000231806.2	PCAT7	chr9	97317351	97330409	antisense	+	0.715764	2.5872	1.20699	0.422998	1.85383	0.753859	-0.758835
ENSG00000272221.1	XXbac-BPG181B23.7	chr6	31362066	31363272	lincRNA	-	23.2499	20.0093	15.6825	2.29001	-0.216556	-0.56807	-3.3438
ENSG00000260193.1	RP11-83N9.5	chr9	138999654	139001270	lincRNA	-	5.78369	11.9461	9.75303	13.672	1.04648	0.753859	1.24117
ENSG00000257497.1	RP11-585P4.5	chr12	75877904	75883600	antisense	-	4.92264	4.66016	2.76701	0.484858	-0.0790522	-0.831104	-3.3438
ENSG00000237813.3	AC002066.1	chr7	115878314	116139519	antisense	-	0.017891	0.0831456	0.0482713	0.0951581	2.2164	1.43193	2.41109
ENSG00000237862.1	RP1-63G5.7	chr22	37748230	37750879	lincRNA	-	1.76415	0.910953	9.5196	13.5533	-0.953521	2.43193	2.94161
ENSG00000264575.1	LINC00526	chr18	5236723	5238597	lincRNA	-	7.48115	11.5891	8.41029	8.84232	0.631441	0.168896	0.241165
ENSG00000256185.1	RP11-612B6.2	chr12	26488797	26489883	lincRNA	-	12.9095	31.1083	14.5128	2.54305	1.26887	0.168896	-2.3438
ENSG00000249348.1	UGDH-AS1	chr4	39529639	39596327	antisense	+	0.700759	0.217111	0.283605	0.041413	-1.69049	-1.30504	-4.08076
ENSG00000267607.1	CTD-2369P2.8	chr19	10396477	10399695	antisense	-	5.80886	7.49881	4.89773	3.43288	0.368407	-0.246141	-0.758835
ENSG00000270571.2	RP11-355F16.1	chr2	75381492	75417075	antisense	+	1.31333	0.406899	0.0885866	0.465686	-1.69049	-3.89	-1.4958
ENSG00000245614.2	DDX11-AS1	chr12	31173697	31226781	antisense	-	0.176069	0.272751	0.415667	0.416209	0.631441	1.23929	1.24117
ENSG00000185044.10	RP11-435B5.4	chr1	143354963	143467632	lincRNA	-	0.0414775	0.0214177	0.307751	0.245121	-0.953521	2.89136	2.56309
ENSG00000250764.1	CTD-2152M20.2	chr5	32103551	32122047	antisense	-	1.26331	1.30467	0.681699	0.597265	0.0464787	-0.889998	-1.08076
ENSG00000260261.1	RP11-480A16.1	chr3	195676059	195679566	lincRNA	-	3.99763	0.688085	4.49412	11.025	-2.53848	0.168896	1.46356
ENSG00000263874.1	LINC00672	chr17	37081421	37084310	lincRNA	+	4.85278	0.835277	2.18219	16.2512	-2.53848	-1.15303	1.74367
ENSG00000272755.1	RP11-326G21.1	chr1	145018395	145018959	antisense	+	16.5717	64.1786	22.3559	9.79345	1.95337	0.43193	-0.758835
ENSG00000246731.2	CTD-2514K5.2	chr17	72206119	72209481	antisense	-	1.39001	9.33091	0.93759	6.57169	2.74692	-0.56807	2.24117
ENSG00000251867.2	Y_RNA	chr8	81396796	81397854	antisense	-	4.41704	36.4932	14.8969	2.61035	3.04648	1.75386	-0.758835
ENSG00000260698.1	RP11-439E19.9	chr1	246845410	246848377	lincRNA	+	9.4504	1.62664	3.18724	11.1699	-2.53848	-1.56807	0.241165
ENSG00000262420.2	RP11-490O6.2	chr16	11835766	11838362	antisense	+	3.60033	12.0842	8.49971	1.06385	1.74692	1.23929	-1.75883
ENSG00000271200.1	RP11-430G17.3	chr1	62207670	62208096	lincRNA	-	10.97	96.298	29.5979	6.48299	3.13394	1.43193	-0.758835
ENSG00000223387.2	RP11-408H1.3	chr3	172278678	172313397	lincRNA	-	0.403804	0.695042	0.363165	0.477275	0.783444	-0.153032	0.241165
ENSG00000256879.1	RP11-284H19.1	chr12	20514666	20523196	antisense	-	0.547858	1.69739	1.47816	3.88523	1.63144	1.43193	2.82613
ENSG00000227954.2	RP3-323P13.2	chr6	133823390	134213074	antisense	-	0.035977	0.0433475	0.0323562	0.0637844	0.268871	-0.153032	0.826128
ENSG00000270093.1	AP000473.8	chr21	18015848	18017384	lincRNA	+	12.1699	18.8525	4.1044	8.99008	0.631441	-1.56807	-0.436907
ENSG00000224063.1	AC007319.1	chr2	187867947	188419390	antisense	+	0.0169491	0.070016	0.0228649	0.00500823	2.04648	0.43193	-1.75883
ENSG00000267898.1	CTD-2639E6.9	chr19	49467232	49468415	lincRNA	+	7.90063	10.1991	21.3165	18.6763	0.368407	1.43193	1.24117
ENSG00000272979.1	RP11-647K16.1	chr2	191318818	191319247	antisense	-	10.8933	33.7499	22.0432	83.6895	1.63144	1.01689	2.94161
ENSG00000225764.1	LEPREL1-AS1	chr3	189838753	189862635	antisense	+	0.39136	1.71774	0.395969	0.115642	2.13394	0.0168929	-1.75883
ENSG00000196668.3	LINC00173	chr12	116971227	116974323	processed_transcript	+	1.50944	2.33829	8.14516	9.81243	0.631441	2.43193	2.7006
ENSG00000248211.1	TRPC7-AS1	chr5	135549736	135557847	antisense	+	1.15232	0.297511	0.38863	6.4694	-1.95352	-1.56807	2.48909
ENSG00000258101.1	RP11-977B10.2	chr12	49627352	49658539	antisense	-	0.299691	0.619006	0.30322	0.885546	1.04648	0.0168929	1.56309
ENSG00000259005.1	RP3-449M8.6	chr14	74940710	74941567	lincRNA	-	5.453	2.81577	14.7126	54.7839	-0.953521	1.43193	3.32863
ENSG00000259818.1	RP5-1024G6.7	chr1	53686335	53689925	antisense	+	2.60347	9.41048	1.75609	3.84645	1.85383	-0.56807	0.563093
ENSG00000267311.1	RP11-99A1.2	chr18	52546688	52548040	lincRNA	+	20.7392	24.9879	2.33149	4.08543	0.268871	-3.15303	-2.3438
ENSG00000264098.1	CTD-2350C19.1	chr17	26729128	26731067	antisense	+	7.23036	22.4013	1.62567	1.42432	1.63144	-2.15303	-2.3438
ENSG00000258136.1	RP11-864J10.4	chr12	108130332	108153745	antisense	+	1.1976	1.23681	0.538535	0.117958	0.0464787	-1.15303	-3.3438
ENSG00000248479.1	RP11-807H7.2	chr4	66567920	66571271	lincRNA	+	11.1566	0.720118	3.76267	7.41742	-3.95352	-1.56807	-0.58891
ENSG00000212766.5	LINC00277	chr15	69365266	69388160	lincRNA	+	0.204124	0.527019	1.37686	0.723793	1.36841	2.75386	1.82613
ENSG00000228613.1	AC144450.1	chr2	1550437	1623885	antisense	-	0.0636263	0.295693	0.30042	0.188007	2.2164	2.23929	1.56309
ENSG00000228705.1	LINC00659	chr20	61405480	61406764	antisense	-	14.5583	5.63812	31.9146	4.30179	-1.36856	1.13237	-1.75883
ENSG00000267030.1	CTB-50L17.7	chr19	4447301	4448214	antisense	+	15.3556	5.28612	44.8831	12.0997	-1.53848	1.54741	-0.343797
ENSG00000253774.1	CTD-3023L14.1	chr8	8417404	8419634	lincRNA	+	6.28685	8.65692	7.06766	7.43072	0.461516	0.168896	0.241165
ENSG00000272525.1	RP11-79P5.9	chr5	72793375	72794118	lincRNA	-	25.1587	45.4692	12.7275	3.71703	0.853834	-0.983107	-2.75883
ENSG00000223653.1	RP11-131L23.1	chr1	85742398	85913807	antisense	+	0.0272636	0.0563125	0.147118	0.145009	1.04648	2.43193	2.41109
ENSG00000260470.1	RP11-834C11.11	chr12	54538853	54541009	lincRNA	-	4.33509	14.5503	8.77229	1.28096	1.74692	1.01689	-1.75883
ENSG00000273270.1	RP11-212P7.2	chr7	128164070	128171123	lincRNA	-	3.31293	3.4214	2.68156	0.391571	0.0464787	-0.305035	-3.08076
ENSG00000260743.1	RP11-255C15.3	chr3	179058110	179059675	lincRNA	+	14.9304	18.5031	6.04251	3.5294	0.309513	-1.30504	-2.08076
ENSG00000271551.1	RP11-230C9.2	chr6	157097494	157098211	lincRNA	-	6.51775	13.4623	21.9817	46.2218	1.04648	1.75386	2.82613
ENSG00000272365.1	RP11-389C8.3	chr5	71663446	71664222	lincRNA	+	30.111	43.5356	8.12417	3.55896	0.531906	-1.89	-3.08076
ENSG00000231305.3	RP11-723O4.2	chr3	128580156	128590383	antisense	-	1.8278	2.35955	2.15755	0.270045	0.368407	0.239285	-2.75883
ENSG00000224805.2	LINC00853	chr1	47644922	47646011	antisense	+	25.7478	2.2159	5.78912	32.9686	-3.53848	-2.15303	0.356643
ENSG00000226754.1	RP5-1024G6.5	chr1	53704282	53708455	antisense	+	5.59936	6.36096	3.0215	1.32363	0.183982	-0.889998	-2.08076
ENSG00000229589.1	ACVR2B-AS1	chr3	38492518	38496311	antisense	-	4.92826	7.63443	4.15526	0.728118	0.631441	-0.246141	-2.75883
ENSG00000230658.1	KLHL7-AS1	chr7	23140847	23145322	lincRNA	-	3.13289	7.54941	0.704397	2.46861	1.26887	-2.15303	-0.343797
ENSG00000257940.1	RP11-248E9.6	chr12	88210263	88211608	lincRNA	+	10.4235	21.5297	2.34363	12.3201	1.04648	-2.15303	0.241165
ENSG00000272716.1	RP11-563N4.1	chr2	32390115	32390826	lincRNA	-	26.291	27.1518	22.1672	19.4216	0.0464787	-0.246141	-0.436907
ENSG00000224959.1	AC017002.2	chr2	112249520	112252388	lincRNA	-	9.77662	7.57254	3.29726	3.85182	-0.368559	-1.56807	-1.3438
ENSG00000265263.1	RP11-135L13.4	chr17	19237621	19239440	antisense	-	15.4147	11.9396	10.3975	1.51828	-0.368559	-0.56807	-3.3438
ENSG00000259804.1	CTD-2012K14.7	chr16	67595314	67596212	antisense	-	15.6121	16.1233	31.592	12.3018	0.0464787	1.01689	-0.343797
ENSG00000261758.1	RP11-102M11.2	chr3	136471472	136474622	antisense	+	5.93425	6.89462	8.00553	0.876747	0.216404	0.43193	-2.75883
ENSG00000223907.1	RP11-439L8.4	chr1	31984036	31989846	lincRNA	+	0.804342	3.32271	5.96798	0.950689	2.04648	2.89136	0.241165
ENSG00000226699.1	RP11-122K13.7	chr10	135159258	135164230	antisense	-	0.939908	4.36807	1.26797	5.55461	2.2164	0.43193	2.56309
ENSG00000234292.3	RP11-213H15.1	chr5	90575914	90576959	lincRNA	-	35.7759	20.7828	9.04931	5.28565	-0.783596	-1.98311	-2.75883
ENSG00000255250.1	CTD-2005H7.2	chr11	86438397	86476307	lincRNA	+	0.246543	0.891153	0.249447	0.218551	1.85383	0.0168929	-0.173872
ENSG00000257761.1	RP11-186F10.2	chr12	71976073	71977632	antisense	-	2.99758	24.7658	8.08769	1.77149	3.04648	1.43193	-0.758835
ENSG00000223947.1	AC016738.4	chr2	101610138	101618706	antisense	-	3.27257	0.281643	1.83951	3.22333	-3.53848	-0.831104	-0.0218691
ENSG00000229832.1	RP11-384C4.2	chr1	212530760	212531695	antisense	+	4.9981	20.647	10.1139	29.5375	2.04648	1.01689	2.56309
ENSG00000244945.1	RP11-1379J22.2	chr5	179022905	179030742	antisense	-	0.596303	0.307913	1.20665	5.99079	-0.953521	1.01689	3.32863
ENSG00000241544.1	RP11-6F2.5	chr3	156799630	156806336	lincRNA	+	1.39374	3.59844	3.29037	1.2355	1.36841	1.23929	-0.173872
ENSG00000260500.1	CTD-3193O13.1	chr19	7983537	7984042	antisense	-	18.5078	4.77845	49.9355	60.157	-1.95352	1.43193	1.7006
ENSG00000267737.1	AC061992.2	chr17	76311810	76343879	lincRNA	+	0.145724	0.150495	0.688055	1.03343	0.0464787	2.23929	2.82613
ENSG00000273375.1	RP11-803P9.1	chr3	197516571	197517240	lincRNA	+	6.98539	7.2141	14.1353	66.0509	0.0464787	1.01689	3.24117
ENSG00000226496.1	LINC00323	chr21	42513427	42520060	antisense	-	1.40908	0.363805	1.90091	6.24548	-1.95352	0.43193	2.14806
ENSG00000231485.1	RP4-535B20.1	chr1	65532310	65533420	lincRNA	-	4.21011	36.9576	8.5194	2.48806	3.13394	1.01689	-0.758835
ENSG00000262769.1	RP11-1113L8.1	chr17	19463424	19501235	antisense	-	0.123594	0.0638205	0.333467	1.16866	-0.953521	1.43193	3.24117
ENSG00000271427.1	RP11-188D8.1	chr1	117907521	117908095	lincRNA	-	48.849	8.40807	5.4916	62.5484	-2.53848	-3.15303	0.356643
ENSG00000224977.1	RP11-160H22.3	chr1	173991647	173992123	lincRNA	+	19.6354	81.1131	6.62222	17.406	2.04648	-1.56807	-0.173872
ENSG00000236021.1	RP11-195C7.1	chr1	176176784	176198466	antisense	+	0.646604	1.89203	0.145382	0.127375	1.54898	-2.15303	-2.3438
ENSG00000228389.1	AC068039.4	chr2	172629992	172632354	antisense	+	7.91401	14.303	4.00361	1.16924	0.853834	-0.983107	-2.75883
ENSG00000229321.1	AC008269.2	chr2	207731519	207733013	lincRNA	+	3.128	16.152	4.21978	16.6371	2.36841	0.43193	2.41109
ENSG00000255449.1	RP11-91P24.6	chr11	77577458	77581137	antisense	-	3.81073	11.1506	0.856803	0.75068	1.54898	-2.15303	-2.3438
ENSG00000256658.1	RP11-180M15.4	chr12	12876231	12876945	antisense	-	13.0903	27.0377	13.2444	34.812	1.04648	0.0168929	1.41109
ENSG00000228889.2	UBAC2-AS1	chr13	99848631	99852964	lincRNA	-	4.31408	4.45533	5.81985	0.637376	0.0464787	0.43193	-2.75883
ENSG00000237037.5	NDUFA6-AS1	chr22	42486935	42535286	processed_transcript	+	0.773217	0.199633	0.130387	0.399832	-1.95352	-2.56807	-0.95148
ENSG00000236850.4	BMS1P20	chr22	22657589	22677203	processed_transcript	+	0.714779	0.984242	1.12497	0.422415	0.461516	0.654323	-0.758835
ENSG00000227252.1	AC105760.2	chr2	237968077	237994460	antisense	-	0.885651	0.731718	0.597388	0.314038	-0.275449	-0.56807	-1.4958
ENSG00000253948.1	RP11-410L14.2	chr8	100008991	100025272	lincRNA	-	0.287035	0.8893	1.54889	1.01778	1.63144	2.43193	1.82613
ENSG00000260101.1	RP11-568N6.1	chr2	64749321	64751227	lincRNA	-	9.8074	11.3946	11.5767	1.44898	0.216404	0.239285	-2.75883
ENSG00000270332.1	RP11-82L2.1	chr9	106842305	106855354	lincRNA	-	1.79064	1.10956	0.483129	1.69316	-0.690487	-1.89	-0.0807628
ENSG00000259408.1	RP11-3D4.3	chr15	34147101	34149010	antisense	-	9.79198	13.9048	8.2561	1.4467	0.50591	-0.246141	-2.75883
ENSG00000214719.7	AC005562.1	chr17	28903482	28999807	processed_transcript	+	0.242576	0.125259	0.0981732	0.229369	-0.953521	-1.30504	-0.0807628
ENSG00000233611.3	AC079135.1	chr2	237076090	237203570	antisense	+	0.256609	0.0189294	0.173088	0.129985	-3.76088	-0.56807	-0.981227
ENSG00000258748.1	CTD-2223O18.1	chr14	104603487	104604235	antisense	-	24.9905	3.22609	8.42828	51.6905	-2.95352	-1.56807	1.04852
ENSG00000234996.3	RP11-480I12.7	chr1	202830882	202844369	lincRNA	+	0.346498	0.178922	3.03836	1.22863	-0.953521	3.13237	1.82613
ENSG00000227946.1	AC007383.3	chr2	206949329	206951288	lincRNA	+	2.38552	1.23181	3.21815	23.9662	-0.953521	0.43193	3.32863
ENSG00000242396.1	RP11-67L3.5	chr1	55352548	55353674	antisense	+	20.7514	4.28617	25.195	12.2636	-2.27545	0.279927	-0.758835
ENSG00000260806.1	RP11-872J21.3	chr14	96967147	96968658	antisense	-	18.5568	6.38813	14.6031	7.31106	-1.53848	-0.345677	-1.3438
ENSG00000267309.1	CTD-2630F21.1	chr19	36980551	36981942	antisense	+	3.35962	5.20442	20.3951	15.8835	0.631441	2.60186	2.24117
ENSG00000272702.1	RP11-44N22.3	chr2	73340146	73343035	processed_transcript	+	9.70556	8.35277	4.36439	0.955954	-0.216556	-1.15303	-3.3438
ENSG00000230387.1	RP4-737E23.2	chr20	23168765	23170944	lincRNA	+	4.28933	1.10744	23.1459	2.53488	-1.95352	2.43193	-0.758835
ENSG00000254363.2	CTB-131B5.5	chr5	139536904	139552636	processed_transcript	+	0.297052	1.22711	1.2022	1.0533	2.04648	2.01689	1.82613
ENSG00000225913.2	RP11-57C13.6	chr10	89367742	89419036	lincRNA	+	0.0911067	0.705672	0.245813	0.0538416	2.95337	1.43193	-0.758835
ENSG00000254418.1	RP11-21L19.1	chr11	14284392	14295237	antisense	-	1.72364	0.445019	2.32526	1.7826	-1.95352	0.43193	0.0485202
ENSG00000237742.2	RP11-624M8.1	chr6	125899704	126070336	antisense	-	0.109551	0.183849	0.0554206	0.0161854	0.746918	-0.983107	-2.75883
ENSG00000228643.1	AC079779.4	chr2	286419	301515	processed_transcript	+	1.54784	0.159851	0.835235	2.01241	-3.27545	-0.889998	0.378669
ENSG00000269963.1	RP11-73M18.9	chr14	104179904	104180586	lincRNA	+	6.85224	56.6127	4.62196	12.1485	3.04648	-0.56807	0.826128
ENSG00000258526.1	RP11-111A21.1	chr14	39944044	39982984	lincRNA	+	0.120011	0.0619701	0.0809496	1.27662	-0.953521	-0.56807	3.41109
ENSG00000260672.1	RP11-1006G14.1	chr15	72908151	72910591	lincRNA	+	7.66102	9.88982	7.75126	1.13187	0.368407	0.0168929	-2.75883
ENSG00000259264.1	RP11-60L3.1	chr15	74495046	74513896	antisense	+	0.495833	0.128017	0.501673	2.19768	-1.95352	0.0168929	2.14806
ENSG00000260475.1	RP11-85A1.3	chr10	101380812	101381675	antisense	+	27.0755	13.981	10.9577	25.6014	-0.953521	-1.30504	-0.0807628
ENSG00000225062.1	AC021016.6	chr2	219231388	219232558	processed_transcript	-	7.98842	16.4999	26.9417	2.36047	1.04648	1.75386	-1.75883
ENSG00000229962.1	AP000221.1	chr21	26887785	26890650	lincRNA	-	6.52457	12.6341	1.10024	0.963962	0.953369	-2.56807	-2.75883
ENSG00000248968.1	CTD-2256P15.1	chr5	10248437	10250027	antisense	+	5.87827	9.1061	7.93001	15.6326	0.631441	0.43193	1.41109
ENSG00000253704.1	RP11-267M23.4	chr8	95565950	95581973	lincRNA	+	0.874972	1.80724	0.983642	0.172362	1.04648	0.168896	-2.3438
ENSG00000262358.1	CTD-3195I5.4	chr17	3632655	3633787	antisense	+	53.6678	4.26346	5.56922	9.75884	-3.65396	-3.26851	-2.45927
ENSG00000272382.1	CTD-2035E11.4	chr5	43033818	43034737	lincRNA	+	15.2554	34.1355	13.72	3.00517	1.16196	-0.153032	-2.3438
ENSG00000236318.1	AC019117.1	chr7	17414491	17506288	lincRNA	+	0.0509083	0.4206	0.103016	0.0300854	3.04648	1.01689	-0.758835
ENSG00000232756.1	RP5-1185I7.1	chr7	77619701	77624488	antisense	+	4.88116	7.05737	0.658487	0.576928	0.531906	-2.89	-3.08076
ENSG00000251665.1	RP11-700H6.2	chr17	49021465	49026111	lincRNA	+	3.01758	7.27155	1.35694	1.18887	1.26887	-1.15303	-1.3438
ENSG00000272375.1	RP11-51J9.6	chr8	30054920	30055564	lincRNA	+	7.25656	52.459	24.4734	4.28843	2.85383	1.75386	-0.758835
ENSG00000272389.1	CTC-487M23.7	chr5	112233720	112234068	antisense	+	40.2864	83.2109	45.2899	7.93607	1.04648	0.168896	-2.3438
ENSG00000272540.1	XXbac-BPG252P9.9	chr6	30690882	30691654	antisense	-	18.1602	21.8806	4.08313	35.774	0.268871	-2.15303	0.978131
ENSG00000270346.1	RP1-90J20.12	chr6	3020388	3022984	lincRNA	+	10.801	8.36596	2.42849	3.19155	-0.368559	-2.15303	-1.75883
ENSG00000251603.1	RP11-164P12.4	chr4	152588376	152591654	antisense	+	5.70253	7.36155	4.80808	0.842511	0.368407	-0.246141	-2.75883
ENSG00000235381.1	RP11-477D19.2	chr6	155574273	155577858	antisense	-	3.91065	4.03869	3.51707	5.39254	0.0464787	-0.153032	0.463558
ENSG00000258279.2	LINC00592	chr12	52604714	52617588	lincRNA	+	1.08899	1.12465	2.44848	0.214522	0.0464787	1.1689	-2.3438
ENSG00000179406.6	LINC00174	chr7	65841031	65866325	lincRNA	-	0.184756	0.667819	1.37084	0.109186	1.85383	2.89136	-0.758835
ENSG00000272829.1	XXbac-B135H6.18	chr22	21335650	21336044	lincRNA	-	35.5829	6.12466	40.0023	77.1047	-2.53848	0.168896	1.11563
ENSG00000273485.1	RP11-225H22.7	chr10	105209953	105210609	antisense	+	28.4953	3.67853	14.4154	50.5199	-2.95352	-0.983107	0.826128
ENSG00000269947.1	RP11-849F2.9	chr17	8181081	8181754	lincRNA	+	69.4387	7.17122	28.1026	8.20729	-3.27545	-1.30504	-3.08076
ENSG00000224066.1	RP4-622L5.7	chr1	32670370	32672415	antisense	-	6.85559	5.90004	12.3313	5.40196	-0.216556	0.846968	-0.343797
ENSG00000248187.1	RP11-184M15.1	chr4	129489127	129491686	lincRNA	-	5.47858	2.82898	4.9272	10.7923	-0.953521	-0.153032	0.978131
ENSG00000258711.2	RP11-218E20.3	chr14	51422977	51428720	lincRNA	-	0.813725	4.62202	3.84211	0.48089	2.50591	2.23929	-0.758835
ENSG00000270020.1	RP11-463O9.9	chr16	86553989	86557503	lincRNA	-	3.98966	2.06014	5.3822	6.28743	-0.953521	0.43193	0.656203
ENSG00000269949.1	RP11-738E22.3	chr4	57827093	57827539	lincRNA	-	73.3466	5.41057	21.203	55.7304	-3.76088	-1.79046	-0.396265
ENSG00000236546.1	RP1-118J21.5	chr1	40363417	40364770	antisense	+	3.45397	12.4847	20.9679	6.12362	1.85383	2.60186	0.826128
ENSG00000229021.2	NBPF18P	chr1	151967007	152015250	antisense	+	0.484342	0.5002	0.261358	0.0572467	0.0464787	-0.889998	-3.08076
ENSG00000224165.1	DNAJC27-AS1	chr2	25194259	25262563	antisense	+	0.068418	0.247303	0.276895	0.242599	1.85383	2.01689	1.82613
ENSG00000273442.1	AC006946.17	chr22	17561591	17562346	lincRNA	+	18.5691	6.39236	4.17507	51.2113	-1.53848	-2.15303	1.46356
ENSG00000255100.1	RP11-21L23.3	chr11	76493625	76494106	antisense	-	87.4408	5.01687	45.8737	17.2251	-4.12345	-0.93064	-2.3438
ENSG00000272288.1	RP11-140K17.3	chr6	34664094	34665247	antisense	+	4.0531	18.8361	24.605	2.39527	2.2164	2.60186	-0.758835
ENSG00000223711.1	AC091633.3	chr3	195270871	195277400	antisense	+	2.86306	2.5872	0.965593	2.96098	-0.146166	-1.56807	0.0485202
ENSG00000224914.2	LINC00863	chr10	89102493	89117639	lincRNA	+	0.61709	1.75256	1.0406	0.364684	1.50591	0.753859	-0.758835
ENSG00000250453.1	CTD-2134P3.1	chr5	28782785	28809356	lincRNA	-	0.703508	0.181635	0.593161	0.935447	-1.95352	-0.246141	0.41109
ENSG00000261744.1	RP11-21B21.4	chr16	88579368	88597461	antisense	-	0.516578	0.533492	0.522663	1.67906	0.0464787	0.0168929	1.7006
ENSG00000250072.1	CTC-529P8.1	chr5	148442880	148489350	lincRNA	+	0.100564	0.623142	0.406995	0.0594309	2.63144	2.01689	-0.758835
ENSG00000271788.1	CTD-2201E18.5	chr5	43006835	43007645	lincRNA	-	5.76941	2.97916	7.78315	54.5531	-0.953521	0.43193	3.24117
ENSG00000236700.1	LINC01010	chr6	134758854	134825719	lincRNA	+	0.0698904	0.252626	0.18857	0.330427	1.85383	1.43193	2.24117
ENSG00000272267.1	RP11-375N15.2	chr8	9412656	9414030	antisense	-	13.6047	1.75627	2.29416	28.1401	-2.95352	-2.56807	1.04852
ENSG00000223356.1	RP11-66D17.5	chr1	156682004	156682966	antisense	-	4.85782	2.50844	16.3835	37.321	-0.953521	1.75386	2.94161
ENSG00000242539.2	AC007620.3	chr3	179114749	179116979	antisense	+	2.09562	12.9854	8.4812	1.23845	2.63144	2.01689	-0.758835
ENSG00000272369.1	RP11-446N19.1	chr12	46931285	47046333	lincRNA	+	0.121859	0.251698	0.109595	0.0240052	1.04648	-0.153032	-2.3438
ENSG00000254991.1	RP13-631K18.3	chr11	12088476	12094561	lincRNA	+	2.30397	5.94852	0.518024	0.453862	1.36841	-2.15303	-2.3438
ENSG00000265282.1	RP11-269G24.4	chr17	61507829	61509572	lincRNA	-	13.4057	1.38446	1.80848	20.5983	-3.27545	-2.89	0.619677
ENSG00000272079.1	LA16c-380H5.5	chr16	3056121	3057386	lincRNA	+	14.777	1.9076	34.8858	2.1832	-2.95352	1.23929	-2.75883
ENSG00000240005.1	RP11-293A21.1	chr4	26861428	26862221	antisense	-	11.7862	42.6023	7.95001	6.96533	1.85383	-0.56807	-0.758835
ENSG00000231407.1	RP11-576I22.2	chr1	170429594	170501788	antisense	-	0.0647315	0.167127	0.0436626	0.49731	1.36841	-0.56807	2.94161
ENSG00000234203.1	RP5-1050D4.2	chr17	4876146	4877976	antisense	+	10.2147	3.95593	17.225	4.52746	-1.36856	0.753859	-1.17387
ENSG00000237356.1	AL163953.3	chr14	53635772	54153976	lincRNA	+	0.0450906	0.0558803	0.0121658	0.00532947	0.309513	-1.89	-3.08076
ENSG00000271722.1	RP11-446E9.2	chr8	56926046	56926727	lincRNA	+	6.8623	28.3479	13.8862	32.4435	2.04648	1.01689	2.24117
ENSG00000185837.3	CECR5-AS1	chr22	17640274	17646335	antisense	+	3.08413	2.78697	1.04015	3.18962	-0.146166	-1.56807	0.0485202
ENSG00000227479.1	AC124861.1	chr2	241166977	241195452	lincRNA	-	0.328234	0.423725	0.553499	0.775909	0.368407	0.753859	1.24117
ENSG00000270522.1	RP11-168P13.1	chr13	44361727	44361988	lincRNA	+	17.9051	9.24565	36.2319	158.721	-0.953521	1.01689	3.14806
ENSG00000273077.1	RP11-130C6.1	chr4	129473745	129474571	lincRNA	-	5.65766	49.6646	3.8162	3.34353	3.13394	-0.56807	-0.758835
ENSG00000236719.2	RP11-522D2.1	chr1	180528112	180535654	lincRNA	+	0.619627	4.4794	0.41795	1.46473	2.85383	-0.56807	1.24117
ENSG00000254233.1	RP11-242J7.1	chr4	185505247	185546184	lincRNA	-	0.34247	0.589471	0.462004	0.0674635	0.783444	0.43193	-2.3438
ENSG00000273137.1	RP3-402G11.28	chr22	50646890	50647971	antisense	-	4.32306	11.1615	5.83197	30.6577	1.36841	0.43193	2.82613
ENSG00000273448.1	RP11-166O4.6	chr7	66798034	66799370	lincRNA	+	3.49792	28.8996	2.35941	4.13436	3.04648	-0.56807	0.241165
ENSG00000230812.1	RP4-794H19.4	chr1	59486059	59510286	lincRNA	+	0.385786	0.996044	0.13011	0.797964	1.36841	-1.56807	1.04852
ENSG00000272102.1	RP3-355L5.5	chr6	105721095	105721635	lincRNA	-	8.65412	53.6248	23.3495	15.3431	2.63144	1.43193	0.826128
ENSG00000224794.1	RP3-333H23.8	chr22	39688993	39691568	antisense	+	3.62969	0.937132	1.22415	17.1604	-1.95352	-1.56807	2.24117
ENSG00000228857.2	AC104653.1	chr2	114588626	114600933	lincRNA	-	0.379721	0.784307	0.512258	2.91726	1.04648	0.43193	2.94161
ENSG00000233360.4	Z83844.1	chr22	38037839	38054384	antisense	-	0.282455	0.145852	0.762086	2.33693	-0.953521	1.43193	3.04852
ENSG00000234699.1	RP11-225H22.4	chr10	105212603	105222452	antisense	+	0.474487	0.245011	1.9203	3.36491	-0.953521	2.01689	2.82613
ENSG00000250310.1	RP5-1029K10.4	chr17	47622209	47655324	antisense	-	0.141121	0.801579	0.190378	0.500393	2.50591	0.43193	1.82613
ENSG00000255092.1	RP11-58K22.4	chr11	44627720	44629651	antisense	-	4.84021	17.4954	4.89722	1.43022	1.85383	0.0168929	-1.75883
ENSG00000269889.1	RP11-816J6.3	chr3	169487437	169489831	antisense	+	3.90411	1.00798	1.3167	18.4578	-1.95352	-1.56807	2.24117
ENSG00000273464.1	RP11-313P22.1	chr21	31029726	31030151	antisense	+	10.9958	96.5246	7.41689	6.49824	3.13394	-0.56807	-0.758835
ENSG00000227150.1	RP11-473E2.3	chr9	137444584	137445743	lincRNA	+	4.03212	24.9848	2.71974	14.2972	2.63144	-0.56807	1.82613
ENSG00000228141.2	AC105339.1	chr15	83379223	83382778	lincRNA	-	1.31455	0.678795	0.886689	13.2067	-0.953521	-0.56807	3.32863
ENSG00000237588.2	RP11-66D17.3	chr1	156657487	156661789	lincRNA	-	1.08629	1.12186	3.66362	7.70363	0.0464787	1.75386	2.82613
ENSG00000256339.1	RP11-233G1.4	chr12	14994026	14997642	antisense	+	1.29237	11.3448	0.871731	0.763759	3.13394	-0.56807	-0.758835
ENSG00000264078.1	RP11-73M7.9	chr1	32110295	32114972	antisense	+	0.999193	0.515954	0.673974	10.0384	-0.953521	-0.56807	3.32863
ENSG00000272575.1	RP11-702B10.1	chr11	128078724	128111334	lincRNA	+	0.143306	1.25799	0.0966629	0.0846903	3.13394	-0.56807	-0.758835
ENSG00000228439.3	TSTD3	chr6	99968569	99979794	antisense	+	1.66529	1.28986	0.561635	1.72225	-0.368559	-1.56807	0.0485202
ENSG00000204044.5	RP11-465L10.10	chr20	44642141	44650712	antisense	-	1.63571	1.97081	1.83886	1.28888	0.268871	0.168896	-0.343797
ENSG00000226287.3	TMEM191A	chr22	21055220	21058894	processed_transcript	+	2.54394	6.56809	1.71594	3.75851	1.36841	-0.56807	0.563093
ENSG00000272955.1	KB-226F1.1	chr22	24375562	24376211	antisense	+	14.4013	44.6185	19.4279	4.2554	1.63144	0.43193	-1.75883
ENSG00000235269.1	AL162759.1	chr14	54235660	54317600	lincRNA	-	0.114065	0.441747	0.0384693	0.0337046	1.95337	-1.56807	-1.75883
ENSG00000237595.2	RP11-112L6.3	chr20	48780001	48782639	lincRNA	-	1.7715	4.57376	7.16947	7.32838	1.36841	2.01689	2.04852
ENSG00000234062.3	RP11-308D16.4	chrX	135991554	136103789	processed_transcript	+	0.208189	0.0860023	0.0280855	0.221462	-1.27545	-2.89	0.0891622
ENSG00000267395.1	AC074212.6	chr19	46271054	46275762	antisense	+	5.95568	3.07534	3.34768	1.17322	-0.953521	-0.831104	-2.3438
ENSG00000261839.1	RP1-265C24.8	chr6	28104627	28107456	lincRNA	+	4.9557	4.26496	8.9139	2.92869	-0.216556	0.846968	-0.758835
ENSG00000227082.1	AL592494.5	chr1	121138614	121204983	lincRNA	+	0.211238	0.327232	0.284968	0.0416121	0.631441	0.43193	-2.3438
ENSG00000267018.1	AC010525.7	chr19	56207681	56208795	lincRNA	+	12.585	12.997	25.4664	2.47913	0.0464787	1.01689	-2.3438
ENSG00000272189.1	RP3-325F22.5	chr6	136871799	136873692	antisense	+	22.2182	5.09903	8.32588	1.45893	-2.12345	-1.41607	-3.92876
ENSG00000152268.8	SPON1	chr11	13983914	14289646	processed_transcript	+	0.0152854	0.0315716	0.0618616	0.072266	1.04648	2.01689	2.24117
ENSG00000260404.2	RP11-384K6.6	chr4	119512928	119554884	lincRNA	+	0.55692	0.172546	0.601044	0.197475	-1.69049	0.110002	-1.4958
ENSG00000269959.1	hsa-mir-125a	chr19	52188616	52196709	lincRNA	-	0.57744	2.98173	2.72646	0.341252	2.36841	2.23929	-0.758835
ENSG00000242861.1	RP11-285F7.2	chr1	226028584	226034223	antisense	-	0.828733	3.42347	5.03096	0.489759	2.04648	2.60186	-0.758835
ENSG00000270562.1	RP11-154H23.3	chr3	71634094	71636560	lincRNA	+	3.79013	13.6998	2.55651	1.11993	1.85383	-0.56807	-1.75883
ENSG00000233203.2	RP11-67L3.4	chr1	55353236	55354523	antisense	+	18.1555	11.25	7.34773	10.7294	-0.690487	-1.30504	-0.758835
ENSG00000267226.1	RP11-126O1.5	chr18	56337712	56339109	antisense	-	10.0356	15.5462	13.5383	1.97692	0.631441	0.43193	-2.3438
ENSG00000259083.1	RP11-407N17.4	chr14	39644089	39645084	lincRNA	-	4.69671	36.3786	6.33604	2.77563	2.95337	0.43193	-0.758835
ENSG00000223695.1	RP4-633O19__A.1	chr22	36784671	36792562	lincRNA	+	0.592222	2.44645	3.59518	0.349988	2.04648	2.60186	-0.758835
ENSG00000269942.1	RP11-29B2.5	chr13	103331776	103332308	lincRNA	+	52.7055	36.2875	17.7754	10.3825	-0.538484	-1.56807	-2.3438
ENSG00000272205.1	RP11-277B15.3	chr1	167189068	167189749	antisense	-	13.7246	3.54349	23.1437	44.6098	-1.95352	0.753859	1.7006
ENSG00000261302.1	RP11-343H19.1	chr16	56742684	56763880	antisense	-	0.220477	0.683086	0.446147	1.17266	1.63144	1.01689	2.41109
ENSG00000272567.1	RP11-73K9.3	chr4	113194124	113194472	lincRNA	-	53.7152	90.1451	9.05798	7.93607	0.746918	-2.56807	-2.75883
ENSG00000273210.1	AP001437.1	chr21	38737779	38738234	antisense	-	10.2708	37.1249	6.92786	60.6978	1.85383	-0.56807	2.56309
ENSG00000236514.1	RP11-162G10.5	chr10	38146668	38148038	antisense	+	37.5222	3.5228	11.5043	2.01588	-3.41295	-1.70557	-4.21827
ENSG00000246323.2	RP11-325L7.1	chr5	137368463	137372955	antisense	+	5.20172	4.83483	2.10519	1.22963	-0.105524	-1.30504	-2.08076
ENSG00000255966.1	RP5-940J5.3	chr12	6641456	6642664	antisense	-	11.6057	13.9833	20.8753	2.28622	0.268871	0.846968	-2.3438
ENSG00000266498.1	RP11-45M22.5	chr17	17138747	17139432	lincRNA	-	6.82223	21.1368	4.60172	44.3493	1.63144	-0.56807	2.7006
ENSG00000272343.1	RP11-140I16.3	chr8	57135247	57135732	lincRNA	+	77.0841	14.9265	19.498	28.4717	-2.36856	-1.98311	-1.43691
ENSG00000265399.1	RP13-270P17.2	chr18	3190395	3247275	antisense	+	0.246478	0.254548	0.27709	0.24277	0.0464787	0.168896	-0.0218691
ENSG00000272426.1	RP11-108M9.6	chr1	17230834	17231271	lincRNA	-	42.7755	66.264	14.4264	6.3198	0.631441	-1.56807	-2.75883
ENSG00000214770.2	RP11-544I20.2	chr14	64796149	64805317	antisense	-	1.5292	2.63211	1.3753	0.602476	0.783444	-0.153032	-1.3438
ENSG00000232633.3	CTD-2201G3.1	chr5	112658725	112772871	antisense	+	0.0818815	0.0422812	0.0552306	0.314534	-0.953521	-0.56807	1.94161
ENSG00000260735.1	RP11-72I8.1	chr16	15188268	15203054	antisense	+	1.26423	0.652811	0.852747	1.30747	-0.953521	-0.56807	0.0485202
ENSG00000247675.2	LRP4-AS1	chr11	46867963	46895947	antisense	+	0.166996	0.517392	0.225284	0.986904	1.63144	0.43193	2.56309
ENSG00000253500.1	AF121898.3	chr8	88554214	88767946	antisense	-	0.0437298	0.0903231	0.0294965	0.090451	1.04648	-0.56807	1.04852
ENSG00000256973.1	RP11-359J14.2	chr12	22613453	22616848	lincRNA	-	8.25901	4.26471	0.928476	4.88086	-0.953521	-3.15303	-0.758835
ENSG00000272782.1	RP4-607J23.2	chr7	97937257	97939753	antisense	+	16.8506	6.76755	2.52578	1.10647	-1.31609	-2.73799	-3.92876
ENSG00000228323.2	AC008753.6	chr19	54357835	54372361	antisense	-	0.643429	1.66124	0.651007	0.760499	1.36841	0.0168929	0.241165
ENSG00000250564.1	RP11-215P8.4	chr5	133764742	133796306	lincRNA	-	0.148056	1.22322	0.0998662	0.0874969	3.04648	-0.56807	-0.758835
ENSG00000236581.4	STARD13-AS	chr13	33845516	33855471	processed_transcript	+	0.469435	1.45441	0.316643	3.05166	1.63144	-0.56807	2.7006
ENSG00000245648.1	RP11-277P12.20	chr12	10516368	10551105	antisense	+	0.134532	0.903086	0.272232	0.159009	2.74692	1.01689	0.241165
ENSG00000261341.1	CTD-2568A17.1	chr19	51279398	51289467	lincRNA	-	1.39236	2.63624	1.25223	0.274283	0.920948	-0.153032	-2.3438
ENSG00000224985.1	RP11-297K8.2	chr1	161123550	161129139	antisense	-	2.50844	4.31762	1.12799	1.97656	0.783444	-1.15303	-0.343797
ENSG00000228079.1	AC012368.1	chr2	64313484	64315380	lincRNA	-	12.3239	12.7274	4.98762	1.45662	0.0464787	-1.30504	-3.08076
ENSG00000245059.2	RP11-303E16.7	chr16	81110924	81112466	lincRNA	+	3.03063	20.344	8.17686	1.79102	2.74692	1.43193	-0.758835
ENSG00000261433.1	CTC-297N7.1	chr17	10561859	10562399	lincRNA	-	17.3082	4.46873	29.1868	56.2579	-1.95352	0.753859	1.7006
ENSG00000264569.1	RP13-650J16.1	chr17	79995781	79997256	antisense	+	3.16829	6.54404	2.13707	24.3409	1.04648	-0.56807	2.94161
ENSG00000273314.1	RP5-1136G13.2	chr7	148393559	148395756	antisense	-	2.12709	1.09837	7.17382	13.8276	-0.953521	1.75386	2.7006
ENSG00000250320.1	CTD-2269F5.1	chr5	83680245	83786583	antisense	+	0.175788	0.181543	0.148215	0.0259714	0.0464787	-0.246141	-2.75883
ENSG00000258325.1	RP4-816N1.6	chr12	2906043	2922068	antisense	-	0.874863	0.301169	0.786815	1.55106	-1.53848	-0.153032	0.826128
ENSG00000272498.1	RP11-415F23.3	chr3	16380815	16381378	antisense	+	16.6012	8.57235	67.1867	9.81084	-0.953521	2.01689	-0.758835
ENSG00000271324.1	RP11-10C24.2	chr3	33835136	33835637	lincRNA	-	37.3112	48.166	18.8753	5.51248	0.368407	-0.983107	-2.75883
ENSG00000233559.1	AC016831.7	chr7	130538479	130613408	lincRNA	+	0.311844	0.225438	0.168275	0.0737165	-0.468094	-0.889998	-2.08076
ENSG00000257859.1	RP11-266E14.1	chr12	106097981	106137840	lincRNA	+	0.117244	0.363248	0.0790832	0.69288	1.63144	-0.56807	2.56309
ENSG00000263335.1	AF001548.5	chr16	15820531	15826850	antisense	+	2.95821	0.381883	2.49421	3.49644	-2.95352	-0.246141	0.241165
ENSG00000249684.1	RP11-423H2.3	chr5	177377336	177390961	antisense	+	0.685978	0.531328	0.92541	1.82428	-0.368559	0.43193	1.41109
ENSG00000273142.1	RP11-458F8.4	chr7	66367844	66371284	lincRNA	+	1.3585	4.20892	7.33065	2.4085	1.63144	2.43193	0.826128
ENSG00000180769.4	WDFY3-AS2	chr4	85887538	85932430	processed_transcript	+	0.208199	0.322523	0.561735	0.12304	0.631441	1.43193	-0.758835
ENSG00000228043.1	AC097721.2	chr2	139175854	139259268	lincRNA	-	0.112049	0.260364	0.0755791	0.165545	1.2164	-0.56807	0.563093
ENSG00000237940.3	AC093642.3	chr2	242912834	242919427	lincRNA	+	5.67053	1.09804	2.86866	0.418892	-2.36856	-0.983107	-3.75883
ENSG00000248367.1	CTB-129O4.1	chr5	179720245	179722253	antisense	+	2.3273	6.00875	10.9887	6.87687	1.36841	2.23929	1.56309
ENSG00000259070.1	LINC00639	chr14	39218545	39417477	lincRNA	-	0.0234916	0.121304	0.095073	0.0138829	2.36841	2.01689	-0.758835
ENSG00000254548.1	RP11-429J17.5	chr8	144800416	144801061	antisense	-	36.2265	3.74126	34.2097	21.4089	-3.27545	-0.0826427	-0.758835
ENSG00000260360.1	RP11-533E19.5	chr1	179922319	179923575	lincRNA	-	3.72072	11.5276	7.52909	17.5908	1.63144	1.01689	2.24117
ENSG00000266904.1	LINC00663	chr19	19868175	19887232	lincRNA	-	0.735671	0.253252	0.330816	1.59413	-1.53848	-1.15303	1.11563
ENSG00000271367.1	RP3-483K16.4	chr6	53214956	53215503	lincRNA	+	8.54337	22.0577	17.288	45.4402	1.36841	1.01689	2.41109
ENSG00000271782.1	RP5-850O15.4	chr1	50902700	50902978	lincRNA	-	33.6203	60.7619	22.6775	69.5405	0.853834	-0.56807	1.04852
ENSG00000266053.2	RP11-143J12.2	chr18	9121263	9136643	antisense	-	0.303851	0.784498	0.819812	1.43654	1.36841	1.43193	2.24117
ENSG00000248898.1	CTD-2288O8.1	chr5	51971027	52083860	antisense	-	0.0828344	0.12832	0.16762	0.0979058	0.631441	1.01689	0.241165
ENSG00000240050.1	RP1-93H18.1	chr6	116601362	116691436	lincRNA	+	0.0518821	0.401856	0.0349954	0.0306609	2.95337	-0.56807	-0.758835
ENSG00000261353.1	CTA-14H9.5	chr6	26527291	26527632	lincRNA	+	68.5224	7.07659	27.7318	72.8908	-3.27545	-1.30504	0.0891622
ENSG00000270135.1	RP11-362K14.7	chr3	169511283	169511754	antisense	+	19.8438	61.4807	20.0776	5.86359	1.63144	0.0168929	-1.75883
ENSG00000267546.2	RP11-666A8.8	chr17	74541750	74553765	antisense	-	2.3337	0.803368	1.31177	0.689576	-1.53848	-0.831104	-1.75883
ENSG00000229563.2	RP11-245M24.1	chrX	45364633	45489447	lincRNA	+	0.0374415	0.251338	0.025255	0.0663808	2.74692	-0.56807	0.826128
ENSG00000232233.1	RP11-573D15.2	chr3	186528669	186543310	lincRNA	-	2.87269	0.659276	0.861192	0.188631	-2.12345	-1.73799	-3.92876
ENSG00000272566.1	RP11-462G22.2	chr4	190625035	190625644	lincRNA	-	7.6736	11.8873	5.17599	58.9537	0.631441	-0.56807	2.94161
ENSG00000233728.1	RP11-109P14.9	chr1	38265392	38266551	antisense	-	12.0964	18.7386	10.879	4.76575	0.631441	-0.153032	-1.3438
ENSG00000254003.1	CTB-167B5.1	chr7	87845975	87848541	antisense	+	1.82121	0.940419	1.22844	16.1443	-0.953521	-0.56807	3.14806
ENSG00000255094.1	RP11-406D1.2	chr11	28000216	28041122	lincRNA	-	0.114243	0.825884	0.154118	0.0675146	2.85383	0.43193	-0.758835
ENSG00000272791.1	RP11-464F9.22	chr10	75390314	75391248	lincRNA	+	15.0104	33.5873	3.37492	2.95691	1.16196	-2.15303	-2.3438
ENSG00000214432.5	AC068831.10	chr15	91565849	91579841	antisense	+	0.667985	0.517392	0.450569	2.17119	-0.368559	-0.56807	1.7006
ENSG00000235774.1	AC023347.1	chr2	127066087	127101569	lincRNA	+	1.05366	0.0680096	0.0888388	0.622682	-3.95352	-3.56807	-0.758835
ENSG00000244586.1	WNT5A-AS1	chr3	55521727	55522336	antisense	+	23.0208	3.96242	10.352	54.4188	-2.53848	-1.15303	1.24117
ENSG00000245904.2	RP11-796E2.4	chr12	92539349	92583436	antisense	+	0.106	0.383147	0.214497	0.438503	1.85383	1.01689	2.04852
ENSG00000258057.1	BCDIN3D-AS1	chr12	50222325	50234926	antisense	+	1.85431	1.72352	0.750459	0.219169	-0.105524	-1.30504	-3.08076
ENSG00000258028.1	RP11-148E17.1	chr14	29406095	29497969	lincRNA	+	0.101731	0.0262655	0.137239	0.330662	-1.95352	0.43193	1.7006
ENSG00000260750.1	RP11-482M8.1	chr16	87526161	87549241	lincRNA	+	0.404959	0.104554	0.682881	1.1966	-1.95352	0.753859	1.56309
ENSG00000237416.2	RP11-465K1.2	chr1	95302304	95320982	processed_transcript	-	0.250199	1.55035	0.675057	0.147861	2.63144	1.43193	-0.758835
ENSG00000246523.3	RP11-736K20.6	chr11	86666661	86712001	lincRNA	+	0.103071	0.532227	0.417139	0.060912	2.36841	2.01689	-0.758835
ENSG00000249502.1	AC006160.5	chr4	17589090	17616194	antisense	-	0.862091	0.712254	0.348898	0.203789	-0.275449	-1.30504	-2.08076
ENSG00000240006.1	RP11-200A1.1	chr3	134032418	134040013	lincRNA	+	0.615303	1.90635	0.415033	3.63628	1.63144	-0.56807	2.56309
ENSG00000246363.2	RP11-13A1.1	chr12	89404458	89413456	lincRNA	-	0.519363	3.75457	0.70064	0.30693	2.85383	0.43193	-0.758835
ENSG00000257809.1	RP11-603J24.14	chr12	56544580	56552004	antisense	-	0.629475	3.25043	1.27378	1.48801	2.36841	1.01689	1.24117
ENSG00000261610.1	AP000265.1	chr21	33632115	33633896	lincRNA	-	2.62393	2.70984	1.76989	21.7094	0.0464787	-0.56807	3.04852
ENSG00000272506.1	RP4-535B20.4	chr1	65469153	65469770	lincRNA	-	7.57411	3.91105	5.10888	67.1415	-0.953521	-0.56807	3.14806
ENSG00000224875.2	AC083949.1	chr2	42370378	42397441	antisense	-	0.345359	1.24833	0.116476	0.102049	1.85383	-1.56807	-1.75883
ENSG00000225546.1	RP11-328J2.1	chr7	119344610	119547429	lincRNA	-	0.0691241	0.0118979	0.0155418	0.177019	-2.53848	-2.15303	1.35664
ENSG00000230613.1	HM13-AS1	chr20	30155510	30161066	antisense	-	0.841113	4.77759	2.83673	0.497076	2.50591	1.75386	-0.758835
ENSG00000248837.1	RP11-412P11.1	chr4	22999174	23058485	lincRNA	+	0.0787919	0.610287	0.0531466	0.0465639	2.95337	-0.56807	-0.758835
ENSG00000258583.1	RP11-112J1.2	chr14	59294952	59484046	lincRNA	+	0.0247138	0.191422	0.0166699	0.0146052	2.95337	-0.56807	-0.758835
ENSG00000268220.1	RP11-379K17.12	chr3	169805598	169807378	antisense	+	2.62541	1.35568	1.77089	23.2732	-0.953521	-0.56807	3.14806
ENSG00000231816.1	RP4-782L23.1	chr1	60238467	60254520	lincRNA	+	0.291112	0.901931	0.392721	1.54836	1.63144	0.43193	2.41109
ENSG00000241211.1	IQCJ-SCHIP1-AS1	chr3	159483176	159486401	antisense	-	1.44906	10.4755	1.95484	0.856357	2.85383	0.43193	-0.758835
ENSG00000257004.1	RP11-180M15.3	chr12	12821916	12838009	lincRNA	+	0.290389	0.449844	0.78349	1.71612	0.631441	1.43193	2.56309
ENSG00000259687.1	RP11-293M10.5	chr14	75761107	75763341	lincRNA	+	4.18373	8.64142	9.87701	1.23624	1.04648	1.23929	-1.75883
ENSG00000267598.1	CTC-250I14.6	chr19	13263885	13265007	antisense	-	4.16508	2.15073	2.80943	36.9218	-0.953521	-0.56807	3.14806
ENSG00000273361.1	RP11-378A13.2	chr2	219263466	219263942	antisense	-	39.2708	5.06957	19.8667	58.02	-2.95352	-0.983107	0.563093
ENSG00000272638.1	GS1-114I9.1	chr7	30464288	30465028	antisense	+	18.9455	16.3048	34.0776	3.7321	-0.216556	0.846968	-2.3438
ENSG00000253982.1	CTD-2336O2.1	chr8	1710156	1712668	antisense	-	11.1622	5.76381	1.25485	4.39769	-0.953521	-3.15303	-1.3438
ENSG00000146666.4	LINC00525	chr7	47801074	47806370	antisense	+	3.52963	2.73389	2.976	1.04296	-0.368559	-0.246141	-1.75883
ENSG00000258940.2	RP11-407N17.5	chr14	39734907	39736265	antisense	-	6.88251	5.33089	11.606	14.2358	-0.368559	0.753859	1.04852
ENSG00000260880.2	HCCAT5	chr16	73126248	73127673	lincRNA	+	6.55891	5.08024	22.1205	3.87614	-0.368559	1.75386	-0.758835
ENSG00000204929.7	AC074391.1	chr2	65663845	66311773	lincRNA	+	0.0216377	0.0260705	0.0291901	0.00426244	0.268871	0.43193	-2.3438
ENSG00000240207.2	RP11-379F4.4	chr3	158450052	158501859	antisense	+	0.99225	0.046579	0.0608446	0.213234	-4.41295	-4.0275	-2.21827
ENSG00000257534.1	RP11-834C11.10	chr12	54555849	54558236	lincRNA	-	9.78891	4.04376	9.24392	1.157	-1.27545	-0.0826427	-3.08076
ENSG00000270605.1	RP5-1092A3.4	chr1	28566020	28567964	antisense	-	7.21177	6.20657	11.3504	2.84131	-0.216556	0.654323	-1.3438
ENSG00000269921.1	RP11-646I6.5	chr4	57253791	57254319	lincRNA	+	26.5524	41.1327	23.8801	5.23059	0.631441	-0.153032	-2.3438
ENSG00000231327.1	AC016700.5	chr2	70351168	70352449	lincRNA	-	18.2405	1.88377	19.6857	6.4678	-3.27545	0.110002	-1.4958
ENSG00000261455.1	LINC01003	chr7	152160871	152162634	lincRNA	+	31.8087	1.36876	5.36389	1.56651	-4.53848	-2.56807	-4.3438
ENSG00000178440.5	LINC00843	chr10	51732523	51741813	lincRNA	+	1.00608	2.8573	0.678617	0.594564	1.50591	-0.56807	-0.758835
ENSG00000239353.1	RP11-492E3.51	chr9	132264269	132275965	lincRNA	+	0.399558	0.20632	0.808527	2.83353	-0.953521	1.01689	2.82613
ENSG00000256116.1	RP11-783K16.14	chr11	63996686	64001824	antisense	-	0.909542	1.87864	3.06751	3.7626	1.04648	1.75386	2.04852
ENSG00000228718.1	RP11-145H9.3	chr6	2637170	2640235	lincRNA	+	3.04941	9.44776	2.05689	0.901061	1.63144	-0.56807	-1.75883
ENSG00000229956.5	ZRANB2-AS2	chr1	71547007	71955652	processed_transcript	+	0.0228718	0.0590516	0.0308549	0.00675832	1.36841	0.43193	-1.75883
ENSG00000230091.2	TMEM254-AS1	chr10	81806616	81838668	antisense	-	0.729007	0.451725	0.491729	0.0861647	-0.690487	-0.56807	-3.08076
ENSG00000225163.3	LINC00618	chr14	97409916	97411731	lincRNA	+	12.8739	1.32954	6.94695	10.6514	-3.27545	-0.889998	-0.273408
ENSG00000234390.4	USP27X-AS1	chrX	49641327	49643844	lincRNA	-	9.28332	6.71109	1.25236	4.38896	-0.468094	-2.89	-1.08076
ENSG00000272417.1	CTD-2199O4.6	chr5	10203712	10204152	lincRNA	-	31.8629	65.8122	7.16404	6.27671	1.04648	-2.15303	-2.3438
ENSG00000249655.1	CTC-325J23.2	chr5	79926132	79927409	antisense	-	7.31907	22.6761	4.93685	2.16269	1.63144	-0.56807	-1.75883
ENSG00000272735.1	RP11-467P9.1	chr2	71294649	71295255	lincRNA	-	7.71159	39.8204	26.0081	4.55735	2.36841	1.75386	-0.758835
ENSG00000260060.1	RP11-388M20.1	chr16	31207452	31208284	antisense	+	28.0843	11.6015	26.5207	3.31941	-1.27545	-0.0826427	-3.08076
ENSG00000227542.1	AC092614.2	chr2	192093891	192110898	lincRNA	-	0.274782	1.27701	0.926729	0.324778	2.2164	1.75386	0.241165
ENSG00000261118.1	RP11-104N10.1	chr16	89558425	89570868	antisense	-	1.50228	0.969668	1.51998	0.443905	-0.631593	0.0168929	-1.75883
ENSG00000263718.2	RP11-285E9.6	chr17	75253819	75277979	lincRNA	-	0.773713	0.299642	0.391413	0.800176	-1.36856	-0.983107	0.0485202
ENSG00000235070.3	AC068138.1	chr2	227044760	227050087	lincRNA	-	0.877271	4.07697	1.77521	2.07378	2.2164	1.01689	1.24117
ENSG00000245275.3	SAP30L-AS1	chr5	153708997	153825410	antisense	-	0.080287	0.18656	0.0812326	0.0711712	1.2164	0.0168929	-0.173872
ENSG00000254694.1	RP11-50B3.4	chr11	126078506	126078922	antisense	-	33.7011	69.6091	7.57735	6.63883	1.04648	-2.15303	-2.3438
ENSG00000271009.2	RP11-346C20.3	chr16	73094369	73096215	lincRNA	+	2.53154	6.53607	1.70757	14.9607	1.36841	-0.56807	2.56309
ENSG00000273008.1	RP11-351D16.3	chr10	43632272	43633782	lincRNA	-	18.5691	3.19618	6.2626	10.9738	-2.53848	-1.56807	-0.758835
ENSG00000230606.6	AC159540.1	chr2	98081083	98099107	lincRNA	-	1.29639	0.535534	1.04933	0.306453	-1.27545	-0.305035	-2.08076
ENSG00000253603.1	CTA-397H3.3	chr8	56987151	56987833	antisense	+	6.85224	3.53829	9.24392	52.6434	-0.953521	0.43193	2.94161
ENSG00000270673.1	YTHDF3-AS1	chr8	64080284	64081001	lincRNA	-	39.1065	3.36557	17.5854	23.1109	-3.53848	-1.15303	-0.758835
ENSG00000175772.10	AC112229.7	chr2	111132715	111142019	lincRNA	-	1.00456	0.259363	0.338798	3.85885	-1.95352	-1.56807	1.94161
ENSG00000250938.1	RP11-679C8.2	chr4	120988113	121337921	antisense	+	0.0133594	0.0965776	0.00901117	0.00789505	2.85383	-0.56807	-0.758835
ENSG00000266473.1	RP11-401F2.3	chr17	65240953	65241922	antisense	+	4.82273	2.49032	6.50604	37.0514	-0.953521	0.43193	2.94161
ENSG00000226009.1	KCNIP2-AS1	chr10	103578835	103588536	antisense	+	5.78071	0.248749	0.9748	0.284687	-4.53848	-2.56807	-4.3438
ENSG00000227517.2	AC003051.1	chr17	67573392	67899141	lincRNA	+	0.0430383	0.074079	0.0290301	0.00847816	0.783444	-0.56807	-2.3438
ENSG00000233885.3	YEATS2-AS1	chr3	183524245	183528571	antisense	-	2.16053	1.11563	0.728659	7.66089	-0.953521	-1.56807	1.82613
ENSG00000254485.1	RP11-380O24.1	chr3	9334272	9404987	antisense	-	0.198256	0.102374	0.133727	0.312437	-0.953521	-0.56807	0.656203
ENSG00000255015.1	RP11-716H6.1	chr11	122165646	122172471	lincRNA	-	0.684722	3.18213	0.923715	2.02326	2.2164	0.43193	1.56309
ENSG00000231324.1	AP000696.2	chr21	38004979	38009331	lincRNA	-	1.07381	7.76278	0.724306	0.634594	2.85383	-0.56807	-0.758835
ENSG00000235358.1	RP11-399E6.1	chr1	41708045	41750533	lincRNA	+	0.439957	0.11359	0.0741898	0.650008	-1.95352	-2.56807	0.563093
ENSG00000264964.1	RP11-888D10.3	chr18	9315192	9334439	lincRNA	-	0.242803	1.75527	0.163775	0.14349	2.85383	-0.56807	-0.758835
ENSG00000267405.1	CTC-296K1.4	chr17	42872115	42875151	lincRNA	-	1.53927	8.74317	4.15307	0.909668	2.50591	1.43193	-0.758835
ENSG00000228559.1	RP3-340B19.3	chr6	35512409	35513446	lincRNA	+	4.50648	2.32702	9.11913	31.9586	-0.953521	1.01689	2.82613
ENSG00000236528.1	RP1-125I3.2	chr1	26186104	26189911	antisense	+	7.36521	0.633863	1.65599	5.80352	-3.53848	-2.15303	-0.343797
ENSG00000262837.1	RP11-304F15.7	chr17	47911601	47913816	lincRNA	+	8.43923	9.80499	4.26932	1.24684	0.216404	-0.983107	-2.75883
ENSG00000268895.1	A1BG-AS1	chr19	58859117	58866549	antisense	+	1.2576	0.649385	2.12068	2.97282	-0.953521	0.753859	1.24117
ENSG00000269859.1	CTD-2537I9.16	chr19	55987350	55987849	antisense	-	18.7304	9.67181	37.9019	38.742	-0.953521	1.01689	1.04852
ENSG00000272719.1	CTB-161C1.1	chr7	5596362	5596876	antisense	+	9.09188	56.3373	18.3979	5.37306	2.63144	1.01689	-0.758835
ENSG00000224638.1	AC106900.6	chr2	174745593	174764156	lincRNA	-	1.007	0.779976	1.01886	0.148777	-0.368559	0.0168929	-2.75883
ENSG00000226133.1	RP4-683M8.2	chr1	48519217	48532873	lincRNA	+	0.34221	0.176707	0.230827	2.83132	-0.953521	-0.56807	3.04852
ENSG00000229862.1	RP11-505P4.7	chr6	74233341	74280319	antisense	+	0.0994769	0.102734	0.201297	0.64667	0.0464787	1.01689	2.7006
ENSG00000235488.1	JARID2-AS1	chr6	15248046	15248865	antisense	-	5.70601	2.94642	3.84881	47.2094	-0.953521	-0.56807	3.04852
ENSG00000239219.2	RP11-379K17.4	chr3	169657141	169684522	antisense	-	0.170674	0.969441	0.460491	0.100864	2.50591	1.43193	-0.758835
ENSG00000240790.1	AC073934.6	chr7	127284739	127292066	antisense	-	1.91343	0.658691	1.29064	3.39235	-1.53848	-0.56807	0.826128
ENSG00000246526.2	RP11-539L10.2	chr4	6689175	6692246	lincRNA	-	1.52173	4.71465	5.13217	4.4965	1.63144	1.75386	1.56309
ENSG00000250222.1	CTC-338M12.5	chr5	180618924	180621429	antisense	+	7.46224	6.74324	2.51671	4.40998	-0.146166	-1.56807	-0.758835
ENSG00000254501.1	AP003068.9	chr11	64878186	64879167	antisense	-	42.8736	2.45985	9.63969	11.261	-4.12345	-2.15303	-1.92876
ENSG00000234492.4	RPL34-AS1	chr4	109459346	109541616	lincRNA	-	0.0568035	0.410643	0.038315	0.0335694	2.85383	-0.56807	-0.758835
ENSG00000237476.1	XXbac-B135H6.15	chr22	21311380	21318967	lincRNA	+	0.615952	1.27224	1.66188	2.91209	1.04648	1.43193	2.24117
ENSG00000272109.1	CTD-2260A17.3	chr5	96140056	96141808	antisense	+	8.0021	11.0188	8.99594	1.57634	0.461516	0.168896	-2.3438
ENSG00000259071.1	RP11-247L20.4	chr14	50793244	50794627	lincRNA	-	6.7581	19.1933	4.55846	1.99693	1.50591	-0.56807	-1.75883
ENSG00000203865.5	ATP1A1OS	chr1	116934869	116961244	processed_transcript	-	0.177184	0.548955	0.478055	0.523555	1.63144	1.43193	1.56309
ENSG00000230337.1	RP4-635E18.6	chr1	11159732	11162157	antisense	+	1.9271	5.9706	10.3989	1.13887	1.63144	2.43193	-0.758835
ENSG00000260065.1	CTA-445C9.15	chr22	26917949	26921002	lincRNA	-	10.7149	4.74245	2.06497	0.904603	-1.17591	-2.37542	-3.56619
ENSG00000232316.1	RP1-124C6.1	chr6	113749742	113754623	lincRNA	-	0.957432	0.49439	2.58322	5.65817	-0.953521	1.43193	2.56309
ENSG00000226562.2	RP11-255A11.21	chr9	33580693	33605289	lincRNA	+	0.569998	0.19622	1.02527	0.336854	-1.53848	0.846968	-0.758835
ENSG00000230325.1	RP11-385F5.4	chr1	236703394	236713580	antisense	-	1.37637	0.236905	1.85677	1.62679	-2.53848	0.43193	0.241165
ENSG00000269974.1	RP11-932O9.10	chr15	30941000	30941732	lincRNA	+	19.1526	32.9661	8.61251	3.77289	0.783444	-1.15303	-2.3438
ENSG00000236830.2	CBR3-AS1	chr21	37504065	37528615	processed_transcript	-	0.761422	0.0982939	0.513593	0.787465	-2.95352	-0.56807	0.0485202
ENSG00000182873.4	RP11-181G12.2	chr1	2113233	2115828	antisense	-	7.20343	4.64955	3.64414	4.25704	-0.631593	-0.983107	-0.758835
ENSG00000272434.1	RP13-131K19.6	chr3	49066749	49067139	antisense	+	11.9826	6.18748	24.2475	77.8956	-0.953521	1.01689	2.7006
ENSG00000272828.1	CTD-2555O16.3	chr14	64929946	64930175	lincRNA	+	61.2213	84.301	41.2949	24.1201	0.461516	-0.56807	-1.3438
ENSG00000236723.1	RP5-1024G6.2	chr1	53676128	53679447	antisense	-	8.44813	3.63531	3.79895	0.832104	-1.21656	-1.15303	-3.3438
ENSG00000269982.1	RP11-1020A11.2	chr3	10000401	10004223	antisense	+	4.89087	3.15688	4.94847	0.722593	-0.631593	0.0168929	-2.75883
ENSG00000227375.1	DLG1-AS1	chr3	197025123	197030618	antisense	+	1.7009	0.439148	0.573645	6.03112	-1.95352	-1.56807	1.82613
ENSG00000234380.1	AP000330.8	chr21	36118054	36157183	antisense	+	0.238862	0.678379	0.161117	0.0705807	1.50591	-0.56807	-1.75883
ENSG00000229388.1	RP11-442N24__B.1	chr1	28969740	28975093	lincRNA	+	4.36505	0.450797	0.588862	4.64333	-3.27545	-2.89	0.0891622
ENSG00000231663.1	RP5-827C21.4	chr1	234508553	234509339	antisense	-	23.7823	12.2805	20.052	10.541	-0.953521	-0.246141	-1.17387
ENSG00000272482.1	RP11-474O21.5	chr1	12678906	12679250	lincRNA	-	27.1699	28.0595	64.1432	24.085	0.0464787	1.23929	-0.173872
ENSG00000257607.1	RP11-449P15.1	chr7	1094996	1098897	antisense	-	1.19796	1.23718	4.04022	5.66368	0.0464787	1.75386	2.24117
ENSG00000267073.1	AC005256.1	chr19	1748055	1748744	lincRNA	+	20.3479	17.5117	32.025	4.00835	-0.216556	0.654323	-2.3438
ENSG00000273148.1	RP5-1068E13.7	chr20	18775173	18776711	lincRNA	+	3.03851	17.259	6.14859	1.79568	2.50591	1.01689	-0.758835
ENSG00000228719.1	RP5-1119A7.14	chr22	36841445	36850991	lincRNA	-	0.489548	1.26394	2.31146	0.86793	1.36841	2.23929	0.826128
ENSG00000238058.1	RP11-432J22.2	chr9	138799658	138805359	antisense	+	0.81972	2.53968	1.65875	2.9066	1.63144	1.01689	1.82613
ENSG00000261532.1	RP11-304L19.8	chr16	2261998	2262864	lincRNA	+	21.5853	2.78651	7.27986	28.7018	-2.95352	-1.56807	0.41109
ENSG00000263004.1	RP11-166P13.3	chr17	55155659	55162385	lincRNA	-	2.0844	3.58774	0.937311	0.410608	0.783444	-1.15303	-2.3438
ENSG00000273249.1	LL09NC01-251B2.3	chr9	136997364	137000894	antisense	-	3.97158	4.78522	0.892968	3.91183	0.268871	-2.15303	-0.0218691
ENSG00000273456.1	RP11-686O6.2	chr2	203239655	203240327	lincRNA	-	6.9542	46.6823	4.69074	4.10975	2.74692	-0.56807	-0.758835
ENSG00000228701.1	TNKS2-AS1	chr10	93542596	93558048	antisense	-	1.20974	0.156169	1.01999	1.07239	-2.95352	-0.246141	-0.173872
ENSG00000262482.1	LA16c-321D4.2	chr16	2989715	3004277	antisense	-	0.320919	0.165713	0.432932	2.27586	-0.953521	0.43193	2.82613
ENSG00000228137.1	AP001469.7	chr21	47666804	47667596	antisense	+	29.5027	3.04686	3.98002	31.3835	-3.27545	-2.89	0.0891622
ENSG00000234754.1	RP11-421L10.1	chr1	221503422	221509638	lincRNA	-	0.751806	3.49389	2.53554	0.444297	2.2164	1.75386	-0.758835
ENSG00000250220.1	RP11-692D12.1	chr4	74124926	74183670	antisense	+	0.397762	0.082157	0.107319	0.329093	-2.27545	-1.89	-0.273408
ENSG00000258857.1	RP11-247L20.3	chr14	50863731	50865063	lincRNA	+	7.01685	10.8699	16.5655	2.07339	0.631441	1.23929	-1.75883
ENSG00000267730.1	CTD-2537I9.5	chr19	56088136	56088780	lincRNA	-	7.25656	44.9649	9.78937	4.28843	2.63144	0.43193	-0.758835
ENSG00000267265.1	CTC-550B14.7	chr19	55517561	55559454	antisense	+	0.111551	0.0576019	0.150487	0.791087	-0.953521	0.43193	2.82613
ENSG00000272986.1	RP11-46J23.1	chr4	71569464	71570208	antisense	-	6.28122	16.2172	4.2368	33.4083	1.36841	-0.56807	2.41109
ENSG00000271151.1	RP11-394I13.2	chr2	174833079	174834146	lincRNA	+	13.1393	15.8311	5.90849	10.3533	0.268871	-1.15303	-0.343797
ENSG00000271911.1	RP11-532F6.5	chr6	761675	780648	lincRNA	+	0.738928	1.27187	0.33228	0.145562	0.783444	-1.15303	-2.3438
ENSG00000256287.1	RP11-664H17.1	chr12	20167714	20251802	lincRNA	+	0.0555754	0.0286975	0.149947	0.328436	-0.953521	1.43193	2.56309
ENSG00000258414.1	RP11-356O9.1	chr14	38033252	38048330	lincRNA	+	0.619873	1.92051	0.209058	0.183164	1.63144	-1.56807	-1.75883
ENSG00000262951.1	RP11-670E13.2	chr17	54946308	54946925	lincRNA	+	30.2964	3.91105	5.10888	44.761	-2.95352	-2.56807	0.563093
ENSG00000272908.1	RP11-121A8.1	chr7	38365671	38369244	lincRNA	-	1.30793	0.675375	2.64666	8.50245	-0.953521	1.01689	2.7006
ENSG00000204706.10	MAMDC2-AS1	chr9	72700732	72790804	antisense	-	0.103766	0.026791	0.139985	0.275954	-1.95352	0.43193	1.41109
ENSG00000226067.2	RP11-403I13.7	chr1	149284645	149286975	lincRNA	+	6.01703	2.07134	1.35287	11.853	-1.53848	-2.15303	0.978131
ENSG00000227741.1	RP11-536C5.7	chr1	160171989	160178659	antisense	-	1.40127	0.723573	3.78072	1.65622	-0.953521	1.43193	0.241165
ENSG00000230532.1	AC091133.1	chr17	47009153	47014462	antisense	+	1.76049	1.81813	1.18748	4.16162	0.0464787	-0.56807	1.24117
ENSG00000225269.2	LINC00705	chr10	4697619	4704611	lincRNA	+	0.668367	4.48663	0.450826	0.394987	2.74692	-0.56807	-0.758835
ENSG00000255005.1	RP11-90K17.2	chr11	85627545	85634725	antisense	-	0.650867	4.03306	0.439022	0.76929	2.63144	-0.56807	0.241165
ENSG00000255992.1	RP11-417L19.4	chr12	132409281	132413896	lincRNA	-	1.01262	4.70597	3.41514	0.598429	2.2164	1.75386	-0.758835
ENSG00000227388.2	RP11-112J3.16	chr9	35772160	35790429	lincRNA	+	1.5348	0.264176	0.172542	1.0582	-2.53848	-3.15303	-0.536442
ENSG00000230836.1	AC104135.4	chr2	75167385	75169797	lincRNA	+	1.93749	1.00046	1.30687	14.8851	-0.953521	-0.56807	2.94161
ENSG00000258733.1	CTD-2341M24.1	chr14	86401054	86596117	lincRNA	+	0.0239575	0.012371	0.0161598	0.184057	-0.953521	-0.56807	2.94161
ENSG00000259504.1	RP11-352D13.5	chr15	69571014	69587661	lincRNA	+	0.280725	1.44958	0.757416	0.165901	2.36841	1.43193	-0.758835
ENSG00000265008.1	RP11-53I6.3	chr18	29671258	29672082	antisense	-	5.67139	2.92854	3.82546	43.5713	-0.953521	-0.56807	2.94161
ENSG00000255893.1	RP11-685N10.1	chr11	94206074	94206736	antisense	-	35.2963	21.8711	9.5232	8.34366	-0.690487	-1.89	-2.08076
ENSG00000197813.4	CTC-301O7.4	chr19	49834874	49843865	lincRNA	-	1.5593	1.87875	1.40237	0.307168	0.268871	-0.153032	-2.3438
ENSG00000189149.7	CRYM-AS1	chr16	21312170	21329912	lincRNA	+	0.263399	1.36011	0.533003	0.155662	2.36841	1.01689	-0.758835
ENSG00000253390.1	CTC-756D1.2	chr8	23316114	23342484	lincRNA	+	0.177217	0.0915099	0.119537	1.25677	-0.953521	-0.56807	2.82613
ENSG00000271797.1	CTC-428G20.6	chr5	114598202	114599145	antisense	+	4.9557	23.0308	13.3708	2.92869	2.2164	1.43193	-0.758835
ENSG00000245261.1	RP3-330M21.5	chr6	43181539	43191598	antisense	-	0.929163	1.67927	0.313369	1.37278	0.853834	-1.56807	0.563093
ENSG00000233903.2	Z83851.4	chr22	42672361	42673058	lincRNA	+	13.4095	20.7729	27.135	3.96234	0.631441	1.01689	-1.75883
ENSG00000224043.3	AC016725.4	chr2	135493034	135676280	antisense	-	0.153015	0.0131687	0.0688076	0.0602851	-3.53848	-1.15303	-1.3438
ENSG00000238005.2	RP11-443B7.1	chr1	235093089	235105809	lincRNA	-	0.367392	1.32797	1.48688	0.217119	1.85383	2.01689	-0.758835
ENSG00000246640.1	RP11-1094H24.4	chr17	48127713	48133103	lincRNA	-	0.867018	0.447702	4.67856	2.56192	-0.953521	2.43193	1.56309
ENSG00000262194.1	CTD-3195I5.5	chr17	3705459	3706676	lincRNA	-	3.83995	1.98284	2.59012	27.2317	-0.953521	-0.56807	2.82613
ENSG00000231154.1	MORF4L2-AS1	chrX	102942212	102946700	antisense	+	2.08254	5.9145	0.702357	0.615364	1.50591	-1.56807	-1.75883
ENSG00000247934.3	RP11-967K21.1	chr12	28316231	28343299	antisense	-	0.345295	0.1783	1.04809	0.20406	-0.953521	1.60186	-0.758835
ENSG00000225778.1	PROSER2-AS1	chr10	11891612	11936699	antisense	-	0.103649	0.428171	0.349566	0.0612538	2.04648	1.75386	-0.758835
ENSG00000203441.2	LINC00449	chr13	100151981	100153306	antisense	-	7.05392	10.9273	14.274	2.08434	0.631441	1.01689	-1.75883
ENSG00000250192.1	RP11-300M6.1	chr4	58020743	58022618	lincRNA	+	2.49239	7.72197	11.7681	1.47293	1.63144	2.23929	-0.758835
ENSG00000230928.1	RP11-34A14.3	chr10	100011780	100016332	antisense	+	7.18642	1.59037	2.76993	0.606712	-2.17591	-1.37542	-3.56619
ENSG00000229848.1	RP13-766D20.2	chr17	79481073	79494802	antisense	+	0.680782	0.175768	2.0664	0.603486	-1.95352	1.60186	-0.173872
ENSG00000260081.1	RP11-66N11.8	chrX	152864795	152869808	antisense	+	1.86444	0.481372	3.7728	3.30551	-1.95352	1.01689	0.826128
ENSG00000228775.3	WEE2-AS1	chr7	141404138	141438146	antisense	-	0.687077	0.283829	0.463446	0.0812089	-1.27545	-0.56807	-3.08076
ENSG00000265728.1	RP11-883A18.3	chr18	10594587	10604795	lincRNA	+	0.4578	0.709184	1.23518	1.89383	0.631441	1.43193	2.04852
ENSG00000230555.2	RP11-517P14.2	chr10	43916186	43917548	lincRNA	+	6.8623	1.77174	2.31437	22.3049	-1.95352	-1.56807	1.7006
ENSG00000242474.1	AC093627.9	chr7	135853	149466	lincRNA	-	1.02987	0.531797	0.694669	1.21726	-0.953521	-0.56807	0.241165
ENSG00000260944.1	RP11-463O9.5	chr16	86598751	86601367	antisense	-	3.5728	6.45711	4.81984	2.11143	0.853834	0.43193	-0.758835
[truncated: 2,041 more rows]

## Sheet: Supplementary Data 1b
							Unlabeled				Log2(S-phase Tx/Unsynchronized)
Geneid	GeneSymbol	Chromosome	Start	End	Class	Strand	Unsynchronized	S-phase T1	S-phase T2	S-phase T3	S-phase T1	S-phase T2	S-phase T3
ENSG00000251562.3	MALAT1	chr11	65265233	65273940	lincRNA	+	25806.1	37906.8	34417.7	36353.2	0.554744	0.415438	0.494369
ENSG00000255717.2	SNHG1	chr11	62619460	62623386	processed_transcript	-	41412.9	35429.6	34745.7	24200.4	-0.225126	-0.253246	-0.775053
ENSG00000234741.3	GAS5	chr1	173833038	173838020	processed_transcript	-	23225.1	23613	19359.2	22549.8	0.0238989	-0.262666	-0.0425733
ENSG00000269900.2	RMRP	chr9	35657748	35658015	lincRNA	-	558840	267610	353980	398743	-1.0623	-0.658769	-0.486976
ENSG00000259001.2	RPPH1	chr14	20811207	20811844	antisense	-	104955	57090.6	76027.4	60302.9	-0.878443	-0.465177	-0.79947
ENSG00000245532.4	NEAT1	chr11	65190245	65213011	lincRNA	+	555.705	682.984	694.627	777.964	0.297534	0.321921	0.485386
ENSG00000270066.2	SCARNA2	chr1	109642815	109643241	lincRNA	+	28600.9	18405.3	35036.5	40927.4	-0.635942	0.292796	0.517006
ENSG00000110347.7	MMP12	chr11	102733467	102745764	processed_transcript	-	305.956	1035.18	1131.59	1205.66	1.75849	1.88695	1.97843
ENSG00000175061.13	C17orf76-AS1	chr17	16342136	16381992	processed_transcript	+	387.283	262.499	248.467	250.913	-0.561076	-0.640335	-0.626198
ENSG00000227195.4	MIR663A	chr20	26167556	26232162	processed_transcript	-	106.202	117.394	270.84	124.796	0.14455	1.35063	0.232762
ENSG00000259758.1	CASC7	chr8	141530255	141539600	lincRNA	-	1312.46	981.259	1039.14	1104.31	-0.419571	-0.336888	-0.249133
ENSG00000197989.9	SNHG12	chr1	28905050	28909495	antisense	-	2195.23	2269.65	1464.06	1866.22	0.0480995	-0.584396	-0.234254
ENSG00000223380.3	SEC22B	chr1	145096220	145116922	processed_transcript	+	260.571	434.238	406.508	387.236	0.736809	0.641608	0.571536
ENSG00000247844.1	CCAT1	chr8	128220111	128231333	lincRNA	-	403.816	527.014	530.761	682.044	0.384144	0.394365	0.756166
ENSG00000253352.4	TUG1	chr22	31366663	31375381	antisense	+	519.444	589.444	559.789	570.29	0.182388	0.107917	0.134728
ENSG00000273301.1	RP11-314B1.2	chr2	226563230	226568370	lincRNA	+	487.78	815.106	755.085	831.95	0.740758	0.63041	0.770267
ENSG00000163597.10	SNHG16	chr17	74553848	74561430	processed_transcript	+	527.439	474.661	437.654	465.119	-0.152106	-0.269212	-0.181405
ENSG00000247556.2	OIP5-AS1	chr15	41576188	41601901	processed_transcript	+	129.847	165.304	124.744	117.572	0.348305	-0.0578493	-0.143272
ENSG00000269893.2	SNHG8	chr4	119199864	119200978	lincRNA	+	6231.83	1510.99	2520.14	2492.67	-2.04416	-1.30615	-1.32196
ENSG00000006062.9	MAP3K14	chr17	43340488	43394414	processed_transcript	-	32.2275	77.7327	61.7857	60.1761	1.27023	0.93898	0.900898
ENSG00000233016.2	SNHG7	chr9	139615818	139622636	antisense	-	708.509	514.47	342.478	378.302	-0.461699	-1.04878	-0.905247
ENSG00000223414.2	LINC00473	chr6	166322290	166401536	lincRNA	-	38.9875	37.5755	40.333	45.4232	-0.0532178	0.0489511	0.220418
ENSG00000269728.1	RP11-145M9.4	chr3	179113877	179115965	lincRNA	-	1451.35	1772.49	1078.25	1650.07	0.288379	-0.428713	0.185124
ENSG00000188971.4	RP11-427H3.3	chr2	69685129	69693664	lincRNA	-	227.34	385.272	339.526	342.154	0.761027	0.578673	0.589794
ENSG00000203875.6	SNHG5	chr6	86370710	86388451	processed_transcript	-	224.886	181.555	116.709	90.6174	-0.308786	-0.94627	-1.31133
ENSG00000225733.1	FGD5-AS1	chr3	14961854	14989931	antisense	-	84.5269	101.414	82.44	96.4909	0.26277	-0.0360662	0.190983
ENSG00000177853.10	ZNF518A	chr10	97889472	97965044	processed_transcript	+	29.7555	30.5504	26.0523	34.2732	0.0380365	-0.191745	0.203924
ENSG00000012171.13	SEMA3B	chr3	50304990	50314977	processed_transcript	+	126.614	231.829	249.649	273.709	0.872621	0.979462	1.11221
ENSG00000034063.9	UHRF1	chr19	4903092	4962165	processed_transcript	+	34.3228	39.7081	34.1322	34.4992	0.210268	-0.00803285	0.00739585
ENSG00000231074.4	HCG18	chr6	30255174	30294927	antisense	-	44.8927	50.4832	52.9381	62.4994	0.169323	0.237827	0.477363
ENSG00000204054.7	LINC00963	chr9	132245730	132275947	processed_transcript	+	26.1802	68.2837	86.9996	80.7006	1.38306	1.73253	1.6241
ENSG00000245910.4	SNHG6	chr8	67833919	67838633	processed_transcript	-	557.627	316.989	397.515	432.323	-0.814869	-0.48829	-0.36719
ENSG00000268205.1	CTC-444N24.11	chr19	57815673	57819930	lincRNA	+	547.985	482.14	421.074	385.276	-0.184686	-0.380064	-0.508244
ENSG00000233137.2	RP11-220I1.1	chr9	37079893	37090398	lincRNA	+	196.862	186.697	174.507	181.118	-0.0764916	-0.1739	-0.120255
ENSG00000118412.8	CASP8AP2	chr6	90539613	90584155	processed_transcript	+	39.3667	50.858	46.3837	32.3255	0.369498	0.23664	-0.284305
ENSG00000267427.1	CTC-503J8.6	chr19	6210390	6212492	lincRNA	-	644.536	854.511	673.179	1111.17	0.406838	0.0627282	0.785749
ENSG00000226950.2	DANCR	chr4	53578597	53586518	processed_transcript	+	333.825	175.213	200.33	191.342	-0.929983	-0.736713	-0.802934
ENSG00000272405.1	RP11-284F21.10	chr1	156611458	156614679	antisense	-	202.091	695.879	577.561	532.723	1.78383	1.51497	1.39838
ENSG00000196756.7	SNHG17	chr20	37049235	37063996	processed_transcript	-	145.166	104.175	113.166	100.844	-0.478694	-0.359253	-0.525573
ENSG00000232956.4	SNHG15	chr7	45022622	45026560	lincRNA	-	530.686	364.01	471.255	361.504	-0.543881	-0.17135	-0.553846
ENSG00000249859.3	PVT1	chr8	128806779	129113499	processed_transcript	+	6.03164	4.41155	5.1956	4.12077	-0.451265	-0.215259	-0.549637
ENSG00000251381.2	LINC00958	chr11	12984057	13011095	lincRNA	-	41.8141	57.676	51.3313	62.3615	0.46398	0.29585	0.576666
ENSG00000177410.8	ZFAS1	chr20	47894715	47905797	antisense	+	172.56	98.3854	145.024	99.6426	-0.810586	-0.250808	-0.792266
ENSG00000260032.1	LINC00657	chr20	34633544	34638882	lincRNA	-	191.375	247.383	265.932	322.971	0.370341	0.47465	0.755001
ENSG00000234616.4	JRK	chr8	143738874	143763386	processed_transcript	-	64.2928	46.3413	41.4976	70.5546	-0.472361	-0.631631	0.134082
ENSG00000251022.2	THAP9-AS1	chr4	83814162	83822113	antisense	-	192.723	158.981	135.324	145.008	-0.277673	-0.510116	-0.410401
ENSG00000213468.3	RP11-453F18__B.1	chrX	130836678	130964671	lincRNA	-	8.24906	8.28092	10.8259	11.2282	0.00556156	0.392183	0.44483
ENSG00000270141.2	TERC	chr3	169482308	169482848	lincRNA	-	1741.82	1898.42	2603.67	2285.46	0.124204	0.579947	0.391889
ENSG00000005206.12	SPPL2B	chr19	2328614	2355099	processed_transcript	+	25.871	50.9256	43.9538	43.6346	0.977055	0.76465	0.754136
ENSG00000104691.10	UBXN8	chr8	30589764	30624522	processed_transcript	+	38.5305	30.0563	33.0368	28.2654	-0.358334	-0.221927	-0.446964
ENSG00000186594.8	MIR22HG	chr17	1614805	1620468	lincRNA	-	117.145	250.828	220.733	167.75	1.0984	0.914007	0.518021
ENSG00000253738.1	GS1-251I9.4	chr8	92072137	92082417	antisense	-	107.857	81.9754	110.602	90.0401	-0.395855	0.0362621	-0.260477
ENSG00000188070.8	C11orf95	chr11	63527364	63536113	lincRNA	-	99.32	107.492	110.579	114.458	0.114068	0.154927	0.204664
ENSG00000254911.2	SCARNA9	chr11	93454679	93455032	antisense	+	2505.73	2861.03	2100.33	2959.48	0.191305	-0.254614	0.240113
ENSG00000238266.1	LINC00707	chr10	6821560	6884868	lincRNA	+	7.9206	15.1981	15.6745	15.7751	0.940212	0.984741	0.993964
ENSG00000177337.3	DLGAP1-AS1	chr18	3593730	3598350	antisense	+	101.795	149.966	266.162	186.289	0.558974	1.38664	0.871882
ENSG00000263731.1	RP11-498C9.15	chr17	79836301	79838982	lincRNA	-	408.918	294.073	273.173	293.765	-0.47564	-0.582001	-0.477153
ENSG00000272888.1	AC013394.2	chr15	93425937	93441975	processed_transcript	+	73.9887	43.0647	51.7255	42.5259	-0.780799	-0.51643	-0.798964
ENSG00000250899.3	RP11-253E3.3	chr12	3150603	3154116	processed_transcript	+	258.878	237.409	237.431	195.686	-0.124896	-0.124767	-0.403736
ENSG00000272335.1	RP11-53O19.3	chr5	44826178	44828694	lincRNA	+	516.198	295.23	270.424	254.942	-0.806085	-0.932703	-1.01776
ENSG00000224597.5	PTCHD3P1	chr10	29698331	29776674	antisense	+	8.62681	11.422	10.8775	7.91113	0.404915	0.33445	-0.124944
ENSG00000260359.1	RP11-4F5.2	chr15	95024040	95027181	lincRNA	+	219.137	235.793	236.765	236.956	0.105691	0.111622	0.112789
ENSG00000205885.3	C1RL-AS1	chr12	7260648	7275097	antisense	+	38.1528	49.1535	52.2513	61.0637	0.365507	0.45368	0.678526
ENSG00000188660.3	LINC00319	chr21	44866481	44873773	lincRNA	+	23.4913	121.523	122.135	111.347	2.37103	2.37827	2.24486
ENSG00000260539.1	RP11-252A24.7	chr16	74481325	74483790	lincRNA	-	270.388	274.905	265.015	341.465	0.0239009	-0.0289603	0.336707
ENSG00000188206.5	HNRNPU-AS1	chr1	245003940	245018799	antisense	-	60.3662	35.6652	48.0713	44.6252	-0.759222	-0.328563	-0.435884
ENSG00000258634.2	RP4-773N10.4	chr1	110600962	110605177	antisense	+	147.044	150.978	154.985	199.694	0.0380979	0.075882	0.44155
ENSG00000261452.1	RP11-509E16.1	chr2	25380063	25382006	lincRNA	+	206.78	466.131	402.524	271.622	1.17264	0.960982	0.393507
ENSG00000233237.2	LINC00472	chr6	72054047	72130472	lincRNA	-	10.0251	7.58788	8.48858	9.70327	-0.401853	-0.240027	-0.0470789
ENSG00000257742.1	RP11-350F4.2	chr12	44112796	44117803	lincRNA	-	168.571	102.805	109.251	163.242	-0.71344	-0.625705	-0.0463408
ENSG00000272016.1	RP11-215G15.5	chr5	10654332	10657928	lincRNA	+	112.594	222.266	190.463	183.643	0.98116	0.758387	0.705773
ENSG00000264112.1	RP11-159D12.2	chr17	56066400	56072211	lincRNA	-	102.37	152.494	114.363	69.3967	0.574962	0.159824	-0.560857
ENSG00000204272.6	RP11-622K12.1	chrX	56755692	56844813	processed_transcript	+	6.39531	6.50693	7.4315	8.26023	0.0249618	0.216638	0.369167
ENSG00000223573.2	TINCR	chr19	5558178	5568045	lincRNA	-	33.1432	88.4883	63.6867	57.3277	1.41677	0.942277	0.790517
ENSG00000270170.1	NCBP2-AS2	chr3	196669494	196670411	lincRNA	+	804.952	528.178	835.64	569.628	-0.607878	0.0539792	-0.498883
ENSG00000237298.4	TTN-AS1	chr2	179385910	179639402	antisense	+	2.21156	2.58754	2.25603	2.63716	0.226517	0.0287215	0.253918
ENSG00000231025.1	RP11-175O19.4	chr10	98752207	98755716	antisense	+	181.066	178.26	166.198	170.456	-0.0225347	-0.123617	-0.0871193
ENSG00000245694.4	CRNDE	chr16	54952775	54963101	lincRNA	-	68.7691	46.9048	49.2537	71.8161	-0.552024	-0.481528	0.0625456
ENSG00000267350.2	RP1-178F10.3	chr17	18227536	18229211	lincRNA	+	269.615	421.418	373.812	323.161	0.644353	0.471414	0.261351
ENSG00000270504.1	RP11-420L9.5	chr6	3751345	3754105	antisense	+	68.8354	202.241	289.104	259.86	1.55485	2.07037	1.91651
ENSG00000272565.1	RP11-485G4.2	chr3	141876369	141880820	lincRNA	-	121.054	148.829	117.312	131.949	0.298003	-0.0452982	0.124327
ENSG00000228630.1	HOTAIR	chr12	54356092	54368740	antisense	-	26.5946	44.9909	47.7176	57.5617	0.758501	0.843389	1.11398
ENSG00000260604.1	RP1-140K8.5	chr6	3905144	3912213	lincRNA	-	8.81176	112.759	116.394	56.664	3.67767	3.72345	2.68493
ENSG00000224032.2	EPB41L4A-AS1	chr5	111496223	111499973	lincRNA	+	269.094	83.4019	126.583	152.284	-1.68996	-1.08802	-0.821347
ENSG00000262758.1	CTD-3195I5.1	chr17	3710042	3712148	lincRNA	-	246.973	240.294	231.838	350.839	-0.0395525	-0.0912358	0.506456
ENSG00000235106.4	LINC00094	chr9	136890561	136899788	antisense	+	55.6947	53.6685	67.3691	63.9439	-0.0534665	0.274547	0.199266
ENSG00000270081.1	RP5-935K16.1	chr2	128601127	128603261	lincRNA	-	291.895	295.154	236.211	202.922	0.0160186	-0.305375	-0.524525
ENSG00000263753.2	LINC00667	chr18	5232875	5246507	lincRNA	+	36.0984	38.7161	38.967	45.6637	0.100997	0.110317	0.339113
ENSG00000230615.2	RP5-1198O20.4	chr1	44501798	44570647	lincRNA	+	5.79033	8.76985	8.60186	7.42963	0.598907	0.571004	0.359646
ENSG00000267317.1	CTB-25B13.12	chr19	1457664	1462764	processed_transcript	-	51.2979	117.965	136.955	96.5838	1.20139	1.41673	0.912881
ENSG00000261788.1	RP11-480G7.1	chr16	46737281	46737937	lincRNA	-	683.675	897.244	823.537	701.372	0.39219	0.268523	0.0368695
ENSG00000203999.4	RP11-290F20.1	chr20	48909257	48931459	lincRNA	+	5.8918	24.5542	26.471	30.2317	2.05919	2.16763	2.35928
ENSG00000248008.2	DYNLL1-AS1	chr12	120928131	120933743	antisense	-	90.4609	74.6938	97.4735	93.0771	-0.276305	0.107716	0.0411324
ENSG00000249673.2	NOP14-AS1	chr4	2936626	2963465	antisense	+	11.7205	19.4218	19.3709	21.8825	0.728645	0.72486	0.900743
ENSG00000231638.1	AC011738.4	chr7	43548327	43562141	antisense	-	5.41106	52.5136	41.8899	29.5843	3.27871	2.95262	2.45085
ENSG00000262160.1	RP11-96D1.11	chr16	68259872	68263048	antisense	-	143.174	119.675	145.191	200.258	-0.258648	0.0201818	0.484096
ENSG00000261040.2	CTD-2319I12.1	chr17	58160927	58169246	processed_transcript	-	19.4681	65.7922	57.3324	75.8033	1.75681	1.55824	1.96115
ENSG00000237499.2	RP11-356I2.4	chr6	138144810	138189370	antisense	-	1.67748	10.9669	13.5442	13.9697	2.70878	3.01331	3.05793
ENSG00000227372.6	TP73-AS1	chr1	3652548	3663900	antisense	-	29.6307	38.2651	42.2136	52.9278	0.368934	0.510614	0.836932
ENSG00000187156.4	LINC00221	chr14	106938445	106977000	lincRNA	+	11.3094	11.999	13.9536	9.68727	0.0853923	0.303116	-0.223355
ENSG00000170846.11	AC093323.3	chr4	6675178	6677774	lincRNA	+	217.152	149.759	190.69	145.958	-0.536064	-0.187478	-0.573159
ENSG00000230551.3	CTB-89H12.4	chr5	148872949	148884233	processed_transcript	-	52.7183	37.7257	32.8526	38.6159	-0.482753	-0.682296	-0.449108
ENSG00000273290.1	CTC-297N7.8	chr17	10575791	10579323	lincRNA	-	181.651	103.308	109.437	120.305	-0.814217	-0.731067	-0.594476
ENSG00000259527.1	LINC00052	chr15	88120160	88122917	lincRNA	+	81.3367	159.133	172.175	201.243	0.968252	1.0819	1.30696
ENSG00000179818.9	PCBP1-AS1	chr2	70189395	70315978	antisense	-	2.7065	3.63752	3.92858	3.01472	0.426526	0.537581	0.155595
ENSG00000224259.1	RP11-48O20.4	chr1	159931008	159948851	lincRNA	+	6.4584	23.2493	27.4904	36.1004	1.84794	2.08968	2.48277
ENSG00000257167.2	TMPO-AS1	chr12	98906751	98910200	antisense	-	55.0843	110.202	174.987	138.894	1.00044	1.66754	1.33427
ENSG00000225470.2	JPX	chrX	73164159	73290243	lincRNA	+	3.11244	1.91209	3.20909	5.58106	-0.702898	0.0441168	0.842491
ENSG00000203499.6	FAM83H-AS1	chr8	144816310	144828507	lincRNA	+	16.8532	40.7781	31.876	43.2698	1.27478	0.919452	1.36034
ENSG00000234912.5	LINC00338	chr17	75082798	75091068	processed_transcript	+	83.2296	33.6163	35.8059	57.2711	-1.30794	-1.2169	-0.539288
ENSG00000273033.1	RP11-67L2.2	chr3	122605788	122611243	lincRNA	+	42.2501	76.4454	73.7588	102.702	0.855475	0.803861	1.28144
ENSG00000229953.1	RP11-284F21.7	chr1	156616299	156631216	antisense	-	9.81312	36.9826	28.9428	28.4853	1.91406	1.56042	1.53744
ENSG00000225138.3	CTD-2228K2.7	chr5	473351	480999	processed_transcript	+	17.1038	56.2292	49.6535	83.8694	1.717	1.53758	2.29383
ENSG00000266402.2	SNORA76	chr17	62223330	62223836	lincRNA	+	1151.02	746.868	638.814	748.826	-0.623985	-0.849442	-0.620208
ENSG00000196810.4	CTBP1-AS2	chr4	1243088	1282079	antisense	+	7.74815	12.8674	10.8409	8.88482	0.731802	0.484563	0.197491
ENSG00000270172.1	RP5-1024G6.8	chr1	53708036	53710212	lincRNA	-	244.753	153.712	183.867	174.129	-0.6711	-0.412666	-0.491166
ENSG00000230590.3	FTX	chrX	73183790	73513409	lincRNA	-	1.29449	1.18606	1.13837	1.207	-0.126213	-0.185412	-0.100956
ENSG00000272520.1	CTD-2044J15.2	chr5	6671219	6674499	lincRNA	+	88.308	130.448	121.291	123.771	0.562859	0.457854	0.487063
ENSG00000258441.1	LINC00641	chr14	21668238	21675059	processed_transcript	-	81.7327	48.7179	45.732	57.137	-0.746462	-0.83771	-0.516487
ENSG00000272201.1	U47924.30	chr12	7087683	7089103	lincRNA	+	228.106	292.139	275.389	278.271	0.356955	0.271769	0.286788
ENSG00000088970.11	PLK1S1	chr20	21106624	21227260	processed_transcript	+	2.86574	2.95265	3.56013	3.34282	0.0431018	0.313021	0.222156
ENSG00000230234.1	RP1-276N6.2	chr6	160693649	160697162	lincRNA	+	75.3584	82.2277	137.054	140.986	0.125857	0.8629	0.903712
ENSG00000215417.6	MIR17HG	chr13	92000074	92006833	processed_transcript	+	127.18	26.6711	46.8203	42.445	-2.25352	-1.44166	-1.5832
ENSG00000244300.2	RP11-475N22.4	chr3	128208055	128221191	antisense	+	16.1227	25.6279	31.1461	39.5586	0.668627	0.949964	1.2949
ENSG00000237248.3	LINC00987	chr12	9392599	9395635	lincRNA	+	116.948	98.0085	136.995	117.673	-0.254892	0.228253	0.00890763
ENSG00000246273.2	SBF2-AS1	chr11	9779839	9832866	antisense	+	2.29065	5.36561	8.26977	10.1058	1.22799	1.85209	2.14136
ENSG00000256546.1	AC156455.1	chr12	122501212	122506522	processed_transcript	+	43.9904	55.2184	63.4279	98.8804	0.327963	0.527931	1.1685
ENSG00000229989.3	MIR181A1HG	chr1	198776622	198906558	lincRNA	-	1.36627	3.52694	2.55727	2.85361	1.36817	0.904363	1.06255
ENSG00000256940.1	RP11-783K16.5	chr11	64013436	64015689	antisense	+	63.5898	137.854	186.612	211.424	1.11628	1.55318	1.73327
ENSG00000215246.4	RP11-43F13.3	chr5	987295	997423	antisense	-	7.38037	38.1717	42.6283	41.9546	2.37074	2.53005	2.50706
ENSG00000142396.6	ERVK3-1	chr19	58816715	58827023	processed_transcript	+	29.6103	32.4482	34.2089	36.7584	0.132042	0.208273	0.311977
ENSG00000235954.2	TTC28-AS1	chr22	28315364	28404569	processed_transcript	+	3.63107	4.38256	4.10501	2.82161	0.271379	0.176991	-0.363877
ENSG00000270022.2	RNU12	chr22	43011250	43011913	lincRNA	+	770.409	347.246	504.588	485.777	-1.14967	-0.610518	-0.665331
ENSG00000244879.3	GABPB1-AS1	chr15	50647525	50659636	processed_transcript	+	21.859	23.6722	33.4089	25.9228	0.114969	0.612006	0.245994
ENSG00000206573.4	SETD5-AS1	chr3	9391373	9440263	antisense	-	6.8801	7.33008	6.28793	5.70191	0.0914004	-0.129844	-0.270983
ENSG00000231365.1	RP11-418J17.1	chr1	119683019	119818596	antisense	+	1.99859	2.69134	2.0674	2.65503	0.42934	0.0488338	0.409742
ENSG00000172965.10	MIR4435-1HG	chr2	111953927	112252677	lincRNA	-	1.12592	0.727004	1.21817	1.27736	-0.631066	0.11361	0.182067
ENSG00000235437.3	RP11-357C3.3	chrX	62563106	62780951	processed_transcript	-	0.686253	1.01694	1.39042	2.78294	0.567429	1.01871	2.0198
ENSG00000229619.3	MBNL1-AS1	chr3	151980405	151987344	antisense	-	29.1748	37.5603	49.8406	64.3562	0.364488	0.772601	1.14136
ENSG00000261373.1	VPS9D1-AS1	chr16	89778264	89784573	antisense	+	56.7712	46.4749	40.8445	59.2	-0.288709	-0.475019	0.0604379
ENSG00000204623.4	ZNRD1-AS1	chr6	29968788	30029417	antisense	-	5.29112	3.58232	5.03318	7.14238	-0.562679	-0.0721039	0.432831
ENSG00000245937.3	CTC-228N24.3	chr5	127276118	127418864	lincRNA	-	2.29095	1.85627	2.10609	2.44585	-0.303542	-0.121382	0.0943853
ENSG00000257621.3	RP11-349A22.5	chr14	58732083	58764852	antisense	-	9.31437	9.80942	10.416	7.35072	0.0747092	0.161276	-0.341573
ENSG00000247092.2	SNHG10	chr14	95998634	96001209	antisense	-	125.79	119.772	108.851	120.871	-0.0707269	-0.208662	-0.0575461
ENSG00000247516.3	MIR4458HG	chr5	8450856	8463208	lincRNA	+	37.5699	18.8144	24.705	19.501	-0.997736	-0.604772	-0.946032
ENSG00000259673.1	IQCH-AS1	chr15	67695957	67814182	lincRNA	-	3.21397	2.4801	2.29436	2.35793	-0.373956	-0.486266	-0.446833
ENSG00000236144.2	AD000090.2	chr19	36031640	36036931	antisense	-	58.2758	35.3025	42.7219	99.2355	-0.723126	-0.447919	0.76796
ENSG00000260257.1	RP5-1085F17.3	chr20	31444848	31446557	lincRNA	+	167.663	167.755	179.881	167.868	0.000797849	0.101482	0.00176202
ENSG00000231721.2	MKLN1-AS1	chr7	130626519	130794935	antisense	-	1.313	1.50885	1.70455	2.36231	0.200583	0.376519	0.847329
ENSG00000237836.1	PHKA2-AS1	chrX	18908414	18912615	antisense	+	69.6893	63.0742	79.6339	63.1359	-0.143886	0.192445	-0.142475
ENSG00000272808.1	RP11-66B24.7	chr15	101390036	101404501	lincRNA	+	7.10536	20.5706	23.2839	26.0076	1.5336	1.71236	1.87195
ENSG00000231419.2	LINC00689	chr7	158799213	158822886	processed_transcript	+	4.60474	13.0281	11.5537	18.2924	1.50043	1.32716	1.99005
ENSG00000243701.1	LINC00883	chr3	106959539	107045811	lincRNA	+	1.66065	4.65743	3.43234	2.98028	1.48779	1.04744	0.843697
ENSG00000259976.1	RP11-553L6.5	chr3	114033348	114035026	lincRNA	-	83.524	244.633	175.122	140.324	1.55036	1.0681	0.748494
ENSG00000226752.3	PSMD5-AS1	chr9	123587106	123616651	antisense	+	7.48454	8.89501	9.79298	11.9087	0.249082	0.387834	0.670024
ENSG00000224930.2	LINC00162	chr21	46419122	46424642	lincRNA	-	22.0047	31.8706	65.9289	82.3708	0.534413	1.5831	1.90432
ENSG00000223960.2	AC009948.5	chr2	179278666	179304970	antisense	+	5.80183	9.66071	10.1403	16.8743	0.735621	0.805514	1.54025
ENSG00000248175.1	CTC-428G20.3	chr5	114539713	114541943	lincRNA	-	141.061	97.3958	110.487	167.486	-0.53439	-0.352446	0.247717
ENSG00000174365.15	SNHG11	chr20	37075221	37079564	processed_transcript	+	59.5222	62.5122	70.264	60.4484	0.0707105	0.239357	0.0222769
ENSG00000177822.3	AC108142.1	chr4	182795591	183066402	antisense	-	0.862553	1.04261	0.90146	1.26923	0.273515	0.0636498	0.55727
ENSG00000272046.1	RP11-471M2.3	chr13	88459889	88463487	lincRNA	-	74.4437	88.7362	75.3892	63.9383	0.253373	0.0182068	-0.21947
ENSG00000267575.2	CTC-459F4.3	chr19	28284371	28409771	lincRNA	+	2.60785	1.6454	2.25321	2.41726	-0.664424	-0.21088	-0.109487
ENSG00000228106.1	RP11-452F19.3	chr1	222988364	223010726	lincRNA	+	7.79953	11.558	12.13	15.7339	0.567429	0.637117	1.01242
ENSG00000249550.2	RP11-438N16.1	chr12	114117264	114211488	lincRNA	-	2.47908	2.88133	2.54292	3.33196	0.216931	0.0366827	0.426566
ENSG00000224660.1	SH3BP5-AS1	chr3	15295691	15306000	antisense	+	27.1905	24.4392	28.0661	23.1031	-0.153906	0.0457279	-0.235018
ENSG00000235408.2	SNORA71B	chr20	37053843	37053979	lincRNA	-	2427.49	2523.27	1329.66	1293.53	0.055826	-0.868411	-0.908149
ENSG00000234608.3	MAPKAPK5-AS1	chr12	112277571	112280706	lincRNA	-	114.249	72.0511	80.0339	64.7481	-0.665085	-0.513493	-0.819268
ENSG00000260054.1	RP11-611L7.1	chr7	6694495	6696063	lincRNA	+	184.726	170.374	157.134	138.085	-0.116679	-0.233394	-0.419827
ENSG00000252690.2	SCARNA15	chr15	83421636	83425960	processed_transcript	+	75.6301	42.6951	64.2996	56.9585	-0.824889	-0.23415	-0.409047
ENSG00000260482.1	CTD-2196E14.9	chr16	23681332	23684448	lincRNA	+	66.9681	77.3696	67.4643	113.783	0.208292	0.0106506	0.764737
ENSG00000259959.1	RP11-121C2.2	chr4	47842139	47846356	lincRNA	-	78.2876	50.989	57.3547	55.1948	-0.618598	-0.448872	-0.504252
ENSG00000260006.1	RP11-469M7.1	chr2	201689396	201692061	lincRNA	+	81.8072	104.318	79.7296	102.572	0.350683	-0.0371132	0.326332
ENSG00000259820.1	AC083843.1	chr8	135804263	135810515	lincRNA	-	40.8494	43.0772	37.9629	35.0646	0.07661	-0.105726	-0.220298
ENSG00000270696.1	RP11-342K6.1	chr2	75887588	75889334	antisense	+	194.434	121.906	126.873	133.308	-0.673509	-0.615893	-0.544516
ENSG00000175898.4	CTD-2369P2.2	chr19	10332111	10333870	lincRNA	-	113.32	121.006	102.805	218.487	0.0946755	-0.140491	0.947151
ENSG00000259583.1	RP11-66B24.4	chr15	101433945	101459488	antisense	-	6.46241	6.63235	7.52204	17.0591	0.0374475	0.219051	1.4004
ENSG00000260597.1	AC012531.25	chr12	54413694	54416373	lincRNA	+	46.5027	112.69	83.5317	100.015	1.27698	0.84501	1.10483
ENSG00000179859.7	AC025335.1	chr17	7816642	7819271	antisense	-	69.896	89.2233	104.896	84.4163	0.35221	0.585675	0.272312
ENSG00000215386.6	LINC00478	chr21	17442842	17999716	lincRNA	+	0.363536	0.304216	0.381557	0.636675	-0.257	0.069802	0.808459
ENSG00000237523.1	LINC00857	chr10	81967466	81979413	lincRNA	+	13.8168	18.9069	21.7584	20.8417	0.452485	0.655151	0.593045
ENSG00000253669.3	KB-1732A1.1	chr8	103817745	103822199	lincRNA	+	6.29337	80.9474	64.9604	34.636	3.68508	3.36766	2.46037
ENSG00000262001.1	DLGAP1-AS2	chr18	3602998	3608334	antisense	+	21.5962	60.2408	50.4104	28.4037	1.47997	1.22295	0.395305
ENSG00000246695.3	RASSF8-AS1	chr12	26092262	26112698	antisense	-	5.79133	10.2028	11.1716	16.1572	0.817001	0.947865	1.48021
ENSG00000228223.1	HCG11	chr6	26522076	26526807	lincRNA	+	60.5656	54.1719	35.8342	41.1891	-0.160953	-0.757162	-0.556233
ENSG00000234171.1	AC108488.3	chr2	3606082	3609324	antisense	+	67.2475	44.2156	62.0534	110.196	-0.604923	-0.115969	0.712515
ENSG00000260852.1	FBXL19-AS1	chr16	30930640	30934590	antisense	-	63.0788	50.0368	37.1968	81.5367	-0.334168	-0.761979	0.370293
ENSG00000218510.3	LINC00339	chr1	22351681	22357716	lincRNA	+	21.6752	36.3487	46.4444	37.6708	0.74586	1.09946	0.797404
ENSG00000233184.2	RP11-421L21.3	chr1	101491434	101552821	antisense	+	3.80518	2.83047	3.46131	4.23251	-0.426925	-0.136649	0.153547
ENSG00000272093.1	CTC-365E16.1	chr5	71656517	71658805	lincRNA	+	115.705	79.7385	84.9633	105.278	-0.537108	-0.445545	-0.136254
ENSG00000267530.2	AC006273.5	chr19	782755	785080	lincRNA	+	45.5456	102.758	109.861	100.11	1.17386	1.2703	1.13621
ENSG00000248092.3	NNT-AS1	chr5	43571696	43603332	antisense	-	4.23329	9.81746	7.64524	3.67866	1.21357	0.852783	-0.202596
ENSG00000255414.1	LINC01059	chr11	123325106	123331118	lincRNA	+	19.6859	35.7652	36.0945	45.0178	0.861395	0.874616	1.19333
ENSG00000234327.3	AC012146.7	chr17	5014763	5017674	processed_transcript	+	38.5169	88.7871	74.5449	74.3791	1.20486	0.952618	0.949407
ENSG00000236081.1	AC074389.9	chr7	1778266	1781927	lincRNA	-	66.3568	33.2226	49.3946	83.5376	-0.998082	-0.425893	0.33218
ENSG00000254635.1	WAC-AS1	chr10	28811581	28821672	antisense	-	22.2223	21.5234	22.8483	13.6785	-0.0461031	0.0400813	-0.700096
ENSG00000273373.1	RP5-1074L1.4	chr1	110912776	110915625	antisense	+	86.3625	60.9877	80.9276	57.9483	-0.501887	-0.0937744	-0.57564
ENSG00000247271.2	ZBED5-AS1	chr11	10879806	10928349	antisense	+	1.09072	4.60846	4.65653	5.57541	2.079	2.09397	2.3538
ENSG00000232388.2	LINC00493	chr20	18548064	18550207	lincRNA	+	130.801	80.0663	99.1504	71.9873	-0.708107	-0.399683	-0.86156
ENSG00000240875.1	LINC00886	chr3	156465135	156534851	lincRNA	-	1.34023	3.48924	2.82082	3.53274	1.38043	1.07363	1.39831
ENSG00000233621.1	RP11-422J8.1	chr1	37920480	37940012	antisense	-	7.65394	13.7886	12.383	5.40407	0.849199	0.694085	-0.502157
ENSG00000261553.1	RP11-29G8.3	chr13	76123909	76381256	processed_transcript	+	0.70194	0.52326	0.790519	1.11478	-0.423819	0.171453	0.667343
ENSG00000267321.1	RP11-1094M14.11	chr17	33895139	33901811	lincRNA	+	19.139	32.8784	22.0215	43.8098	0.780625	0.202397	1.19474
ENSG00000226419.2	RP11-31F15.1	chr1	113499037	113542118	antisense	+	5.2052	3.12573	5.03703	5.21429	-0.735763	-0.0473815	0.00251796
ENSG00000260804.2	RP11-566E18.3	chr2	217081768	217084915	lincRNA	+	42.5562	71.7764	89.7846	35.2606	0.754141	1.0771	-0.271309
ENSG00000261005.1	CTB-58E17.1	chr17	36858705	36861000	lincRNA	+	48.8552	121.136	84.7041	67.2195	1.31004	0.793921	0.460369
ENSG00000225973.3	RP11-139H15.1	chr15	55609382	55611359	antisense	-	116.578	88.9863	83.4651	106.78	-0.389638	-0.482048	-0.126648
ENSG00000267080.1	ASB16-AS1	chr17	42253341	42264085	antisense	-	9.85607	19.6088	23.5636	15.3662	0.992416	1.25747	0.640678
ENSG00000240498.2	CDKN2B-AS1	chr9	21994777	22121096	antisense	+	0.936927	1.7022	1.50314	1.75691	0.861395	0.681971	0.907028
ENSG00000260267.1	RP11-452L6.5	chr16	31468032	31471057	antisense	-	44.2725	59.5933	73.9773	68.892	0.42874	0.740673	0.637925
ENSG00000196295.7	AC005154.6	chr7	30555925	30634425	processed_transcript	-	2.69793	2.62844	2.24602	1.99968	-0.0376415	-0.26448	-0.432078
ENSG00000261824.2	LINC00662	chr19	28175488	28284848	lincRNA	-	2.30684	1.03274	1.88093	1.75713	-1.15944	-0.294474	-0.392699
ENSG00000271936.1	RP11-443B20.1	chr2	25048479	25049586	antisense	+	90.0312	207.971	226.654	105.129	1.20789	1.332	0.223668
ENSG00000223764.2	RP11-54O7.3	chr1	852245	856396	lincRNA	-	24.0098	69.0663	35.9402	39.7723	1.52436	0.581975	0.728141
ENSG00000250337.1	LINC01021	chr5	27472399	27496508	lincRNA	+	9.68886	4.68456	4.5004	12.9099	-1.04841	-1.10628	0.414075
ENSG00000153363.8	LINC00467	chr1	211556145	211605878	processed_transcript	+	2.56762	3.58108	3.99969	4.24476	0.479966	0.639461	0.725254
ENSG00000272734.1	ADIRF-AS1	chr10	88725102	88731068	processed_transcript	-	15.6613	34.5848	39.7828	25.4043	1.14293	1.34494	0.697868
ENSG00000230124.2	RP5-1180C10.2	chr1	180238788	180245359	antisense	-	31.7566	21.154	27.1759	30.8911	-0.586124	-0.224727	-0.039867
ENSG00000273038.1	RP11-479G22.8	chr10	33176189	33178239	lincRNA	-	98.753	76.2823	63.9533	117.5	-0.372477	-0.626806	0.250769
ENSG00000247708.3	STX18-AS1	chr4	4543858	4712665	antisense	+	0.977859	0.681915	1.31227	1.2666	-0.520034	0.42437	0.373264
ENSG00000177406.4	RP11-218M22.1	chr12	740057	772872	antisense	+	2.18296	7.67769	7.78386	2.4743	1.81438	1.8342	0.180732
ENSG00000271122.1	RP11-379H18.1	chr7	35734824	35739023	antisense	+	38.5699	36.7246	40.9125	53.4977	-0.0707269	0.0850688	0.472003
ENSG00000246067.3	RAB30-AS1	chr11	82783108	82817761	lincRNA	+	6.11166	4.88876	6.13163	3.20218	-0.322095	0.00470699	-0.932507
ENSG00000256628.2	ZBTB11-AS1	chr3	101395274	101398061	antisense	+	34.643	58.4479	69.751	82.5439	0.754588	1.00965	1.2526
ENSG00000236618.2	PITPNA-AS1	chr17	1420225	1421390	antisense	+	160.404	121.18	157.162	162.621	-0.404557	-0.0294596	0.0197959
ENSG00000223784.1	RP11-554I8.2	chr10	6779344	6780988	lincRNA	+	54.9398	130.791	114.121	105.361	1.25134	1.05464	0.939423
ENSG00000175611.7	LINC00476	chr9	98521513	98638259	processed_transcript	-	0.800332	1.61854	1.51022	1.83142	1.01602	0.916093	1.19429
ENSG00000271975.1	RP11-383J24.6	chr8	125318430	125320617	lincRNA	-	122.473	56.6071	71.3164	75.4891	-1.11341	-0.780159	-0.698124
ENSG00000233223.2	AC113189.5	chr17	7485282	7487390	antisense	-	35.4594	83.4563	99.7243	93.725	1.23485	1.49178	1.40227
ENSG00000246898.1	LINC00920	chr16	66442427	66446038	lincRNA	+	13.8001	34.2841	49.4525	86.9428	1.31286	1.84136	2.65538
ENSG00000270145.1	CTD-2267D19.6	chr17	38459457	38460909	lincRNA	+	135.134	161.548	116.757	37.2792	0.257573	-0.21088	-1.85795
ENSG00000223749.3	MIR503HG	chrX	133677367	133680741	lincRNA	-	31.3852	60.5101	56.276	42.5142	0.947092	0.842436	0.437861
ENSG00000260177.1	RP4-536B24.3	chr16	87813740	87840082	lincRNA	-	1.53704	7.7504	6.77902	8.11674	2.33411	2.14092	2.40074
ENSG00000272821.1	CTA-384D8.36	chr22	50962355	50963209	antisense	+	87.5274	193.286	190.574	291.563	1.14293	1.12254	1.736
ENSG00000247828.3	TMEM161B-AS1	chr5	87564712	87732502	antisense	+	0.686794	1.08732	0.969963	1.11298	0.66283	0.498053	0.696475
ENSG00000246582.2	RP11-1149O23.3	chr8	23081984	23088439	processed_transcript	+	20.7474	22.2071	28.7148	29.3498	0.0980951	0.468868	0.500422
ENSG00000229043.2	AC091729.9	chr7	1200010	1204903	antisense	+	26.7341	36.8424	37.8815	29.8691	0.462688	0.502816	0.159974
ENSG00000245556.2	CTD-2037K23.2	chr5	77638189	77656331	lincRNA	-	4.29186	10.2958	9.59388	10.8903	1.26237	1.16051	1.34337
ENSG00000186615.6	KTN1-AS1	chr14	55965996	56046828	antisense	-	2.19625	1.5047	1.53804	3.0804	-0.545569	-0.513949	0.488075
ENSG00000271976.1	RP11-884K10.7	chr3	53893021	53895603	antisense	-	43.4247	58.8826	57.7799	91.194	0.439324	0.41205	1.07042
ENSG00000215196.4	AC091878.1	chr5	17130137	17217156	antisense	-	1.14532	1.39772	2.07809	2.76808	0.287321	0.859509	1.27314
ENSG00000260260.1	RP11-304L19.5	chr16	2204798	2205359	lincRNA	-	466.345	135.503	338.458	255.691	-1.78307	-0.462419	-0.866993
ENSG00000225431.1	AP001626.1	chr21	44019390	44035168	lincRNA	-	1.97396	18.1705	11.3179	5.66064	3.20243	2.51943	1.51987
ENSG00000261088.1	RP11-61A14.3	chr16	66923072	66924996	lincRNA	+	85.7949	77.8913	59.9175	112.535	-0.13943	-0.517914	0.391411
ENSG00000254166.1	RP11-255B23.4	chr8	128197880	128215467	lincRNA	-	10.6255	9.01521	8.86842	7.23285	-0.2371	-0.260785	-0.554898
ENSG00000246228.2	CASC8	chr8	128302062	128494384	antisense	-	0.45344	0.745349	1.02254	0.956937	0.717005	1.17317	1.07751
ENSG00000273015.1	LINC00938	chr12	46119510	46121558	lincRNA	-	62.3512	96.5064	72.8455	66.0759	0.630208	0.224423	0.0837077
ENSG00000269973.1	RP11-95D17.1	chr2	10076489	10079719	lincRNA	+	58.8191	23.5348	44.7885	72.0608	-1.32149	-0.393156	0.292931
ENSG00000264868.1	CTB-167B5.2	chr7	87900207	87903065	lincRNA	-	23.9746	62.3156	59.3182	62.5007	1.37809	1.30697	1.38237
ENSG00000223546.2	LINC00630	chrX	102024089	102140334	lincRNA	+	1.20567	1.34525	1.16672	1.58321	0.158038	-0.0473815	0.393013
ENSG00000225791.2	TRAM2-AS1	chr6	52442105	52448783	lincRNA	+	18.189	23.0917	24.3711	25.5327	0.344311	0.422104	0.489281
ENSG00000233006.2	AC034220.3	chr5	131646978	131705608	processed_transcript	-	1.59365	2.66721	1.88914	4.29305	0.743	0.2454	1.42967
ENSG00000184441.4	AP001062.7	chr21	45751117	45755734	antisense	+	24.9593	38.5744	38.6773	26.965	0.628064	0.631908	0.111512
ENSG00000255121.2	RP11-110I1.12	chr11	118865534	118868714	lincRNA	-	25.4646	37.5647	40.5169	90.2157	0.560886	0.670031	1.82488
ENSG00000245146.2	LINC01024	chr5	139452442	139488215	antisense	-	1.48008	3.52142	4.48634	7.26305	1.25048	1.59987	2.2949
ENSG00000237517.4	DGCR5	chr22	18958027	19018755	antisense	+	0.820582	3.82683	2.94054	1.78268	2.22143	1.84136	1.11933
ENSG00000241316.2	RP11-81N13.1	chr3	67705121	67998137	lincRNA	+	0.318875	0.696757	0.547716	0.424883	1.12766	0.780438	0.414075
ENSG00000251136.4	RP11-37B2.1	chr8	90621638	90769955	lincRNA	-	0.797964	1.25937	1.09731	0.748163	0.658303	0.459578	-0.092972
ENSG00000227036.2	LINC00511	chr17	70319264	70636611	lincRNA	-	0.176656	0.520145	0.576952	0.528762	1.55797	1.70751	1.58167
ENSG00000249395.2	CASC9	chr8	76135639	76236976	lincRNA	-	1.90552	1.54315	1.09299	1.44221	-0.304306	-0.801905	-0.401905
ENSG00000230513.1	THAP7-AS1	chr22	21356175	21364631	antisense	+	8.83969	11.0446	23.7911	24.3249	0.321268	1.42835	1.46037
ENSG00000234771.2	RP11-395P17.3	chr9	130873450	130881013	antisense	-	25.5322	14.6461	21.8181	16.4614	-0.801805	-0.226791	-0.633231
ENSG00000259802.1	CTD-2256P15.2	chr5	10352813	10353713	antisense	-	152.265	154.448	155.718	177.424	0.0205341	0.0323457	0.220615
ENSG00000267010.1	RP11-108P20.1	chr18	56419380	56421709	lincRNA	+	58.8402	64.3464	49.4982	74.3727	0.129059	-0.249425	0.337972
ENSG00000267194.1	RP1-193H18.2	chr17	67547499	67550002	lincRNA	+	90.8349	43.3864	40.6388	64.8774	-1.066	-1.16039	-0.48553
ENSG00000226237.1	RP11-276H19.1	chr9	89563614	89616948	lincRNA	+	1.16793	2.60628	3.39059	3.19698	1.15804	1.53758	1.45276
ENSG00000248049.2	UBA6-AS1	chr4	68566998	68946670	antisense	+	0.369143	0.503407	0.464381	0.106927	0.447544	0.33113	-1.78756
ENSG00000255090.1	RP11-820L6.1	chr11	122026130	122293579	processed_transcript	-	0.384294	0.479133	0.676142	0.536337	0.318215	0.815115	0.48093
ENSG00000269609.1	RP11-18I14.10	chr10	104209574	104220863	processed_transcript	+	16.8293	10.1968	12.2141	11.9872	-0.722851	-0.462419	-0.489478
ENSG00000271781.1	CTD-2589H19.6	chr5	675941	676731	antisense	+	106.446	189.7	234.626	161.018	0.833603	1.14025	0.597105
ENSG00000258168.1	RP11-588H23.3	chr12	70861860	70932859	antisense	+	1.31601	2.11077	1.97391	2.43967	0.6816	0.584887	0.890513
ENSG00000260466.1	RP4-536B24.2	chr16	87870138	87871269	antisense	+	85.367	103.699	157.89	136.4	0.280657	0.887165	0.676097
ENSG00000239828.2	RP11-446H18.5	chr3	106991458	107101007	lincRNA	-	0.568607	1.68522	1.52691	1.01293	1.56743	1.42511	0.833027
ENSG00000247572.3	CKMT2-AS1	chr5	80499903	80597379	antisense	-	1.0544	1.47059	1.48413	1.58263	0.479966	0.493187	0.585899
ENSG00000271643.1	RP11-10C24.3	chr3	33837180	33838442	lincRNA	-	71.5697	96.377	96.7215	167.278	0.42934	0.434487	1.22482
ENSG00000226380.3	MIR29B1	chr7	130561495	130598069	lincRNA	-	3.49142	4.33506	3.70824	3.10799	0.312238	0.0869196	-0.167831
ENSG00000251003.3	RP11-152P17.2	chr8	106792474	107072752	processed_transcript	-	0.411153	0.511446	0.612934	0.357286	0.314906	0.576055	-0.202596
ENSG00000226137.3	BAIAP2-AS1	chr17	79002933	79008501	lincRNA	-	21.815	23.4044	21.9222	29.6506	0.101454	0.00706626	0.442739
ENSG00000229645.4	LINC00341	chr14	95873606	95876427	lincRNA	-	45.2659	51.5842	53.6859	35.4978	0.188503	0.246118	-0.350695
ENSG00000270069.1	RP6-99M1.2	chrX	45604639	45629677	lincRNA	-	5.47323	6.24565	5.86817	2.91855	0.190459	0.100517	-0.907141
ENSG00000232533.1	AC093673.5	chr7	143076785	143077588	antisense	-	81.4506	124.419	219.567	212.338	0.61121	1.43067	1.38237
ENSG00000267432.1	RP11-559N14.5	chr17	76480964	76495428	antisense	+	9.25914	7.95852	10.1581	8.60741	-0.218379	0.133684	-0.105299
ENSG00000262580.1	RP11-334C17.5	chr17	78174472	78179748	antisense	-	20.6611	19.7597	18.8511	40.5252	-0.0643548	-0.13227	0.971901
ENSG00000260552.1	RP11-49I11.1	chr18	33759959	33767411	antisense	-	7.52299	12.2411	21.2331	27.239	0.702358	1.49694	1.8563
ENSG00000259943.1	RP1-39G22.7	chr1	40722099	40723639	antisense	-	121.345	84.6205	86.6004	43.9362	-0.520034	-0.486667	-1.46563
ENSG00000215424.5	MCM3AP-AS1	chr21	47649131	47679304	antisense	+	6.50299	2.08749	3.89559	5.20251	-1.63933	-0.739259	-0.321895
ENSG00000203706.4	SERTAD4-AS1	chr1	210404801	210407392	antisense	-	32.4554	37.7216	54.0895	71.0305	0.216931	0.73689	1.12998
ENSG00000246089.3	RP11-115C21.2	chr8	6261072	6264663	antisense	-	34.6925	30.2412	35.8797	41.4525	-0.198106	0.0485429	0.256835
ENSG00000175701.6	LINC00116	chr2	110969106	111002997	lincRNA	-	4.5949	2.75568	4.86886	2.87489	-0.737626	0.0835494	-0.676528
ENSG00000260924.2	AC004463.6	chr22	19158908	19160352	antisense	+	73.3335	85.7339	97.054	89.9658	0.225393	0.404314	0.294903
ENSG00000189223.9	AC016683.6	chr2	113969099	114034158	processed_transcript	+	0.239361	2.13657	1.94567	3.16162	3.15804	3.02301	3.7234
ENSG00000270959.1	LPP-AS2	chr3	187868994	187871845	antisense	-	30.588	61.7068	56.2924	18.9861	1.01246	0.879973	-0.688023
ENSG00000185186.4	LINC00313	chr21	44881974	44899414	lincRNA	-	3.21453	7.22315	8.29511	9.00087	1.16802	1.36766	1.48546
ENSG00000231770.1	TMEM44-AS1	chr3	194304740	194310989	antisense	+	11.4633	21.2014	25.6825	18.1904	0.887141	1.16377	0.666159
ENSG00000251141.1	RP11-53O19.1	chr5	44745002	44808879	antisense	-	1.31647	2.75414	2.26477	1.05925	1.06493	0.782693	-0.313628
ENSG00000213742.2	RP4-694B14.5	chr20	25604681	25658710	antisense	+	1.03762	2.57275	2.30104	3.00557	1.31004	1.14902	1.53437
ENSG00000212978.5	AC016747.3	chr2	61368732	61372104	processed_transcript	-	32.3274	30.273	39.5506	44.9473	-0.0947285	0.290941	0.475475
ENSG00000261542.1	RP11-16E18.3	chr8	64128539	64130592	lincRNA	+	57.6482	63.4757	60.5567	56.6869	0.138929	0.0710132	-0.0242592
ENSG00000226688.2	ENTPD1-AS1	chr10	97512963	97849995	antisense	-	0.572943	0.380212	0.308514	0.232879	-0.591588	-0.893053	-1.29881
ENSG00000266753.2	RP11-690G19.3	chr17	37408897	37410550	lincRNA	-	81.0189	59.1268	69.7407	93.3265	-0.454446	-0.216258	0.204029
ENSG00000227354.2	RBM26-AS1	chr13	79980444	79998463	antisense	+	3.80262	7.35265	5.39419	10.5141	0.951271	0.504414	1.46725
ENSG00000215068.3	AC025171.1	chr5	43041677	43045492	antisense	+	13.0622	23.3418	44.4381	43.2751	0.837518	1.7664	1.72814
ENSG00000160336.10	ZNF761	chr19	53935227	53961515	processed_transcript	+	7.22708	6.03129	2.75157	2.77977	-0.260947	-1.39316	-1.37845
ENSG00000237438.2	CECR7	chr22	17517460	17541715	lincRNA	+	4.36585	5.99955	4.19373	5.24445	0.458592	-0.0580288	0.26453
ENSG00000271912.1	RP11-661A12.14	chr8	144683416	144685394	lincRNA	+	48.812	40.6275	47.9967	113.568	-0.264777	-0.0242979	1.21825
ENSG00000215447.3	BX322557.10	chr21	46707967	46711653	processed_transcript	+	16.8992	37.1219	35.5682	38.1813	1.13532	1.07363	1.17592
ENSG00000234684.2	SDCBP2-AS1	chr20	1306049	1359378	antisense	+	0.759225	1.6698	2.79749	3.70478	1.13708	1.88154	2.28679
ENSG00000267519.2	MIR24-2	chr19	13945330	13947173	lincRNA	-	57.4572	71.8868	66.2304	63.1461	0.32324	0.205006	0.136205
ENSG00000180139.10	ACTA2-AS1	chr10	90692400	90700368	antisense	+	13.6807	17.7178	16.1702	11.209	0.37305	0.241188	-0.287485
ENSG00000259426.1	RP11-253M7.1	chr15	69689243	69707368	antisense	-	1.54652	9.82609	8.48047	4.629	2.66759	2.45512	1.58167
ENSG00000204685.5	AC012307.3	chr2	96874154	96908359	processed_transcript	+	2.91374	3.11137	4.03115	3.71887	0.0946755	0.468318	0.351992
ENSG00000227764.1	RP11-354K1.1	chr1	211813037	211827923	lincRNA	+	2.92914	7.00339	10.6294	9.99972	1.25757	1.85951	1.77141
ENSG00000132204.9	LINC00470	chr18	1254384	1408345	lincRNA	-	0.809171	1.12856	0.704724	0.334	0.479966	-0.199385	-1.2766
ENSG00000234678.1	RP11-465N4.4	chr1	201969222	201979481	antisense	-	1.21436	14.1845	16.3048	11.0802	3.54605	3.74703	3.18972
ENSG00000265933.1	LINC00668	chr18	6919495	6929965	lincRNA	-	6.84182	14.7284	10.5788	10.8569	1.10615	0.628729	0.666159
ENSG00000227403.1	AC009299.3	chr2	162101250	162105561	lincRNA	+	38.2903	23.6791	26.2169	21.9732	-0.693366	-0.546483	-0.801234
ENSG00000261326.2	RP5-1057J7.6	chr1	23607802	23613245	lincRNA	-	19.455	18.3554	20.3492	27.3481	-0.0839352	0.064828	0.4913
ENSG00000260025.1	RP11-490M8.1	chr2	36581892	36582257	lincRNA	-	127.994	357.029	359.19	378.164	1.47997	1.48867	1.56294
ENSG00000231607.4	DLEU2	chr13	50601269	50699856	processed_transcript	-	1.1373	0.771069	1.0547	1.81187	-0.560676	-0.108782	0.671873
ENSG00000248323.1	LUCAT1	chr5	90598846	90610219	lincRNA	-	4.10778	11.8403	14.7077	7.37717	1.52727	1.84014	0.844709
ENSG00000272761.1	RP11-572C15.6	chr3	112315641	112320749	lincRNA	-	9.146	19.5592	22.5688	37.0894	1.09664	1.30312	2.0198
ENSG00000266962.1	RP11-400F19.6	chr17	40704456	40706766	antisense	-	52.5828	57.3539	41.0985	44.522	0.125301	-0.355504	-0.240071
ENSG00000258586.1	RP5-1021I20.2	chr14	74289262	74296838	lincRNA	-	3.69993	18.0612	17.9019	17.1476	2.28732	2.27455	2.21244
ENSG00000272711.1	RP11-259N19.1	chr2	75059782	75061114	lincRNA	-	81.8379	66.8536	79.7595	115.817	-0.291765	-0.0371132	0.501011
ENSG00000239213.1	RP11-85F14.5	chr3	136560568	136580896	antisense	-	1.99177	7.69277	4.44789	7.3227	1.94945	1.15907	1.87832
ENSG00000266401.1	RP11-874J12.4	chr18	3653410	3656282	antisense	+	20.6044	27.9809	54.3067	50.8877	0.441492	1.39818	1.30436
ENSG00000259901.1	RP5-991G20.4	chr16	72823142	72825522	antisense	+	34.0241	50.1916	42.739	60.2701	0.560886	0.328994	0.824884
ENSG00000268001.1	CTC-241F20.3	chr19	48758932	48761456	antisense	+	24.6792	61.9567	51.9431	30.0242	1.32796	1.07363	0.28283
ENSG00000253741.1	CTD-2292P10.4	chr8	143783670	143808391	antisense	-	3.02368	5.53502	4.48042	4.59819	0.872283	0.567328	0.604758
ENSG00000260023.1	RP11-49C24.1	chr16	70610204	70611571	lincRNA	+	36.4538	98.5072	69.4496	114.832	1.43416	0.929898	1.65538
ENSG00000229950.1	TFAP2A-AS1	chr6	10409573	10416679	antisense	+	10.9574	10.6976	20.3584	20.1862	-0.0346075	0.893725	0.881468
ENSG00000254101.1	RP11-30J20.1	chr8	137543041	137997178	lincRNA	+	0.315473	0.234344	0.308598	0.119192	-0.428886	-0.0317847	-1.40423
ENSG00000223477.3	LINC00842	chr10	47011753	47174018	lincRNA	-	0.499045	0.736178	0.933338	0.4837	0.560886	0.90323	-0.0450552
ENSG00000272068.1	RP11-284F21.9	chr1	156607575	156610796	lincRNA	-	15.4711	43.8296	37.8959	35.2908	1.50233	1.29247	1.18972
ENSG00000250159.2	RP11-381K20.2	chr5	137150022	137225025	antisense	-	0.747454	0.839778	1.98909	2.30943	0.168022	1.41205	1.62748
ENSG00000260274.1	RP11-817O13.8	chr15	75660496	75661925	lincRNA	+	26.1541	39.5172	80.6727	166.669	0.595443	1.62504	2.67187
ENSG00000237686.2	RP5-1120P11.1	chr6	43963460	44042389	antisense	-	0.473517	1.59601	1.54649	1.74879	1.75298	1.70751	1.88487
ENSG00000235477.2	RP11-122G18.5	chr1	161337812	161341754	lincRNA	+	37.134	33.6092	29.8178	10.2986	-0.143886	-0.316568	-1.85029
ENSG00000271359.1	RP11-84C13.1	chr4	90032651	90033519	lincRNA	+	64.5868	127.613	164.063	134.076	0.982466	1.34494	1.05374
ENSG00000249042.1	CTD-2015H6.3	chr5	79778112	79783882	antisense	-	18.3524	23.3378	21.5464	11.2574	0.346699	0.231478	-0.705097
ENSG00000237187.4	NR2F1-AS1	chr5	92745065	92921354	processed_transcript	-	0.459345	0.899379	0.6924	0.307049	0.969351	0.592029	-0.581108
ENSG00000260896.1	RP11-314O13.1	chr16	80862632	80926492	lincRNA	-	1.07296	1.63252	1.9822	1.99192	0.605497	0.885504	0.892561
ENSG00000212694.4	AC084018.1	chr12	122233173	122241812	lincRNA	-	13.6997	13.5761	11.5127	11.5915	-0.0130743	-0.250915	-0.241071
ENSG00000265688.1	MAFG-AS1	chr17	79885705	79888629	antisense	+	29.8244	34.9112	27.057	58.3131	0.2272	-0.140491	0.967329
ENSG00000270012.1	LL0XNC01-7P3.1	chrX	49129517	49132231	lincRNA	+	33.2797	42.4142	24.1533	61.828	0.349905	-0.462419	0.893619
ENSG00000268460.1	AC006262.6	chr19	46706683	46718094	processed_transcript	+	0.81882	11.0395	10.6969	13.5193	3.75298	3.70751	4.04533
ENSG00000261706.1	AP001505.9	chr21	46414277	46415100	lincRNA	-	52.9809	142.508	142.821	171.004	1.4275	1.43067	1.69049
ENSG00000270949.1	RP11-288H12.4	chr6	160529406	160532536	lincRNA	+	35.8219	31.9197	44.0529	23.3465	-0.166397	0.298393	-0.617634
ENSG00000251432.2	RP11-420A23.1	chr4	129213906	129440549	lincRNA	+	0.109936	0.536649	0.628329	0.501545	2.28732	2.51486	2.18972
ENSG00000236088.5	COX10-AS1	chr17	13659795	13972812	processed_transcript	-	0.36815	0.374689	0.382734	0.21616	0.0253998	0.0560481	-0.768194
ENSG00000246334.2	PRR7-AS1	chr5	176865504	176874700	antisense	-	11.8539	11.8091	13.2734	8.53497	-0.00546114	0.163185	-0.473898
ENSG00000226328.2	CTA-217C2.1	chr22	45528901	45559662	lincRNA	-	2.32872	3.95396	4.99686	1.84766	0.763759	1.10148	-0.333841
ENSG00000198468.3	FLVCR1-AS1	chr1	213025450	213031430	lincRNA	-	17.708	15.6175	23.4358	12.6724	-0.181232	0.404314	-0.482704
ENSG00000239407.1	LL0XNC01-237H1.2	chrX	102139342	102161086	lincRNA	+	3.29442	4.19522	6.1334	5.3522	0.348721	0.896662	0.700106
ENSG00000247240.3	UBL7-AS1	chr15	74753606	74773643	antisense	+	2.33157	5.74497	5.41499	6.75368	1.301	1.21565	1.53437
ENSG00000255198.3	SNHG9	chr16	2014960	2015510	lincRNA	+	158.557	169.805	238.371	177.151	0.0988755	0.588207	0.159974
ENSG00000236537.1	RP11-732M18.3	chr6	158703295	158733390	lincRNA	+	4.34656	3.89712	4.35635	0.98924	-0.157464	0.00324455	-2.13548
ENSG00000215256.3	DHRS4-AS1	chr14	24407940	24458048	processed_transcript	-	1.67821	1.99386	2.0751	2.48459	0.24864	0.306255	0.566078
ENSG00000268471.3	MIR4453	chr4	153457416	153460415	lincRNA	+	49.8489	20.2781	37.6862	34.2934	-1.29764	-0.403525	-0.539631
ENSG00000188825.9	LINC00910	chr17	41447213	41466567	lincRNA	-	2.41386	4.93772	4.90532	8.6701	1.03251	1.02301	1.84471
ENSG00000249306.1	RP11-267A15.1	chr5	173763298	173959460	lincRNA	+	0.254036	0.509317	0.576161	0.703653	1.00353	1.18144	1.46983
ENSG00000268573.1	RP11-158H5.7	chr18	32860831	32870165	lincRNA	-	7.00716	14.6594	12.835	7.53891	1.06493	0.873184	0.105526
ENSG00000117242.7	PINK1-AS	chr1	20969150	20978686	antisense	-	16.0037	12.0713	12.8002	1.98671	-0.406824	-0.322241	-3.00995
ENSG00000258927.1	RP11-1070N10.5	chr14	96087251	96109622	lincRNA	+	4.17664	5.04851	6.36567	2.17766	0.273515	0.60797	-0.939562
ENSG00000179743.2	RP11-169K16.9	chr1	16160560	16174642	antisense	-	5.52925	3.23892	7.38384	13.4535	-0.771573	0.417287	1.28283
ENSG00000272086.1	CTD-2186M15.3	chr5	32174577	32175378	lincRNA	+	81.654	116.595	155.21	145.291	0.513913	0.926623	0.831351
ENSG00000254143.1	RP11-470M17.2	chr8	40018977	40030131	lincRNA	+	0.837686	6.23109	12.5646	15.5293	2.895	3.90681	4.21244
ENSG00000241764.3	AC002467.7	chr7	107383262	107385026	antisense	-	37.0776	50.4813	52.5381	88.9882	0.4452	0.502816	1.26307
ENSG00000271576.1	RP11-486G15.2	chr1	84542014	84543614	lincRNA	-	44.7712	21.7193	40.9701	157.314	-1.0436	-0.128	1.813
ENSG00000264247.1	LINC00909	chr18	72259010	72265744	lincRNA	-	16.6502	14.1914	12.7556	16.4784	-0.230528	-0.384417	-0.0149695
ENSG00000255857.1	PXN-AS1	chr12	120639094	120650941	antisense	+	12.0932	7.51658	6.29643	8.90962	-0.686044	-0.941587	-0.440756
ENSG00000261761.2	RP11-103J17.2	chr4	37003438	37022330	lincRNA	+	5.60521	4.82854	6.58072	3.86802	-0.21518	0.231478	-0.535172
ENSG00000234129.3	RP11-120D5.1	chrX	10865996	11129261	lincRNA	-	0.31942	0.428998	0.326272	0.421496	0.425518	0.030621	0.400068
ENSG00000268713.1	CTC-444N24.8	chr19	57772722	57774106	lincRNA	+	72.012	75.3269	80.0293	56.7107	0.0649282	0.152291	-0.344615
ENSG00000272994.1	RP11-332H14.2	chr2	105950484	105953932	lincRNA	-	38.8411	25.8263	17.7005	35.3223	-0.588747	-1.1338	-0.137008
ENSG00000261589.1	CTC-462L7.1	chr17	53246184	53250993	lincRNA	+	20.7246	23.0335	14.1012	24.2001	0.152391	-0.555528	0.223668
ENSG00000234160.1	RP11-613M10.6	chr9	37509147	37510296	antisense	+	121.979	73.7207	60.986	94.22	-0.726485	-1.00008	-0.372521
ENSG00000273338.1	RP11-386I14.4	chr1	78470030	78470238	antisense	-	449.209	302.817	326.022	832.76	-0.568944	-0.462419	0.890513
ENSG00000272077.1	RP11-348P10.2	chr3	44708904	44710856	lincRNA	+	55.8443	44.5067	44.004	55.4604	-0.327389	-0.343775	-0.0099514
ENSG00000239653.1	PSMD6-AS2	chr3	63989698	63997824	antisense	+	13.0315	8.01843	12.7959	14.3217	-0.700607	-0.0263199	0.136205
ENSG00000260578.1	CTD-2541J13.1	chr18	65149028	65152203	lincRNA	-	27.4666	40.3602	32.7494	15.3438	0.555254	0.253788	-0.840026
ENSG00000250903.4	GMDS-AS1	chr6	2245982	2482256	lincRNA	+	0.197727	0.349311	0.392244	0.641468	0.821003	0.988242	1.69787
ENSG00000251615.3	RP11-774O3.3	chr4	8356817	8360065	lincRNA	-	6.71232	21.3983	41.7565	42.4969	1.67261	2.63712	2.66247
ENSG00000225077.2	LINC00337	chr1	6296300	6299504	antisense	+	4.86036	46.0958	25.398	33.7886	3.2455	2.38558	2.7974
ENSG00000255455.2	RP11-890B15.3	chr11	130736149	130740142	lincRNA	-	11.6999	16.318	17.549	49.4797	0.479966	0.584887	2.08034
ENSG00000246350.1	RP5-1186N24.3	chr6	28555155	28559524	processed_transcript	+	30.6533	22.3705	26.3862	4.95577	-0.454446	-0.216258	-2.62886
ENSG00000232445.1	RP11-132A1.4	chr7	100951627	100954266	antisense	+	56.6491	24.6903	28.2659	36.9204	-1.19811	-1.00299	-0.617634
ENSG00000253200.1	RP11-582J16.5	chr8	22471421	22474170	antisense	-	32.856	34.7634	41.9357	22.6442	0.0814163	0.352025	-0.537016
ENSG00000175873.3	AC004840.9	chr7	2477398	2487485	lincRNA	+	6.17531	7.96681	7.61914	15.0255	0.367491	0.303116	1.28283
ENSG00000228544.1	KIAA1984-AS1	chr9	139698379	139703300	antisense	-	12.0252	18.5371	25.7231	15.9495	0.624356	1.09701	0.407457
ENSG00000272947.1	RP11-71H17.9	chr3	124467422	124468120	lincRNA	+	107.089	130.689	165.16	112.446	0.287321	0.625044	0.070422
ENSG00000250802.2	ZBED3-AS1	chr5	76382565	76462734	antisense	+	0.582741	0.866939	0.986848	2.16061	0.573075	0.759973	1.89051
ENSG00000269929.1	RP11-2B6.2	chr9	96938740	96940174	lincRNA	+	102.08	84.8172	61.4758	5.66207	-0.267268	-0.731606	-4.17222
ENSG00000259498.1	RP11-244F12.3	chr15	63338233	63341586	antisense	-	3.7155	36.9221	44.4938	14.5292	3.31286	3.58198	1.96733
ENSG00000261705.1	RP11-61A14.2	chr16	66921918	66922834	lincRNA	+	81.6031	82.9884	93.7728	141.824	0.0242862	0.200546	0.797404
ENSG00000267100.1	ILF3-AS1	chr19	10762538	10764520	lincRNA	-	54.9991	50.408	45.6189	31.4071	-0.125755	-0.269774	-0.808318
ENSG00000233937.2	CTC-338M12.4	chr5	180673523	180699168	antisense	+	3.88632	3.89583	3.34942	2.95501	0.00352764	-0.214492	-0.395242
ENSG00000232098.2	CTD-2619J13.14	chr19	58915605	58919851	lincRNA	-	20.5385	16.3687	31.9419	15.298	-0.327389	0.637117	-0.424989
ENSG00000253716.1	RP13-582O9.5	chr8	144362331	144363860	antisense	-	77.4046	38.3532	96.0936	24.7813	-1.01307	0.312021	-1.64317
ENSG00000248508.2	SRP14-AS1	chr15	40331512	40359491	lincRNA	+	1.55843	3.10508	3.47396	4.54641	0.994539	1.15649	1.54464
ENSG00000263072.1	RP11-473M20.14	chr16	3166043	3184883	antisense	-	5.78599	5.64885	6.71887	0.430967	-0.0346075	0.215653	-3.74692
ENSG00000262877.3	RP11-1055B8.4	chr17	79361930	79364056	lincRNA	-	33.6942	33.7129	39.3394	62.3787	0.000797849	0.223472	0.888551
ENSG00000214293.4	RSBN1L-AS1	chr7	77286977	77325582	lincRNA	-	1.61353	1.74407	1.99078	3.92598	0.112234	0.303116	1.28283
ENSG00000268516.1	CTD-3138B18.5	chr19	58768639	58790174	antisense	-	1.88014	5.64791	3.67377	4.65008	1.58688	0.966424	1.30642
ENSG00000228794.4	RP11-206L10.11	chr1	762988	794826	processed_transcript	+	3.03254	2.18298	2.98189	3.06027	-0.474231	-0.0242979	0.0131322
ENSG00000228649.4	AC005682.5	chr7	22893797	22901021	processed_transcript	+	20.6945	12.9281	9.38712	7.11835	-0.678732	-1.14049	-1.53963
ENSG00000225465.6	RFPL1S	chr22	29832818	29874164	antisense	-	2.4105	2.57399	2.35084	1.04734	0.0946755	-0.0361543	-1.2026
ENSG00000126005.11	MMP24-AS1	chr20	33804265	33865934	antisense	-	1.21209	1.12701	1.28289	2.0188	-0.104997	0.0819015	0.736003
ENSG00000259248.1	USP3-AS1	chr15	63836446	63893788	antisense	-	1.24924	1.40144	1.1826	2.21834	0.165857	-0.0790904	0.82843
ENSG00000269996.1	RP11-343N15.5	chr1	121133256	121134581	lincRNA	+	63.4656	68.8459	83.5928	38.8098	0.117396	0.397403	-0.709556
ENSG00000227292.1	AC009229.5	chr2	38430505	38466732	lincRNA	-	2.23528	1.9185	2.99501	2.31597	-0.220474	0.422104	0.0511601
ENSG00000250846.2	RP11-807H7.1	chr4	66535679	66563747	lincRNA	+	1.99734	2.0119	3.86561	4.24272	0.0104804	0.952618	1.08691
ENSG00000261351.1	CTD-3185P2.1	chr15	66782086	66784447	antisense	-	42.2129	21.1581	25.8498	61.9015	-0.996472	-0.707532	0.552291
ENSG00000222041.6	LINC00152	chr2	87754887	87906324	lincRNA	+	0.349629	0.458947	0.776176	0.607645	0.392503	1.15056	0.797404
ENSG00000258285.1	RP11-103B5.2	chr12	117537286	117579896	lincRNA	+	0.146187	3.1093	2.38721	1.71497	4.4107	4.02943	3.55229
ENSG00000270574.1	RP11-171I2.2	chr2	179443517	179445633	antisense	+	26.494	59.5329	36.3205	31.9763	1.16802	0.455119	0.271335
ENSG00000272356.1	RP5-1112D6.8	chr6	111630406	111634720	antisense	+	29.6002	25.6764	15.7192	7.52843	-0.205161	-0.91308	-1.97519
ENSG00000204758.3	CTC-308K20.1	chr5	172381789	172386395	antisense	-	8.11424	24.0487	25.0285	10.5767	1.56743	1.62504	0.382366
ENSG00000244625.1	CTA-211A9.5	chr22	27068730	27176170	lincRNA	+	0.666734	0.606457	0.715322	1.13357	-0.136706	0.101482	0.765695
ENSG00000260565.2	ERVK13-1	chr16	2710350	2723445	processed_transcript	-	4.51896	5.97093	4.48804	10.5407	0.401963	-0.00990681	1.2219
ENSG00000236393.1	RP11-320G24.1	chrX	40122170	40146973	lincRNA	+	0.627851	2.88971	3.18972	6.438	2.20243	2.34494	3.35812
ENSG00000238273.3	AC012360.6	chr2	105979495	105995296	antisense	+	1.77398	3.84874	3.57638	11.8186	1.1174	1.01151	2.736
ENSG00000235453.3	TOPORS-AS1	chr9	32551142	32567003	antisense	+	3.33818	4.24498	6.84068	5.97229	0.346699	1.03508	0.839224
ENSG00000230844.2	ZNF674-AS1	chrX	46404928	46407843	lincRNA	+	41.6694	29.0583	20.1615	24.14	-0.520034	-1.04738	-0.787559
ENSG00000251602.2	RP11-521B24.3	chr14	105883221	105886076	antisense	-	15.2726	45.6447	27.7109	18.9595	1.5795	0.859509	0.311977
ENSG00000228486.5	AC017099.3	chr2	98280680	98319527	antisense	+	1.60348	2.06866	2.73482	1.74175	0.367491	0.770242	0.119332
ENSG00000261188.1	CTA-445C9.14	chr22	26908503	26910534	antisense	+	58.2726	31.0122	32.2758	43.9751	-0.909981	-0.852366	-0.40613
ENSG00000258301.2	RP11-488C13.5	chr14	77248083	77253067	lincRNA	-	20.6218	16.1238	18.5949	9.77457	-0.354975	-0.149261	-1.07707
ENSG00000267858.1	AC016629.8	chr19	59070496	59086164	antisense	+	2.38539	3.88141	6.49214	7.42776	0.702358	1.44447	1.63871
ENSG00000261335.1	RP11-318A15.2	chr17	74668024	74669740	antisense	+	43.5597	58.2218	48.7386	33.1211	0.418565	0.162072	-0.395242
ENSG00000273382.1	RP5-1065J22.8	chr1	109630593	109633480	antisense	-	19.4185	29.3402	23.4889	38.4362	0.595443	0.274547	0.985031
ENSG00000215908.5	CROCCP2	chr1	16944751	16971178	lincRNA	-	3.65346	3.69836	3.25031	1.43378	0.0176225	-0.168688	-1.34944
ENSG00000258056.1	RP11-644F5.11	chr12	56122888	56124467	antisense	+	53.2565	35.7632	55.8305	59.9914	-0.574482	0.0680957	0.171799
ENSG00000261286.1	RP11-517C16.2	chr16	84492865	84500967	antisense	-	6.91944	8.31025	12.2758	11.3577	0.264237	0.827088	0.714941
ENSG00000260879.1	RP11-483I13.5	chr1	108742548	108744113	antisense	+	41.7923	34.6953	70.7735	55.34	-0.268496	0.759973	0.405086
ENSG00000259345.1	RP11-624L4.1	chr15	39157523	39719396	antisense	-	0.0443448	0.139158	0.177012	0.183041	1.64989	1.99701	2.04533
ENSG00000261488.1	RP11-757F18.5	chr3	111852270	111854206	antisense	+	16.0874	29.1684	47.8704	67.1026	0.858477	1.5732	2.06044
ENSG00000221817.5	RP11-137L10.6	chr10	75255283	75279828	processed_transcript	+	3.67981	3.45101	4.05208	1.43345	-0.0926131	0.139032	-1.36014
ENSG00000232677.2	LINC00665	chr19	36803969	36822620	lincRNA	-	6.34559	2.91127	3.75706	4.49845	-1.12411	-0.75615	-0.496328
ENSG00000232093.1	RP11-307C12.11	chr1	155017667	155018594	antisense	-	50.3967	86.6896	80.468	113.864	0.782528	0.675085	1.17592
ENSG00000271862.1	RP11-343L5.2	chr5	82345195	82346783	lincRNA	-	54.9159	58.8116	55.5141	22.1562	0.0988755	0.0156283	-1.30951
ENSG00000264469.1	RP11-173M1.8	chr17	25641669	25642952	lincRNA	+	63.1157	49.0926	68.7111	61.1751	-0.362493	0.122543	-0.0450552
ENSG00000267374.1	LINC00669	chr18	36786888	37380282	lincRNA	-	0.104973	0.102485	0.121898	0.196123	-0.0346075	0.215653	0.90174
ENSG00000253686.1	CTB-43E15.3	chr5	173134617	173173214	lincRNA	-	0.48416	2.81359	2.40115	1.75303	2.53886	2.31017	1.8563
ENSG00000270175.1	RP11-793H13.11	chr12	53893946	53894720	antisense	-	36.2153	92.6015	119.738	132.876	1.35443	1.72521	1.87541
ENSG00000269640.1	CTD-2521M24.9	chr19	17516503	17529713	lincRNA	+	5.89424	7.72752	5.64677	3.27809	0.390698	-0.0618811	-0.846453
ENSG00000271826.1	RP1-93I3.1	chrX	114752490	114797058	antisense	-	0.978353	1.36452	1.06509	3.52215	0.479966	0.122543	1.84803
ENSG00000271020.1	RP11-10C24.1	chr3	33838641	33839173	lincRNA	-	87.8153	163.303	225.192	66.1355	0.895003	1.35861	-0.409047
ENSG00000235387.1	LINC00961	chr9	35909480	35911683	lincRNA	+	14.1376	43.3794	34.8862	39.3132	1.61747	1.30312	1.47548
ENSG00000260317.1	RP11-48B3.4	chr8	81453535	81455339	lincRNA	+	41.4348	44.5461	32.5781	49.5086	0.104457	-0.346942	0.256835
ENSG00000261730.1	RP4-668J24.2	chr6	1384025	1385301	antisense	-	34.1718	64.6812	72.631	55.1475	0.920538	1.08778	0.690488
ENSG00000230699.2	RP11-54O7.1	chr1	846815	850328	lincRNA	+	12.412	23.4936	27.0246	18.49	0.920538	1.12254	0.575011
ENSG00000245149.3	RNF139-AS1	chr8	125474726	125486817	lincRNA	-	4.63662	8.80195	7.29107	2.6861	0.924751	0.653058	-0.787559
ENSG00000233429.5	HOTAIRM1	chr7	27135266	27139884	antisense	+	18.2096	22.5752	15.6634	6.44677	0.310041	-0.217307	-1.49805
ENSG00000231711.2	LINC00899	chr22	46435787	46440733	processed_transcript	-	15.1129	14.4912	16.4527	13.1329	-0.0606027	0.122543	-0.202596
ENSG00000271308.1	AP003900.6	chr21	11169720	11184046	lincRNA	+	5.00027	4.0934	6.62694	4.723	-0.288709	0.406336	-0.0823022
ENSG00000245248.3	USP2-AS1	chr11	119252488	119397374	antisense	+	0.40843	0.584633	0.608453	0.3736	0.51744	0.575056	-0.128596
ENSG00000260630.2	SNAI3-AS1	chr16	88729706	88753594	antisense	+	2.08608	3.27316	2.74414	4.07874	0.649891	0.395562	0.967329
ENSG00000178977.3	LINC00324	chr17	8123960	8127361	lincRNA	-	16.4838	13.4109	30.5731	24.6694	-0.297642	0.891218	0.581675
ENSG00000257698.1	RP11-620J15.3	chr12	58325311	58329958	lincRNA	-	21.4471	11.6846	24.8077	4.6593	-0.876178	0.210006	-2.2026
ENSG00000272003.1	RP11-23P13.7	chr15	42188137	42189031	lincRNA	-	34.838	68.0245	65.7392	157.423	0.965393	0.916093	2.17592
ENSG00000239523.1	MYLK-AS1	chr3	123304389	123363415	antisense	+	0.738713	1.17747	1.03397	1.97164	0.672611	0.485114	1.41631
ENSG00000186056.5	MATN1-AS1	chr1	31191351	31199674	antisense	+	4.86468	9.65532	8.4192	11.3813	0.988979	0.791338	1.22625
ENSG00000237036.4	ZEB1-AS1	chr10	31495207	31609376	processed_transcript	-	0.572878	0.551689	0.692961	0.73488	-0.0543707	0.274547	0.359282
ENSG00000254876.1	RP11-23J9.5	chr9	100000731	100059596	processed_transcript	+	1.00528	0.922418	1.152	1.93106	-0.124106	0.196544	0.941793
ENSG00000254389.2	RHPN1-AS1	chr8	144448801	144450718	antisense	-	19.4962	48.7182	37.7326	39.5311	1.32127	0.952618	1.0198
ENSG00000273329.1	RP11-448A19.1	chr7	129244389	129251471	lincRNA	-	14.0729	7.66706	8.93698	11.0827	-0.876178	-0.655064	-0.344615
ENSG00000179523.4	EIF3J-AS1	chr15	44819455	44829121	lincRNA	-	6.44427	8.08911	6.78172	8.11997	0.327963	0.0736339	0.333456
ENSG00000231177.4	LINC00852	chr3	10326103	10327430	antisense	+	89.1874	42.5547	52.8056	38.7513	-1.06752	-0.75615	-1.2026
ENSG00000231826.1	AC016735.2	chr2	43254992	43266686	lincRNA	-	0.266335	7.4292	9.47157	5.55458	4.80189	5.15229	4.38237
ENSG00000229891.1	Z83851.1	chr22	42760406	42765242	lincRNA	-	12.2365	10.3297	13.555	23.5053	-0.2444	0.147634	0.941793
ENSG00000262049.1	RP13-1032I1.7	chr17	79668354	79670330	antisense	-	26.7949	21.983	28.5984	68.4835	-0.285569	0.0939743	1.3538
ENSG00000228506.1	RP11-98I9.4	chr6	99872798	99879249	antisense	+	10.1387	8.41701	13.3151	11.7472	-0.268496	0.393191	0.212441
ENSG00000272688.1	RP13-270P17.3	chr18	3246399	3247084	lincRNA	-	54.5609	171.217	118.796	39.5105	1.64989	1.12254	-0.465631
ENSG00000267288.1	RP13-890H12.2	chr17	43246172	43248951	antisense	-	17.9317	21.8834	30.0955	30.1909	0.287321	0.747034	0.7516
ENSG00000240990.5	HOXA11-AS	chr7	27224137	27228912	antisense	+	21.5244	8.18736	15.6217	15.3036	-1.3945	-0.462419	-0.492103
ENSG00000267493.2	CIRBP-AS1	chr19	1268165	1270240	antisense	-	16.5107	49.1954	34.8595	27.3908	1.57512	1.07815	0.730289
ENSG00000248015.2	AC005329.7	chr19	1392169	1396466	antisense	-	12.3218	13.6472	16.3074	22.0448	0.14739	0.404314	0.839224
ENSG00000258655.1	ARHGAP5-AS1	chr14	32544625	32545999	antisense	-	52.1353	34.7761	57.5798	59.0932	-0.584165	0.143302	0.180732
ENSG00000260329.1	RP11-412D9.4	chr12	107347807	107349275	antisense	-	44.5537	38.4673	69.2908	31.342	-0.211912	0.637117	-0.507451
ENSG00000253106.1	RP11-158K1.3	chr8	125500751	125503884	antisense	+	25.8466	19.4108	30.3024	11.2302	-0.413119	0.229459	-1.2026
ENSG00000271870.1	RP11-97C16.1	chr3	3194626	3195119	antisense	+	151.62	198.249	142.136	49.4082	0.386856	-0.0931852	-1.61763
ENSG00000271789.1	RP5-1112D6.7	chr6	111618329	111619713	lincRNA	+	49.5082	43.9407	37.5648	68.444	-0.172111	-0.398289	0.467255
ENSG00000258297.1	RP11-658F2.8	chr11	66433507	66435845	antisense	+	18.6498	20.4373	30.9381	43.9888	0.132042	0.730226	1.23798
ENSG00000267121.1	CTD-2020K17.1	chr17	43268298	43299589	antisense	-	1.09487	2.56819	2.2394	2.33533	1.22999	1.03235	1.09286
ENSG00000272631.1	RP11-359E3.4	chr10	88509511	88516055	antisense	-	5.71122	10.2888	11.7442	11.9938	0.849199	1.04008	1.07042
ENSG00000273230.1	RP11-1246C19.1	chr7	1504133	1507158	lincRNA	-	21.6214	26.5657	21.6701	16.9993	0.297102	0.00324455	-0.346986
ENSG00000228801.5	RP11-110G21.1	chr8	52811885	52859733	antisense	+	1.04147	1.31637	1.65346	1.47066	0.337947	0.666864	0.497843
ENSG00000266680.1	RP5-1148A21.3	chr6	64280910	64282313	antisense	-	24.4189	49.5379	53.1674	57.8718	1.02053	1.12254	1.24486
ENSG00000267475.1	CTD-2538C1.2	chr19	33177995	33182656	lincRNA	-	8.0185	6.98968	16.4888	26.1298	-0.198106	1.04008	1.70429
ENSG00000230438.5	RP11-420G6.4	chr6	2854896	2881641	lincRNA	-	0.815166	3.49197	3.04263	1.92271	2.09888	1.90015	1.23798
ENSG00000226200.2	RP11-50E11.3	chr10	52384711	52401211	antisense	+	2.83138	2.63264	3.56187	7.21725	-0.104997	0.33113	1.34994
ENSG00000235703.1	LINC00894	chrX	149106846	149392815	antisense	+	0.141584	0.129114	0.19761	0.463746	-0.133011	0.480997	1.71167
ENSG00000235499.1	AC073046.25	chr2	74212259	74213470	lincRNA	+	41.1497	57.3919	63.4634	46.933	0.479966	0.625044	0.189721
ENSG00000260498.1	RP4-536B24.4	chr16	87807094	87812980	lincRNA	-	4.23312	8.85596	9.98486	20.6917	1.06493	1.23802	2.28926
ENSG00000256982.1	CTD-2555A7.2	chr16	89112580	89119373	lincRNA	-	1.83396	3.1973	6.32238	27.8894	0.801894	1.78551	3.92669
ENSG00000181097.5	RP11-429J17.2	chr8	144778324	144780583	antisense	+	17.9233	37.4967	32.0201	22.7636	1.06493	0.837141	0.344891
ENSG00000241990.1	RP6-109B7.3	chr22	46449585	46453090	antisense	+	19.549	10.5343	18.0575	27.0261	-0.892003	-0.114496	0.467255
ENSG00000224738.1	AC099850.1	chr17	57183959	57195628	antisense	+	2.93596	5.76996	6.00505	6.72617	0.97473	1.03235	1.19595
ENSG00000272374.1	RP3-329A5.8	chr6	35188147	35192407	lincRNA	-	8.04218	16.3149	23.8777	8.8945	1.02053	1.57	0.145327
ENSG00000203709.5	C1orf132	chr1	207974863	208042495	processed_transcript	-	1.24338	0.642277	0.86898	1.12049	-0.952994	-0.516867	-0.150129
ENSG00000272476.1	RP1-191J18.66	chr6	108278617	108281190	antisense	+	9.68369	32.9207	17.5703	34.7118	1.76537	0.859509	1.8418
ENSG00000232593.2	RP11-258C19.5	chrX	53123327	53196196	lincRNA	+	0.683861	1.0134	0.837548	0.854256	0.567429	0.292468	0.320965
ENSG00000177788.5	RP5-1061H20.4	chr1	229394028	229406775	lincRNA	-	5.131	3.9189	5.67454	5.09573	-0.38879	0.145264	-0.0099514
ENSG00000273131.1	RP6-42F4.1	chr1	120693320	120697146	processed_transcript	-	12.2106	27.2484	12.4069	11.3182	1.15804	0.0230078	-0.109487
ENSG00000236753.1	MKLN1-AS2	chr7	130994503	131012981	processed_transcript	-	2.52829	5.40689	2.8136	2.34352	1.09664	0.154252	-0.109487
ENSG00000241528.1	RP1-130H16.16	chr22	30770930	30773862	antisense	-	15.9338	26.6676	24.6703	15.6924	0.743	0.63069	-0.0220242
ENSG00000272145.1	RP4-739H11.4	chr1	41156052	41157738	antisense	-	29.5565	33.4935	38.8803	44.9473	0.180405	0.395562	0.604758
ENSG00000254967.2	RP11-680F20.6	chr11	125820011	125826214	antisense	+	4.01679	9.80395	12.7543	12.2169	1.28732	1.66686	1.60476
ENSG00000256050.2	RP11-982M15.6	chr14	105147483	105151269	lincRNA	+	7.40377	9.75244	22.6878	25.0202	0.397504	1.61558	1.75676
ENSG00000247498.5	RP11-392P7.6	chr12	13080660	13137579	antisense	+	1.03965	1.14475	1.07225	1.04609	0.138929	0.044541	0.00890763
ENSG00000240288.3	GHRLOS	chr3	10327438	10335133	antisense	+	9.7139	5.92728	10.5751	5.97921	-0.712679	0.122543	-0.700096
ENSG00000244558.1	RP11-445H22.4	chr20	43323533	43374662	antisense	-	0.24366	1.52926	1.3263	1.48216	2.64989	2.44447	2.60476
ENSG00000263327.2	TAPT1-AS1	chr4	16228286	16321763	antisense	+	0.699689	0.650576	0.894717	0.318487	-0.104997	0.354717	-1.13548
ENSG00000260077.1	RP11-254F7.2	chr2	10179219	10180790	lincRNA	-	27.7551	37.3278	58.9925	25.8415	0.427498	1.08778	-0.103061
ENSG00000248479.1	RP11-807H7.2	chr4	66567920	66571271	lincRNA	+	22.3063	5.83328	14.1656	34.7294	-1.93507	-0.655064	0.638706
ENSG00000261441.1	RP11-217B1.2	chr15	89878284	89879392	antisense	+	59.0297	31.3635	48.9621	85.4932	-0.912352	-0.269774	0.534369
ENSG00000262903.1	RP11-235E17.6	chr17	3558915	3561386	antisense	-	11.3439	21.0952	16.466	49.2882	0.895003	0.537581	2.11933
ENSG00000250303.2	RP11-356J5.12	chr11	112141472	112233257	processed_transcript	+	0.169664	0.52059	0.788074	1.09102	1.61747	2.21565	2.68493
ENSG00000261008.2	AC004158.2	chr16	72459384	72698908	lincRNA	-	0.156035	0.335504	0.339737	0.124293	1.10446	1.12254	-0.328127
ENSG00000249685.1	RP11-360F5.3	chr4	39135533	39137228	lincRNA	+	25.7246	20.5019	25.338	75.0467	-0.327389	-0.0218464	1.54464
ENSG00000267160.1	RP11-1072C15.4	chr17	42751057	42753625	antisense	-	41.2358	23.6814	13.2034	18.9706	-0.800142	-1.64299	-1.12013
ENSG00000269352.1	AC018766.5	chr19	50360227	50362546	antisense	-	17.4596	44.0192	28.2674	7.00251	1.33411	0.695122	-1.31807
ENSG00000273162.1	RP11-108L7.15	chr10	102819786	102820762	lincRNA	-	51.0577	66.76	60.2161	63.7795	0.386856	0.238021	0.320965
ENSG00000230487.3	PSMG3-AS1	chr7	1609709	1629262	lincRNA	+	1.75215	2.77697	2.5433	5.12143	0.66439	0.537581	1.54743
ENSG00000258920.1	FOXN3-AS1	chr14	89883698	89886137	antisense	+	28.0932	18.7005	23.1695	29.9609	-0.587149	-0.277994	0.0928594
ENSG00000223478.1	RP11-545E17.3	chr9	131486724	131495473	antisense	+	6.40774	9.18519	5.68399	5.56823	0.519494	-0.172912	-0.202596
ENSG00000245571.2	AP001258.4	chr11	58897606	58910488	lincRNA	-	4.11014	5.56385	5.4396	2.73126	0.436897	0.404314	-0.58962
ENSG00000233901.1	RP11-65J3.1	chr9	132094579	132121817	lincRNA	+	1.25779	1.83399	2.24067	3.279	0.544096	0.833037	1.38237
ENSG00000261136.1	RP11-37C7.3	chr15	40074772	40077818	antisense	+	10.2249	15.6869	20.7786	30.2101	0.617469	1.02301	1.56294
ENSG00000223891.1	OSER1-AS1	chr20	42839600	42854667	lincRNA	+	1.44698	3.60378	3.15051	7.36479	1.31647	1.12254	2.3476
ENSG00000227674.1	LINC00355	chr13	64560504	64650144	lincRNA	-	0.799129	0.581506	0.630416	0.634046	-0.458634	-0.342125	-0.333841
ENSG00000232995.3	RP11-267N12.3	chr1	163214295	163291684	antisense	-	1.04637	0.28065	0.876256	0.944252	-1.89855	-0.255968	-0.148149
ENSG00000270189.1	RP11-258C19.7	chrX	53198279	53200096	lincRNA	+	37.7102	39.4461	26.1248	25.322	0.0649282	-0.529533	-0.574565
ENSG00000273466.1	RP11-548H3.1	chr2	219497979	219498737	antisense	-	61.6329	54.4414	122.265	64.2697	-0.178997	0.988242	0.0604379
ENSG00000272338.1	RP11-722E23.2	chr8	33218361	33218933	lincRNA	-	147.014	148.086	67.1803	47.3159	0.0104804	-1.12984	-1.63556
ENSG00000260708.1	CTA-29F11.1	chr22	47157791	47158460	antisense	-	116.387	45.4514	111.5	80.9109	-1.35654	-0.0618811	-0.524525
ENSG00000272703.1	RP11-78A19.4	chr18	11857154	11857553	antisense	-	23.4174	130.642	203.948	196.711	2.47997	3.12254	3.07042
ENSG00000246174.3	KCTD21-AS1	chr11	77850817	77886369	antisense	+	1.13886	1.03856	1.971	2.35994	-0.133011	0.791338	1.05116
ENSG00000240541.2	TM4SF1-AS1	chr3	149095565	149104370	antisense	+	1.06116	8.38676	10.2688	4.61068	2.98247	3.27455	2.11933
ENSG00000215039.2	CD27-AS1	chr12	6548167	6560733	antisense	-	2.47853	5.35808	5.75628	4.09223	1.11223	1.21565	0.723403
ENSG00000248109.1	CTC-295J13.3	chr5	147618133	147622157	lincRNA	+	3.09594	17.8115	18.5372	14.7968	2.52436	2.58198	2.25684
ENSG00000232284.3	GNG12-AS1	chr1	68297986	68668670	antisense	+	0.142835	0.123044	0.158547	0.204436	-0.21518	0.150558	0.517296
ENSG00000225135.1	RP11-361F15.2	chr6	147708800	147711601	lincRNA	+	37.8056	21.7115	16.9471	8.69626	-0.800142	-1.15756	-2.12013
ENSG00000253660.1	CTC-353G13.1	chr5	167364722	167380474	antisense	-	0.593166	2.75765	4.44851	6.35725	2.21693	2.90681	3.42189
ENSG00000257337.2	RP11-983P16.4	chr12	53408380	53448222	antisense	-	1.87612	0.981242	1.53183	1.49446	-0.935072	-0.292494	-0.328127
ENSG00000273449.1	RP11-218F10.3	chr4	164450923	164451849	lincRNA	+	67.2682	30.4914	29.2927	134.447	-1.14152	-1.19938	0.999037
ENSG00000272142.1	RP11-428J1.5	chr6	5030206	5043683	lincRNA	+	4.85307	5.64053	5.5349	0.401643	0.216931	0.189658	-3.59491
ENSG00000261770.1	CTC-459F4.1	chr19	28248092	28251757	lincRNA	-	9.3478	10.0744	11.1016	33.2309	0.107997	0.248074	1.82983
ENSG00000235244.3	RP11-761E20.1	chrX	115033604	115085422	lincRNA	-	1.02178	0.880204	1.00331	1.56691	-0.21518	-0.0263199	0.616831
ENSG00000228274.3	RP3-508I15.9	chr22	39063590	39077825	antisense	-	1.53155	2.89895	3.65224	7.79524	0.920538	1.25379	2.3476
ENSG00000205628.2	GS1-179L18.1	chr7	53723202	53879624	lincRNA	-	0.776529	0.305471	0.274565	0.173024	-1.346	-1.49989	-2.16607
ENSG00000234072.1	AC074117.10	chr2	27579113	27590489	antisense	+	2.7378	7.25502	3.57661	5.70985	1.40597	0.385578	1.06044
ENSG00000260000.2	RP3-467N11.1	chr6	101329347	101330863	antisense	+	30.8165	17.192	25.3477	82.1224	-0.841962	-0.281847	1.41407
ENSG00000203739.3	RP11-296O14.3	chr1	173386932	173430501	antisense	-	1.28672	0.947155	1.55644	1.36662	-0.442032	0.274547	0.0869101
ENSG00000229180.4	GS1-124K5.11	chr7	65991075	66007536	lincRNA	-	2.27047	3.43054	4.11959	3.45276	0.595443	0.859509	0.604758
ENSG00000265962.1	RP11-674N23.1	chr18	8695854	8707619	antisense	-	0.264727	3.87679	7.4931	6.44124	3.87228	4.82298	4.60476
ENSG00000234362.1	AC104654.2	chr2	42158739	42160863	lincRNA	-	4.39904	25.5641	26.6057	45.8724	2.53886	2.59647	3.38237
ENSG00000272269.1	RP11-500C11.3	chr6	17706488	17707575	antisense	+	34.3829	35.9656	60.3055	72.2057	0.0649282	0.810599	1.07042
ENSG00000223745.3	RP4-717I23.3	chr1	93727743	93811582	processed_transcript	-	0.668678	0.880801	0.647074	0.387381	0.397504	-0.0473815	-0.787559
ENSG00000273247.1	RP11-83A24.2	chr4	140333081	140375188	antisense	-	1.47933	1.54743	1.61048	0.514208	0.0649282	0.122543	-1.52452
ENSG00000237857.2	RP11-435O5.2	chr9	98177116	98189078	lincRNA	-	7.02993	5.08392	5.29106	1.13128	-0.467567	-0.409952	-2.63556
ENSG00000246430.2	LINC00968	chr8	57408805	57472382	lincRNA	-	0.391905	0.444108	1.10217	1.53252	0.180405	1.49178	1.96733
ENSG00000248370.1	RP11-366H4.1	chr4	189081219	189082293	lincRNA	+	49.2987	24.2673	23.1514	120.96	-1.02253	-1.09045	1.2949
ENSG00000264772.2	SNORA67	chr17	7476144	7485342	processed_transcript	+	6.43355	5.43099	6.38953	5.59066	-0.2444	-0.00990681	-0.202596
ENSG00000223482.3	NUTM2A-AS1	chr10	88963632	89102369	antisense	-	0.538778	0.485304	0.391028	0.156063	-0.150801	-0.462419	-1.78756
ENSG00000263320.1	RP11-498D10.6	chr16	71963914	71965102	antisense	+	49.8113	16.454	13.319	118.465	-1.59804	-1.90299	1.24992
ENSG00000227533.1	SLC2A1-AS1	chr1	43424720	43449029	lincRNA	+	0.512488	2.59105	2.60363	2.89474	2.33795	2.34494	2.49784
ENSG00000262468.1	RP11-95P2.1	chr16	4295826	4303790	lincRNA	-	2.34645	8.99969	8.79872	5.43741	1.9394	1.90681	1.21244
ENSG00000247134.2	RP11-11N9.4	chr8	32853696	32902373	lincRNA	+	0.639834	0.401572	0.835868	2.72443	-0.672037	0.385578	2.09019
ENSG00000248019.2	FAM13A-AS1	chr4	89630940	89651254	antisense	+	2.29978	2.56602	3.89459	1.59878	0.158038	0.759973	-0.524525
ENSG00000267751.1	AC009005.2	chr19	567212	572215	antisense	-	5.60277	7.81424	17.6207	10.2784	0.479966	1.65306	0.875406
ENSG00000243885.1	RP11-278L15.2	chr3	149101966	149103587	lincRNA	-	11.5281	36.1764	44.6227	33.3926	1.64989	1.95262	1.53437
ENSG00000272686.1	RP11-390E23.6	chr7	123389122	123391220	antisense	+	32.6594	13.4581	34.4773	23.2204	-1.27903	0.0781494	-0.492103
ENSG00000267040.2	RP11-35G9.3	chr18	55297534	55405276	antisense	+	0.317979	0.544282	0.398618	0.703358	0.775422	0.326077	1.14533
ENSG00000261189.1	RP3-512B11.3	chr6	7540684	7541571	antisense	-	66.7146	46.5238	89.1935	36.6151	-0.520034	0.418936	-0.865561
ENSG00000239911.1	PRKAG2-AS1	chr7	151574127	151576299	antisense	+	35.8485	21.9992	32.262	7.47644	-0.704459	-0.152079	-2.26149
ENSG00000272168.1	CASC15	chr6	21665003	22214734	lincRNA	+	0.0453242	0.0592633	0.115132	0.162468	0.386856	1.34494	1.8418
ENSG00000269386.1	RAB11B-AS1	chr19	8439257	8455569	antisense	-	2.10028	3.99447	4.01864	2.32287	0.927425	0.93613	0.145327
ENSG00000242759.2	LINC00882	chr3	106555658	106959488	lincRNA	-	0.0539871	0.0806747	0.179118	0.20106	0.579501	1.73023	1.89694
ENSG00000273156.1	RP11-127B20.2	chr4	83266029	83266693	lincRNA	-	126.645	114.484	64.6806	12.228	-0.145639	-0.969379	-3.37252
ENSG00000236255.1	AC009404.2	chr2	118591513	118599234	lincRNA	+	10.8913	4.78212	7.90458	4.2064	-1.18746	-0.462419	-1.37252
ENSG00000272462.2	U91328.19	chr6	25992890	26002003	lincRNA	+	5.81003	8.34164	5.705	2.37592	0.521786	-0.0263199	-1.29006
ENSG00000255224.1	CTD-3065J16.9	chr8	145132905	145134168	antisense	-	19.7277	39.5521	41.1636	62.1438	1.00353	1.06114	1.65538
ENSG00000253130.1	CTD-3023L14.2	chr8	8418901	8427198	lincRNA	+	1.87689	4.45013	10.8975	6.85017	1.2455	2.53758	1.86779
ENSG00000232586.1	RP11-46A10.4	chr1	180918835	180924023	antisense	-	6.00331	15.9085	11.7639	4.17343	1.40597	0.97054	-0.524525
ENSG00000244041.3	LINC01011	chr6	2988201	2991407	lincRNA	+	6.80026	19.6462	20.4467	14.3512	1.53059	1.58821	1.07751
ENSG00000227540.1	RP11-152N13.5	chr10	75012549	75014107	antisense	+	47.9772	22.3048	40.6237	24.32	-1.105	-0.240027	-0.980204
ENSG00000259727.1	RP11-1069G10.2	chr15	63188011	63191742	lincRNA	+	2.5043	15.7175	22.4164	10.881	2.64989	3.16207	2.11933
ENSG00000232442.1	CTD-3184A7.4	chr20	62258580	62260177	antisense	+	31.2037	28.5601	28.3083	42.368	-0.127717	-0.140491	0.44126
ENSG00000247081.3	RP11-318M2.2	chr8	104169218	104311000	antisense	-	0.307537	0.428925	0.350744	0.343601	0.479966	0.189658	0.159974
ENSG00000247796.2	CTD-2366F13.1	chr5	52405672	52410956	antisense	+	14.7356	11.9201	8.98349	3.58541	-0.30591	-0.713958	-2.0391
ENSG00000242687.2	AC004893.11	chr7	98610788	98645863	antisense	+	1.50953	1.30037	2.19114	0.694461	-0.21518	0.537581	-1.12013
ENSG00000236137.1	RP11-27K13.3	chr1	117568104	117602112	antisense	-	0.641073	1.66049	1.26288	2.30792	1.37305	0.978154	1.84803
ENSG00000236423.1	RP13-15E13.1	chr1	3816936	3833789	lincRNA	+	2.21766	3.09299	2.41426	4.336	0.479966	0.122543	0.967329
ENSG00000254670.1	CTC-497E21.3	chr11	13022637	13030706	lincRNA	-	3.85986	5.38338	8.12395	7.37915	0.479966	1.07363	0.934907
ENSG00000236432.3	AC097662.2	chr2	228085768	228189917	antisense	-	0.388758	0.52135	0.390667	0.649663	0.423382	0.00706627	0.74082
ENSG00000224950.1	RP5-1086K13.1	chr1	117035645	117041834	lincRNA	-	10.5679	4.56213	5.11324	14.431	-1.21191	-1.04738	0.44948
ENSG00000182057.4	Z83851.3	chr22	42665759	42671202	lincRNA	+	7.43868	5.98546	10.3822	13.4254	-0.313583	0.480997	0.851851
ENSG00000223396.2	RPS10P7	chr1	201487831	201499602	lincRNA	+	2.38133	5.53545	5.95302	2.29927	1.21693	1.32185	-0.0505934
ENSG00000234817.2	RP3-400B16.1	chr6	4136306	4157619	lincRNA	+	1.31519	1.6305	3.07569	3.30166	0.310041	1.22564	1.32792
ENSG00000272367.1	CTC-428H11.2	chr5	86672073	86672997	antisense	-	37.0776	49.3619	22.0171	114.234	0.412851	-0.751926	1.62337
ENSG00000223768.1	LINC00205	chr21	46713200	46717269	lincRNA	+	12.2468	11.743	9.99939	15.9634	-0.0606027	-0.292494	0.382366
ENSG00000261211.1	RP1-80N2.3	chr6	6680542	6683866	lincRNA	-	8.43281	16.3352	14.2806	19.5413	0.953897	0.759973	1.21244
ENSG00000231064.1	RP11-263K19.4	chr1	155166659	155175286	antisense	+	4.33224	6.79749	7.33647	3.76465	0.649891	0.759973	-0.202596
ENSG00000249199.1	CTD-2139B15.5	chr5	17369334	17375686	lincRNA	-	0.980642	4.44506	4.98203	21.3041	2.18041	2.34494	4.44126
ENSG00000236054.1	LL22NC03-104C7.1	chr22	32979286	32980190	antisense	+	10.3358	33.636	92.5171	74.8471	1.70236	3.16207	2.8563
ENSG00000254837.1	AP001372.2	chr11	74204411	74209578	lincRNA	+	12.0554	8.82726	10.9368	6.80939	-0.449645	-0.140491	-0.824085
ENSG00000273281.1	RP11-339B21.14	chr9	131068269	131068629	lincRNA	-	129.772	138.762	169.531	105.252	0.096637	0.385578	-0.302132
ENSG00000225113.1	RP5-1160K1.3	chr1	110138847	110140403	antisense	+	36.0291	20.9376	29.0542	45.2238	-0.783069	-0.310416	0.327918
ENSG00000270277.1	RP11-65L3.2	chr2	179413611	179415408	antisense	+	24.2645	31.4246	21.384	33.1343	0.37305	-0.182311	0.44948
ENSG00000227811.2	RP4-773A18.4	chr1	112282463	112290420	antisense	+	1.56567	4.36732	4.26119	14.966	1.47997	1.44447	3.25684
ENSG00000261737.1	RP4-612B15.3	chr1	87169185	87170145	antisense	-	42.1758	36.1988	80.0565	42.2886	-0.220474	0.924604	0.0038544
ENSG00000240032.1	RP11-274H2.3	chr3	145784131	145786972	antisense	-	24.1181	9.93841	21.4823	15.2424	-1.27903	-0.166963	-0.662028
ENSG00000132832.5	RP11-445H22.3	chr20	43285092	43324737	antisense	-	0.15712	1.64353	1.71049	1.09228	3.38686	3.44447	2.7974
ENSG00000257261.1	RP11-96H19.1	chr12	46777462	46850051	lincRNA	+	0.171625	1.10707	0.778499	0.410133	2.68942	2.18144	1.25684
ENSG00000245213.2	RP11-10K16.1	chr4	174053079	174090803	antisense	-	0.908167	1.61207	1.37816	1.07616	0.827889	0.601711	0.244863
ENSG00000182310.8	LINC00085	chr19	52196593	52215640	processed_transcript	+	4.08794	2.73671	2.49219	0.99466	-0.578928	-0.713958	-2.0391
ENSG00000266088.1	RP5-1028K7.2	chr17	38673278	38683254	lincRNA	+	0.624402	4.57202	5.89123	7.59635	2.87228	3.23802	3.60476
ENSG00000234494.3	AC003665.1	chr17	45974696	46018776	antisense	-	0.70656	0.83763	1.282	1.53498	0.2455	0.859509	1.11933
ENSG00000262879.1	RP11-156P1.3	chr17	45061411	45177689	processed_transcript	-	0.241066	0.504326	0.485994	0.372414	1.06493	1.01151	0.627479
ENSG00000231889.3	TRAF3IP2-AS1	chr6	111804714	111919505	antisense	+	0.406981	0.302731	0.49229	0.471547	-0.426925	0.274547	0.212441
ENSG00000261428.1	RP11-16P6.1	chr2	223431624	223434438	antisense	-	24.3495	12.3493	12.8524	21.1593	-0.979466	-0.921851	-0.202596
ENSG00000229124.2	VIM-AS1	chr10	17256238	17271984	antisense	-	3.36256	1.24142	3.44532	4.46896	-1.43757	0.0350806	0.41038
ENSG00000236810.1	RP5-886K2.3	chr1	24086872	24104777	antisense	-	1.73947	2.54736	4.41858	1.51157	0.550355	1.34494	-0.202596
ENSG00000261423.1	RP11-1007O24.3	chr15	72700119	72767509	lincRNA	-	0.831894	0.515667	1.1069	0.32129	-0.689959	0.41205	-1.37252
ENSG00000260942.1	CAPN10-AS1	chr2	241522117	241526116	antisense	-	12.4612	7.06052	9.60918	19.6268	-0.819595	-0.374956	0.655385
ENSG00000271335.1	RP11-324I22.4	chr10	35603480	35625329	antisense	-	1.14038	2.38575	1.75876	3.22066	1.06493	0.625044	1.49784
ENSG00000269293.2	ZSCAN16-AS1	chr6	28089573	28105071	antisense	-	3.81829	2.24228	4.66727	1.39707	-0.767962	0.289653	-1.45052
ENSG00000234028.3	AC062029.1	chr2	88927057	88931339	antisense	+	5.09146	8.62278	13.7251	15.8014	0.760074	1.43067	1.6339
ENSG00000267745.1	RP11-686D22.8	chr17	33733703	33736787	processed_transcript	-	11.1089	14.7894	20.5226	13.1638	0.412851	0.885504	0.244863
ENSG00000272579.1	RP11-101E13.5	chr1	193059996	193060686	antisense	-	76.7345	97.5793	58.9674	35.3018	0.346699	-0.379957	-1.12013
ENSG00000227398.3	KIF9-AS1	chr3	47205987	47288091	antisense	+	0.341404	0.3968	0.523092	1.05485	0.216931	0.615583	1.62748
ENSG00000259877.1	RP11-46C24.7	chr16	89281638	89284061	antisense	-	20.5664	18.8239	23.3225	13.4039	-0.127717	0.181437	-0.617634
ENSG00000270006.1	RP11-178L8.7	chr16	87351115	87351643	antisense	+	17.6961	49.3619	115.59	164.028	1.47997	2.70751	3.21244
ENSG00000248866.1	USP46-AS1	chr4	53525573	53527835	lincRNA	+	22.0302	23.0443	8.99371	29.9124	0.0649282	-1.29249	0.44126
ENSG00000265752.2	RP11-403A21.1	chr18	21537718	21562520	lincRNA	-	0.627876	1.22599	1.73163	3.92843	0.965393	1.46358	2.6454
ENSG00000269990.1	CTD-3074O7.12	chr11	66303369	66305407	lincRNA	-	15.2822	9.59143	24.401	43.8241	-0.672037	0.675085	1.51987
ENSG00000247400.3	DNAJC3-AS1	chr13	96300987	96329179	lincRNA	-	1.3257	1.61785	2.00449	1.44002	0.287321	0.596475	0.119332
ENSG00000267161.1	AC005943.5	chr19	1573595	1575474	lincRNA	-	14.9179	24.2738	36.0897	18.7249	0.702358	1.27455	0.327918
ENSG00000233461.1	RP11-295G20.2	chr1	231658134	231664302	antisense	-	8.58411	4.57766	8.7954	8.33705	-0.907057	0.0350806	-0.0421318
ENSG00000205559.3	CHKB-AS1	chr22	51021455	51022306	antisense	+	29.2787	66.3573	50.4676	63.6068	1.18041	0.785508	1.11933
ENSG00000270102.1	RP11-498E2.8	chr9	125093146	125093622	lincRNA	+	130.862	100.383	94.9756	62.5445	-0.382531	-0.462419	-1.06509
ENSG00000230479.1	AP000695.6	chr21	37802658	37853368	antisense	+	0.491346	0.985097	1.60471	0.320229	1.00353	1.70751	-0.617634
ENSG00000272644.1	RP11-33O4.1	chr2	219934076	219934531	lincRNA	-	82.1411	138.43	49.6795	130.862	0.752984	-0.725453	0.671873
ENSG00000226800.5	CACTIN-AS1	chr19	3607245	3613928	antisense	+	3.72829	5.52487	7.10292	10.9344	0.567429	0.929898	1.55229
ENSG00000244701.1	RP5-894A10.2	chr7	141352181	141356610	antisense	-	9.84494	14.7116	10.7177	4.88863	0.579501	0.122543	-1.00995
ENSG00000255893.1	RP11-685N10.1	chr11	94206074	94206736	antisense	-	65.8659	124.672	68.2906	4.08832	0.920538	0.0521542	-4.00995
ENSG00000185065.6	AC000068.5	chr22	19435416	19437628	antisense	+	21.1201	25.529	23.5034	9.78832	0.273515	0.154252	-1.10949
ENSG00000253824.1	KB-173C10.2	chr8	101393488	101426687	lincRNA	-	0.0938136	1.11216	2.5873	1.30436	3.56743	4.78551	3.7974
ENSG00000228265.1	RP5-1125A11.1	chr20	32570858	32582163	lincRNA	-	3.58149	4.80302	3.39913	4.06988	0.423382	-0.0753959	0.184427
ENSG00000270038.1	RP11-1070N10.7	chr14	96110845	96111569	lincRNA	+	30.1127	53.9981	65.5646	97.1937	0.842536	1.12254	1.69049
ENSG00000254761.1	RP11-672A2.1	chr11	76423440	76430652	lincRNA	-	3.45482	7.52886	8.46246	4.50328	1.12382	1.29247	0.382366
ENSG00000236200.1	KDM4A-AS1	chr1	44165436	44173809	antisense	-	5.95154	3.63155	6.74913	5.1718	-0.712679	0.181437	-0.202596
ENSG00000224818.1	RP11-134G8.8	chr1	201433511	201434274	lincRNA	-	36.7374	65.4709	41.4756	88.6786	0.833603	0.175011	1.27133
ENSG00000273344.1	PAXIP1-AS1	chr7	154795158	154797413	lincRNA	+	31.7667	17.3369	14.0336	19.2033	-0.873671	-1.17863	-0.726158
ENSG00000253190.2	AC084082.3	chr8	67024902	67027440	lincRNA	+	42.9504	6.8461	18.7032	6.39827	-2.64932	-1.19938	-2.74692
ENSG00000239569.2	KMT2E-AS1	chr7	104653872	104654768	antisense	-	20.8561	38.7844	60.5469	72.4947	0.895003	1.53758	1.7974
ENSG00000257732.1	RP11-818F20.5	chr12	104656092	104674500	antisense	-	0.676775	2.0058	3.06989	3.52864	1.56743	2.18144	2.38237
ENSG00000224281.4	SLC25A5-AS1	chrX	118599997	118603061	processed_transcript	-	18.2968	11.3416	25.083	1.76663	-0.689959	0.455119	-3.37252
ENSG00000205913.2	SRRM2-AS1	chr16	2787077	2802601	antisense	-	2.00626	4.89677	1.60169	2.44077	1.28732	-0.324915	0.28283
ENSG00000248275.1	TRIM52-AS1	chr5	180688213	180699308	antisense	+	3.64928	5.67696	4.68586	1.21968	0.637507	0.360703	-1.58111
ENSG00000226266.2	AC009961.3	chr2	160527219	160568946	lincRNA	-	0.223921	0.520508	1.30012	2.14042	1.21693	2.53758	3.25684
ENSG00000259450.1	RP11-265N7.1	chr15	39480639	39486510	lincRNA	-	0.530492	8.50865	9.62535	9.68078	4.00353	4.18144	4.18972
ENSG00000232694.2	XX-CR54.3	chr1	248881947	248885506	lincRNA	-	15.752	10.9847	11.4323	12.1673	-0.520034	-0.462419	-0.372521
ENSG00000259071.1	RP11-247L20.4	chr14	50793244	50794627	lincRNA	-	20.268	32.9793	16.3443	58.7087	0.702358	-0.310416	1.53437
ENSG00000251359.3	WWC2-AS2	chr4	184018170	184020352	lincRNA	-	12.8463	22.8938	18.6469	23.5669	0.833603	0.537581	0.875406
ENSG00000273066.1	RP11-216L13.19	chr9	139693675	139704494	processed_transcript	+	7.77262	2.81051	3.55182	2.75175	-1.46757	-1.12984	-1.49805
ENSG00000245522.2	RP11-540A21.2	chr11	9776317	9781080	lincRNA	-	2.61559	14.136	9.96615	7.38696	2.43416	1.9299	1.49784
ENSG00000250629.1	RP11-122C5.3	chr5	38783682	38792856	antisense	+	1.01848	3.31447	5.17427	9.14547	1.70236	2.34494	3.16664
ENSG00000254290.1	RP11-150O12.3	chr8	37454998	37457376	lincRNA	-	1.30972	22.8335	17.11	28.4532	4.12382	3.70751	4.44126
ENSG00000272198.1	RP11-309G3.3	chr1	181060245	181062035	lincRNA	+	20.8794	24.2673	22.7305	27.2159	0.216931	0.122543	0.382366
ENSG00000247137.4	RP11-727A23.5	chr11	82895533	82904836	processed_transcript	-	5.0218	3.50198	5.10252	4.94572	-0.520034	0.0230078	-0.0220242
ENSG00000271204.1	RP11-138A9.1	chr7	130614968	130616965	lincRNA	-	15.596	6.52556	14.7148	52.8554	-1.257	-0.0839074	1.76088
ENSG00000233221.2	AC133785.1	chr2	131588551	131594567	antisense	-	2.58853	9.02562	6.38749	9.44745	1.80189	1.30312	1.86779
ENSG00000237505.2	RP11-76N22.2	chr1	89003196	89150887	antisense	-	0.168705	0.0735294	0.244881	0.714684	-1.19811	0.537581	2.08281
ENSG00000261659.2	LA16c-313D11.12	chr16	739001	742554	processed_transcript	+	13.1488	7.94681	7.6344	20.567	-0.726485	-0.784347	0.6454
ENSG00000258727.1	RP11-66N24.3	chr14	24030306	24037282	antisense	+	5.35754	7.16088	7.12861	3.87969	0.418565	0.41205	-0.465631
ENSG00000225855.2	RUSC1-AS1	chr1	155286654	155293967	antisense	-	5.11065	8.61286	5.25463	3.33081	0.752984	0.0400813	-0.617634
ENSG00000231595.1	AC005224.2	chr17	14113805	14121239	antisense	+	8.37912	2.62945	4.56097	8.37353	-1.67204	-0.877457	-0.000962612
ENSG00000231131.2	RP11-346D6.6	chr10	54210634	54230293	lincRNA	-	0.158427	1.87816	2.52959	3.71711	3.56743	3.99701	4.55229
ENSG00000225439.2	BOLA3-AS1	chr2	74375136	74377188	antisense	+	15.178	14.8182	20.9298	31.6546	-0.0346075	0.46358	1.06044
ENSG00000236404.4	RP11-125B21.2	chr9	2422702	2641395	antisense	-	0.113932	0.158902	0.382433	0.0618783	0.479966	1.74703	-0.880668
ENSG00000228989.1	AC133528.2	chr2	242629829	242633704	antisense	+	5.62623	17.9359	12.8333	3.49222	1.67261	1.18966	-0.688023
ENSG00000263126.1	CTC-479C5.10	chr16	67916364	67920270	lincRNA	+	6.37894	16.1254	8.10186	10.3935	1.33795	0.344936	0.704294
ENSG00000236859.2	AC018737.1	chr2	122407226	122485784	antisense	+	0.317169	0.552948	0.719347	0.447874	0.801894	1.18144	0.497843
ENSG00000259605.3	AC074212.5	chr19	46268043	46273064	antisense	+	7.44358	4.75825	4.95212	17.249	-0.645565	-0.58795	1.21244
ENSG00000267896.1	AC018766.4	chr19	50363139	50363771	antisense	-	19.7121	65.2952	42.9193	132.754	1.72789	1.12254	2.7516
ENSG00000225361.3	PPP1R26-AS1	chr9	138354573	138372623	antisense	-	2.41569	3.00821	1.87846	1.79932	0.316467	-0.362883	-0.424989
ENSG00000229334.1	AC046143.3	chr3	194353652	194366130	antisense	+	1.248	2.61091	3.98535	5.20558	1.06493	1.67508	2.06044
ENSG00000270103.2	RNU11	chr1	28975112	28975245	lincRNA	+	327.844	212.293	220.943	508.735	-0.62695	-0.569334	0.633905
ENSG00000237923.1	XXbac-BPG27H4.8	chr6	30807303	30815936	lincRNA	-	2.88615	1.5095	6.28403	8.46458	-0.935072	1.12254	1.55229
ENSG00000203497.2	PDCD4-AS1	chr10	112629626	112631991	antisense	-	5.26768	27.5508	25.806	4.57754	2.38686	2.29247	-0.202596
ENSG00000229425.1	AJ006998.2	chr21	16742841	16774624	lincRNA	-	0.391973	1.84507	1.49353	1.10701	2.23485	1.9299	1.49784
ENSG00000231187.2	RP11-38L15.3	chr10	46951472	46966835	antisense	+	1.21637	2.96885	3.97262	1.93785	1.28732	1.70751	0.671873
ENSG00000259326.1	RP11-102L12.2	chr15	38795054	38797182	antisense	+	13.1723	11.2271	20.1823	33.0678	-0.230528	0.615583	1.32792
ENSG00000270346.1	RP1-90J20.12	chr6	3020388	3022984	lincRNA	+	15.5966	12.5496	7.83658	29.1915	-0.313583	-0.992934	0.904319
ENSG00000224687.1	RASAL2-AS1	chr1	178060643	178063119	lincRNA	-	13.8367	11.4035	26.475	12.0239	-0.279026	0.93613	-0.202596
ENSG00000260083.1	MIR4519	chr16	30886543	30906541	antisense	+	2.33612	1.41189	3.05187	1.21803	-0.726485	0.385578	-0.939562
ENSG00000251151.2	HOXC-AS3	chr12	54375293	54379303	antisense	-	10.0969	7.58278	14.6561	7.42423	-0.413119	0.537581	-0.443605
ENSG00000236345.1	RP11-59D5__B.2	chr6	64516729	64532535	antisense	+	0.394093	2.47341	4.86234	1.71231	2.64989	3.62504	2.11933
ENSG00000225377.1	RP5-1103G7.4	chr20	300957	328868	antisense	-	1.22746	1.24506	1.86269	1.35755	0.0205341	0.601711	0.145327
ENSG00000249572.1	CTD-2203K17.1	chr5	33424131	33440725	antisense	-	2.25227	2.35595	2.8606	2.12029	0.0649282	0.344936	-0.0871193
ENSG00000268362.1	CTD-2017D11.1	chr19	24216247	24249711	lincRNA	+	1.02378	1.10336	1.01322	1.69842	0.107997	-0.01496	0.730289
ENSG00000230061.1	AP001065.2	chr21	45834473	45845155	antisense	-	2.6241	3.25321	3.17415	6.08082	0.310041	0.274547	1.21244
ENSG00000249356.1	RP11-21I10.2	chr4	119990479	119991452	lincRNA	-	80.0236	26.7863	46.4629	19.471	-1.57893	-0.784347	-2.0391
ENSG00000264920.1	RP11-6N17.4	chr17	45968621	45973178	processed_transcript	-	5.46766	7.62581	14.3849	6.53306	0.479966	1.39556	0.256835
ENSG00000226696.1	LENG8-AS1	chr19	54955991	54960223	antisense	-	5.88756	9.23787	14.4214	6.39525	0.649891	1.29247	0.119332
ENSG00000229127.1	AC007038.7	chr2	210895457	210929080	antisense	+	1.85261	0.775157	2.01685	0.0804946	-1.257	0.122543	-4.52452
ENSG00000259172.1	RP11-299G20.2	chr15	101835624	101845942	antisense	+	2.41482	6.31496	4.3815	1.31153	1.38686	0.859509	-0.880668
ENSG00000244968.2	LIFR-AS1	chr5	38556888	38671318	antisense	+	0.4627	0.246745	0.414828	0.283821	-0.907057	-0.157564	-0.705097
ENSG00000224559.2	LINC01087	chr2	132394598	132407188	lincRNA	+	1.48428	4.14029	3.59082	2.79461	1.47997	1.27455	0.912881
ENSG00000235523.1	RP11-63P12.7	chr9	74872252	74872699	lincRNA	+	27.8704	145.767	91.0236	66.6022	2.38686	1.70751	1.25684
ENSG00000272030.1	RP1-178F15.4	chr1	153603914	153606873	antisense	-	5.26279	21.2862	16.8061	6.4026	2.01602	1.67508	0.28283
ENSG00000272599.1	RP11-152N13.16	chr10	74884331	74885163	antisense	-	56.1512	36.5468	73.3549	22.7708	-0.61957	0.385578	-1.30213
ENSG00000183674.7	LINC00518	chr6	10429488	10435107	lincRNA	-	3.3257	4.63839	14.0798	4.81664	0.479966	2.0819	0.534369
ENSG00000265702.1	RP11-156L14.1	chr17	60776605	60815283	antisense	+	0.0805243	0.336924	1.51949	2.09923	2.06493	4.23802	4.70429
ENSG00000273314.1	RP5-1136G13.2	chr7	148393559	148395756	antisense	-	12.7586	25.7033	21.6062	8.62325	1.01048	0.759973	-0.565167
ENSG00000263272.1	CTC-524C5.2	chr17	5328459	5336196	antisense	-	6.44078	4.77223	6.1353	2.79847	-0.432571	-0.0701016	-1.2026
ENSG00000229656.2	RP11-462L8.1	chr10	33247773	33371030	lincRNA	+	0.0758055	0.281938	0.513494	0.329369	1.895	2.75997	2.11933
ENSG00000237380.2	HOXD-AS2	chr2	176986339	177001826	antisense	-	2.61437	2.52435	2.91912	1.92233	-0.050549	0.159069	-0.443605
ENSG00000271147.3	RP4-769N13.6	chrX	101854440	101969599	processed_transcript	+	0.243408	0.226323	0.235544	0.681559	-0.104997	-0.0473815	1.48546
ENSG00000227896.2	RP11-77P6.2	chr10	88281702	88284858	antisense	+	18.7503	8.25827	11.4597	12.0059	-1.183	-0.710347	-0.643169
ENSG00000229980.4	TOB1-AS1	chr17	48944040	48987098	processed_transcript	+	0.361665	0.756628	0.839953	1.57141	1.06493	1.21565	2.11933
ENSG00000253666.1	KB-1615E4.2	chr8	101487903	101513376	antisense	+	0.366802	1.53475	2.75087	0.956237	2.06493	2.90681	1.38237
ENSG00000272604.1	RP11-251G23.5	chr7	105211530	105214107	antisense	+	12.0858	14.3278	18.4202	13.6531	0.2455	0.60797	0.175915
ENSG00000272870.1	RP11-798M19.6	chr4	174284931	174291597	antisense	-	1.8689	7.49389	2.03458	11.3683	2.00353	0.122543	2.60476
ENSG00000255774.1	AP000439.3	chr11	69291901	69294708	lincRNA	-	3.32866	19.3438	21.7425	5.78512	2.53886	2.70751	0.797404
ENSG00000243155.1	RP11-46A10.5	chr1	180913178	180945618	antisense	-	0.576051	1.07123	1.25424	1.75203	0.895003	1.12254	1.60476
ENSG00000272345.1	RP1-30M3.5	chr6	24701135	24702021	antisense	-	38.6678	49.0277	43.3715	36.6565	0.342462	0.165612	-0.0770656
ENSG00000238120.1	CTA-941F9.9	chr22	46000312	46001501	antisense	-	13.0972	18.2668	53.231	38.6964	0.479966	2.02301	1.56294
ENSG00000234147.1	RP3-460G2.2	chr6	141167095	141174061	lincRNA	-	4.02392	8.10653	3.24493	5.82789	1.01048	-0.310416	0.534369
ENSG00000236197.2	AC002429.5	chr7	94784025	94843644	antisense	-	0.156721	1.05647	0.720373	0.408565	2.75298	2.20055	1.38237
ENSG00000272638.1	GS1-114I9.1	chr7	30464288	30465028	antisense	+	21.044	52.8306	18.3277	113.379	1.32796	-0.199385	2.42967
ENSG00000272106.1	RP11-345P4.9	chr1	1549138	1551175	antisense	-	12.2318	23.4572	27.742	5.31462	0.939397	1.18144	-1.2026
ENSG00000226920.1	RP5-1068B5.3	chr1	229576031	229576767	lincRNA	-	84.6336	50.1668	49.1395	22.0636	-0.7545	-0.784347	-1.93956
ENSG00000188185.7	LINC00265	chr7	39773231	39832691	lincRNA	+	0.36666	0.767078	0.98841	0.227587	1.06493	1.43067	-0.688023
ENSG00000268364.1	SMC5-AS1	chr9	72808913	72873782	antisense	-	0.480124	0.803561	0.627226	0.292055	0.743	0.385578	-0.71717
ENSG00000250838.1	RP11-501C14.5	chr17	47072628	47074854	antisense	-	4.19746	3.90283	4.06185	58.3605	-0.104997	-0.0473815	3.7974
ENSG00000228109.1	MFI2-AS1	chr3	196726331	196731615	antisense	+	4.12597	4.52142	7.70014	11.7806	0.132042	0.900151	1.51361
ENSG00000272606.1	RP11-554J4.1	chr2	55845044	55845508	antisense	+	67.1232	56.1705	121.79	69.9949	-0.257	0.859509	0.0604379
ENSG00000234405.1	LL0XNC01-250H12.3	chrX	102752451	102755245	antisense	+	10.0324	19.4338	16.1805	4.84336	0.953897	0.689584	-1.05059
ENSG00000272341.1	RP1-151F17.2	chr6	16764577	16767114	lincRNA	+	8.59347	18.8342	19.6016	8.53439	1.13204	1.18966	-0.0099514
ENSG00000270109.1	RP11-393M11.2	chr4	57330324	57330745	lincRNA	+	118.366	77.3845	96.645	64.2867	-0.613144	-0.292494	-0.880668
ENSG00000234264.1	RP4-694A7.4	chr1	68962359	69004310	antisense	+	0.81666	0.724821	1.50871	0.38709	-0.172111	0.885504	-1.07707
ENSG00000267940.1	RP11-290F24.6	chr11	6223131	6224483	lincRNA	-	11.5182	33.7355	18.391	44.0402	1.55036	0.675085	1.93491
ENSG00000249332.1	RP1-251I12.1	chr5	15112486	15117116	lincRNA	-	3.36341	7.97467	15.1345	3.5073	1.2455	2.16985	0.0604379
ENSG00000234155.1	RP11-30P6.6	chr6	86096937	86099904	lincRNA	-	3.14916	9.51636	12.1897	24.6291	1.59544	1.95262	2.96733
ENSG00000271141.1	RP11-171I2.4	chr2	179481308	179481850	lincRNA	+	45.9707	32.0579	41.7051	164.785	-0.520034	-0.140491	1.8418
ENSG00000237864.1	LINC00322	chr21	44742297	44751919	lincRNA	-	0.647374	4.96595	7.75242	0.281279	2.9394	3.58198	-1.2026
ENSG00000189229.10	AC069277.2	chr3	6532166	6777816	lincRNA	+	0.164823	0.0884154	0.220843	0.121193	-0.898546	0.422104	-0.443605
ENSG00000225783.2	MIAT	chr22	27042392	27072438	lincRNA	+	1.14024	1.0843	1.57987	0.990853	-0.0725753	0.470467	-0.202596
ENSG00000196421.3	LINC00176	chr20	62665697	62671315	lincRNA	+	10.5333	6.57222	6.43765	2.8905	-0.680499	-0.710347	-1.86556
ENSG00000242086.4	LINC00969	chr3	195384933	195460422	lincRNA	+	0.618869	0.4028	0.598874	0.322673	-0.61957	-0.0473815	-0.939562
ENSG00000248690.2	HAS2-AS1	chr8	122651533	122656933	antisense	+	2.88381	3.21767	3.76736	18.0431	0.158038	0.385578	2.6454
ENSG00000265393.1	CTD-2517M22.17	chr8	145737950	145739056	antisense	+	14.0801	49.0942	32.7004	29.365	1.80189	1.21565	1.06044
ENSG00000227906.3	SNAP25-AS1	chr20	10002620	10349424	antisense	-	0.071845	0.106466	0.0782143	0.163885	0.567429	0.122543	1.18972
ENSG00000259663.2	CTD-2314G24.2	chr5	50668570	50679166	antisense	-	5.87867	2.86966	4.69321	0.510847	-1.03461	-0.324915	-3.52452
ENSG00000233554.1	RP11-326F20.5	chr9	33166973	33179981	antisense	+	2.63374	4.34118	3.30166	0.416124	0.720974	0.326077	-2.66203
ENSG00000261801.1	LOXL1-AS1	chr15	74200424	74220589	antisense	-	0.617807	2.90811	1.79354	1.47638	2.23485	1.53758	1.25684
ENSG00000231806.2	PCAT7	chr9	97317351	97330409	antisense	+	0.715542	1.1643	2.07727	7.46155	0.702358	1.53758	3.38237
ENSG00000251603.1	RP11-164P12.4	chr4	152588376	152591654	antisense	+	3.80051	11.9264	9.65401	18.1642	1.64989	1.34494	2.25684
ENSG00000253982.1	CTD-2336O2.1	chr8	1710156	1712668	antisense	-	16.1181	8.6462	16.1973	18.3161	-0.898546	0.00706626	0.184427
ENSG00000259256.1	RP11-838N2.3	chr18	3347774	3350557	lincRNA	-	11.1912	11.7064	17.8689	9.72501	0.0649282	0.675085	-0.202596
ENSG00000224167.1	RP3-522D1.1	chr1	113392650	113420493	lincRNA	+	1.00674	1.09209	2.1108	0.777637	0.117396	1.0681	-0.372521
ENSG00000105663.10	KMT2B	chr19	36208921	36229779	processed_transcript	+	2.09048	2.29084	0.650231	1.94635	0.132042	-1.68481	-0.103061
ENSG00000254144.2	7SK	chr8	144624280	144624570	antisense	+	150.356	97.3622	163.685	83.9939	-0.62695	0.122543	-0.840026
ENSG00000250133.2	HOXC-AS2	chr12	54387594	54390569	antisense	-	7.32828	8.03065	9.87746	23.6532	0.132042	0.430666	1.69049
ENSG00000260369.2	CTD-2526A2.2	chr17	78427535	78428529	lincRNA	-	37.5998	48.0708	36.385	19.0596	0.354435	-0.0473815	-0.980204
ENSG00000246777.1	RP11-61A14.4	chr16	66785655	66788643	lincRNA	+	5.21171	8.72259	11.3475	22.6445	0.743	1.12254	2.11933
ENSG00000232194.1	RP1-313L4.3	chr1	167789644	167790462	antisense	+	7.61496	58.4136	33.1602	69.4815	2.9394	2.12254	3.18972
ENSG00000273237.1	CTB-119C2.1	chr7	26213153	26214565	antisense	-	19.8517	27.6874	22.4121	28.7514	0.479966	0.175011	0.534369
ENSG00000272452.1	RP11-391M1.4	chr3	40507957	40510078	lincRNA	+	35.2421	17.4082	13.8545	2.55207	-1.01753	-1.34694	-3.78756
ENSG00000263412.1	RP5-890E16.2	chr17	46122503	46125435	processed_transcript	-	13.8093	13.3338	12.3352	8.30772	-0.050549	-0.162859	-0.733111
ENSG00000248131.1	CT49	chr5	12574969	12804475	lincRNA	+	0.189987	0.160879	0.177283	0.0825481	-0.239926	-0.0998489	-1.2026
ENSG00000272758.1	RP11-299J3.8	chr3	122135054	122162027	antisense	+	1.15468	1.4494	1.42465	1.10374	0.327963	0.303116	-0.0650929
ENSG00000259780.2	RP11-304L19.12	chr16	2285690	2286914	lincRNA	-	25.4454	21.2934	20.3142	50.8569	-0.257	-0.324915	0.999037
ENSG00000267957.1	RP11-178G16.4	chr10	75880013	75880621	lincRNA	-	87.0836	53.5837	85.5092	4.45143	-0.700607	-0.0263199	-4.29006
ENSG00000271270.1	TMCC1-AS1	chr3	129612714	129637418	antisense	+	1.26073	0.615426	1.5555	2.41023	-1.03461	0.303116	0.934907
ENSG00000272221.1	XXbac-BPG181B23.7	chr6	31362066	31363272	lincRNA	-	23.2427	16.2084	37.4862	40.3951	-0.520034	0.689584	0.797404
ENSG00000235381.1	RP11-477D19.2	chr6	155574273	155577858	antisense	-	14.769	7.87588	3.78313	15.0989	-0.907057	-1.96492	0.0318688
ENSG00000235142.3	RP1-60O19.1	chr6	107165327	107235416	lincRNA	-	0.0444366	0.278893	0.193504	1.54459	2.64989	2.12254	5.11933
ENSG00000214783.5	POLR2J4	chr7	43980494	44058774	processed_transcript	-	0.0795738	0.138728	0.490893	1.0718	0.801894	2.62504	3.7516
ENSG00000233818.1	AP000695.4	chr21	37818029	37904706	antisense	+	0.215595	0.175404	0.521573	0.686945	-0.297642	1.27455	1.67187
ENSG00000213904.4	LIPE-AS1	chr19	42901280	43156507	antisense	+	0.0488117	0.153176	0.274552	0.0212083	1.64989	2.49178	-1.2026
ENSG00000236943.2	RP11-640M9.1	chr1	144456138	144521970	antisense	-	0.283861	0.461887	0.824068	0.452229	0.702358	1.53758	0.671873
ENSG00000273203.1	AC006946.16	chr22	17548711	17551565	lincRNA	+	8.73025	9.89314	14.2563	15.1729	0.180405	0.707506	0.797404
ENSG00000270019.1	RP11-141B14.1	chr2	114645780	114647327	lincRNA	-	12.0796	28.0792	29.2232	15.7455	1.21693	1.27455	0.382366
ENSG00000260276.1	RP11-77H9.2	chr16	8941962	8954274	antisense	+	2.78263	2.64611	4.95706	0.439647	-0.0725753	0.833037	-2.66203
ENSG00000269979.1	RP11-498E2.7	chr9	125086887	125087594	lincRNA	+	66.0789	52.2245	28.7748	53.5935	-0.339462	-1.19938	-0.302132
ENSG00000226029.1	RP4-798A10.2	chr1	16787443	16794976	lincRNA	+	2.89415	4.32482	2.70062	8.62276	0.579501	-0.0998489	1.57501
ENSG00000250320.1	CTD-2269F5.1	chr5	83680245	83786583	antisense	+	0.292888	0.306371	0.27634	0.432677	0.0649282	-0.0839074	0.562938
ENSG00000258325.1	RP4-816N1.6	chr12	2906043	2922068	antisense	-	0.777415	2.033	2.82111	2.70225	1.38686	1.85951	1.7974
ENSG00000229372.1	SZT2-AS1	chr1	43913447	43914315	antisense	-	39.4697	57.551	49.4792	3.11805	0.544096	0.326077	-3.66203
ENSG00000259891.1	CTA-204B4.2	chr8	141515912	141518142	antisense	-	16.7597	10.7135	13.1773	21.8459	-0.645565	-0.346942	0.382366
ENSG00000272277.1	RP1-40E16.12	chr6	3068279	3069128	antisense	-	44.0215	48.6061	34.6118	31.8783	0.142931	-0.346942	-0.465631
ENSG00000245105.1	A2M-AS1	chr12	9217773	9220651	antisense	+	3.24654	3.01866	15.7083	25.3908	-0.104997	2.27455	2.96733
ENSG00000254416.1	RP11-347E10.1	chr11	110225855	110277124	lincRNA	+	0.242994	0.76254	0.969966	0.527896	1.64989	1.99701	1.11933
ENSG00000224177.2	LINC00570	chr2	11534107	11543203	lincRNA	+	0.68481	2.62656	4.47312	6.84354	1.9394	2.70751	3.32097
ENSG00000248677.1	CTD-2044J15.1	chr5	6686438	6707824	lincRNA	-	0.4369	1.82805	0.951266	3.03728	2.06493	1.12254	2.7974
ENSG00000263843.1	RP11-649A18.12	chr17	73267450	73269976	antisense	+	7.3979	16.3367	14.3178	12.8573	1.14293	0.952618	0.797404
ENSG00000267272.1	RP5-1052I5.1	chr1	87595448	87634881	lincRNA	+	0.868808	0.99142	0.401261	1.16679	0.190459	-1.1145	0.425435
ENSG00000244578.1	RP11-548O1.3	chr3	138654031	138662862	lincRNA	-	2.11608	0.983773	3.32753	9.19421	-1.105	0.653058	2.11933
ENSG00000272853.1	RP11-398C13.6	chr10	14919687	14920685	lincRNA	-	15.6038	19.5865	27.1794	73.2211	0.327963	0.800615	2.23036
ENSG00000270964.1	RP11-502I4.3	chr15	67833410	67834942	lincRNA	-	12.1979	35.4426	22.132	12.3664	1.53886	0.859509	0.0197959
ENSG00000273145.1	CITF22-92A6.1	chr22	46409486	46411378	lincRNA	+	6.5846	29.8468	21.505	7.1524	2.18041	1.70751	0.119332
ENSG00000269473.1	CTD-2619J13.19	chr19	58951815	58957216	lincRNA	+	8.07318	4.82561	5.44074	7.01547	-0.742427	-0.569334	-0.202596
ENSG00000228439.3	TSTD3	chr6	99968569	99979794	antisense	+	3.88448	1.74141	2.41648	4.34	-1.15746	-0.684811	0.159974
ENSG00000268006.1	PTOV1-AS1	chr19	50341896	50354933	antisense	-	3.58348	2.16576	2.94754	1.45319	-0.726485	-0.281847	-1.30213
ENSG00000224699.4	LAMTOR5-AS1	chr1	110925441	110974982	antisense	+	0.50294	0.745296	0.912544	0.382416	0.567429	0.859509	-0.395242
ENSG00000260269.1	CTD-2323K18.1	chr15	75819491	75893546	processed_transcript	-	0.252341	0.322614	0.457853	0.730935	0.354435	0.859509	1.53437
ENSG00000261098.1	RP11-819C21.1	chr11	107182858	107186997	lincRNA	-	11.2872	11.0197	5.46127	3.92337	-0.0346075	-1.04738	-1.52452
ENSG00000224843.2	LINC00240	chr6	26924771	26991703	lincRNA	+	0.604923	0.454296	0.776753	0.0808722	-0.413119	0.360703	-2.90304
ENSG00000255989.1	RP11-711M9.1	chr2	74213653	74220867	lincRNA	+	5.18079	3.61285	5.0134	4.50203	-0.520034	-0.0473815	-0.202596
ENSG00000257303.1	RP11-977G19.11	chr12	56693926	56708592	antisense	+	2.12363	1.33283	1.54126	4.24443	-0.672037	-0.462419	0.999037
ENSG00000230082.1	PRRT3-AS1	chr3	9989088	9996471	antisense	+	3.79665	5.58941	2.75549	5.49872	0.557968	-0.462419	0.534369
ENSG00000212766.5	LINC00277	chr15	69365266	69388160	lincRNA	+	0.136041	0.853819	1.48101	3.19187	2.64989	3.44447	4.55229
ENSG00000258279.2	LINC00592	chr12	52604714	52617588	lincRNA	+	0.483846	2.6993	2.45812	4.20455	2.47997	2.34494	3.11933
ENSG00000260464.1	RP4-561L24.3	chr1	94312730	94314495	lincRNA	+	17.646	29.5333	12.8069	10.7339	0.743	-0.462419	-0.71717
ENSG00000224152.1	AC009506.1	chr2	160471807	160473593	antisense	+	6.9754	4.86433	15.1876	46.9768	-0.520034	1.12254	2.7516
ENSG00000251442.1	RP11-792D21.2	chr4	79567057	79603853	lincRNA	+	0.507857	0.76734	1.16719	0.956194	0.595443	1.20055	0.912881
ENSG00000270115.1	RP11-415J8.7	chr1	33726813	33727281	lincRNA	+	26.6198	27.8452	48.2995	179.275	0.0649282	0.859509	2.7516
ENSG00000245060.2	LINC00847	chr5	180257957	180262726	lincRNA	+	8.48998	5.92053	4.26583	9.08021	-0.520034	-0.992934	0.0969638
ENSG00000260196.1	RP1-239B22.5	chr11	17402196	17405078	antisense	+	11.8875	6.78256	10.1962	16.9037	-0.809541	-0.221411	0.507897
ENSG00000272752.1	STAG3L5P-PVRIG2P-PILRB	chr7	99933727	99965454	processed_transcript	+	0.392665	1.30068	1.42492	0.68244	1.72789	1.85951	0.797404
ENSG00000261526.1	CTB-31O20.2	chr19	1874881	1876168	lincRNA	-	29.0398	27.0014	26.3452	14.7205	-0.104997	-0.140491	-0.980204
ENSG00000232324.1	AC008440.10	chr19	54368017	54369394	lincRNA	+	11.3091	26.8139	26.2648	23.5858	1.2455	1.21565	1.06044
ENSG00000250548.2	RP11-47I22.2	chr14	62023031	62037371	lincRNA	-	0.434382	1.36313	1.26104	5.85081	1.64989	1.53758	3.7516
ENSG00000260774.1	CTD-2083E4.4	chr5	214013	217394	processed_transcript	-	8.29064	10.2783	4.01139	15.2094	0.310041	-1.04738	0.875406
ENSG00000272486.1	RP11-532M24.1	chr8	125591872	125592889	antisense	+	45.9368	21.3562	44.4527	13.3061	-1.105	-0.0473815	-1.78756
ENSG00000224271.1	RP11-191L9.4	chr22	48027423	48251349	lincRNA	+	0.222539	0.164888	0.111039	0.0725187	-0.432571	-1.00299	-1.61763
ENSG00000268816.1	CTD-3093M3.1	chr19	54697731	54698394	lincRNA	+	75.1618	39.3109	30.6844	53.068	-0.935072	-1.29249	-0.502157
ENSG00000260193.1	RP11-83N9.5	chr9	138999654	139001270	lincRNA	-	3.8546	20.1602	13.9877	38.5203	2.38686	1.85951	3.32097
ENSG00000179406.6	LINC00174	chr7	65841031	65866325	lincRNA	-	0.369398	0.944539	1.16176	2.46101	1.35443	1.65306	2.736
ENSG00000231312.2	AC007246.3	chr2	39663778	39892483	antisense	+	0.0680903	0.113959	0.16802	0.177508	0.743	1.30312	1.38237
ENSG00000235560.3	AC002310.12	chr16	30546073	30548465	antisense	+	15.6247	6.35597	9.44991	22.6293	-1.29764	-0.725453	0.534369
ENSG00000235245.1	RP11-122K13.12	chr10	135108691	135109481	antisense	-	47.3091	27.4927	48.6419	34.2591	-0.783069	0.0400813	-0.465631
ENSG00000253775.1	AC100802.3	chr8	19936816	19975953	antisense	+	0.15916	0.832432	0.346539	1.798	2.38686	1.12254	3.49784
ENSG00000237424.1	FOXD2-AS1	chr1	47897805	47900313	antisense	-	13.6602	11.258	9.91412	15.1079	-0.279026	-0.462419	0.145327
ENSG00000228873.1	AC012307.2	chr2	96811341	96812751	lincRNA	-	2.20888	26.1863	22.4439	32.6312	3.56743	3.34494	3.88487
ENSG00000249592.1	RP11-440L14.1	chr4	756175	775637	antisense	-	0.960184	1.00438	1.85832	2.50316	0.0649282	0.952618	1.38237
ENSG00000234753.1	RP11-328M4.2	chr6	41462591	41516359	antisense	-	0.579251	0.484733	1.09305	0.0503361	-0.257	0.916093	-3.52452
ENSG00000206195.6	AP000525.9	chr22	16147979	16193004	processed_transcript	-	0.760904	0.482382	0.652647	0.901656	-0.657538	-0.221411	0.244863
ENSG00000261971.2	RP11-473M20.7	chr16	3101992	3109371	antisense	-	5.06494	2.64905	4.28864	5.13492	-0.935072	-0.240027	0.0197959
ENSG00000226472.3	RP11-551L14.4	chr12	31149973	31158938	lincRNA	-	0.347409	2.1804	1.26069	10.2644	2.64989	1.85951	4.88487
ENSG00000228192.3	RP11-342M1.3	chr1	43300352	43312093	antisense	-	0.530537	0.924932	2.88785	6.22389	0.801894	2.44447	3.55229
ENSG00000266278.1	RP11-41O4.2	chr18	68047376	68051827	lincRNA	-	2.79894	10.2472	5.5863	7.29671	1.87228	0.997013	1.38237
ENSG00000260805.1	RP11-61J19.4	chr1	212731175	212733073	lincRNA	+	4.92284	13.7319	22.628	19.9634	1.47997	2.20055	2.0198
ENSG00000273306.1	RP11-527J8.1	chr2	100021680	100022305	antisense	+	54.8155	55.6013	47.0167	34.6428	0.0205341	-0.221411	-0.662028
ENSG00000260136.1	CTD-2270L9.4	chr16	23464079	23468927	lincRNA	+	3.21217	7.16807	7.92638	5.58265	1.15804	1.30312	0.797404
ENSG00000243479.3	MNX1-AS1	chr7	156803499	156809120	antisense	+	4.98677	9.65987	4.82566	0.962985	0.953897	-0.0473815	-2.37252
ENSG00000272091.1	RP4-758J24.5	chr1	54492356	54494172	lincRNA	-	10.2903	27.5079	21.1603	2.98069	1.41857	1.04008	-1.78756
ENSG00000227953.2	RP11-439E19.3	chr1	246939315	246955687	processed_transcript	+	1.33164	1.45927	3.03745	1.32249	0.132042	1.18966	-0.0099514
ENSG00000273486.1	RP11-731C17.2	chr3	136556180	136557863	antisense	-	11.1034	5.16203	24.1756	32.1624	-1.105	1.12254	1.53437
ENSG00000228812.3	RP11-157P1.5	chr20	60928051	60931536	antisense	+	8.93692	7.47865	10.3778	7.76605	-0.257	0.215653	-0.202596
ENSG00000258738.1	RP11-73E17.2	chr14	35343549	35345665	antisense	+	13.247	11.2907	5.34125	29.4182	-0.230528	-1.31042	1.15104
ENSG00000267167.1	RP11-687F6.1	chr18	44383187	44383857	lincRNA	-	23.2427	32.4168	20.2426	109.067	0.479966	-0.199385	2.23036
ENSG00000230074.1	RP11-195F19.9	chr9	34665662	34681295	antisense	+	0.597681	1.80612	1.87971	3.28938	1.59544	1.65306	2.46037
ENSG00000233058.1	LINC00884	chr3	194208183	194239008	antisense	+	0.101039	0.634139	0.659976	2.54623	2.64989	2.70751	4.65538
ENSG00000263154.1	RP11-1055B8.2	chr17	79336072	79348014	lincRNA	+	1.04321	0.909364	2.64996	5.66586	-0.198106	1.34494	2.44126
ENSG00000266573.1	RP11-449D8.5	chr18	22305745	22509040	lincRNA	+	0.107241	0.11752	0.0444756	0.346138	0.132042	-1.26977	1.69049
ENSG00000273226.1	RP11-513M16.8	chr9	19375449	19375994	antisense	+	28.5736	75.7185	37.328	74.49	1.40597	0.385578	1.38237
ENSG00000270123.2	VTRNA2-1	chr5	135416160	135416286	lincRNA	-	197.747	103.425	322.917	322.199	-0.935072	0.707506	0.704294
ENSG00000259330.1	LINC00984	chr15	40617417	40618916	antisense	+	24.9328	28.9783	21.1113	1.80552	0.216931	-0.240027	-3.78756
ENSG00000223855.1	AC147651.3	chr7	560028	564869	lincRNA	+	7.72035	4.93517	7.00398	5.03165	-0.645565	-0.140491	-0.617634
ENSG00000225745.4	PLAC4	chr21	42548249	42558715	antisense	-	1.19034	3.32035	3.67161	2.58596	1.47997	1.62504	1.11933
ENSG00000261126.3	RBFADN	chr18	77806900	77853362	processed_transcript	+	0.402202	0.327224	0.389207	1.51453	-0.297642	-0.0473815	1.91288
ENSG00000270143.1	AC004257.3	chr19	15346330	15346819	lincRNA	-	76.4299	26.6494	78.583	66.4164	-1.52003	0.0400813	-0.202596
ENSG00000272936.1	RP11-700J17.2	chr4	44706422	44706982	antisense	+	83.4246	62.055	60.5469	4.83298	-0.426925	-0.462419	-4.10949
ENSG00000233077.1	RP11-290F20.2	chr20	48927248	48937879	lincRNA	-	0.292966	1.22581	2.97675	6.61915	2.06493	3.34494	4.49784
ENSG00000254860.1	TMEM9B-AS1	chr11	8986222	8999074	antisense	+	1.45402	2.53493	3.34173	1.47411	0.801894	1.20055	0.0197959
ENSG00000273108.1	RP11-416N2.4	chr10	105368376	105369807	antisense	+	17.4117	21.2487	30.0125	11.3479	0.287321	0.785508	-0.617634
ENSG00000267532.2	MIR497HG	chr17	6919137	6922978	antisense	-	0.810861	4.52367	4.70798	21.1388	2.47997	2.53758	4.70429
ENSG00000203865.5	ATP1A1OS	chr1	116934869	116961244	processed_transcript	-	1.29895	1.23522	1.62836	0.20523	-0.0725753	0.326077	-2.66203
ENSG00000177640.11	CASC2	chr10	119805790	119969663	antisense	+	0.171051	0.185552	0.165525	0.198188	0.117396	-0.0473815	0.212441
ENSG00000267242.1	AC069278.4	chr19	44978645	44979403	lincRNA	-	61.6329	31.5187	38.7671	24.9938	-0.967493	-0.66887	-1.30213
ENSG00000253270.1	RP11-1105O14.1	chr8	19536083	19546445	lincRNA	+	0.901713	2.09605	1.74516	6.5298	1.21693	0.952618	2.8563
ENSG00000271334.1	CTD-2078B5.2	chr5	39520533	39524810	lincRNA	+	2.1846	5.07815	11.6271	6.96076	1.21693	2.41205	1.67187
ENSG00000250988.3	RP11-752G15.6	chr15	83419316	83425958	antisense	+	4.68913	3.26999	6.46612	2.85235	-0.520034	0.46358	-0.71717
ENSG00000250132.2	RP11-359B12.2	chr12	1083299	1100356	antisense	-	1.82595	2.16467	2.25286	0.317344	0.2455	0.303116	-2.52452
ENSG00000225177.1	RP11-390P2.4	chr6	139013685	139018425	antisense	+	3.94243	9.62245	8.58387	0.570985	1.28732	1.12254	-2.78756
ENSG00000204044.5	RP11-465L10.10	chr20	44642141	44650712	antisense	-	1.81689	2.28064	3.95593	5.3681	0.327963	1.12254	1.56294
ENSG00000230798.1	RP4-792G4.2	chr1	63786555	63790112	antisense	-	1.7512	6.71667	6.35484	17.5004	1.9394	1.85951	3.32097
ENSG00000255135.3	RP11-111M22.3	chr11	76152382	76155700	lincRNA	-	7.50939	6.54589	16.3502	2.44708	-0.198106	1.12254	-1.61763
ENSG00000247317.3	RP11-273G15.2	chr8	144063155	144099854	lincRNA	-	0.678932	0.651004	0.677528	1.10622	-0.0606027	-0.0029874	0.704294
ENSG00000224020.1	MIR181A2HG	chr9	127420746	127460910	antisense	+	0.46527	1.02745	0.956755	0.202156	1.14293	1.04008	-1.2026
ENSG00000206417.4	H1FX-AS1	chr3	129034235	129045068	antisense	+	2.58753	1.20295	2.50392	4.49704	-1.105	-0.0473815	0.797404
ENSG00000229896.2	RP11-456H18.2	chr6	12007903	12009089	lincRNA	+	5.25214	12.8191	38.1184	36.5122	1.28732	2.85951	2.7974
ENSG00000271754.1	RP3-337H4.9	chr6	43486918	43487462	antisense	-	62.9774	35.9326	78.9484	29.8508	-0.809541	0.326077	-1.07707
ENSG00000257433.1	RP1-197B17.3	chr12	48099868	48136077	lincRNA	+	0.086015	0.899745	0.936405	1.04644	3.38686	3.44447	3.60476
ENSG00000260855.1	RP11-439E19.10	chr1	246935603	246939074	antisense	+	6.28108	5.00588	6.5123	15.5948	-0.327389	0.0521542	1.31198
ENSG00000272750.1	RP11-378J18.8	chr1	222832209	222834854	antisense	-	15.3076	9.85373	15.3828	2.04648	-0.635512	0.00706626	-2.90304
ENSG00000225265.1	RP11-378J18.3	chr1	222763167	222766374	antisense	+	2.91349	3.38623	8.45807	21.0981	0.216931	1.53758	2.8563
ENSG00000197813.4	CTC-301O7.4	chr19	49834874	49843865	lincRNA	-	2.77123	3.6235	3.77113	2.10714	0.386856	0.444472	-0.395242
ENSG00000271971.1	CTD-2006H14.2	chr8	94727606	94728341	antisense	-	38.137	14.775	24.6032	84.6923	-1.36803	-0.632344	1.15104
ENSG00000225335.2	XXbac-B476C20.9	chr22	18559293	18561650	antisense	-	6.60695	11.0577	17.2624	10.3344	0.743	1.38558	0.6454
ENSG00000246465.1	RP11-57A19.2	chr16	28296206	28303385	lincRNA	-	3.03686	3.32793	5.35271	3.39298	0.132042	0.817689	0.159974
ENSG00000260742.1	RP11-366L5.1	chr2	182752578	182756390	antisense	-	3.26812	11.3952	11.2665	0.709987	1.80189	1.78551	-2.2026
ENSG00000245552.2	RP11-712B9.2	chr11	94883703	94967268	antisense	+	0.0372706	0.649771	0.108199	0.453426	4.12382	1.53758	3.60476
ENSG00000253227.1	RP11-383J24.1	chr8	125283924	125289825	lincRNA	+	1.58338	4.78479	6.89502	4.58646	1.59544	2.12254	1.53437
ENSG00000261071.1	RP1-223E5.4	chr6	13614343	13615387	antisense	-	23.866	16.6431	38.9727	25.924	-0.520034	0.707506	0.119332
ENSG00000224023.6	RP11-383C5.4	chr10	127389005	127408135	lincRNA	-	0.976848	1.13535	1.89057	1.69773	0.216931	0.952618	0.797404
ENSG00000227214.2	HCG15	chr6	28953980	28955261	antisense	+	14.5879	15.2594	45.8789	6.33834	0.0649282	1.65306	-1.2026
ENSG00000255650.1	FAM222A-AS1	chr12	110171971	110211313	antisense	-	0.870817	0.386444	0.746923	0.894314	-1.17211	-0.221411	0.0384116
ENSG00000232160.2	RAP2C-AS1	chrX	131351175	131566890	antisense	+	0.0577525	0.13089	0.241011	0.050186	1.18041	2.06114	-0.202596
ENSG00000228889.2	UBAC2-AS1	chr13	99848631	99852964	lincRNA	-	7.1879	3.50876	7.30345	8.12003	-1.03461	0.0230078	0.175915
ENSG00000255182.1	CTD-2517M22.14	chr8	145721001	145730827	processed_transcript	-	1.26787	2.8735	1.15022	6.05967	1.18041	-0.140491	2.25684
ENSG00000248161.1	RP11-499E18.1	chr4	103339759	103371167	lincRNA	-	0.29749	1.45219	1.29545	0.172343	2.28732	2.12254	-0.787559
ENSG00000267165.1	RP11-78A19.3	chr18	11851413	11852750	antisense	-	18.6359	27.6161	28.7413	2.02429	0.567429	0.625044	-3.2026
ENSG00000253187.2	HOXA-AS4	chr7	27208238	27211534	antisense	+	12.2842	5.27166	8.91548	7.39024	-1.22047	-0.462419	-0.733111
ENSG00000245025.2	RP11-875O11.1	chr8	22842109	22876848	antisense	-	0.986203	0.312606	1.0411	0.856996	-1.65754	0.0781494	-0.202596
ENSG00000249815.1	RP11-269F21.3	chr4	112748037	112993854	lincRNA	-	0.0633503	0.106026	0.128737	0.132121	0.743	1.02301	1.06044
ENSG00000223466.1	AC064834.2	chr2	196397759	196403405	lincRNA	+	1.6549	4.23152	6.00536	6.71105	1.35443	1.85951	2.0198
ENSG00000259972.1	AC009120.6	chr16	74339100	74369244	antisense	-	0.723249	0.504362	0.749873	1.70591	-0.520034	0.0521542	1.23798
ENSG00000257829.1	RP11-845M18.6	chr12	52700400	52702155	antisense	-	3.54931	11.1381	19.3198	26.2165	1.64989	2.44447	2.88487
ENSG00000255176.1	AP002954.3	chr11	118507338	118508815	antisense	+	14.7607	33.8214	13.7737	7.32964	1.19617	-0.0998489	-1.00995
ENSG00000248238.1	RP11-3J1.1	chr4	19173958	19458617	lincRNA	-	0.098471	0.122079	0.0555856	0.104585	0.310041	-0.824989	0.0869101
ENSG00000261067.2	RP11-264B17.3	chr16	28986125	29002096	processed_transcript	+	0.975054	1.08793	1.55686	3.21977	0.158038	0.675085	1.7234
ENSG00000248698.1	LINC01085	chr4	14113592	14141676	lincRNA	+	0.1109	1.54673	1.44878	0.385482	3.80189	3.70751	1.7974
ENSG00000262050.1	RP11-74E22.3	chr17	2615603	2616127	antisense	+	95.0998	58.0285	47.4515	5.16502	-0.712679	-1.00299	-4.2026
ENSG00000251257.1	CTD-2263F21.1	chr5	38461029	38468441	antisense	-	0.420199	4.39542	3.96458	4.74691	3.38686	3.23802	3.49784
ENSG00000254165.1	RP11-503E24.2	chr8	42392672	42393447	antisense	-	40.1873	22.4199	35	41.9066	-0.841962	-0.199385	0.0604379
ENSG00000231113.2	RP3-475N16.1	chr6	42908102	42916098	antisense	+	4.67411	2.44464	5.08849	1.01543	-0.935072	0.122543	-2.2026
ENSG00000233175.2	CTD-2020K17.3	chr17	43315395	43319101	antisense	-	2.5212	5.86056	6.09935	13.8756	1.21693	1.27455	2.46037
ENSG00000230177.1	RP5-1112D6.4	chr6	111599135	111599945	antisense	+	38.4508	40.2208	16.7438	36.7545	0.0649282	-1.19938	-0.0650929
ENSG00000258704.1	RP11-85K15.2	chr14	35390064	35451738	processed_transcript	-	0.353498	0.105649	0.293209	1.0532	-1.74243	-0.269774	1.57501
ENSG00000248599.1	RP11-302J23.1	chr8	102064282	102088479	lincRNA	+	0.386145	1.7952	1.58809	0.223703	2.21693	2.04008	-0.787559
ENSG00000273058.1	RP11-385F5.5	chr1	236699473	236700004	antisense	-	41.0577	49.0831	80.8813	20.3877	0.257573	0.978154	-1.00995
ENSG00000146666.4	LINC00525	chr7	47801074	47806370	antisense	+	1.17618	9.02235	3.41453	5.1104	2.9394	1.53758	2.11933
ENSG00000258940.2	RP11-407N17.5	chr14	39734907	39736265	antisense	-	16.0542	9.59614	6.65808	49.8246	-0.742427	-1.26977	1.6339
ENSG00000230337.1	RP4-635E18.6	chr1	11159732	11162157	antisense	+	6.42169	4.4782	10.2534	23.4375	-0.520034	0.675085	1.86779
ENSG00000260065.1	CTA-445C9.15	chr22	26917949	26921002	lincRNA	-	8.1612	6.40266	9.6251	10.6379	-0.350109	0.238021	0.382366
ENSG00000189149.7	CRYM-AS1	chr16	21312170	21329912	lincRNA	+	0.70218	0.244834	1.40145	3.81365	-1.52003	0.997013	2.44126
ENSG00000249430.1	CTD-2231H16.1	chr5	92266	139978	lincRNA	+	0.26111	0.773867	0.521139	0.567251	1.56743	0.997013	1.11933
ENSG00000255389.1	C6orf3	chr6	111921078	111923498	antisense	+	11.5829	5.38494	4.67029	24.6043	-1.105	-1.31042	1.08691
ENSG00000268621.1	AC006262.5	chr19	46692423	46706340	lincRNA	-	1.11896	2.34094	1.94906	1.75025	1.06493	0.800615	0.6454
ENSG00000237399.3	PITRM1-AS1	chr10	3183824	3210164	processed_transcript	+	1.53716	1.1544	1.11562	0.102751	-0.413119	-0.462419	-3.90304
ENSG00000237753.1	AC079922.3	chr2	113399409	113403267	lincRNA	-	3.22915	3.94077	4.10133	16.135	0.287321	0.344936	2.32097
ENSG00000259230.1	CTD-2555C10.3	chr14	103011591	103022163	lincRNA	+	1.7676	2.87618	3.6348	1.02401	0.702358	1.04008	-0.787559
ENSG00000269939.1	RP11-727A23.11	chr11	82896563	82898078	lincRNA	-	24.6694	21.5042	17.9043	3.5729	-0.198106	-0.462419	-2.78756
ENSG00000257086.1	RP11-783K16.13	chr11	64014411	64016966	lincRNA	-	4.87596	3.40027	8.84704	24.3635	-0.520034	0.859509	2.32097
ENSG00000235927.2	NEXN-AS1	chr1	78347033	78355224	antisense	-	1.52095	5.56836	3.31156	1.32168	1.87228	1.12254	-0.202596
ENSG00000181798.2	LINC00471	chr2	232373137	232379050	processed_transcript	-	2.63362	3.30582	3.82279	7.78116	0.327963	0.537581	1.56294
ENSG00000203635.2	AC144450.2	chr2	1624282	1629191	lincRNA	-	3.17225	5.75169	7.36743	3.8593	0.858477	1.21565	0.28283
ENSG00000232295.3	RP11-154D6.1	chr6	71931160	72037931	antisense	-	0.262531	0.10171	0.211707	0.430922	-1.36803	-0.310416	0.714941
ENSG00000224424.7	PRKAR2A-AS1	chr3	48885005	48889414	antisense	+	3.532	8.86701	7.69024	1.84155	1.32796	1.12254	-0.939562
ENSG00000215190.4	LINC00680	chr6	58272352	58287779	processed_transcript	-	1.41321	1.54866	1.46524	2.28068	0.132042	0.0521542	0.690488
ENSG00000256894.1	RP11-283G6.3	chr12	26278088	26279550	antisense	-	29.8244	10.3991	26.2839	5.55363	-1.52003	-0.182311	-2.42499
ENSG00000256427.1	RP11-118B22.4	chr12	9399093	9410556	lincRNA	+	1.90191	1.32631	3.54947	2.12494	-0.520034	0.900151	0.159974
ENSG00000233725.3	LINC00284	chr13	44482850	44604597	lincRNA	+	0.0511638	0.321114	0.278498	0.133382	2.64989	2.44447	1.38237
ENSG00000170919.11	TPT1-AS1	chr13	45915480	45965872	antisense	+	0.618058	0.603408	0.53828	0.268542	-0.0346075	-0.199385	-1.2026
ENSG00000241014.1	RP11-244H3.1	chr1	35439957	35450914	processed_transcript	-	1.70549	0.594668	1.65039	5.9282	-1.52003	-0.0473815	1.7974
ENSG00000258038.1	CTD-2384A14.1	chr14	29299450	29437606	lincRNA	+	0.225435	0.204371	0.212698	0.0979498	-0.141523	-0.0839074	-1.2026
ENSG00000224388.1	BACE2-IT1	chr21	42552024	42552553	antisense	+	41.2129	41.0572	59.822	51.162	-0.00546114	0.537581	0.311977
ENSG00000261997.1	RP11-212I21.4	chr16	55572112	55575939	lincRNA	+	10.5798	9.08043	6.49715	0.707204	-0.220474	-0.703427	-3.90304
ENSG00000130600.11	H19	chr11	2016406	2022700	processed_transcript	-	2.4742	6.21142	3.95052	3.01006	1.32796	0.675085	0.28283
ENSG00000228613.1	AC144450.1	chr2	1550437	1623885	antisense	-	0.169618	0.532277	0.338533	0.29479	1.64989	0.997013	0.797404
ENSG00000260880.2	HCCAT5	chr16	73126248	73127673	lincRNA	+	2.18563	15.2416	17.4488	36.0863	2.80189	2.99701	4.04533
ENSG00000232316.1	RP1-124C6.1	chr6	113749742	113754623	lincRNA	-	1.27618	1.7799	0.926211	18.2982	0.479966	-0.462419	3.8418
ENSG00000093100.13	XXbac-B461K10.4	chr22	18270418	18294263	processed_transcript	-	0.26123	0.455426	0.947963	2.72406	0.801894	1.85951	3.38237
ENSG00000272308.1	RP11-231G3.1	chr5	60162284	60162762	lincRNA	-	45.6101	40.894	18.9156	118.903	-0.157464	-1.26977	1.38237
ENSG00000271614.1	LINC00936	chr12	90102736	90106367	lincRNA	+	5.14655	5.98162	9.338	6.70841	0.216931	0.859509	0.382366
ENSG00000261408.1	TEN1-CDK3	chr17	73975312	74002080	processed_transcript	+	0.814466	1.13594	0.760003	1.01108	0.479966	-0.0998489	0.311977
ENSG00000236499.2	LINC00896	chr22	20193920	20196047	lincRNA	+	8.78566	5.10561	8.50181	26.7211	-0.783069	-0.0473815	1.60476
ENSG00000259319.1	RP11-293M10.6	chr14	75890386	75894444	antisense	-	7.67501	8.02831	7.79839	0.666947	0.0649282	0.0230078	-3.52452
ENSG00000254639.1	CTD-2589M5.5	chr11	46259933	46260818	lincRNA	+	24.6346	34.3581	22.9873	30.5816	0.479966	-0.0998489	0.311977
ENSG00000235823.1	LINC00263	chr10	102133372	102143125	processed_transcript	+	2.55472	2.67232	3.01296	1.94251	0.0649282	0.238021	-0.395242
ENSG00000260655.1	CTA-250D10.23	chr22	42318027	42319104	lincRNA	-	14.4592	26.2164	20.9881	30.1557	0.858477	0.537581	1.06044
ENSG00000232386.5	RP11-66B24.2	chr15	101389766	101402376	lincRNA	+	0.740964	2.58357	1.43405	3.0048	1.80189	0.952618	2.0198
ENSG00000237037.5	NDUFA6-AS1	chr22	42486935	42535286	processed_transcript	+	0.386489	0.35936	1.122	0.111951	-0.104997	1.53758	-1.78756
ENSG00000272829.1	XXbac-B135H6.18	chr22	21335650	21336044	lincRNA	-	39.5243	66.15	45.8968	103.038	0.743	0.215653	1.38237
ENSG00000257815.1	RP11-611E13.2	chr12	70297813	70637140	antisense	-	0.0917851	0.0256027	0.0865992	0.0957119	-1.84196	-0.0839074	0.0604379
ENSG00000271871.1	AC005740.6	chr5	141331984	141332940	antisense	+	22.805	22.7189	14.1867	45.2966	-0.00546114	-0.684811	0.990049
ENSG00000253217.1	KB-1991G8.1	chr8	101349823	101362935	lincRNA	+	0.950127	2.98159	2.24111	0.825647	1.64989	1.23802	-0.202596
ENSG00000225555.1	AP000320.6	chr21	35743101	35747647	antisense	-	5.48089	7.64426	3.97786	4.16746	0.479966	-0.462419	-0.395242
ENSG00000228393.3	LINC01004	chr7	104590762	104653491	antisense	-	0.198601	0.311615	0.360347	0.690327	0.649891	0.859509	1.7974
ENSG00000248515.1	RP11-608O21.1	chr4	19457059	19911315	lincRNA	+	0.0342815	0.0430315	0.0646892	0.0714963	0.327963	0.916093	1.06044
ENSG00000259287.1	RP11-3D4.2	chr15	34150918	34157026	antisense	-	3.05945	2.48911	2.9606	7.97584	-0.297642	-0.0473815	1.38237
ENSG00000205861.7	C1QTNF9B-AS1	chr13	24463028	24471402	antisense	+	2.97542	3.89048	3.77906	0.646398	0.386856	0.344936	-2.2026
ENSG00000273485.1	RP11-225H22.7	chr10	105209953	105210609	antisense	+	56.9729	49.6629	34.4576	8.25143	-0.198106	-0.725453	-2.78756
ENSG00000267424.1	CTD-2265O21.3	chr19	12936525	12943797	antisense	+	1.71316	5.07738	3.10839	2.97741	1.56743	0.859509	0.797404
ENSG00000272005.1	RP11-91J19.4	chr8	424455	427966	lincRNA	+	4.43537	3.71164	6.4381	13.8754	-0.257	0.537581	1.6454
ENSG00000272010.1	CTD-3025N20.3	chr8	66504085	66504707	lincRNA	-	60.0872	66.345	25.4388	4.35124	0.142931	-1.24003	-3.78756
ENSG00000260898.1	ADPGK-AS1	chr15	73075176	73090540	antisense	+	0.810861	0.989552	0.882746	3.87544	0.287321	0.122543	2.25684
ENSG00000257636.2	RP11-1103G16.1	chr14	30907198	31042835	antisense	-	0.0688865	0.0160128	0.0333304	0.658474	-2.105	-1.04738	3.25684
ENSG00000268401.1	CTC-344H19.4	chr19	46530912	46533419	lincRNA	+	3.72699	2.59903	1.80329	33.4665	-0.520034	-1.04738	3.16664
ENSG00000256092.2	hsa-mir-8072	chr12	123848415	123850660	lincRNA	+	4.16194	13.5443	14.0961	8.43888	1.70236	1.75997	1.0198
ENSG00000254554.1	RP11-351I24.1	chr11	10324204	10325251	antisense	-	11.8988	39.4141	17.2716	18.0948	1.72789	0.537581	0.604758
ENSG00000260236.1	RP11-708J19.1	chr3	47420579	47422489	antisense	-	4.89191	14.7827	11.8347	17.004	1.59544	1.27455	1.7974
ENSG00000259705.1	RP11-227D13.1	chr15	48938148	48944213	lincRNA	+	1.02705	7.16216	3.72699	2.67746	2.80189	1.85951	1.38237
ENSG00000266289.1	RP11-1C8.6	chr8	104395306	104396082	lincRNA	-	24.0813	30.7876	23.3033	45.3403	0.354435	-0.0473815	0.912881
ENSG00000270820.1	RP11-355B11.2	chr2	61698323	61711265	antisense	+	1.92522	0.50346	2.79452	2.30035	-1.93507	0.537581	0.256835
ENSG00000271927.1	CTD-2541M15.4	chr8	6503576	6506025	lincRNA	+	10.174	5.32117	14.7679	8.84106	-0.935072	0.537581	-0.202596
ENSG00000259065.1	RP5-1021I20.1	chr14	74254063	74269973	antisense	+	0.587275	0.682566	1.1366	3.74245	0.216931	0.952618	2.67187
ENSG00000261334.1	RP11-65J3.14	chr9	132242884	132244817	lincRNA	-	3.22247	15.7304	14.0326	14.0014	2.28732	2.12254	2.11933
ENSG00000262454.1	RP11-65J21.3	chr16	14396145	14420210	lincRNA	+	1.16479	0.451262	0.657508	1.9119	-1.36803	-0.824989	0.714941
ENSG00000260118.1	RP6-201G10.2	chrX	67233312	67234743	lincRNA	-	19.5882	21.2487	17.3757	7.56525	0.117396	-0.172912	-1.37252
ENSG00000223797.1	ENTPD3-AS1	chr3	40355293	40494820	antisense	-	0.245542	0.0933981	0.178206	0.193975	-1.3945	-0.462419	-0.3401
ENSG00000224817.1	RP11-190J1.3	chr10	103464409	103468158	lincRNA	-	2.49228	4.05534	6.02939	12.9945	0.702358	1.27455	2.38237
ENSG00000242622.1	RP11-18H7.1	chr3	119813742	119855630	lincRNA	+	0.371767	0.67406	0.593597	0.516896	0.858477	0.675085	0.475475
ENSG00000228824.2	MIR4500HG	chr13	88079469	88323514	lincRNA	-	0.0638103	0.0800972	0.138935	0.0887204	0.327963	1.12254	0.475475
ENSG00000260388.1	LINC00562	chr13	48504290	48506757	lincRNA	-	11.3622	11.4451	10.9951	3.29121	0.0104804	-0.0473815	-1.78756
ENSG00000254990.1	RP11-108O10.2	chr11	111639392	111649074	lincRNA	-	0.321681	2.24326	3.73546	2.79536	2.80189	3.53758	3.11933
ENSG00000249641.2	HOXC-AS5	chr12	54329112	54333427	antisense	-	3.60894	7.55015	7.85777	1.25445	1.06493	1.12254	-1.52452
ENSG00000204588.5	AC013268.5	chr2	110744640	110753717	lincRNA	+	2.05873	1.91422	1.99222	4.47252	-0.104997	-0.0473815	1.11933
ENSG00000273064.1	RP11-474G23.3	chr2	68480002	68480980	antisense	+	12.7383	2.22078	13.8676	71.9511	-2.52003	0.122543	2.49784
ENSG00000259712.1	CTD-2184D3.5	chr15	52348872	52392720	antisense	-	0.14206	0.544864	0.309307	1.11103	1.9394	1.12254	2.96733
ENSG00000257830.1	RP11-845M18.7	chr12	52668431	52672940	antisense	-	0.690734	2.40843	5.01313	12.605	1.80189	2.85951	4.18972
ENSG00000246145.1	RP11-346I3.4	chr8	67331824	67341212	lincRNA	-	1.99053	3.23892	3.13011	1.15316	0.702358	0.653058	-0.787559
ENSG00000255517.2	CTD-3074O7.5	chr11	66240961	66247704	antisense	-	4.157	3.22101	5.02837	1.20412	-0.368031	0.274547	-1.78756
ENSG00000257497.1	RP11-585P4.5	chr12	75877904	75883600	antisense	-	4.37432	2.66915	3.17474	6.65214	-0.712679	-0.462419	0.604758
ENSG00000226287.3	TMEM191A	chr22	21055220	21058894	processed_transcript	+	0.847718	12.4144	5.53722	4.41993	3.87228	2.70751	2.38237
ENSG00000272498.1	RP11-415F23.3	chr3	16380815	16381378	antisense	+	77.448	11.5733	40.1495	48.0723	-2.74243	-0.947846	-0.688023
ENSG00000253390.1	CTC-756D1.2	chr8	23316114	23342484	lincRNA	+	0.236217	0.24709	0.514316	2.6685	0.0649282	1.12254	3.49784
ENSG00000267419.1	CTC-559E9.6	chr19	19887411	19945736	processed_transcript	+	0.427195	0.22343	0.426311	0.556839	-0.935072	-0.0029874	0.382366
ENSG00000267247.1	RP11-64C12.6	chr18	12230410	12231572	lincRNA	-	10.7212	18.6913	17.5075	32.6081	0.801894	0.707506	1.60476
ENSG00000260589.1	RP11-390B4.5	chr10	17683283	17685877	antisense	-	10.806	10.0475	11.3282	2.08672	-0.104997	0.0680957	-2.37252
ENSG00000265500.1	SENP3-EIF4A1	chr17	7466604	7482033	processed_transcript	+	1.00931	1.40769	0.586018	2.98205	0.479966	-0.784347	1.56294
ENSG00000227630.2	RP4-781K5.8	chr1	234859789	234867390	lincRNA	+	0.409751	2.57168	4.46076	3.91674	2.64989	3.44447	3.25684
ENSG00000214894.2	LINC00243	chr6	30766431	30798436	processed_transcript	-	0.29194	0.678621	0.635643	1.1839	1.21693	1.12254	2.0198
ENSG00000260328.1	RP11-416I2.1	chr17	16915228	16918304	lincRNA	-	2.02504	8.47305	10.288	7.03893	2.06493	2.34494	1.7974
ENSG00000228933.3	RP11-268G12.1	chrX	27193037	27417114	lincRNA	-	0.0694966	0.116313	0.0201754	0.205331	0.743	-1.78435	1.56294
ENSG00000260868.1	RP11-394I13.1	chr2	174890008	174891891	lincRNA	+	6.61608	17.3016	18.0065	2.87464	1.38686	1.44447	-1.2026
ENSG00000247679.2	RP11-1277A3.1	chr5	177038254	177046755	antisense	+	2.5646	3.06589	3.1908	1.59185	0.257573	0.315189	-0.688023
ENSG00000230149.2	RP3-508I15.19	chr22	39130735	39134995	antisense	+	2.19332	6.62794	6.89799	4.44725	1.59544	1.65306	1.0198
ENSG00000255491.1	RP11-1082L8.4	chr8	125823860	125827924	lincRNA	-	0.766368	0.53443	2.78103	19.3129	-0.520034	1.85951	4.65538
ENSG00000257612.1	RP11-384J4.1	chr14	27342339	27383949	lincRNA	+	0.299401	0.208789	0.325944	1.43096	-0.520034	0.122543	2.25684
ENSG00000263884.1	RP11-705O1.8	chr18	268148	270278	lincRNA	+	5.84886	13.2559	5.30615	17.789	1.18041	-0.140491	1.60476
ENSG00000272990.1	RP11-305K5.1	chr3	156241529	156242036	antisense	-	73.7164	51.4065	40.1258	16.0146	-0.520034	-0.877457	-2.2026
ENSG00000257605.1	RP11-680A11.5	chr12	53692449	53694098	antisense	-	7.55492	15.8054	20.5617	8.2064	1.06493	1.44447	0.119332
ENSG00000271769.1	RP11-216P16.2	chr12	121438289	121439071	antisense	-	35.8448	30.5514	43.3584	3.46096	-0.230528	0.274547	-3.37252
ENSG00000196696.8	PDXDC2P	chr16	70010200	70099851	processed_transcript	-	0.173702	0.33917	0.226922	0.241512	0.965393	0.385578	0.475475
ENSG00000270018.1	RP3-462E2.5	chr12	112335140	112335710	lincRNA	+	65.5688	34.2936	11.8969	56.9783	-0.935072	-2.46242	-0.202596
ENSG00000237548.1	TTLL11-IT1	chr9	124646915	124725998	processed_transcript	-	0.236297	0.466886	0.171497	0.239562	0.982466	-0.462419	0.0197959
ENSG00000269947.1	RP11-849F2.9	chr17	8181081	8181754	lincRNA	+	60.1616	54.8629	13.4349	8.043	-0.133011	-2.16286	-2.90304
ENSG00000272955.1	KB-226F1.1	chr22	24375562	24376211	antisense	+	19.1958	23.426	38.3122	58.383	0.287321	0.997013	1.60476
ENSG00000226562.2	RP11-255A11.21	chr9	33580693	33605289	lincRNA	+	0.759762	1.05965	0.919019	0.880296	0.479966	0.274547	0.212441
ENSG00000261252.1	RP11-318L16.6	chr1	211608414	211608675	lincRNA	+	35.7991	49.9293	77.9455	186.653	0.479966	1.12254	2.38237
ENSG00000261889.1	RP11-473M20.16	chr16	3206737	3207484	lincRNA	-	58.3711	23.2602	36.3119	3.62312	-1.32739	-0.684811	-4.00995
ENSG00000246560.2	RP11-10L12.4	chr4	103749212	103765232	antisense	+	1.16649	1.62691	1.411	1.1826	0.479966	0.274547	0.0197959
ENSG00000226891.2	RP11-182I10.3	chr1	65437908	65468159	lincRNA	-	0.720691	1.00516	0.821943	0.268401	0.479966	0.189658	-1.42499
ENSG00000259826.1	RP11-467D6.1	chr7	39987121	39989354	antisense	-	5.57907	5.83589	7.08595	21.8166	0.0649282	0.344936	1.96733
ENSG00000267278.1	MAP3K14-AS1	chr17	43325292	43345997	antisense	+	1.05296	1.04899	1.74676	0.261432	-0.00546114	0.730226	-2.00995
ENSG00000245849.2	RAD51-AS1	chr15	40978922	40987305	processed_transcript	-	2.60069	1.55452	2.69643	3.87423	-0.742427	0.0521542	0.575011
ENSG00000240889.1	NDUFB2-AS1	chr7	140395136	140396877	antisense	-	8.94462	14.9702	12.9834	12.4364	0.743	0.537581	0.475475
ENSG00000273026.1	RP11-422P24.10	chr1	153938992	153939406	antisense	+	22.569	73.4467	49.1395	58.8363	1.70236	1.12254	1.38237
ENSG00000255031.1	RP11-802E16.3	chr11	67818207	67821229	antisense	+	11.3368	7.18705	5.9839	5.37353	-0.657538	-0.921851	-1.07707
ENSG00000256028.2	RP11-197N18.2	chr12	123459867	123467454	processed_transcript	+	4.92609	2.86269	2.08553	2.14035	-0.783069	-1.24003	-1.2026
ENSG00000233922.1	AL133493.2	chr21	47013568	47017005	lincRNA	+	0.906173	1.89577	2.63069	21.2612	1.06493	1.53758	4.55229
ENSG00000237813.3	AC002066.1	chr7	115878314	116139519	antisense	-	0.0119237	0.01663	0.0778843	0.238314	0.479966	2.70751	4.32097
ENSG00000251532.1	CTD-2245E15.3	chr5	1544222	1551825	lincRNA	-	0.409643	1.42833	3.56767	6.05156	1.80189	3.12254	3.88487
ENSG00000225187.1	AC073283.7	chr2	47294961	47298343	antisense	+	1.84182	5.13761	1.33673	18.4059	1.47997	-0.462419	3.32097
ENSG00000224635.1	RP4-564F22.5	chr20	37034658	37045444	lincRNA	-	3.75382	1.20819	1.46699	2.00739	-1.63551	-1.3555	-0.903036
ENSG00000268129.1	RP11-91G21.1	chr3	142719749	142720309	lincRNA	-	27.8082	23.2706	76.6928	19.3319	-0.257	1.46358	-0.524525
ENSG00000250007.2	RP11-814P5.1	chr15	35047285	35105124	antisense	+	0.215392	0.413063	0.664381	0.0935863	0.939397	1.62504	-1.2026
ENSG00000227543.3	SPAG5-AS1	chr17	26925808	26944393	processed_transcript	+	0.670329	0.701187	1.33789	1.89315	0.0649282	0.997013	1.49784
ENSG00000235919.3	ASH1L-AS1	chr1	155531821	155533775	processed_transcript	+	17.5331	13.3383	11.5682	1.38509	-0.394503	-0.599923	-3.66203
ENSG00000267852.1	CTB-133G6.2	chr19	7455408	7459925	antisense	-	1.37902	3.84667	1.50127	12.5827	1.47997	0.122543	3.18972
ENSG00000270091.1	RP11-78O7.2	chr17	19799903	19800600	lincRNA	-	44.6846	21.8127	12.9723	50.4794	-1.03461	-1.78435	0.175915
ENSG00000266993.1	RP4-657D16.3	chr1	52259637	52264824	antisense	+	4.20313	4.18725	4.79364	3.13068	-0.00546114	0.189658	-0.424989
ENSG00000272902.1	RP11-299H21.1	chr2	101768122	101771872	lincRNA	+	1.66108	5.7918	6.02778	8.6607	1.80189	1.85951	2.38237
ENSG00000272468.1	RP1-86C11.7	chr6	27090436	27091000	lincRNA	-	16.5666	50.0621	20.0392	62.3832	1.59544	0.274547	1.91288
ENSG00000225032.1	RP11-228B15.4	chr9	130578345	130584799	antisense	+	3.378	3.70176	4.90329	0.838695	0.132042	0.537581	-2.00995
ENSG00000227963.1	RP5-1074L1.1	chr1	110828997	110881793	antisense	-	0.353949	0.20569	0.299699	0.820205	-0.783069	-0.240027	1.21244
ENSG00000262681.2	RP11-311F12.1	chr17	19622372	19625741	lincRNA	+	1.84893	2.57872	1.34189	20.887	0.479966	-0.462419	3.49784
ENSG00000239440.1	RP11-260O18.1	chr3	82035289	82512826	lincRNA	+	0.0978307	0.0272891	0.028401	0.0396729	-1.84196	-1.78435	-1.30213
ENSG00000267169.1	CTB-55O6.12	chr19	14247991	14282079	antisense	+	0.182734	1.08316	0.795735	0.23819	2.56743	2.12254	0.382366
ENSG00000268061.1	NAPA-AS1	chr19	47987539	48004854	antisense	+	0.359748	0.62718	1.69711	2.18831	0.801894	2.23802	2.60476
ENSG00000225339.2	RP11-513I15.6	chr6	34247456	34254545	lincRNA	+	0.87869	0.612759	2.23204	8.78104	-0.520034	1.34494	3.32097
ENSG00000227189.2	AC092535.3	chr4	1145160	1147489	antisense	+	4.01183	13.0558	11.6466	5.81037	1.70236	1.53758	0.534369
ENSG00000236519.1	AL773604.8	chr21	46222492	46224632	antisense	+	4.36615	12.179	7.39389	15.1765	1.47997	0.759973	1.7974
ENSG00000251169.2	AC005355.2	chr5	133842243	133844920	lincRNA	+	3.49031	17.0379	7.59946	1.01101	2.28732	1.12254	-1.78756
ENSG00000228705.1	LINC00659	chr20	61405480	61406764	antisense	-	9.70255	23.6814	21.1254	8.43137	1.28732	1.12254	-0.202596
ENSG00000236850.4	BMS1P20	chr22	22657589	22677203	processed_transcript	+	1.27032	1.21807	0.576226	1.37987	-0.0606027	-1.14049	0.119332
ENSG00000271797.1	CTC-428G20.6	chr5	114598202	114599145	antisense	+	16.5139	16.1225	28.7646	28.7006	-0.0346075	0.800615	0.797404
ENSG00000273014.1	RP11-225B17.2	chr7	32798494	32798965	lincRNA	+	39.6754	55.3357	47.9919	34.4773	0.479966	0.274547	-0.202596
ENSG00000249740.1	CTD-2127H9.1	chr5	38736157	38845931	lincRNA	-	0.283721	0.21764	0.226507	0.0246549	-0.382531	-0.324915	-3.52452
ENSG00000227258.1	SMIM2-AS1	chr13	44716682	44813010	antisense	+	0.226327	0.180377	0.258124	0.196675	-0.327389	0.189658	-0.202596
ENSG00000253210.1	RP11-809O17.1	chr8	142136143	142140060	antisense	-	2.38539	5.54487	10.9645	0.690955	1.21693	2.20055	-1.78756
ENSG00000232732.5	AC073043.1	chr2	200732119	200775882	processed_transcript	-	0.569343	0.744439	0.464862	0.0618438	0.386856	-0.292494	-3.2026
ENSG00000231652.2	RP11-553A21.3	chr6	74403626	74405854	antisense	-	4.1937	16.5721	12.1746	1.21475	1.98247	1.53758	-1.78756
ENSG00000271344.1	RP11-274B21.9	chr7	128330505	128331771	lincRNA	+	9.8405	12.0091	14.2838	29.9294	0.287321	0.537581	1.60476
ENSG00000265242.1	RP11-649A18.7	chr17	73161681	73163344	lincRNA	-	24.3468	7.83617	17.6701	1.62746	-1.63551	-0.462419	-3.90304
ENSG00000259865.1	RP11-488L18.10	chr1	247350583	247351828	lincRNA	-	22.5146	10.4671	14.5248	21.7387	-1.105	-0.632344	-0.0505934
ENSG00000269176.1	RP11-727F15.12	chr11	62553498	62554257	antisense	-	28.7241	37.2003	20.8471	21.395	0.37305	-0.462419	-0.424989
ENSG00000248932.1	RP11-319G6.1	chr3	139108657	139302161	antisense	+	0.0482861	0.0673451	0.070089	0.251759	0.479966	0.537581	2.38237
ENSG00000260063.1	RP5-968P14.2	chr1	27018623	27020622	antisense	-	6.23215	13.0381	16.9616	2.70782	1.06493	1.44447	-1.2026
ENSG00000272576.1	RP11-365H22.2	chr4	52784938	52785547	lincRNA	+	51.1415	17.8319	33.4052	39.9971	-1.52003	-0.614422	-0.3546
ENSG00000231856.1	RP11-327P2.5	chr13	52378433	52387356	antisense	+	2.09426	3.1643	3.29322	0.303314	0.595443	0.653058	-2.78756
ENSG00000237945.3	LINC00649	chr21	35287838	35349992	antisense	+	0.0501097	0.0349443	0.0727361	1.26279	-0.520034	0.537581	4.65538
ENSG00000229214.1	LINC00242	chr6	170188886	170198921	lincRNA	-	0.620731	1.29861	3.15355	2.96673	1.06493	2.34494	2.25684
ENSG00000261360.1	CTD-2165H16.4	chr5	14661917	14664713	antisense	-	11.1392	4.66078	10.5098	3.87192	-1.257	-0.0839074	-1.52452
ENSG00000237862.1	RP1-63G5.7	chr22	37748230	37750879	lincRNA	-	2.35147	8.19904	16.2129	2.04339	1.80189	2.78551	-0.202596
ENSG00000267030.1	CTB-50L17.7	chr19	4447301	4448214	antisense	+	13.6452	33.3044	32.1856	5.92874	1.28732	1.23802	-1.2026
ENSG00000227252.1	AC105760.2	chr2	237968077	237994460	antisense	-	0.354151	0.411615	0.342708	2.15426	0.216931	-0.0473815	2.60476
ENSG00000253948.1	RP11-410L14.2	chr8	100008991	100025272	lincRNA	-	0.573893	0.933817	1.1107	2.49352	0.702358	0.952618	2.11933
ENSG00000260101.1	RP11-568N6.1	chr2	64749321	64751227	lincRNA	-	1.63406	6.83712	11.8595	22.7196	2.06493	2.85951	3.7974
ENSG00000224066.1	RP4-622L5.7	chr1	32670370	32672415	antisense	-	7.61496	9.5586	7.73737	15.8815	0.327963	0.0230078	1.06044
ENSG00000271324.1	RP11-10C24.2	chr3	33835136	33835637	lincRNA	-	18.6498	30.3463	54.1418	59.4235	0.702358	1.53758	1.67187
ENSG00000245261.1	RP3-330M21.5	chr6	43181539	43191598	antisense	-	1.2385	1.07959	2.24716	3.76683	-0.198106	0.859509	1.60476
ENSG00000247095.2	MIR210HG	chr11	565660	568457	lincRNA	-	7.79465	10.0948	8.88974	1.93527	0.37305	0.189658	-2.00995
ENSG00000259357.1	RP11-316M1.12	chr1	150937736	150938734	antisense	+	9.36228	6.52883	9.05979	62.3736	-0.520034	-0.0473815	2.736
ENSG00000225450.1	RP3-508I15.14	chr22	39135008	39145046	antisense	+	1.24109	1.29822	1.5763	4.31396	0.0649282	0.344936	1.7974
ENSG00000272960.1	RP11-339B21.15	chr9	131067440	131067794	lincRNA	-	35.1923	79.76	44.6975	68.8086	1.18041	0.344936	0.967329
ENSG00000269873.1	CTD-2587H19.3	chr19	54949192	54949528	lincRNA	-	37.0776	25.8563	13.4549	185.264	-0.520034	-1.46242	2.32097
ENSG00000233379.1	RP11-318G21.4	chr13	78513297	78519009	lincRNA	-	0.545259	1.14072	0.395731	13.267	1.06493	-0.462419	4.60476
ENSG00000267093.1	CTD-2105E13.13	chr19	55911113	55911787	lincRNA	-	41.5885	16.1122	36.8911	28.1087	-1.36803	-0.172912	-0.565167
ENSG00000272807.1	RP11-260M2.1	chr2	210893141	210893880	antisense	+	92.7191	11.756	12.235	7.32468	-2.97947	-2.92185	-3.66203
ENSG00000185168.5	LINC00482	chr17	79277571	79283048	lincRNA	-	1.70596	4.36209	5.36524	2.47076	1.35443	1.65306	0.534369
ENSG00000272092.1	RP11-350N15.5	chr8	38239882	38240979	lincRNA	+	2.83912	9.89939	24.7265	34.5402	1.80189	3.12254	3.60476
ENSG00000271918.1	CTD-2287O16.5	chr5	115419504	115421113	antisense	-	29.0353	5.39944	16.8583	1.68208	-2.42692	-0.784347	-4.10949
ENSG00000249492.1	RP11-159F24.3	chr5	43484061	43509458	processed_transcript	+	0.7358	1.11175	0.712027	0.532833	0.595443	-0.0473815	-0.465631
ENSG00000263350.1	RP11-13N13.2	chr18	19210099	19213485	lincRNA	+	10.118	5.13154	7.34336	1.59862	-0.979466	-0.462419	-2.66203
ENSG00000260418.1	RP3-406A7.7	chr6	136656852	136657225	lincRNA	-	91.849	46.5828	72.7212	7.25595	-0.979466	-0.336888	-3.66203
ENSG00000273391.1	RP11-634H22.1	chr7	139043778	139044312	antisense	-	40.827	52.8746	42.3299	10.1366	0.37305	0.0521542	-2.00995
ENSG00000233527.4	AC092295.7	chr19	37063972	37085610	antisense	+	1.58331	0.602253	1.25358	0.375238	-1.3945	-0.336888	-2.07707
ENSG00000204362.5	RP11-380J14.1	chr1	17516278	17524112	lincRNA	+	0.795128	5.26763	2.59686	0.690955	2.72789	1.70751	-0.202596
ENSG00000237976.1	RP11-126K1.6	chr1	151319443	151320503	antisense	+	2.93822	12.2939	17.0598	43.4056	2.06493	2.53758	3.88487
ENSG00000272918.1	CTB-152G17.6	chr7	104743285	104745930	antisense	-	9.42009	5.74801	7.6914	8.18592	-0.712679	-0.292494	-0.202596
ENSG00000269988.1	RP11-395P17.11	chr9	130870860	130871604	antisense	-	16.7447	17.5155	33.4202	40.015	0.0649282	0.997013	1.25684
ENSG00000226471.2	CTA-292E10.6	chr22	29196671	29244547	antisense	+	0.8457	0.317559	0.519354	0.0565308	-1.41312	-0.703427	-3.90304
ENSG00000258525.1	RP11-829H16.3	chr14	31345385	31359014	antisense	-	2.28521	0.796803	1.65854	1.39007	-1.52003	-0.462419	-0.71717
ENSG00000258701.1	LINC00638	chr14	105287538	105290055	lincRNA	+	2.47479	6.90322	7.18448	15.0539	1.47997	1.53758	2.60476
ENSG00000235706.3	DICER1-AS1	chr14	95623982	95646263	antisense	+	0.559134	0.77983	0.507252	1.82205	0.479966	-0.140491	1.70429
ENSG00000249803.1	RP11-114H21.2	chr5	135802366	135855987	lincRNA	+	0.29042	0.243031	0.168622	0.858059	-0.257	-0.784347	1.56294
ENSG00000273243.1	CTA-217C2.2	chr22	45551420	45551892	lincRNA	-	65.9855	46.0154	47.8902	11.4681	-0.520034	-0.462419	-2.52452
ENSG00000273190.1	RP11-255C15.4	chr3	179055910	179056371	lincRNA	+	74.316	37.6907	53.9362	11.7417	-0.979466	-0.462419	-2.66203
ENSG00000233903.2	Z83851.4	chr22	42672361	42673058	lincRNA	+	26.8108	49.8577	29.1876	3.88303	0.895003	0.122543	-2.78756
ENSG00000247853.2	RP5-940J5.6	chr12	6687788	6693905	antisense	+	1.01832	2.13038	2.21718	7.96411	1.06493	1.12254	2.96733
ENSG00000223685.1	LINC00571	chr13	38624954	38717369	lincRNA	-	0.134806	0.446536	0.195675	0.029286	1.72789	0.537581	-2.2026
ENSG00000230731.2	RP11-478K15.6	chr13	44808254	44817328	lincRNA	-	0.343235	0.239357	0.498219	8.35146	-0.520034	0.537581	4.60476
ENSG00000260526.1	RP11-73K9.2	chr4	113150717	113152752	antisense	-	12.2438	11.7401	11.1077	3.98988	-0.0606027	-0.140491	-1.61763
ENSG00000236975.1	RP5-1065P14.2	chr1	229228562	229230652	lincRNA	-	2.9804	6.23519	10.8154	18.1295	1.06493	1.85951	2.60476
ENSG00000204815.4	TTC25	chr17	40086888	40117648	processed_transcript	+	0.101252	0.141218	0.293943	2.19967	0.479966	1.53758	4.44126
ENSG00000227908.3	CTD-2031P19.3	chr5	55290995	55299477	antisense	+	3.67191	2.30457	2.66496	0.638168	-0.672037	-0.462419	-2.52452
ENSG00000270177.1	CTD-2410N18.3	chr5	133562101	133563518	lincRNA	+	10.9898	26.057	12.7617	1.91	1.2455	0.215653	-2.52452
ENSG00000267248.1	CTD-2319I12.4	chr17	58203896	58213005	processed_transcript	-	2.39342	2.38437	2.97783	0.594241	-0.00546114	0.315189	-2.00995
ENSG00000203279.3	RP11-498P14.5	chr9	99962757	100000982	lincRNA	-	0.325914	0.625014	0.887018	0.0708037	0.939397	1.44447	-2.2026
ENSG00000233485.1	RP3-467K16.2	chr1	15653176	15670372	antisense	-	0.543356	1.89456	1.5774	0.157389	1.80189	1.53758	-1.78756
ENSG00000271996.1	RP11-337N6.1	chr2	178171101	178175300	antisense	+	2.96691	4.65523	4.84491	5.80096	0.649891	0.707506	0.967329
ENSG00000237149.4	ZNF503-AS2	chr10	77160759	77168738	processed_transcript	+	4.68407	1.36103	2.54966	1.696	-1.78307	-0.877457	-1.46563
ENSG00000225982.1	RP11-538D16.3	chr1	182055686	182059247	lincRNA	+	1.74924	5.48928	4.44339	9.8804	1.64989	1.34494	2.49784
ENSG00000271155.1	RP11-435O5.5	chr9	98268517	98269918	antisense	+	4.44614	10.8519	11.294	28.9772	1.28732	1.34494	2.70429
ENSG00000272720.1	CTA-228A9.3	chr22	38486134	38487566	lincRNA	+	8.69977	10.617	12.628	22.6799	0.287321	0.537581	1.38237
ENSG00000267213.3	AC007773.2	chr19	32880956	32896466	antisense	-	0.401614	1.96047	2.04035	0.174498	2.28732	2.34494	-1.2026
ENSG00000270344.1	RP11-734K2.4	chr12	89919431	89934079	antisense	+	0.425248	2.22412	1.69747	0.554302	2.38686	1.99701	0.382366
ENSG00000260273.1	RP11-425D10.10	chr6	109703998	109704869	antisense	+	17.879	29.9232	28.5472	9.32194	0.743	0.675085	-0.939562
ENSG00000244151.1	RP11-148K1.12	chr7	150771829	150773617	antisense	-	12.1933	4.85889	11.3779	16.6505	-1.32739	-0.0998489	0.44948
ENSG00000271895.1	RP4-635E18.8	chr1	11089716	11090585	antisense	+	32.2562	27.4927	15.607	15.5723	-0.230528	-1.04738	-1.05059
ENSG00000265148.1	BZRAP1-AS1	chr17	56402811	56493127	antisense	+	0.137939	0.312625	0.300335	0.0599333	1.18041	1.12254	-1.2026
ENSG00000264575.1	LINC00526	chr18	5236723	5238597	lincRNA	-	4.98589	15.0667	16.8868	1.44422	1.59544	1.75997	-1.78756
[truncated: 2,816 more rows]

## Sheet: Supplementary Data 1c
		EtU labeled log2 Foldchange			Unlabeled log2 Foldchange
[truncated: 1,146 more rows]

[truncated: 4 more sheets: Supplementary Data 1d, Supplementary Data 1e, Supplementary Data 1f, Supplementary Data 1g]
