# Supplementary material for: PAN-cancer analysis of S-phase enriched lncRNAs identifies oncogenic drivers and biomarkers
Source: Nat Commun. 2018 Feb 28;9:883. doi: 10.1038/s41467-018-03265-1 (PMC5830406; doi:10.1038/s41467-018-03265-1)
Supplement: Supplementary file 5 — Supplementary Data 2 [file 41467_2018_3265_MOESM5_ESM.xlsx]

## Sheet: Supplementary Data 2 descriptio
Supplementary Data 2: Differential expression and clinical analysis of S-phase lncRNAs in different TCGA cancer types.
Supplementary Data 2a: Summary of TCGA samples used for expression and methylation analysis in this study.
Supplementary Data 2b: List of EtU labeled lncRNAs having significant differential expression in atleast one TCGA cancer type.
Supplementary Data 2c: List of promoter and gene body methylated EtU labeled lncRNAs in atleast one cancer types and correlated expression patterns in corresponding cancer types.
Supplementary Data 2d: Survival, multivariate and univariate analysis of differentially expressed S-phase lncRNAs in TCGA cancer types by dichotomization approach.
Supplementary Data 2e: Univariate analysis of clinical parameters in different cancer types
Supplementary Data 2f: List of clinically relevant and significant S-phase lncRNAs in different cancer types based on dichotomization approach.
Supplementary Data 2g: Multivariate analysis of differentially expressed S-phase lncRNAs as continuous biomarkers in TCGA cancer types.
Supplementary Data 2h: List of clinically relevant and significant S-phase lncRNAs in different cancer types obtained from continuous analysis.
Supplementary Data 2i: Overall summary of number of S-phase cancer differentially expressed lncRNAs obtained from both dichotomization and continuous analysis.

## Sheet: Supplementary Data 2a
		Expression analysis		Methylation analysis http://cancer.sanger.ac.uk/cosmic/help/methylation/details
Cancer Type	Description	Normal	Tumor	Normal	Tumor
BLCA	Bladder Urothelial Carcinoma	19	408	>=19	273
BRCA	Breast invasive carcinoma	113	1096	>=19	707
COAD	Colon adenocarcinoma	41	285	>=19	281
ESCA	Esophageal Carcinoma	13	184	0	0
HNSC	Head and Neck squamous cell carcinoma	44	520	>=19	519
KICH	Kidney Chromophobe	25	66	0	0
KIRC	Kidney Renal Clear Cell Carcinoma	72	533	>=19	307
KIRP	Kidney Renal Papillary Cell Carcinoma	32	290	>=19	206
LIHC	Liver hepatocellular carcinoma	50	371	>=19	244
LUAD	Lung adenocarcinoma	59	515	>=19	423
LUSC	Lung squamous cell carcinoma	51	502	>=19	294
PRAD	Prostate adenocarcinoma	52	497	>=19	358
READ	Rectum adenocarcinoma	10	94	0	0
STAD	Stomach Adenocarcinoma	37	377	0	0
THCA	Thyroid carcinoma	59	505	>=19	508
UCEC	Uterine Corpus Endometrioid Carcinoma	24	176	>=19	398
Total		701	6419		4518

## Sheet: Supplementary Data 2b
			EtU labeled log2 Foldchange			Differential Expression (TCGA) – LogFC ± 2 and FDR < 0.0001
Geneid	GeneSymbol	SCATs	S-phase T1	S-phase T2	S-phase T3	BLCA	BRCA	COAD	ESCA	HNSC	KICH	KIRC	KIRP	LIHC	LUAD	LUSC	PRAD	READ	STAD	THCA	UCEC
ENSG00000267123.1	CTD-2357A8.3	SCAT1	0.63	1.75	1.83	4.98039	0	3.77453	3.67718	4.53785	0	3.49361	2.67731	0	3.37296	2.55941	0	0	2.34299	0	4.12859
ENSG00000234996.3	RP11-480I12.7		-0.95	3.13	1.83	2.75962	2.34524	0	0	0	-4.86741	-2.89659	-2.72738	2.75816	3.35113	3.00397	0	2.64605	0	0	3.30022
ENSG00000237949.1	LINC00844		1.37	-0.57	-0.76	-3.20966	-2.55693	-3.47577	0	-4.15205	-3.51681	0	0	0	-2.93204	-4.2914	0	-4.82682	-3.34509	0	-3.29593
ENSG00000267328.1	AC002398.12		-0.95	0.43	2.05	-3.95705	-4.07314	-2.33909	0	-3.8342	-2.31875	0	-2.32415	0	-2.2507	-3.57174	0	0	-2.272	0	-2.34807
ENSG00000243479.3	MNX1-AS1		-0.22	0.31	1.56	2.70215	2.77049	0	0	2.04242	0	0	5.0595	7.86718	5.35908	4.98491	2.30426	0	0	0	5.28324
ENSG00000227260.1	AC116035.1		1.63	-0.57	-0.76	-2.12824	-3.23787	-2.96157	-2.10239	-2.39898	0	0	0	0	-2.47595	-3.57642	0	-3.3118	0	0	-3.30426
ENSG00000110347.7	MMP12		1.89	1.73	1.43	0	2.37587	0	4.4349	3.89423	0	0	0	4.88503	4.24539	5.66958	0	0	2.26419	0	4.04252
ENSG00000227036.2	LINC00511		1.48	1.78	1.36	0	2.80582	0	0	0	-2.57039	0	2.94624	3.64585	3.25403	4.13748	0	0	0	3.105	2.13199
ENSG00000272068.1	RP11-284F21.9		0.58	2.19	1.66	0	0	0	0	4.05518	-2.56208	2.99734	5.95283	4.21833	5.58183	4.48329	0	0	2.46679	0	0
ENSG00000238099.1	RP11-12A2.3		1.63	1.02	-0.76	0	-3.04624	-3.40949	-2.58602	-2.31461	-4.71359	0	0	0	-2.07281	-2.21785	0	-4.90779	0	0	0
ENSG00000214145.2	LINC00887		1.63	2.6	-0.17	0	0	2.70253	0	0	-5.58836	5.39501	3.50572	3.21206	4.61624	4.49376	0	0	0	2.56139	0
ENSG00000257596.1	RP11-968A15.2	SCAT2	1.37	1.02	-0.76	2.58839	0	2.159	0	3.1467	0	0	2.0719	2.84811	2.20298	2.70672	0	0	2.41992	0	0
ENSG00000272524.1	RP11-254F7.4		0.63	1.02	-0.76	2.39071	2.89168	0	0	0	-2.06971	0	0	2.20698	2.51832	3.86746	0	0	2.26679	0	2.42912
ENSG00000267405.1	CTC-296K1.4		2.51	1.43	-0.76	-4.59382	-2.14261	-2.5509	0	0	-2.60652	0	-2.38138	0	0	-3.00409	-2.06916	0	0	0	-4.64075
ENSG00000231324.1	AP000696.2		2.85	-0.57	-0.76	0	4.72805	0	0	0	-5.60629	-5.98149	-5.06742	0	4.9816	6.08654	2.02616	0	0	0	8.2373
ENSG00000234754.1	RP11-421L10.1		2.22	1.75	-0.76	-2.40251	-2.20107	0	0	0	-2.14659	0	0	0	-2.62135	-3.16448	-2.16909	0	0	0	-2.25821
ENSG00000272405.1	RP11-284F21.10		0.58	1.15	0.8	0	0	0	0	3.50372	-2.55262	2.60165	4.68958	4.18007	4.72773	3.89657	0	0	0	0	0
ENSG00000265702.1	RP11-156L14.1		2.8	1.43	-1.76	2.97999	0	0	0	2.35099	0	-2.0872	-2.28184	0	2.02737	2.10963	0	0	0	2.06422	0
ENSG00000237222.3	AC090505.6		-0.95	0.43	1.83	0	0	2.07199	0	0	-5.55468	-2.58382	-3.10332	3.69861	3.2709	4.53226	0	0	0	0	0
ENSG00000253931.1	RP11-909N17.2		1.05	1.02	1.56	0	3.59052	0	0	2.71573	0	4.67852	0	8.80417	4.30105	5.34578	3.74707	0	0	0	0
ENSG00000253616.1	RP11-875O11.3		1.22	0.75	2.63	0	0	3.64647	0	2.86683	0	0	2.15244	3.23805	2.44348	0	0	4.30824	0	2.54141	0
ENSG00000241544.1	RP11-6F2.5		1.37	1.24	-0.17	0	0	3.51397	0	2.42843	0	2.5693	4.26593	0	5.3456	3.13453	0	0	2.86034	0	0
ENSG00000227619.1	RP11-492E3.2		1.05	0.43	-0.76	0	0	3.55158	0	0	-2.91029	0	2.2817	4.798	4.63807	0	0	3.52521	3.5375	0	0
ENSG00000268621.1	AC006262.5		0.25	0.12	1.47	3.93834	0	8.30593	0	2.81568	0	5.4457	0	0	5.12018	6.08352	0	0	0	4.73969	0
ENSG00000248968.1	CTD-2256P15.1		0.63	0.43	1.41	5.78181	0	2.24286	0	0	0	0	0	4.15186	2.96938	3.07482	0	0	0	0	2.57143
ENSG00000251003.3	RP11-152P17.2	SCAT3	1.92	0.36	1.22	0	0	2.37605	0	3.74954	0	0	3.14496	4.88892	5.28944	5.54915	0	0	0	0	0
ENSG00000225077.2	LINC00337		-0.28	0.75	1.59	2.32123	2.78022	0	2.31935	0	0	0	0	0	3.02313	2.75514	0	0	0	0	3.92561
ENSG00000135253.9	KCP		1.05	0.43	0.24	0	0	0	0	0	-2.7139	0	0	3.8338	2.21318	2.32778	-3.36378	0	0	2.83232	0
ENSG00000233485.1	RP3-467K16.2		3.75	3.02	4	0	0	-2.34428	0	5.69794	-2.99187	0	-2.96491	0	0	0	0	-4.24948	0	0	-2.52243
ENSG00000254973.1	RP11-429J17.7		-0.95	1.02	0.24	0	0	3.04205	0	0	0	0	0	3.31817	2.72663	2.53133	0	2.90752	0	0	2.94715
ENSG00000253227.1	RP11-383J24.1		2.29	1.89	2.94	0	2.65482	0	0	0	6.55697	0	0	6.53472	6.18459	3.23009	0	0	2.65174	0	0
ENSG00000204362.5	RP11-380J14.1		2.37	2.02	2.7	0	0	0	0	0	-4.1857	7.70671	4.39386	0	5.98494	5.76623	0	0	0	4.85946	0
ENSG00000272202.1	RP11-157F20.3		-0.37	0.43	2.2	0	2.1179	2.32757	0	0	0	0	0	4.87628	3.70293	4.33041	0	0	0	0	2.04421
ENSG00000245614.2	DDX11-AS1	SCAT4	0.63	1.24	1.24	0	0	0	2.15633	2.09377	0	0	2.05789	3.64829	2.53732	3.06032	0	0	0	0	0
ENSG00000203721.1	LINC00862		1.05	0.43	-0.76	0	0	2.25698	0	2.45432	0	0	0	2.25955	4.06098	2.58315	0	0	2.56892	0	0
ENSG00000266401.1	RP11-874J12.4		1.17	0.18	-0.83	3.20338	0	3.99648	0	3.81359	0	0	0	7.11676	0	4.17236	0	0	5.16732	0	0
ENSG00000257732.1	RP11-818F20.5		2.64	1.07	2.07	0	0	2.25224	0	3.51338	0	3.85474	0	6.91723	4.72749	3.64929	0	0	0	0	0
ENSG00000225762.1	RP11-511I2.2		1.63	-0.57	-0.76	0	2.31796	0	0	3.8059	0	0	0	2.98495	2.74727	2.69077	0	0	3.05403	0	0
ENSG00000223907.1	RP11-439L8.4		2.05	2.89	0.24	0	0	0	0	0	0	-2.40884	-3.17451	2.82814	3.15639	0	-2.92336	0	3.43583	0	0
ENSG00000260328.1	RP11-416I2.1		4.05	3.6	3.7	0	0	5.03819	0	0	-2.00793	0	0	0	3.49971	0	-2.89939	4.30137	0	4.89823	0
ENSG00000272468.1	RP1-86C11.7		1.48	0.69	-2.08	3.48126	2.19644	0	0	2.11428	0	0	0	3.09551	0	2.14739	0	0	0	0	2.65252
ENSG00000237862.1	RP1-63G5.7		-0.95	2.43	2.94	0	0	0	0	0	0	3.04741	2.98616	4.16347	2.61148	0	0	0	2.57571	0	5.0993
ENSG00000262482.1	LA16C-321D4.2		-0.95	0.43	2.83	3.3475	0	0	0	0	0	2.24458	2.29525	2.38549	3.13129	2.71688	0	0	0	0	0
ENSG00000234380.1	AP000330.8		1.51	-0.57	-1.76	0	0	2.33856	0	2.51839	-3.10541	2.45087	0	3.47804	2.73326	0	0	0	0	0	0
ENSG00000231638.1	AC011738.4	SCAT6	2.01	1.33	1.64	0	-3.3598	0	0	2.75738	-3.74316	0	0	2.1826	2.22736	4.92625	0	0	0	0	0
ENSG00000229647.1	AC007879.7		2.13	0.43	-1.76	0	0	2.20783	0	2.98859	0	0	0	3.10507	3.68372	3.51741	0	0	2.83028	0	0
ENSG00000255090.1	RP11-820L6.1		1.34	0.67	-0.5	-2.77647	-3.17641	0	0	0	0	0	-2.39995	0	0	-2.76777	0	0	0	0	-2.67008
ENSG00000246430.2	LINC00968		1.78	2.02	1.83	-2.00109	-3.71745	0	0	0	0	0	0	0	-3.29789	-4.27648	0	0	0	0	-2.6587
ENSG00000272183.1	RP11-523H20.3		-0.95	1.75	1.83	3.37411	0	0	0	0	0	0	2.83367	2.39326	2.26757	0	0	0	0	0	2.27611
ENSG00000235269.1	AL162759.1		1.95	-1.57	-1.76	0	0	7.09263	0	-5.10996	-4.25492	0	0	0	3.3162	0	0	0	4.45079	0	0
ENSG00000232057.1	AC093390.1		0.05	1.75	2.05	-3.80001	-2.21472	0	0	0	-3.30575	0	0	0	0	-2.05866	0	0	0	0	-2.80969
ENSG00000251138.2	RP11-81H3.2		2.63	-0.57	-0.76	0	0	5.74122	0	0	0	0	0	9.64424	6.97995	6.66783	0	0	3.73498	0	0
ENSG00000229167.1	RP11-73M7.1		1.85	2.75	3.33	2.94542	0	0	0	0	-2.17046	0	0	0	2.4333	2.48379	0	0	2.29634	0	0
ENSG00000231298.2	LINC00704		1.63	1.02	3.05	0	0	0	0	2.84668	0	3.89582	0	0	3.19328	2.84051	0	0	0	3.17274	0
ENSG00000268460.1	AC006262.6		2.95	3.64	2.94	0	0	0	0	0	0	3.71437	0	0	2.59161	3.67779	0	0	0	3.84594	-2.13857
ENSG00000262585.1	RP11-353N14.5		-0.95	1.02	0.24	0	0	3.03607	0	0	0	0	0	0	2.72434	3.191	0	3.58068	2.69284	0	0
ENSG00000231903.1	AC079354.5		-0.95	1.43	0.24	3.33146	0	0	0	0	0	0	0	0	2.26063	2.04846	0	0	2.31094	0	2.14056
ENSG00000231826.1	AC016735.2		1.42	1.81	0.09	0	0	0	0	0	-7.10366	-3.5061	0	0	2.23713	2.73818	-2.52451	0	0	0	0
ENSG00000260604.1	RP1-140K8.5		2.91	2.28	1.16	0	0	4.7981	0	0	0	2.88561	2.77768	2.31883	2.65591	0	0	0	0	0	0
ENSG00000205488.4	CALML3-AS1		-0.95	0.43	1.24	0	0	0	0	0	-5.89577	-2.18343	0	2.09438	3.44581	6.30781	0	0	0	0	0
ENSG00000271788.1	CTD-2201E18.5		-0.95	0.43	3.24	0	0	0	0	2.12874	0	2.73964	2.99953	3.62908	2.27013	0	0	0	0	0	0
ENSG00000271334.1	CTD-2078B5.2		1.22	0.43	3.8	0	-2.23435	0	0	0	-2.32872	0	0	0	-2.02664	-2.43026	0	0	0	0	-2.61325
ENSG00000253802.1	CTA-392C11.1		1.37	0.43	-0.76	0	7.04993	0	0	0	-10.3426	-5.62915	-9.15232	0	0	10.7323	0	0	0	0	0
ENSG00000272720.1	CTA-228A9.3		1.85	2.02	4.05	0	0	0	0	0	0	2.72732	0	2.58289	2.22846	2.12085	0	0	2.32205	0	0
ENSG00000262152.2	LINC00514		0.63	1.75	-0.76	3.84868	2.76236	0	0	0	0	0	0	0	0	0	0	0	2.08597	2.1961	3.31881
ENSG00000230533.1	RP11-95M15.1		1.05	0.43	1.83	0	0	0	0	2.16164	0	0	0	3.92383	5.47974	5.28338	0	0	2.51011	0	0
ENSG00000256443.1	RP11-794G24.1		-1.95	1.75	1.7	0	0	0	0	0	0	-3.11112	-3.68398	2.7362	3.81224	2.98584	0	0	0	0	0
ENSG00000229896.2	RP11-456H18.2		1.99	1.43	-0.76	2.55046	0	0	0	0	0	-2.25529	0	0	2.06128	2.12632	0	0	0	0	2.68508
ENSG00000266278.1	RP11-41O4.2		3.59	1.6	0.05	0	0	0	0	2.64021	0	2.55584	0	0	4.26567	4.42754	0	0	3.11359	0	0
ENSG00000233077.1	RP11-290F20.2		3.05	3.82	0.83	3.0153	0	0	0	0	0	2.50158	2.0944	0	2.98841	0	0	0	2.40911	0	0
ENSG00000254290.1	RP11-150O12.3		1.22	1.82	0.7	0	2.02565	0	0	-2.13719	-3.04754	0	0	3.7175	0	0	0	0	3.46171	0	0
ENSG00000227496.1	RP11-145A3.1		1.05	1.43	-0.76	0	0	0	0	0	0	3.15684	0	0	3.18858	3.09092	0	0	2.60811	3.647	0
ENSG00000232874.1	RP11-135A1.2		1.63	-0.57	-0.76	0	0	0	0	0	0	0	0	3.1642	0	2.00409	2.13047	4.40252	2.0181	0	0
ENSG00000236751.1	RP1-30G7.2		3.05	2.89	-0.76	0	-2.57802	2.57593	0	0	-2.61554	0	0	3.38406	0	0	0	2.7881	0	0	0
ENSG00000231806.2	PCAT7		1.85	0.75	-0.76	0	0	0	0	3.0271	-2.54471	0	0	0	2.73903	4.3572	2.66352	0	0	0	0
ENSG00000248323.1	LUCAT1	SCAT5	3.91	2.46	1.91	0	0	2.79811	0	0	0	5.1329	3.96015	4.47064	3.17395	0	0	0	0	0	0
ENSG00000236054.1	LL22NC03-104C7.1		-0.04	1.47	1.24	0	0	0	0	0	-2.20885	0	-3.69125	2.74885	-3.72722	-3.67645	0	0	0	0	0
ENSG00000227877.2	LINC00948		1.37	-0.57	-0.76	0	-2.54832	0	0	-3.51338	-7.97663	-5.33838	-2.83734	0	0	0	0	0	0	0	0
ENSG00000225826.1	LINC00626		1.85	0.43	-0.76	0	0	0	0	4.09798	0	3.78657	-2.70698	0	3.96486	8.80286	0	0	0	0	0
ENSG00000270168.1	LA16C-380H5.4		0.63	0.43	1.56	186.117	3.43262	3.58018	0	0	0	0	0	0	0	0	0	0	3.50899	0	5.9388
ENSG00000268307.1	CTD-2619J13.13		-0.95	1.43	0.24	0	0	3.69325	0	0	-2.57313	0	0	0	3.10822	2.51231	0	0	0	3.72899	0
ENSG00000267892.1	CTD-2540F13.2		1.63	1.02	0.83	0	0	2.49855	0	0	-2.44358	2.43561	0	0	0	2.05081	0	0	2.80827	0	0
ENSG00000235070.3	AC068138.1		2.22	1.02	1.24	0	0	0	0	0	-2.59952	-6.84296	-7.46125	0	0	7.52533	0	0	0	-2.44524	0
ENSG00000267751.1	AC009005.2		1.05	1.06	0.46	2.80784	2.56915	0	0	0	0	0	0	3.00744	2.34871	0	0	0	0	0	2.25726
ENSG00000253301.1	RP11-513O17.2		2.22	1.43	3.33	0	0	0	0	0	0	-3.35148	-3.96886	0	2.02018	2.74501	0	0	0	0	0
ENSG00000240541.2	TM4SF1-AS1		1.11	-0.48	-0.11	0	0	0	0	0	-3.27733	0	0	2.18418	0	2.76106	0	0	0	2.84862	0
ENSG00000226674.4	TEX41		1.85	-0.57	-0.76	0	0	0	0	2.08718	0	0	0	4.09977	0	2.25967	0	0	2.02993	0	0
ENSG00000225472.1	RP11-120J1.1		1.49	0.08	0.34	-2.93752	0	0	0	-2.85833	-2.04618	0	4.10995	0	0	0	0	0	0	0	0
ENSG00000228613.1	AC144450.1		2.22	2.24	1.56	0	0	4.56996	0	0	0	0	0	0	3.2852	0	2.66226	0	0	-2.17015	0
ENSG00000229261.1	RP11-227H15.4		1.05	3.24	2.7	0	0	-2.41887	0	4.75457	0	0	0	0	5.35726	4.85099	0	0	0	0	0
ENSG00000272438.1	RP11-54O7.16		-2.54	0.17	1.74	0	3.2945	0	0	0	-2.78973	0	0	0	4.76325	3.05154	0	0	0	0	0
ENSG00000261634.2	RP11-352D13.6		1.05	-0.57	-0.76	0	0	0	0	0	0	0	-2.58871	3.37015	-2.98467	-4.07341	0	0	0	0	0
ENSG00000224652.1	LINC00885		1.37	3.24	2.24	0	0	3.18258	0	0	0	-2.58569	-2.35474	0	0	2.98585	0	0	0	0	0
ENSG00000259230.1	CTD-2555C10.3		0.37	1.08	0.89	0	0	0	0	0	-2.74523	0	0	4.96802	3.08971	3.19717	0	0	0	0	0
ENSG00000269186.1	LINC01082		-0.95	1.02	1.83	-3.60633	0	-2.3706	0	0	0	0	0	0	-4.22179	-4.52591	0	0	0	0	0
ENSG00000233221.2	AC133785.1		0.63	1.34	-0.44	0	0	5.06838	0	0	0	0	0	0	7.98664	8.40795	0	0	0	0	3.29599
ENSG00000248265.1	RP11-834C11.3		-0.95	1.02	0.24	0	0	0	0	2.38496	0	0	0	3.64761	2.44228	2.33517	0	0	0	0	0
ENSG00000251665.1	RP11-700H6.2		1.27	-1.15	-1.34	0	0	0	0	-3.70224	0	-2.5584	-2.03457	0	0	0	0	0	2.3292	0	0
ENSG00000249684.1	RP11-423H2.3		-0.37	0.43	1.41	0	0	0	0	0	-2.74213	-2.26371	-2.23915	0	0	2.66568	0	0	0	0	0
ENSG00000259289.1	RP11-798K3.3		1.85	-0.57	-0.76	0	0	-2.8246	0	0	-2.24333	0	0	0	0	-2.41854	0	-4.0898	0	0	0
ENSG00000271659.1	RP11-435O5.4		1.05	1.02	3.49	0	0	2.3847	0	0	2.03886	0	0	2.89453	0	2.26836	0	0	0	0	0
ENSG00000231131.2	RP11-346D6.6		1.95	0.6	-0.44	0	2.59026	0	0	3.4975	0	0	0	0	6.70659	7.78005	0	0	0	0	0
ENSG00000228718.1	RP11-145H9.3		1.63	-0.57	-1.76	0	0	0	0	0	0	2.59336	0	4.4853	2.92306	0	0	0	0	2.61556	0
ENSG00000226792.2	LINC00371		2.37	-0.57	-0.76	0	0	0	0	0	-8.23546	-5.66109	-5.257	0	-2.38392	0	0	0	0	0	0
ENSG00000233922.1	AL133493.2		0.05	1.6	1.7	3.76188	0	3.73031	0	2.87108	0	2.30877	0	0	0	0	0	0	0	0	0
ENSG00000236947.1	RP11-98G7.1		1.37	1.43	-0.76	0	2.17779	0	0	0	0	0	0	2.84437	5.65638	5.09134	0	0	0	0	0
ENSG00000231574.1	RP11-91K9.1		0.63	1.43	2.05	0	0	0	0	2.52445	-2.15602	2.60505	0	0	2.62813	0	0	0	0	0	0
ENSG00000253686.1	CTB-43E15.3		2.89	2.89	3.41	0	0	2.08173	0	2.49837	0	0	0	2.27088	2.6488	0	0	0	0	0	0
ENSG00000232732.5	AC073043.1		1.32	1.09	0.36	0	0	0	0	2.06626	2.24848	0	0	3.17728	0	2.38329	0	0	0	0	0
ENSG00000236318.1	AC019117.1		3.05	1.02	-0.76	0	4.45649	0	0	0	-2.72419	4.09846	5.14947	0	0	0	0	0	0	0	0
ENSG00000237863.2	RP6-24A23.3		1.05	-0.57	-0.76	0	0	0	0	0	0	0	0	0	0	4.31486	0	-4.29337	0	-2.09861	-4.71606
ENSG00000254991.1	RP13-631K18.3		1.37	-2.15	-2.34	0	0	0	0	2.07492	0	2.74459	0	0	2.23228	3.30243	0	0	0	0	0
ENSG00000265728.1	RP11-883A18.3		0.63	1.43	2.05	0	2.67325	0	0	0	0	2.07301	0	4.99235	0	2.78161	0	0	0	0	0
ENSG00000256940.1	RP11-783K16.5		0.11	0.82	1.51	2.15945	0	0	0	0	0	0	0	0	3.91605	3.95502	0	0	0	0	3.41648
ENSG00000255318.1	RP11-655M14.13		1.05	-0.57	-0.76	0	0	0	0	2.36326	0	0	0	2.99272	2.44704	2.50537	0	0	0	0	0
ENSG00000273348.1	RP11-535A5.1		1.85	2.02	2.94	-3.50445	0	0	0	0	0	0	0	0	0	-2.036	0	0	2.4869	0	-4.66703
ENSG00000273374.1	RP11-383I23.2		1.22	-0.57	-1.76	0	0	2.74789	0	0	0	0	0	2.5879	0	2.33677	0	3.12368	0	0	0
ENSG00000250511.1	RP11-380D23.1		1.05	-0.57	-0.76	-3.16114	0	0	0	-3.67011	-5.01736	0	0	0	6.41536	0	0	0	0	0	0
ENSG00000270919.1	RP11-379K22.3		2.37	0.75	-1.76	0	2.31218	0	0	0	0	0	0	0	4.57283	2.58304	3.91049	0	0	0	0
ENSG00000237685.1	RP11-360O19.4		1.05	0.43	0.83	0	0	0	0	0	0	-3.25145	0	0	2.16425	2.79467	0	0	0	0	2.55039
ENSG00000267583.1	RP11-322E11.5		1.22	-1.57	-1.76	0	0	0	0	0	0	0	0	2.06149	0	-2.29751	0	0	0	-2.48982	-2.8644
ENSG00000234155.1	RP11-30P6.6		1.63	1.43	-1.76	0	0	0	0	2.83533	-8.43895	0	0	0	4.69943	3.36687	0	0	0	0	0
ENSG00000238078.1	RP11-295M18.2		1.22	0.43	0.05	0	0	-2.02467	0	0	-2.25496	0	0	0	-2.18517	-2.77196	0	0	0	0	0
ENSG00000257761.1	RP11-186F10.2		3.05	1.43	-0.76	0	0	3.38483	0	5.60125	-3.26948	0	0	0	0	4.03046	0	0	0	0	0
ENSG00000272953.1	RP11-1275H24.2		-0.37	1.24	3.05	2.46589	0	0	0	0	0	0	2.01142	3.37235	2.21889	0	0	0	0	0	0
ENSG00000259727.1	RP11-1069G10.2		2.42	2.89	0.24	0	0	0	0	2.52252	-2.29381	0	0	0	4.332	4.02664	0	0	0	0	0
ENSG00000249332.1	RP1-251I12.1		1.37	2.6	2.7	-2.37532	0	0	0	0	0	-5.30028	-3.77517	0	0	0	0	0	0	0	-3.11973
ENSG00000254389.2	RHPN1-AS1		0.85	2.13	4	2.14289	0	2.31633	0	0	0	0	0	2.11559	0	0	0	0	0	0	2.50033
ENSG00000232077.1	LINC01031		1.8	0.43	-1.17	0	0	0	0	0	-3.81914	-2.66413	-2.48777	0	0	-2.19771	0	0	0	0	0
ENSG00000224177.2	LINC00570		3.29	1.02	2.05	-2.57422	0	0	0	0	-2.66479	0	-2.42431	0	0	-2.26036	0	0	0	0	0
ENSG00000196668.3	LINC00173		0.63	2.43	2.7	0	0	0	0	0	0	3.25224	2.49229	2.81132	0	2.20857	0	0	0	0	0
ENSG00000238120.1	CTA-941F9.9		2.53	0.85	0.98	0	-2.37867	0	0	0	-8.51811	-2.64201	0	0	0	0	0	0	0	-2.56396	0
ENSG00000261706.1	AP001505.9		-0.16	-0.05	1.26	0	0	0	0	0	0	2.12342	0	0	-2.35633	-2.45246	0	0	0	2.03262	0
ENSG00000266927.2	AC006273.7		1.27	0.65	1.12	0	0	3.61495	0	0	-3.71018	0	0	0	0	-2.69906	0	0	2.81659	0	0
ENSG00000244578.1	RP11-548O1.3		1.05	0.43	2.46	0	0	0	0	3.94626	0	0	0	0	0	8.01858	0	0	0	0	-5.61383
ENSG00000224209.2	LINC00466		3.44	0.43	-0.76	0	4.31122	0	0	0	0	0	0	0	6.44526	5.87767	0	0	0	0	0
ENSG00000233005.1	AC067959.1		1.63	0.43	-0.76	0	-2.10383	0	0	0	-4.03155	3.97048	0	0	0	0	0	0	0	0	0
ENSG00000236651.1	AC104801.1		1.85	1.02	0.83	0	2.85981	0	0	4.07922	0	0	0	0	0	0	3.1505	0	0	0	0
ENSG00000259264.1	RP11-60L3.1		-1.95	0.02	2.15	0	0	5.29316	0	0	-3.15672	0	0	0	0	0	0	0	0	6.67587	0
ENSG00000245750.3	RP11-279F6.1		1.51	0.43	3.29	0	0	0	0	0	-4.08194	0	-3.58076	0	0	0	2.01531	0	0	0	0
ENSG00000256982.1	CTD-2555A7.2		-1.73	-0.15	1.46	0	2.26448	0	0	0	0	0	0	0	4.14034	2.97404	0	0	0	0	0
ENSG00000267922.1	AC007193.6		2.05	-0.57	-0.76	0	0	0	0	0	0	0	0	0	0	3.02412	0	0	0	2.871	-3.08922
ENSG00000247775.2	RP11-67M1.1		1.63	0.43	-0.76	0	-2.50836	0	0	0	0	0	0	0	0	0	0	0	0	-2.07592	-2.73044
ENSG00000272457.1	RP11-1070A24.2		1.05	-0.57	-0.76	0	0	0	0	0	0	3.8897	4.76244	0	0	5.06759	0	0	0	0	0
ENSG00000254142.2	RP11-53M11.3		3.13	2.43	-0.76	0	0	7.31051	0	0	0	0	0	3.54077	0	0	0	0	3.05228	0	0
ENSG00000250041.2	CTD-2003C8.2		1.95	1.43	-1.76	0	0	0	0	0	0	2.08087	3.06829	0	-2.08656	0	0	0	0	0	0
ENSG00000237548.1	TTLL11-IT1		2.37	3.13	-0.76	0	0	0	0	3.36682	-3.24381	0	0	0	2.97551	0	0	0	0	0	0
ENSG00000259345.1	RP11-624L4.1		2	1.6	1.41	0	2.71109	0	0	0	0	0	0	0	2.39505	4.08649	0	0	0	0	0
ENSG00000233321.1	RP11-482E14.1		2.63	-0.57	-0.76	0	0	0	0	0	-5.02725	-2.45605	-3.75336	0	0	0	0	0	0	0	0
ENSG00000188660.3	LINC00319		0.78	0.61	1.2	0	0	0	0	2.30601	0	0	0	0	3.8558	3.43882	0	0	0	0	0
ENSG00000234880.1	LINC00163		-0.22	1.17	2.79	0	0	0	0	0	-2.48946	0	0	0	-3.22156	-3.65643	0	0	0	0	0
ENSG00000237813.3	AC002066.1		2.22	1.43	2.41	0	-3.67075	0	0	0	2.18974	0	0	0	0	-2.75578	0	0	0	0	0
ENSG00000273143.1	RP11-525A16.4		0.46	0.85	1.12	0	0	0	0	0	0	0	3.34037	0	0	2.04464	0	0	0	3.68598	0
ENSG00000234678.1	RP11-465N4.4	SCAT7	1.47	2.05	2.15	0	0	0	0	0	0	0	0	2.29611	2.07848	0	0	0	0	0	2.81775
ENSG00000248599.1	RP11-302J23.1		2.05	3.43	-0.76	0	0	0	0	2.0012	0	0	0	0	2.36193	2.77743	0	0	0	0	0
ENSG00000236384.3	LINC00479		1.05	-0.57	-0.76	0	0	0	0	0	-2.29212	0	0	2.37854	0	0	0	0	0	0	2.10123
ENSG00000225764.1	LEPREL1-AS1		2.13	0.02	-1.76	0	-2.36819	0	0	3.13126	-2.76306	0	0	0	0	0	0	0	0	0	0
ENSG00000253282.1	KB-1410C5.3		1.05	0.43	1.83	0	0	-3.16328	0	0	0	0	3.8606	0	0	0	0	-4.29982	0	0	0
ENSG00000255867.1	DENND5B-AS1		1.51	1.09	-1.76	0	0	0	0	0	-2.19906	0	0	0	2.14968	2.66438	0	0	0	0	0
ENSG00000203635.2	AC144450.2		1.37	2.02	3.29	0	0	4.36849	0	0	0	0	0	0	2.77672	0	2.49386	0	0	0	0
ENSG00000261253.1	AC137932.6		1.85	1.75	-0.76	0	0	2.09387	0	0	0	2.58369	0	2.08975	0	0	0	0	0	0	0
ENSG00000234378.1	AC098828.2		-0.95	1.02	1.24	0	0	0	0	0	-4.611	-2.36902	0	0	0	2.52414	0	0	0	0	0
ENSG00000227210.1	AC079145.4		1.63	1.75	-0.76	0	0	2.54599	0	0	-2.60745	0	0	2.03725	0	0	0	0	0	0	0
ENSG00000250410.1	RP11-714G18.1		1.63	-0.05	-0.76	0	0	0	0	2.18709	0	0	0	0	-2.10863	-3.28161	0	0	0	0	0
ENSG00000272502.1	RP11-713M15.2		2.51	0.43	-0.76	0	0	3.19726	0	0	3.03198	0	0	0	0	0	0	3.27263	0	0	0
ENSG00000265962.1	RP11-674N23.1		0.15	1.33	1.99	0	0	0	0	0	-3.52107	5.71508	0	0	0	4.91563	0	0	0	0	0
ENSG00000226281.2	RP1-80N2.2		3.05	2.24	3.05	0	0	0	0	0	0	-2.96455	-2.6541	0	0	2.10993	0	0	0	0	0
ENSG00000225269.2	LINC00705		2.75	-0.57	-0.76	0	0	0	0	2.45994	0	4.34469	0	0	0	2.80329	0	0	0	0	0
ENSG00000231367.1	AC016995.3		-0.95	2.24	1.83	0	-2.4139	0	0	0	0	0	0	3.028	0	0	0	0	0	0	-2.73066
ENSG00000270123.2	VTRNA2-1		1.62	1.17	0	0	-2.38875	0	0	0	0	0	0	0	0	-2.97549	0	0	0	-3.15804	0
ENSG00000229867.1	STEAP3-AS1		1.05	-0.57	-0.76	0	0	0	0	2.06418	0	2.14304	0	0	0	2.44428	0	0	0	0	0
ENSG00000232352.1	SEMA3B-AS1		-0.95	2.02	3.33	0	0	0	-3.33635	0	0	-3.32089	0	0	0	-2.86046	0	0	0	0	0
ENSG00000231881.1	RP5-1120P11.3		1.63	1.02	-0.76	0	0	4.25138	0	0	0	5.29169	0	0	0	0	0	0	2.64718	0	0
ENSG00000261189.1	RP3-512B11.3		1.67	1.02	0.24	0	0	0	0	0	0	0	0	0	2.37435	3.34577	0	0	0	0	2.34326
ENSG00000228559.1	RP3-340B19.3		-0.95	1.02	2.83	0	3.49798	0	0	0	0	-2.84686	0	0	0	-3.27965	0	0	0	0	0
ENSG00000259251.2	RP11-643M14.1		3.37	0.43	-0.76	0	0	0	0	0	-2.32499	-2.14251	0	3.06042	0	0	0	0	0	0	0
ENSG00000250548.2	RP11-47I22.2		4.4	3.24	1.24	0	0	2.28671	0	0	0	0	0	0	2.42712	0	0	0	0	0	2.08023
ENSG00000261136.1	RP11-37C7.3		3.05	1.02	-0.17	2.01874	0	0	0	2.54922	0	0	0	2.8488	0	0	0	0	0	0	0
ENSG00000234336.2	JAZF1-AS1		1.05	-0.57	-0.76	-2.88856	0	-2.54723	0	0	0	0	0	0	0	0	0	0	0	0	-4.3786
ENSG00000225431.1	AP001626.1		2.11	1.43	2.05	0	0	0	0	0	-3.16329	0	0	0	0	0	-2.92454	0	0	0	2.70317
ENSG00000228509.1	AC006460.2		2.51	-0.57	-0.76	0	0	0	0	3.21053	-4.11677	0	0	2.79861	0	0	0	0	0	0	0
ENSG00000230392.1	RP5-1139I1.1		1.63	-0.57	0.24	0	0	0	0	4.74478	0	0	0	4.93736	0	5.75751	0	0	0	0	0
ENSG00000267654.1	RP11-973H7.4		2.75	1.43	2.41	0	0	0	0	3.73401	0	0	0	0	0	0	0	0	2.76783	0	6.30044
ENSG00000236345.1	RP11-59D5__B.2	SCAT8	4.47	4.48	4.05	0	0	3.25899	0	0	0	0	0	0	4.20533	4.01088	0	0	0	0	0
ENSG00000261250.1	RP11-545A16.1		1.63	-0.57	-0.76	0	0	0	0	0	-7.48634	-3.68789	-4.81416	0	0	0	0	0	0	0	0
ENSG00000228917.1	RP11-544M22.8		1.05	-0.57	-0.76	2.61782	0	2.55139	0	0	0	0	0	0	0	0	0	0	0	4.58743	0
ENSG00000225982.1	RP11-538D16.3		1.15	0.62	-0.98	0	0	0	0	0	-3.80696	-2.51616	0	0	0	2.49108	0	0	0	0	0
ENSG00000251576.1	RP11-536I6.1		1.37	1.75	-0.76	0	-2.13084	4.40065	0	0	0	0	0	0	0	0	0	0	0	2.13512	0
ENSG00000254815.1	RP11-496I9.1		-2.54	0.43	1.66	0	0	0	0	0	0	3.79688	0	2.08023	0	0	0	0	2.22516	0	0
ENSG00000260261.1	RP11-480A16.1		-2.54	0.17	1.46	0	0	0	0	0	0	2.55327	0	2.88569	0	3.0141	0	0	0	0	0
ENSG00000254143.1	RP11-470M17.2		1.81	1.65	1.39	0	0	-2.30576	0	0	-2.65404	-3.87619	0	0	0	0	0	0	0	0	0
ENSG00000271200.1	RP11-430G17.3		3.13	1.43	-0.76	0	0	0	0	0	0	2.05156	2.11625	3.11006	0	0	0	0	0	0	0
ENSG00000255992.1	RP11-417L19.4		2.22	1.75	-0.76	0	0	0	0	0	0	0	0	2.8936	2.07684	2.12937	0	0	0	0	0
ENSG00000260589.1	RP11-390B4.5		1.17	-0.67	0.02	2.31185	0	0	0	2.10193	0	0	0	3.03115	0	0	0	0	0	0	0
ENSG00000262681.2	RP11-311F12.1		1.46	0.65	-0.02	0	0	0	0	0	-3.10567	-2.29193	0	0	0	3.76695	0	0	0	0	0
ENSG00000203999.4	RP11-290F20.1		1	1.16	1.42	0	0	0	0	0	0	0	2.83086	0	3.00179	0	0	0	2.075	0	0
ENSG00000226609.1	RP11-276E15.4		1.05	-0.57	-0.76	5.13386	0	0	0	2.68157	0	0	0	2.51246	0	0	0	0	0	0	0
ENSG00000260823.1	RP11-249C24.10		2.9	1.6	2.05	0	0	-3.09725	0	0	0	0	0	0	-2.49341	-2.60597	0	0	0	0	0
ENSG00000262903.1	RP11-235E17.6		1.01	0.56	1.95	0	0	0	0	0	0	2.26493	2.37824	2.64648	0	0	0	0	0	0	0
ENSG00000259469.1	RP11-227D13.4		1.37	1.02	0.24	3.05824	0	0	0	0	0	0	0	2.52943	0	0	0	0	2.32014	0	0
ENSG00000258711.2	RP11-218E20.3		2.51	2.24	-0.76	0	0	0	0	3.45762	0	0	0	0	0	4.7901	-2.80347	0	0	0	0
ENSG00000250564.1	RP11-215P8.4		3.05	-0.57	-0.76	0	0	0	0	4.82362	0	0	0	0	4.53891	6.64329	0	0	0	0	0
ENSG00000227467.3	RP11-169D4.1		1.42	1.37	0.36	0	-3.60792	0	0	0	0	0	-2.50197	0	0	0	0	0	0	0	-4.55089
ENSG00000256427.1	RP11-118B22.4		0.63	1.2	-1.08	0	0	0	0	0	-5.2408	0	0	0	0	-2.69449	0	0	0	0	-2.04796
ENSG00000237595.2	RP11-112L6.3		1.37	2.02	2.05	0	0	0	0	0	0	2.54782	2.2585	0	0	2.41146	0	0	0	0	0
ENSG00000261211.1	RP1-80N2.3		1.83	0.27	0.04	2.28289	0	0	0	0	0	0	0	2.00384	0	0	2.16426	0	0	0	0
ENSG00000235052.1	RP1-150O5.3		2.16	1.65	0.98	0	0	0	0	2.54818	3.42564	0	0	0	2.13864	0	0	0	0	0	0
ENSG00000235387.1	LINC00961		0.32	0.65	1.85	0	0	0	0	0	-2.53953	0	0	0	-2.57896	-3.25412	0	0	0	0	0
ENSG00000233117.2	LINC00702		1.37	2.43	-0.76	0	0	0	0	0	0	0	0	0	-2.13996	-3.05609	0	0	0	0	-4.53236
ENSG00000234610.1	LINC00624		2.95	1.02	2.05	0	0	0	0	0	0	-2.3169	0	6.32077	3.28701	0	0	0	0	0	0
ENSG00000253824.1	KB-173C10.2		0.05	1.43	2.08	0	2.36888	0	0	2.24795	0	0	0	0	3.50961	0	0	0	0	0	0
ENSG00000241211.1	IQCJ-SCHIP1-AS1		2.85	0.43	-0.76	-2.33481	-2.57712	0	0	0	0	0	0	0	0	0	0	0	0	-2.12336	0
ENSG00000235947.1	EGOT		1.85	-0.57	0.24	0	0	2.63554	0	0	-2.90847	0	0	0	2.48441	0	0	0	0	0	0
ENSG00000269720.1	CTD-2521M24.5		1.85	0.43	0.24	0	0	0	0	3.59967	0	3.22511	0	0	2.06392	0	0	0	0	0	0
ENSG00000267255.1	CTB-50L17.5		1.85	-0.57	-0.76	0	0	0	0	0	0	4.13122	0	0	2.6989	2.96627	0	0	0	0	0
ENSG00000205622.5	AF064858.6		3.22	1.75	0.24	0	0	2.15459	0	0	0	0	-2.51682	0	0	2.89989	0	0	0	0	0
ENSG00000237721.1	AF064858.11		1.22	0.02	-1.76	0	0	3.50734	0	2.13415	0	3.71227	0	0	0	0	0	0	0	0	0
ENSG00000214691.6	AC104654.1		1.37	0.43	0.46	0	0	7.44973	0	0	0	0	0	0	3.25686	0	0	0	4.70056	0	0
ENSG00000223486.1	AC092198.1		2.51	-0.57	-0.76	0	3.15249	2.65094	0	0	0	0	0	0	0	0	0	0	4.2769	0	0
ENSG00000267473.1	AC005789.11		1.22	1.24	2.05	0	0	0	0	0	0	0	0	2.72157	2.76203	2.34331	0	0	0	0	0
ENSG00000253302.1	STAU2-AS1		-1.95	1.02	2.24	0	0	0	0	0	0	0	0	3.26172	2.30218	0	0	0	0	0	0
ENSG00000256995.2	RP11-114G22.1		2.05	-0.57	-0.76	0	0	0	0	0	-3.78008	0	0	0	0	6.14295	0	0	0	0	0
ENSG00000250007.2	RP11-814P5.1		3.02	1.43	1.05	-4.22951	0	0	0	0	0	0	-2.33836	0	0	0	0	0	0	0	0
ENSG00000215386.6	LINC00478		1.69	-0.59	-1.4	0	-2.08543	0	0	0	0	0	0	0	0	0	0	0	0	0	-2.09348
ENSG00000259867.1	RP11-525K10.3		3.75	0.43	1.56	0	0	0	0	0	0	2.30988	0	3.56583	0	0	0	0	0	0	0
ENSG00000231459.1	LINC00032		1.37	0.85	1.24	0	-2.43862	0	0	0	0	0	0	0	0	-2.01306	0	0	0	0	0
ENSG00000267665.1	RP11-13K12.2		1.05	-0.57	-0.76	0	0	0	0	0	-4.21848	0	0	0	0	6.63935	0	0	0	0	0
ENSG00000255182.1	CTD-2517M22.14		1.85	1.43	-0.76	0	0	0	0	0	0	0	0	0	2.04764	2.15645	0	0	0	0	0
ENSG00000179141.5	MTUS2-AS1		1.9	1.24	1.89	0	0	0	0	0	0	3.39824	0	0	0	2.59769	0	0	0	0	0
ENSG00000266903.1	CTB-171A8.1		2.85	2.75	3.15	0	0	0	0	0	0	-2.19315	-3.11082	0	0	0	0	0	0	0	0
ENSG00000228323.2	AC008753.6		1.37	0.02	0.24	0	0	0	0	0	-2.18915	0	0	0	0	0	0	0	0	-2.72678	0
ENSG00000250286.1	RP11-94C24.8		2.51	-0.57	-0.76	0	0	0	0	0	0	0	2.36699	6.67379	0	0	0	0	0	0	0
ENSG00000245648.1	RP11-277P12.20		2.75	1.02	0.24	0	0	2.26731	0	0	0	0	0	0	0	4.25077	0	0	0	0	0
ENSG00000259705.1	RP11-227D13.1		0.42	0.81	1.62	0	0	0	0	0	0	0	0	2.95204	0	0	0	0	0	0	-2.02402
ENSG00000235885.3	AC023115.2		2.05	0.43	-0.76	0	0	0	0	3.12643	-3.177	0	0	0	0	0	0	0	0	0	0
ENSG00000232053.2	AC009784.3		1.27	0.75	0.36	0	0	0	0	0	0	2.42934	0	0	0	0	0	0	0	0	-3.60303
ENSG00000234859.1	AC003958.2		1.05	-0.57	-0.76	0	0	0	0	0	-3.65274	0	0	0	0	6.75154	0	0	0	0	0
ENSG00000234546.2	RP3-510D11.2		-1.95	0.02	1.05	0	0	0	0	0	0	2.03511	2.31401	0	0	0	0	0	0	0	0
ENSG00000225913.2	RP11-57C13.6		2.95	1.43	-0.76	0	0	0	0	0	-4.23561	0	0	0	0	0	0	0	0	-2.39478	0
ENSG00000267658.1	RP11-358B23.1		-0.95	1.02	1.83	0	0	0	0	0	-2.63238	0	-2.60074	0	0	0	0	0	0	0	0
ENSG00000250397.2	RP11-1391J7.1		1.37	0.43	-0.76	0	0	0	0	0	0	2.26251	0	2.33185	0	0	0	0	0	0	0
ENSG00000259370.1	RP11-1069G10.1		0.63	1.02	-0.76	0	0	0	0	0	-2.23018	0	0	0	0	0	0	0	0	0	-3.89612
ENSG00000233175.2	CTD-2020K17.3		-0.28	1.28	0.73	2.23949	0	0	0	0	0	0	0	2.15708	0	0	0	0	0	0	0
ENSG00000227479.1	AC124861.1		0.37	0.75	1.24	0	0	0	0	0	-3.74344	-3.42851	0	0	0	0	0	0	0	0	0
ENSG00000226702.1	AC011306.2		1.05	0.43	-0.76	0	0	0	0	0	0	0	-3.35658	4.85973	0	0	0	0	0	0	0
ENSG00000233901.1	RP11-65J3.1		-0.11	1.28	1.92	0	0	0	0	0	-2.65644	0	0	0	0	2.10549	0	0	0	0	0
ENSG00000236740.2	RP11-411K7.1		1.85	0.43	-0.76	0	0	0	0	0	0	0	0	2.92987	0	4.93437	0	0	0	0	0
ENSG00000249306.1	RP11-267A15.1		1.34	1.62	2.09	0	0	6.73705	0	0	0	0	0	0	0	5.36515	0	0	0	0	0
ENSG00000250629.1	RP11-122C5.3		2.85	1.02	4.56	0	0	-2.53696	0	0	0	0	0	0	0	0	0	0	0	-2.08782	0
ENSG00000229619.3	MBNL1-AS1		1.06	-0.17	0.25	0	0	-2.12782	0	0	0	0	0	0	0	0	0	0	0	0	-3.65046
ENSG00000183674.7	LINC00518		1.37	2.24	2.12	0	0	0	0	2.04455	0	0	0	0	0	6.28368	0	0	0	0	0
ENSG00000227039.2	ITGB2-AS1		-1.54	0.85	2.94	0	0	0	0	0	0	2.91046	2.11307	0	0	0	0	0	0	0	0
ENSG00000250072.1	CTC-529P8.1		2.63	2.02	-0.76	0	0	3.06275	0	0	0	0	0	0	0	0	0	0	0	0	-2.9719
ENSG00000225187.1	AC073283.7		1.37	0.43	-0.76	0	0	3.52486	0	0	0	0	0	0	0	0	0	0	2.78003	0	0
ENSG00000258384.1	AC068831.6		-0.22	-0.15	1.66	0	0	0	0	0	0	0	0	2.17823	0	2.51266	0	0	0	0	0
ENSG00000228274.3	RP3-508I15.9		1.05	0.53	1.99	0	0	0	0	0	0	0	0	2.31322	0	2.07621	0	0	0	0	0
ENSG00000267199.1	RP11-861E21.2		3.8	1.75	0.24	0	0	0	0	0	0	2.65258	0	0	0	0	0	0	0	2.40591	0
ENSG00000255693.1	RP11-766N7.3		1.85	1.02	-0.76	0	0	0	0	0	0	0	-2.27459	0	0	0	0	0	2.48396	0	0
ENSG00000259604.1	RP11-66B24.1		0.05	3.24	4.29	0	-2.18802	0	0	-3.11513	0	0	0	0	0	0	0	0	0	0	0
ENSG00000255146.1	RP11-659P15.1		1.63	-0.57	-0.76	0	0	0	0	0	0	4.07264	3.58941	0	0	0	0	0	0	0	0
ENSG00000246640.1	RP11-1094H24.4		-0.95	2.43	1.56	0	0	0	0	0	-3.45547	0	0	0	0	-2.10269	0	0	0	0	0
ENSG00000225778.1	PROSER2-AS1		2.05	1.75	-0.76	0	0	0	0	0	-2.59218	0	0	0	0	0	-2.0147	0	0	0	0
ENSG00000224020.1	MIR181A2HG		2.95	2.43	-1.76	2.18684	0	0	0	0	0	0	0	2.08304	0	0	0	0	0	0	0
ENSG00000227456.3	LINC00310		1.63	2.02	-0.76	0	0	0	0	0	-2.19387	0	-2.31751	0	0	0	0	0	0	0	0
ENSG00000212766.5	LINC00277		1.37	2.75	1.83	0	0	0	0	0	0	0	-2.69723	0	0	3.5517	0	0	0	0	0
ENSG00000222041.6	LINC00152		-0.44	0.3	1.3	0	0	0	2.46732	0	0	0	0	2.41366	0	0	0	0	0	0	0
ENSG00000269959.1	HSA-MIR-125A		2.37	2.24	-0.76	2.86585	0	0	0	0	0	0	0	4.13519	0	0	0	0	0	0	0
ENSG00000234614.1	AL450992.2		1.05	1.75	2.76	0	0	0	0	0	0	0	0	2.27741	2.09699	0	0	0	0	0	0
ENSG00000253775.1	AC100802.3		3.75	3.34	3.63	0	-2.57589	0	0	0	0	0	0	0	0	0	-4.53348	0	0	0	0
ENSG00000268189.2	AC005785.2		-0.95	1.02	2.41	0	0	0	0	0	0	2.45979	0	2.47964	0	0	0	0	0	0	0
ENSG00000257167.2	TMPO-AS1		0.22	0.43	1.46	0	0	0	0	0	0	0	0	2.31503	0	2.55622	0	0	0	0	0
ENSG00000255202.1	RP4-541C22.5		-0.95	2.24	0.83	0	0	0	0	0	0	-2.73343	0	0	0	0	0	0	0	0	2.74767
ENSG00000231485.1	RP4-535B20.1		3.13	1.02	-0.76	-2.18258	0	0	0	0	0	0	0	0	0	0	0	0	0	0	-2.92544
ENSG00000258798.1	RP11-895M11.3		1.37	-0.57	-0.76	0	0	0	0	0	0	0	0	0	3.51343	2.369	0	0	0	0	0
ENSG00000251442.1	RP11-792D21.2		1.37	0.43	-0.44	0	0	0	0	0	0	2.82254	2.53099	0	0	0	0	0	0	0	0
ENSG00000237588.2	RP11-66D17.3		0.05	1.75	2.83	0	0	0	0	0	0	0	0	0	6.21661	4.8496	0	0	0	0	0
ENSG00000272735.1	RP11-467P9.1		2.37	1.75	-0.76	0	0	0	0	0	0	-2.04992	0	0	0	2.76692	0	0	0	0	0
ENSG00000253408.1	RP11-231D20.2		-0.95	1.02	1.83	0	0	0	0	0	0	0	0	0	2.91823	4.76095	0	0	0	0	0
ENSG00000224459.1	RP11-169K16.4		0.63	2.89	3.49	0	0	0	0	0	-2.32242	0	0	3.52451	0	0	0	0	0	0	0
ENSG00000260833.2	AC124789.1		2.95	2.34	0.83	0	0	0	0	0	-2.99172	0	0	0	-2.39406	0	0	0	0	0	0
ENSG00000267737.1	AC061992.2		0.05	2.24	2.83	0	0	0	0	0	-2.44394	0	2.57257	0	0	0	0	0	0	0	0
ENSG00000237923.1	XXBAC-BPG27H4.8		1.32	1.93	2.83	0	0	0	0	0	4.86927	0	0	0	-3.23269	0	0	0	0	0	0
ENSG00000224614.1	TNK2-AS1		0.05	2.24	3.76	0	0	0	0	0	2.09647	2.48375	0	0	0	0	0	0	0	0	0
ENSG00000237481.1	RP4-803J11.2		2.37	0.43	0.24	0	0	0	0	0	0	2.15335	0	2.97254	0	0	0	0	0	0	0
ENSG00000234427.1	RP3-413H6.2		1.63	1.43	0.24	0	0	0	0	0	0	2.47984	0	0	0	0	0	0	0	0	3.45196
ENSG00000273123.1	RP11-9N20.3		1.05	-0.57	-0.76	0	0	0	0	0	-2.23659	0	0	0	0	0	0	0	0	0	-2.62188
ENSG00000255449.1	RP11-91P24.6		1.55	-2.15	-2.34	0	0	0	0	0	0	2.47513	0	2.09252	0	0	0	0	0	0	0
ENSG00000254842.2	RP11-890B15.2		-0.95	0.43	1.24	0	0	0	0	3.24793	0	0	0	0	0	2.67093	0	0	0	0	0
ENSG00000257829.1	RP11-845M18.6		4.18	1.75	-0.76	0	0	2.13254	0	0	-2.39207	0	0	0	0	0	0	0	0	0	0
ENSG00000256448.1	RP11-809N8.4		2.22	2.75	1.83	0	0	0	0	4.28632	0	2.59675	0	0	0	0	0	0	0	0	0
ENSG00000272703.1	RP11-78A19.4		1.41	0.98	2.05	0	0	0	0	3.02152	0	0	0	0	0	3.48191	0	0	0	0	0
ENSG00000254343.2	RP11-760H22.2		1.37	0.43	-0.76	0	0	0	-2.04455	-2.43865	0	0	0	0	0	0	0	0	0	0	0
ENSG00000261159.1	RP11-723O4.9		0.75	1.75	1.15	0	0	0	0	0	0	0	0	2.57131	0	2.50005	0	0	0	0	0
ENSG00000262006.1	RP11-700H6.4		1.37	-0.57	-0.76	0	0	2.82034	-2.63398	0	0	0	0	0	0	0	0	0	0	0	0
ENSG00000231964.1	RP11-67C2.2		1.37	-0.57	-0.76	0	0	0	0	0	0	3.32529	3.34245	0	0	0	0	0	0	0	0
ENSG00000273321.1	RP11-621L6.3		1.22	-1.57	-1.76	0	0	0	0	0	0	0	2.72599	0	0	0	0	0	2.83939	0	0
ENSG00000273106.1	RP11-559M23.1		-0.95	2.02	2.05	0	0	0	0	0	0	0	0	2.04706	0	0	0	0	3.65946	0	0
ENSG00000260530.1	RP11-558A11.2		1.05	1.02	-0.76	-2.71913	0	-2.56539	0	0	0	0	0	0	0	0	0	0	0	0	0
ENSG00000251307.1	RP11-506H20.1		1.37	-1.57	-1.76	0	0	2.49618	0	0	0	0	0	4.4011	0	0	0	0	0	0	0
ENSG00000273365.1	RP11-466F5.10		1.05	0.43	-0.76	0	0	0	0	0	0	0	0	3.64308	0	0	0	0	2.27546	0	0
ENSG00000132832.5	RP11-445H22.3		2.42	1.02	1.46	0	0	0	0	2.33663	0	2.52271	0	0	0	0	0	0	0	0	0
ENSG00000224460.1	RP11-439L18.2		-0.95	0.43	1.24	0	0	0	0	0	0	0	0	0	0	-2.55918	0	0	0	-2.0748	0
ENSG00000270115.1	RP11-415J8.7		1.46	1.17	-2.34	0	0	0	0	2.20378	0	0	0	3.60455	0	0	0	0	0	0	0
ENSG00000258815.1	RP11-408B11.2		0.63	0.43	2.41	0	0	0	0	0	0	0	0	0	0	6.62425	0	0	3.69172	0	0
ENSG00000231187.2	RP11-38L15.3		-0.28	-0.08	1.47	0	0	0	0	0	-2.52898	0	0	2.0899	0	0	0	0	0	0	0
ENSG00000250303.2	RP11-356J5.12		1.53	1.28	1.78	0	0	0	0	0	3.39577	2.5055	0	0	0	0	0	0	0	0	0
ENSG00000259504.1	RP11-352D13.5		2.37	1.43	-0.76	0	0	0	0	0	0	0	-2.19982	4.14092	0	0	0	0	0	0	0
ENSG00000267097.1	RP11-309E23.2		-0.95	1.02	2.05	0	-2.37318	0	0	0	0	0	0	0	0	-2.99403	0	0	0	0	0
ENSG00000260468.1	RP11-27M24.3		1.63	0.43	-0.76	0	0	0	0	0	0	0	0	0	-2.22159	-2.5425	0	0	0	0	0
ENSG00000272205.1	RP11-277B15.3		-1.95	0.75	1.7	0	0	0	0	0	0	0	0	3.02421	0	2.58365	0	0	0	0	0
ENSG00000229563.2	RP11-245M24.1		2.75	-0.57	0.83	0	0	0	0	0	0	0	0	0	0	0	-2.57033	0	0	3.59051	0
ENSG00000261744.1	RP11-21B21.4		0.05	0.02	1.7	0	0	0	0	0	0	2.67224	2.09196	0	0	0	0	0	0	0	0
ENSG00000244151.1	RP11-148K1.12		1.55	-0.15	-0.34	0	0	0	0	0	0	2.21432	0	2.40562	0	0	0	0	0	0	0
ENSG00000265100.1	RP11-147L13.2		1.05	0.43	0.24	0	0	0	0	0	0	2.33307	0	2.62321	0	0	0	0	0	0	0
ENSG00000257826.1	RP11-116N8.4		1.37	-0.57	-0.76	0	-2.88941	0	0	0	0	0	0	0	0	-4.1993	0	0	0	0	0
ENSG00000235142.3	RP1-60O19.1		0.63	1.75	-0.76	0	0	0	0	0	-3.20903	0	0	0	0	0	0	0	4.2449	0	0
ENSG00000232194.1	RP1-313L4.3		1.89	-0.08	0.09	0	0	0	0	0	0	0	0	0	2.52177	2.17755	0	0	0	0	0
ENSG00000260196.1	RP1-239B22.5		-0.22	1.17	1.12	0	0	0	0	0	3.19306	0	0	0	0	0	0	0	2.165	0	0
ENSG00000236546.1	RP1-118J21.5		1.85	2.6	0.83	0	0	0	0	0	0	0	0	0	0	2.76689	0	0	2.08397	0	0
ENSG00000224559.2	LINC01087		1.5	-0.95	-1.65	0	0	0	0	0	0	2.07391	0	0	0	0	0	0	6.14663	0	0
ENSG00000232931.1	LINC00342		1.63	1.02	0.56	0	0	0	0	0	0	2.45507	0	0	2.15772	0	0	0	0	0	0
ENSG00000235097.1	LINC00330		0.63	1.75	-0.76	0	0	0	0	-3.66857	0	0	-2.45897	0	0	0	0	0	0	0	0
ENSG00000260394.2	LA16C-313D11.9		1.37	0.43	-0.76	0	0	2.18313	0	0	0	0	0	0	0	2.29565	0	0	0	0	0
ENSG00000261729.1	GS1-204I12.4		0.63	1.02	-0.76	0	0	0	0	0	-2.66558	0	0	0	0	0	0	0	2.1382	0	0
ENSG00000253130.1	CTD-3023L14.2		1.63	1.43	-3.08	0	2.77108	0	0	0	0	3.42672	0	0	0	0	0	0	0	0	0
ENSG00000270107.1	CTD-2306M10.1		1.05	-0.57	-0.76	0	0	0	0	0	0	2.33201	2.58762	0	0	0	0	0	0	0	0
ENSG00000267715.1	CTB-25B13.6		1.05	-0.57	-0.76	0	0	0	0	0	0	2.5726	0	0	2.56074	0	0	0	0	0	0
ENSG00000264868.1	CTB-167B5.2		3.49	1.33	0.68	0	0	0	0	0	0	0	0	0	0	-2.84811	0	0	0	0	-3.02498
ENSG00000253603.1	CTA-397H3.3		-0.95	0.43	2.94	0	0	0	0	0	0	0	0	3.87318	3.28306	0	0	0	0	0	0
ENSG00000236519.1	AL773604.8		3.05	1.43	1.56	2.3842	0	0	0	0	0	0	0	3.44241	0	0	0	0	0	0	0
ENSG00000234362.1	AC104654.2		3.05	2.02	3.89	0	0	0	0	0	0	0	2.35331	0	0	0	0	0	4.39065	0	0
ENSG00000238273.3	AC012360.6		2.31	0.88	0.42	0	0	0	0	0	-3.01852	0	0	0	0	0	0	0	0	-2.58501	0
ENSG00000228873.1	AC012307.2		-0.54	0.31	1.79	0	0	0	0	0	0	0	-3.51105	0	0	0	-3.30056	0	0	0	0
ENSG00000232324.1	AC008440.10		0.51	1.19	0.89	0	0	3.73312	0	0	0	0	0	0	0	0	0	0	4.78709	0	0
ENSG00000227719.1	AC006042.6		1.85	-0.57	-0.76	0	0	0	0	0	2.15	0	0	2.68325	0	0	0	0	0	0	0
ENSG00000251169.2	AC005355.2		2.75	1.75	1.56	0	0	0	0	0	-5.41671	0	0	0	2.34461	0	0	0	0	0	0
ENSG00000226330.1	RP11-739N20.2		1.37	-0.57	-0.76	0	0	0	0	0	0	0	0	4.86836	0	0	0	0	0	0	0
ENSG00000229862.1	RP11-505P4.7		0.05	1.02	2.7	0	0	0	0	0	-2.95733	0	0	0	0	0	0	0	0	0	0
ENSG00000255311.1	RP11-160H12.2		1.05	-0.57	-0.17	0	0	0	0	0	0	0	0	0	0	0	0	0	0	-2.89324	0
ENSG00000236700.1	LINC01010		1.85	1.43	2.24	0	0	0	0	0	0	0	0	0	0	0	0	0	2.30448	0	0
ENSG00000179428.2	AC073072.5		1.05	1.02	-0.76	0	-2.36916	0	0	0	0	0	0	0	0	0	0	0	0	0	0
ENSG00000273125.1	RP11-115H18.1		1.37	0.43	-0.76	0	0	0	0	0	0	0	0	0	0	0	0	0	0	0	-3.06678
ENSG00000253270.1	RP11-1105O14.1		2.59	1.31	2.41	0	0	0	0	0	0	0	0	0	0	0	0	0	0	-2.38348	0
ENSG00000253552.3	HOXA-AS2		2.05	1.75	-0.76	0	0	0	0	0	-2.94276	0	0	0	0	0	0	0	0	0	0
ENSG00000223653.1	RP11-131L23.1		1.05	2.43	2.41	0	0	0	0	0	0	0	0	0	0	0	0	0	2.12	0	0
ENSG00000188185.7	LINC00265		3.44	2.24	2.33	0	0	0	0	0	3.12673	0	0	0	0	0	0	0	0	0	0
ENSG00000233633.1	AC093326.3		1.63	-0.57	-0.76	0	0	0	0	0	-2.29112	0	0	0	0	0	0	0	0	0	0
ENSG00000215196.4	AC091878.1		0.86	1.23	0.97	0	0	0	0	0	0	0	0	0	2.52944	0	0	0	0	0	0
ENSG00000270036.1	RP11-685G9.4		-0.95	1.43	2.24	4.13495	0	0	0	0	0	0	0	0	0	0	0	0	0	0	0
ENSG00000260329.1	RP11-412D9.4		1.29	0.47	-0.17	0	0	0	0	0	0	0	0	0	0	0	0	0	0	0	-2.019
ENSG00000234699.1	RP11-225H22.4		-0.95	2.02	2.83	0	0	0	0	0	0	0	0	0	0	0	0	0	0	0	-2.56374
ENSG00000226891.2	RP11-182I10.3		1.95	1.82	1.33	0	0	0	0	0	0	0	0	0	0	0	0	0	0	0	-2.25413
ENSG00000233058.1	LINC00884		2.22	0.43	0.83	0	0	0	0	0	-2.55617	0	0	0	0	0	0	0	0	0	0
ENSG00000250208.2	FZD10-AS1		1.63	1.65	0.46	0	0	0	0	0	0	0	0	2.48015	0	0	0	0	0	0	0
ENSG00000246859.2	STARD4-AS1		4	2.24	0.24	0	0	0	0	0	0	2.08874	0	0	0	0	0	0	0	0	0
ENSG00000152268.8	SPON1		1.05	2.02	2.24	0	0	0	0	0	-5.32089	0	0	0	0	0	0	0	0	0	0
ENSG00000178412.4	RP11-567M16.3		-0.95	0.43	1.24	0	0	0	0	0	0	0	0	0	0	0	0	0	0	-2.32288	0
ENSG00000251141.1	RP11-53O19.1		2.08	0.43	-0.5	0	0	0	0	0	-2.26222	0	0	0	0	0	0	0	0	0	0
ENSG00000246145.1	RP11-346I3.4		2.69	0.43	-1.76	0	0	0	0	0	0	-3.1724	0	0	0	0	0	0	0	0	0
ENSG00000226496.1	LINC00323		-1.95	0.43	2.15	0	0	0	0	0	0	0	-2.09865	0	0	0	0	0	0	0	0
ENSG00000253669.3	KB-1732A1.1		2.24	1.89	2.5	0	0	0	2.58448	0	0	0	0	0	0	0	0	0	0	0	0
ENSG00000253660.1	CTC-353G13.1		3.35	1.34	-2.76	0	0	0	0	0	0	0	0	0	0	6.26942	0	0	0	0	0
ENSG00000272168.1	CASC15		2.63	3.34	3.6	0	0	0	0	0	0	0	0	2.55192	0	0	0	0	0	0	0
ENSG00000215068.3	AC025171.1		0.02	-0.3	1.39	0	0	0	0	0	0	0	0	2.10779	0	0	0	0	0	0	0
ENSG00000225855.2	RUSC1-AS1		1.05	0.75	2.1	0	0	0	0	0	0	0	0	2.45284	0	0	0	0	0	0	0
ENSG00000261488.1	RP11-757F18.5		2.25	2.02	1.4	0	0	0	0	2.05872	0	0	0	0	0	0	0	0	0	0	0
ENSG00000238005.2	RP11-443B7.1		1.85	2.02	-0.76	0	0	0	0	0	0	0	0	0	0	0	0	0	0	0	2.48127
ENSG00000227953.2	RP11-439E19.3		1.41	-0.38	-1.24	0	0	0	0	0	0	0	0	2.10085	0	0	0	0	0	0	0
ENSG00000262921.1	RP11-141J13.3		1.63	0.43	-0.76	0	0	0	0	-2.51111	0	0	0	0	0	0	0	0	0	0	0
ENSG00000248996.1	RP11-1334A24.6		-0.95	0.43	1.83	0	0	0	0	0	0	2.5724	0	0	0	0	0	0	0	0	0
ENSG00000272908.1	RP11-121A8.1		-0.95	1.02	2.7	0	0	0	0	0	0	2.35134	0	0	0	0	0	0	0	0	0
ENSG00000262223.2	RP11-1055B8.3		2.05	1.75	-0.76	0	0	0	0	0	0	0	0	2.59037	0	0	0	0	0	0	0
ENSG00000176840.7	MIR7-3HG		1.05	-0.57	-0.76	0	0	0	0	0	0	0	0	0	0	0	0	-2.37058	0	0	0
ENSG00000238121.1	LINC00426		2.63	-0.57	-0.76	0	0	0	0	0	0	2.50163	0	0	0	0	0	0	0	0	0
ENSG00000227908.3	CTD-2031P19.3		1.75	0.24	-0.59	0	0	0	0	0	0	0	0	2.82415	0	0	0	0	0	0	0
ENSG00000224063.1	AC007319.1		2.05	0.43	-1.76	0	0	0	0	0	-2.55948	0	0	0	0	0	0	0	0	0	0
ENSG00000232759.1	AC002480.3		2.85	1.75	2.24	0	0	0	0	0	-2.74286	0	0	0	0	0	0	0	0	0	0
ENSG00000272434.1	RP13-131K19.6		-0.95	1.02	2.7	0	0	0	0	0	0	0	0	2.1287	0	0	0	0	0	0	0
ENSG00000232807.2	RP11-536K7.3		2.22	1.43	-0.76	0	0	0	0	0	0	2.28386	0	0	0	0	0	0	0	0	0
ENSG00000242798.1	RP11-506M12.1		2.75	2.24	0.83	0	0	0	0	0	0	0	0	3.01247	0	0	0	0	0	0	0
ENSG00000233643.2	RP11-491H19.1		2.37	-0.57	-0.76	0	0	0	0	0	-5.38847	0	0	0	0	0	0	0	0	0	0
ENSG00000259577.1	RP11-430B1.2		1.05	1.02	1.24	0	0	0	0	0	0	0	0	2.16838	0	0	0	0	0	0	0
ENSG00000251432.2	RP11-420A23.1		1.1	0.62	2.54	0	0	0	0	0	0	0	2.17249	0	0	0	0	0	0	0	0
ENSG00000260868.1	RP11-394I13.1		0.55	1.17	0.83	0	0	0	0	0	0	0	0	0	0	0	0	0	0	0	-2.92308
ENSG00000267747.1	RP11-392O1.4		1.37	-0.57	-0.76	0	0	4.48092	0	0	0	0	0	0	0	0	0	0	0	0	0
ENSG00000273002.1	RP11-336K24.12		-1.28	1.02	1.62	0	0	0	0	0	0	0	0	3.1617	0	0	0	0	0	0	0
ENSG00000262769.1	RP11-1113L8.1		-0.95	1.43	3.24	0	0	0	0	0	-3.84036	0	0	0	0	0	0	0	0	0	0
ENSG00000223768.1	LINC00205		1.05	0.75	-0.17	0	0	0	0	0	0	0	0	2.26852	0	0	0	0	0	0	0
ENSG00000228022.1	HCG20		0.63	1.43	-0.76	0	0	0	0	0	0	0	0	2.48157	0	0	0	0	0	0	0
ENSG00000232284.3	GNG12-AS1		2.22	1.85	1.66	0	0	-2.11226	0	0	0	0	0	0	0	0	0	0	0	0	0
ENSG00000255250.1	CTD-2005H7.2		1.85	0.02	-0.17	0	0	0	0	0	0	0	0	0	0	-2.67493	0	0	0	0	0
ENSG00000263126.1	CTC-479C5.10		0.13	1.64	1.7	0	0	0	0	0	0	2.3385	0	0	0	0	0	0	0	0	0
ENSG00000235831.2	BHLHE40-AS1		-0.95	1.02	1.83	0	0	0	0	0	0	0	0	2.23899	0	0	0	0	0	0	0
ENSG00000233296.1	AC092159.2		1.63	-0.57	-0.76	0	0	0	0	0	0	0	0	2.16529	0	0	0	0	0	0	0
ENSG00000237471.1	AC073115.6		1.37	1.02	1.83	0	0	0	0	0	0	6.89295	0	0	0	0	0	0	0	0	0
ENSG00000228113.3	AC003991.3		1.63	1.43	-0.76	0	0	0	0	0	0	0	0	0	0	-2.23864	0	0	0	0	0
ENSG00000260179.1	RP5-902P8.12		-0.95	1.75	3.83	0	0	0	0	0	0	2.56383	0	0	0	0	0	0	0	0	0
ENSG00000224950.1	RP5-1086K13.1		1.22	1.34	-1.76	0	0	0	0	0	-3.175	0	0	0	0	0	0	0	0	0	0
ENSG00000259005.1	RP3-449M8.6		-0.95	1.43	3.33	0	0	0	0	0	0	0	0	0	0	0	0	0	0	2.10087	0
ENSG00000269967.1	RP11-84A19.4		2.51	0.02	0.83	0	0	0	0	0	0	0	0	0	0	0	0	0	2.03287	0	0
ENSG00000255129.1	RP11-839D17.3		1.63	-0.57	-0.76	0	0	0	0	0	0	0	0	0	0	2.33552	0	0	0	0	0
ENSG00000232386.5	RP11-66B24.2		2.37	3.02	-0.76	0	0	0	0	0	0	0	0	0	2.16636	0	0	0	0	0	0
ENSG00000258122.1	RP11-61A14.1		1.05	1.43	-0.76	0	0	0	0	0	0	0	0	0	0	0	0	0	0	0	-2.13083
ENSG00000244558.1	RP11-445H22.4		-0.22	-0.28	1.56	0	0	0	0	0	0	0	2.64599	0	0	0	0	0	0	0	0
ENSG00000225313.2	RP11-415J8.3		0.31	0.43	1.83	0	0	0	0	0	0	2.18062	0	0	0	0	0	0	0	0	0
ENSG00000225177.1	RP11-390P2.4		2.13	1.24	0.24	0	0	0	0	0	0	0	0	0	0	2.10955	0	0	0	0	0
ENSG00000231460.2	RP11-321L2.1		2.37	-0.57	-0.76	0	0	0	0	0	0	0	0	0	0	0	0	0	0	-3.80628	0
ENSG00000270522.1	RP11-168P13.1		-0.95	1.02	3.15	0	0	0	0	0	0	0	0	0	0	0	3.32398	0	0	0	0
ENSG00000232110.3	RP11-149I23.3		-1.95	0.43	1.05	0	0	0	0	0	0	0	3.56298	0	0	0	0	0	0	0	0
ENSG00000267532.2	MIR497HG		-1.95	1.43	1.94	0	0	0	0	0	0	0	0	0	0	0	0	0	0	0	-2.24025
ENSG00000254084.1	KB-1930G5.4		1.37	1.02	-0.76	0	0	0	0	0	0	0	0	0	0	3.44206	0	0	0	0	0
ENSG00000229348.1	HYI-AS1		1.63	-0.57	-0.76	0	0	0	0	0	0	0	0	3.08911	0	0	0	0	0	0	0
ENSG00000224165.1	DNAJC27-AS1		1.85	2.02	1.83	0	0	0	0	0	-2.15687	0	0	0	0	0	0	0	0	0	0
ENSG00000248027.1	CTD-2383M3.1		-0.95	1.75	1.56	0	0	0	0	0	2.41673	0	0	0	0	0	0	0	0	0	0
ENSG00000229951.1	AC104695.3		-0.95	1.75	1.56	0	0	0	0	0	0	0	0	3.5166	0	0	0	0	0	0	0
ENSG00000228486.5	AC017099.3		1.55	1.34	0.36	0	0	0	0	0	0	2.05788	0	0	0	0	0	0	0	0	0
ENSG00000234076.1	TPRG1-AS1		1.63	1.75	4.2	0	0	0	0	0	0	0	0	0	0	0	0	0	0	-2.04334	0
ENSG00000227543.3	SPAG5-AS1		1.77	1.11	2.13	0	0	0	0	0	-2.57278	0	0	0	0	0	0	0	0	0	0
ENSG00000235527.2	RP5-1073O3.7		0.63	0.43	2.9	0	0	0	0	0	-2.01219	0	0	0	0	0	0	0	0	0	0
ENSG00000273148.1	RP5-1068E13.7		2.51	1.02	-0.76	0	0	0	0	0	0	0	0	2.12132	0	0	0	0	0	0	0
ENSG00000177788.5	RP5-1061H20.4		1.33	0.62	1.48	0	0	0	0	0	0	0	0	0	2.66296	0	0	0	0	0	0
ENSG00000266088.1	RP5-1028K7.2		1.58	1.2	1.78	0	0	0	0	0	0	3.25715	0	0	0	0	0	0	0	0	0
ENSG00000259818.1	RP5-1024G6.7		1.85	-0.57	0.56	0	0	0	0	0	-2.24535	0	0	0	0	0	0	0	0	0	0
ENSG00000223745.3	RP4-717I23.3		1.19	-0.31	-0.07	0	0	0	0	0	0	0	0	2.10949	0	0	0	0	0	0	0
ENSG00000254872.2	RP13-870H17.3		1.63	-0.57	-0.76	0	0	0	0	0	2.22846	0	0	0	0	0	0	0	0	0	0
ENSG00000257038.1	RP11-800A3.7		-1.03	0.23	1.18	0	0	0	0	0	0	0	0	0	0	-2.05881	0	0	0	0	0
ENSG00000258602.1	RP11-7F17.7		1.05	0.43	-0.76	0	0	0	0	0	0	0	0	0	0	3.79834	0	0	0	0	0
ENSG00000256287.1	RP11-664H17.1		-0.95	1.43	2.56	0	0	0	0	0	0	0	0	0	3.43152	0	0	0	0	0	0
ENSG00000271576.1	RP11-486G15.2		1.78	0.85	1.87	0	0	0	0	0	0	0	0	0	0	2.22544	0	0	0	0	0
ENSG00000260879.1	RP11-483I13.5		1.35	0.17	-0.67	0	0	0	0	0	-2.07071	0	0	0	0	0	0	0	0	0	0
ENSG00000261584.1	RP11-457M11.5		1.05	1.02	0.24	0	0	0	0	0	0	2.32302	0	0	0	0	0	0	0	0	0
ENSG00000215246.4	RP11-43F13.3		1.07	1.11	0.95	0	0	0	0	0	4.57019	0	0	0	0	0	0	0	0	0	0
ENSG00000185044.10	RP11-435B5.4		-0.95	2.89	2.56	0	0	0	0	0	0	0	0	5.00238	0	0	0	0	0	0	0
ENSG00000261606.1	RP11-414J4.2		-0.95	1.02	1.24	0	0	0	0	0	0	3.87421	0	0	0	0	0	0	0	0	0
ENSG00000237499.2	RP11-356I2.4		2.8	0.92	1.43	0	0	0	0	0	0	2.34177	0	0	0	0	0	0	0	0	0
ENSG00000235545.1	RP11-230B22.1		2.22	-0.57	-0.76	0	0	0	0	0	0	0	0	0	0	2.58664	0	0	0	0	0
ENSG00000236021.1	RP11-195C7.1		1.55	-2.15	-2.34	0	0	0	0	0	-2.5991	0	0	0	0	0	0	0	0	0	0
ENSG00000236404.4	RP11-125B21.2		1.31	0.69	1.17	0	-2.01434	0	0	0	0	0	0	0	0	0	0	0	0	0	0
ENSG00000243819.3	RN7SL832P		2.75	2.75	3.24	0	0	0	0	0	-2.94079	0	0	0	0	0	0	0	0	0	0
ENSG00000246898.1	LINC00920		2.32	1.58	1.34	0	0	2.26428	0	0	0	0	0	0	0	0	0	0	0	0	0
ENSG00000253217.1	KB-1991G8.1		1.18	0.43	0.62	0	0	0	0	0	0	0	0	0	2.82358	0	0	0	0	0	0
ENSG00000233871.1	DLG5-AS1		1.22	-1.57	-1.76	0	0	0	0	0	0	0	0	3.17922	0	0	0	0	0	0	0
ENSG00000260500.1	CTD-3193O13.1		-1.95	1.43	1.7	0	0	-2.01156	0	0	0	0	0	0	0	0	0	0	0	0	0
ENSG00000260417.1	CTD-2542L18.1		1.63	0.43	-0.76	0	0	0	0	0	0	2.71759	0	0	0	0	0	0	0	0	0
ENSG00000259712.1	CTD-2184D3.5		1.22	1.02	-2.76	0	0	0	0	2.66276	0	0	0	0	0	0	0	0	0	0	0
ENSG00000235023.1	AP001626.2		1.37	1.43	-0.76	0	0	0	0	0	0	0	0	0	3.26701	0	0	0	0	0	0
ENSG00000225205.1	AC093818.1		-1.37	0.02	1.49	0	0	0	0	0	0	2.07161	0	0	0	0	0	0	0	0	0
ENSG00000237281.1	AC021016.8		1.63	1.02	-0.76	0	0	0	0	0	-2.37515	0	0	0	0	0	0	0	0	0	0
ENSG00000245105.1	A2M-AS1		0.89	1.02	0.09	0	0	0	0	0	0	0	0	0	0	0	0	0	0	0	-2.33355
ENSG00000233903.2	Z83851.4		0.63	1.02	-1.76	0	0	0	0	0	0	0	0	0	0	2.67079	0	0	0	0	0
ENSG00000233360.4	Z83844.1		-0.95	1.43	3.05	0	0	0	0	0	0	2.01027	0	0	0	0	0	0	0	0	0
ENSG00000235781.1	XXBAC-BPG249D20.9		1.37	1.43	-0.76	0	0	0	0	0	-2.4273	0	0	0	0	0	0	0	0	0	0
ENSG00000225335.2	XXBAC-B476C20.9		-3.12	-0.28	1.46	0	0	-2.37697	0	0	0	0	0	0	0	0	0	0	0	0	0
ENSG00000272829.1	XXBAC-B135H6.18		-2.54	0.17	1.12	2.02552	0	0	0	0	0	0	0	0	0	0	0	0	0	0	0
ENSG00000232354.3	VIPR1-AS1		2.05	0.43	-0.76	0	0	0	0	0	0	0	0	0	0	-2.81895	0	0	0	0	0
ENSG00000204815.4	TTC25		-0.95	1.02	0.24	0	0	0	0	0	0	0	0	0	0	-2.22803	0	0	0	0	0
ENSG00000204282.3	TNRC6C-AS1		0.37	0.24	1.56	0	0	0	0	0	0	0	0	0	0	0	0	0	0	2.39578	0
ENSG00000231770.1	TMEM44-AS1		1.51	0.43	0.55	0	0	0	0	0	-2.30758	0	0	0	0	0	0	0	0	0	0
ENSG00000271270.1	TMCC1-AS1		1.55	-1.15	-1.34	0	0	0	0	0	0	0	0	2.25073	0	0	0	0	0	0	0
ENSG00000234617.1	SNRK-AS1		-0.95	0.43	2.05	0	0	0	0	0	2.33798	0	0	0	0	0	0	0	0	0	0
ENSG00000269902.1	RP6-99M1.3		4.47	2.02	-0.76	0	-2.56693	0	0	0	0	0	0	0	0	0	0	0	0	0	0
ENSG00000229591.1	RP5-981O7.2		1.63	0.43	-0.76	0	0	0	0	0	0	0	2.23379	0	0	0	0	0	0	0	0
ENSG00000236975.1	RP5-1065P14.2		0.63	1.02	-0.76	0	0	0	0	0	0	-2.59521	0	0	0	0	0	0	0	0	0
ENSG00000261326.2	RP5-1057J7.6		2.59	-0.36	-0.07	0	0	0	0	0	0	2.13213	0	0	0	0	0	0	0	0	0
ENSG00000258586.1	RP5-1021I20.2		3.6	1.64	2.89	0	0	0	0	0	-5.94232	0	0	0	0	0	0	0	0	0	0
ENSG00000230337.1	RP4-635E18.6		1.63	2.43	-0.76	0	0	0	0	0	0	0	0	0	0	0	0	0	0	0	2.5108
ENSG00000228412.2	RP4-625H18.2		3.75	1.43	0.24	0	0	0	0	0	-3.74647	0	0	0	0	0	0	0	0	0	0
ENSG00000272669.1	RP3-508I15.21		1.75	1.24	1.83	0	0	0	0	0	0	2.10977	0	0	0	0	0	0	0	0	0
ENSG00000271367.1	RP3-483K16.4		1.37	1.02	2.41	0	0	0	0	0	0	0	0	0	0	0	0	0	0	-3.28235	0
ENSG00000272374.1	RP3-329A5.8		-1.76	0.33	1.39	0	0	0	0	0	0	0	0	2.349	0	0	0	0	0	0	0
ENSG00000254739.1	RP13-46H24.1		-0.95	1.02	0.83	0	0	2.36822	0	0	0	0	0	0	0	0	0	0	0	0	0
ENSG00000233785.1	RP13-314C10.5		-0.95	1.75	1.56	0	0	0	0	0	-3.35277	0	0	0	0	0	0	0	0	0	0
ENSG00000235843.1	RP13-16H11.5		2.05	0.43	-0.76	0	0	0	0	0	0	0	0	0	0	0	0	0	2.49823	0	0
ENSG00000227844.1	RP13-143G15.3		-0.95	0.43	1.24	0	0	0	0	0	0	0	0	5.69482	0	0	0	0	0	0	0
ENSG00000258858.1	RP11-982M15.5		-0.95	1.02	0.24	0	0	0	0	0	-3.21291	0	0	0	0	0	0	0	0	0	0
ENSG00000263105.1	RP11-95P2.3		1.85	1.02	-0.76	0	0	0	0	0	0	0	0	0	0	0	0	0	0	0	2.0673
ENSG00000259138.1	RP11-950C14.7		1.37	-0.57	-0.76	0	0	0	0	0	-2.39273	0	0	0	0	0	0	0	0	0	0
ENSG00000258499.1	RP11-862G15.2		1.05	-0.57	-0.76	0	0	0	0	0	0	0	0	0	0	0	0	-3.3489	0	0	0
ENSG00000270720.1	RP11-84C13.2		3.13	0.43	1.24	2.15421	0	0	0	0	0	0	0	0	0	0	0	0	0	0	0
ENSG00000260470.1	RP11-834C11.11		1.75	1.02	-1.76	0	0	0	0	0	-2.45945	0	0	0	0	0	0	0	0	0	0
ENSG00000253210.1	RP11-809O17.1		1.6	-0.05	0.13	0	0	0	0	0	0	0	0	2.5755	0	0	0	0	0	0	0
ENSG00000255031.1	RP11-802E16.3		0.27	1.43	1.83	0	0	0	0	0	0	0	0	2.17599	0	0	0	0	0	0	0
ENSG00000271966.1	RP11-7F18.2		2.05	1.43	-0.76	0	0	0	0	0	0	0	0	2.53165	0	0	0	0	0	0	0
ENSG00000245904.2	RP11-796E2.4		1.85	1.02	2.05	0	0	0	0	0	-2.46352	0	0	0	0	0	0	0	0	0	0
ENSG00000273181.1	RP11-778D9.13		1.37	-0.57	-0.76	0	0	0	0	0	0	0	0	0	0	2.14162	0	0	0	0	0
ENSG00000259442.1	RP11-752G15.8		0.37	1.02	1.7	0	0	0	0	0	0	0	0	2.22592	0	0	0	0	0	0	0
ENSG00000272428.1	RP11-704J17.5		2.63	-0.57	-1.76	0	0	0	0	0	0	0	-2.62193	0	0	0	0	0	0	0	0
ENSG00000273061.1	RP11-6J24.6		1.05	0.43	3.33	0	0	0	0	0	-2.18701	0	0	0	0	0	0	0	0	0	0
ENSG00000254812.1	RP11-661A12.12		1.24	1.08	0.89	0	0	0	0	0	0	0	0	2.66385	0	0	0	0	0	0	0
ENSG00000234779.1	RP11-62F24.2		3.44	0.43	-0.76	0	0	0	0	0	-3.34925	0	0	0	0	0	0	0	0	0	0
ENSG00000259291.1	RP11-617F23.1		1.85	0.43	-0.76	0	0	0	-2.62992	0	0	0	0	0	0	0	0	0	0	0	0
ENSG00000255507.1	RP11-535A19.2		2.37	0.43	-0.76	0	0	0	0	0	-2.0437	0	0	0	0	0	0	0	0	0	0
ENSG00000272844.1	RP11-484K9.4		2.37	2.24	2.05	0	0	0	0	0	0	0	0	2.09033	0	0	0	0	0	0	0
ENSG00000258210.1	RP11-478C19.2		1.99	0.85	-2.34	0	0	0	0	0	0	0	0	2.18418	0	0	0	0	0	0	0
ENSG00000261971.2	RP11-473M20.7		-2.28	1.97	0.09	0	0	0	0	0	0	2.36283	0	0	0	0	0	0	0	0	0
ENSG00000233396.3	RP11-458D21.1		1.55	-0.15	-0.34	0	0	0	0	0	0	0	0	2.16513	0	0	0	0	0	0	0
ENSG00000260855.1	RP11-439E19.10		1.05	1.24	-1.76	0	0	0	0	0	-2.40073	0	0	0	0	0	0	0	0	0	0
ENSG00000271384.1	RP11-435O5.7		1.37	-0.57	-0.76	2.00303	0	0	0	0	0	0	0	0	0	0	0	0	0	0	0
ENSG00000238058.1	RP11-432J22.2		1.63	1.02	1.83	0	0	0	0	0	0	0	0	3.30935	0	0	0	0	0	0	0
ENSG00000248837.1	RP11-412P11.1		2.95	-0.57	-0.76	0	0	0	0	0	0	2.06784	0	0	0	0	0	0	0	0	0
ENSG00000259083.1	RP11-407N17.4		2.95	0.43	-0.76	0	0	0	0	0	0	0	0	0	0	0	0	0	0	0	2.35694
ENSG00000265752.2	RP11-403A21.1		1.85	1.55	0.24	0	0	0	0	0	0	0	2.33701	0	0	0	0	0	0	0	0
ENSG00000259793.1	RP11-400N9.1		-1.95	0.75	2.33	0	0	0	0	0	0	2.1593	0	0	0	0	0	0	0	0	0
ENSG00000253476.1	RP11-395I14.2		-2.28	-0.31	1.38	0	0	0	0	0	0	2.18658	0	0	0	0	0	0	0	0	0
ENSG00000230633.1	RP11-37E23.5		1.85	-0.57	-0.76	0	0	0	0	0	0	0	0	0	0	-2.30833	0	0	0	0	0
ENSG00000261302.1	RP11-343H19.1		1.63	1.02	2.41	0	0	0	0	0	0	0	0	0	0	2.57107	0	0	0	0	0
ENSG00000224616.1	RP11-305E17.6		1.63	1.02	1.24	0	0	0	0	0	-2.70077	0	0	0	0	0	0	0	0	0	0
ENSG00000204584.1	RP11-304F15.3		1.12	-0.08	-0.27	0	0	0	0	0	0	0	0	2.02266	0	0	0	0	0	0	0
ENSG00000258457.1	RP11-298I3.4		2.37	0.02	0.83	0	0	0	0	0	-2.74826	0	0	0	0	0	0	0	0	0	0
ENSG00000271344.1	RP11-274B21.9		3.05	1.17	-2.34	0	0	0	0	0	0	0	0	2.07844	0	0	0	0	0	0	0
ENSG00000232995.3	RP11-267N12.3		1.2	0.14	-0.41	0	0	0	0	0	0	0	0	2.14191	0	0	0	0	0	0	0
ENSG00000253704.1	RP11-267M23.4		1.05	0.17	-2.34	0	0	0	0	0	-2.04286	0	0	0	0	0	0	0	0	0	0
ENSG00000259450.1	RP11-265N7.1		3.85	3.34	-0.76	0	3.33137	0	0	0	0	0	0	0	0	0	0	0	0	0	0
ENSG00000259426.1	RP11-253M7.1		1.05	1.02	2.95	0	0	0	0	0	-2.14631	0	0	0	0	0	0	0	0	0	0
ENSG00000260790.1	RP11-21M24.2		2.22	-0.57	-0.76	0	0	0	0	0	-2.02857	0	0	0	0	0	0	0	0	0	0
ENSG00000261033.1	RP11-209D14.2		1.37	-0.57	-0.76	0	0	0	0	0	0	0	0	0	0	0	0	0	0	0	-2.30854
ENSG00000266289.1	RP11-1C8.6		3	-0.57	1.05	0	0	0	0	2.24103	0	0	0	0	0	0	0	0	0	0	0
ENSG00000266411.1	RP11-180P8.3		-0.95	1.75	4.63	0	0	0	0	0	0	0	0	0	0	0	0	0	2.05144	0	0
ENSG00000273007.1	RP11-170N16.3		2.63	2.43	2.7	0	0	0	0	0	-2.36936	0	0	0	0	0	0	0	0	0	0
ENSG00000259407.1	RP11-158M2.3		-0.95	0.43	2.24	0	-2.02499	0	0	0	0	0	0	0	0	0	0	0	0	0	0
ENSG00000245869.2	RP11-158I9.5		1.05	1.43	-0.76	0	0	0	0	0	-3.28495	0	0	0	0	0	0	0	0	0	0
ENSG00000270562.1	RP11-154H23.3		1.85	-0.57	-1.76	0	0	0	0	0	0	0	0	2.50119	0	0	0	0	0	0	0
ENSG00000272599.1	RP11-152N13.16		1.05	0.43	-1.22	0	0	0	0	0	0	0	0	2.08806	0	0	0	0	0	0	0
ENSG00000255467.1	RP11-144G7.2		1.05	-0.57	-0.76	0	0	-2.70255	0	0	0	0	0	0	0	0	0	0	0	0	0
ENSG00000246363.2	RP11-13A1.1		2.85	0.43	-0.76	0	0	0	0	0	0	0	0	0	0	0	0	0	0	2.10278	0
ENSG00000271204.1	RP11-138A9.1		1.18	-1.28	-1.34	0	0	0	0	0	0	0	0	2.20979	0	0	0	0	0	0	0
ENSG00000244945.1	RP11-1379J22.2		-0.95	1.02	3.33	0	0	0	0	0	0	2.00401	0	0	0	0	0	0	0	0	0
ENSG00000273230.1	RP11-1246C19.1		-0.29	1.27	1.15	0	0	0	0	0	0	0	0	2.75494	0	0	0	0	0	0	0
ENSG00000258285.1	RP11-103B5.2		0.75	1.02	1.24	0	0	0	0	0	-2.47755	0	0	0	0	0	0	0	0	0	0
ENSG00000235271.1	RP1-90L6.3		-0.95	0.43	2.56	0	0	0	0	0	0	0	0	0	0	0	0	0	0	0	-2.49354
ENSG00000233351.1	RP1-69D17.3		1.63	0.43	-0.76	0	0	0	0	0	0	2.87415	0	0	0	0	0	0	0	0	0
ENSG00000270103.2	RNU11		1.73	-2.21	-1.15	0	0	0	0	0	0	0	0	0	0	0	0	0	0	-2.67287	0
ENSG00000258725.1	PRC1-AS1		-0.95	1.43	2.24	0	0	0	0	0	0	0	0	2.75654	0	0	0	0	0	0	0
ENSG00000236753.1	MKLN1-AS2		1.37	0.08	-0.76	0	0	0	0	0	-2.26472	0	0	0	0	0	0	0	0	0	0
ENSG00000261435.1	MIR1587		1.63	-0.57	-0.76	0	0	0	0	0	0	2.53162	0	0	0	0	0	0	0	0	0
ENSG00000232065.1	LINC01063		1.85	-0.57	0.24	0	0	0	0	0	0	0	0	0	0	2.5679	0	0	0	0	0
ENSG00000259717.1	LINC00677		1.05	1.02	0.83	0	0	0	0	0	0	0	0	0	0	0	0	0	2.55256	0	0
ENSG00000259070.1	LINC00639		2.37	2.02	-0.76	0	0	0	0	0	-2.15106	0	0	0	0	0	0	0	0	0	0
ENSG00000260910.1	LINC00565		1.85	-0.57	-0.76	0	0	0	0	0	0	2.18353	0	0	0	0	0	0	0	0	0
ENSG00000203441.2	LINC00449		0.63	1.02	-1.76	0	0	0	0	0	0	0	0	0	0	0	0	0	0	0	2.10204
ENSG00000235823.1	LINC00263		0.75	1.02	-0.44	0	0	0	0	0	2.55229	0	0	0	0	0	0	0	0	0	0
ENSG00000229214.1	LINC00242		1.55	0.17	0.46	0	0	0	0	0	-3.24195	0	0	0	0	0	0	0	0	0	0
ENSG00000179406.6	LINC00174		1.85	2.89	-0.76	0	0	0	0	2.09026	0	0	0	0	0	0	0	0	0	0	0
ENSG00000272955.1	KB-226F1.1		1.63	0.43	-1.76	0	0	0	0	0	0	0	0	2.14694	0	0	0	0	0	0	0
ENSG00000261087.1	KB-1460A1.5		1.09	0.28	-2.67	0	0	0	0	0	0	0	0	2.08154	0	0	0	0	0	0	0
ENSG00000272973.1	KB-1125A3.11		-0.95	0.43	1.56	0	0	0	0	0	0	0	0	2.19227	0	0	0	0	0	0	0
ENSG00000215498.4	FAM230B		1.05	-0.57	-0.76	0	0	0	0	0	0	0	0	0	0	0	0	0	0	4.09786	0
ENSG00000228313.3	CTD-2555K7.4		-0.15	0.24	1.05	0	0	0	0	0	0	0	0	0	0	2.00462	0	0	0	0	0
ENSG00000258458.1	CTD-2555K7.2		2.05	0.43	-0.76	0	0	0	0	0	0	0	0	2.29886	0	0	0	0	0	0	0
ENSG00000261754.2	CTC-523E23.1		2.37	-0.57	-0.76	0	0	0	0	0	-2.12675	0	0	0	0	0	0	0	0	0	0
ENSG00000267992.1	CTB-189B5.3		1.05	-0.57	-0.76	0	0	0	0	0	0	0	0	0	0	3.66062	0	0	0	0	0
ENSG00000272719.1	CTB-161C1.1		2.63	1.02	-0.76	0	0	0	0	0	0	0	0	3.18783	0	0	0	0	0	0	0
ENSG00000248367.1	CTB-129O4.1		1.37	2.24	1.56	0	0	0	0	0	0	0	0	2.13214	0	0	0	0	0	0	0
ENSG00000236641.1	CTA-221G9.7		1.05	-0.57	-0.76	0	0	0	0	0	0	2.07207	0	0	0	0	0	0	0	0	0
ENSG00000273243.1	CTA-217C2.2		1.95	0.43	0.83	0	0	0	0	0	0	0	0	0	0	2.07275	0	0	0	0	0
ENSG00000232876.1	CTA-212D2.2		1.05	-0.57	-0.76	0	0	0	0	0	-2.1551	0	0	0	0	0	0	0	0	0	0
ENSG00000224388.1	BACE2-IT1		0.85	0.75	2.05	0	0	0	0	0	6.85758	0	0	0	0	0	0	0	0	0	0
ENSG00000255142.1	AP006621.6		-0.95	2.24	3.41	0	0	0	0	0	0	2.19535	0	0	0	0	0	0	0	0	0
ENSG00000242553.1	AP001432.14		1.05	0.43	-0.76	0	0	0	0	0	0	0	0	3.16736	0	0	0	0	0	0	0
ENSG00000225555.1	AP000320.6		-0.37	0.24	2.2	0	0	0	0	0	0	0	0	0	0	2.01462	0	0	0	0	0
ENSG00000227542.1	AC092614.2		2.22	1.75	0.24	0	0	0	0	0	-2.65426	0	0	0	0	0	0	0	0	0	0
ENSG00000227189.2	AC092535.3		1.27	0.17	-0.34	0	0	0	0	0	0	0	0	0	2.12792	0	0	0	0	0	0
ENSG00000269352.1	AC018766.5		-1.37	1.24	2.45	0	0	0	0	0	0	2.1254	0	0	0	0	0	0	0	0	0
ENSG00000235092.1	AC011747.7		1.12	-0.31	-1.08	0	0	0	0	0	-2.51163	0	0	0	0	0	0	0	0	0	0
ENSG00000250362.1	AC008592.5		1.37	0.65	1.46	0	0	0	0	0	0	2.47606	0	0	0	0	0	0	0	0	0
ENSG00000233108.1	AC006042.7		1.37	-0.57	0.24	0	0	0	0	0	0	0	0	0	0	-2.52189	0	0	0	0	0
ENSG00000266897.1	AC005546.2		-0.95	1.02	3.7	0	0	0	0	0	0	2.54263	0	0	0	0	0	0	0	0	0
ENSG00000250994.1	AC005355.1		1.63	1.75	0.83	0	0	0	0	0	-3.09586	0	0	0	0	0	0	0	0	0	0
ENSG00000267283.1	AC005306.3		0.78	1.43	1.9	0	0	0	0	0	0	2.61872	0	0	0	0	0	0	0	0	0
ENSG00000236197.2	AC002429.5		3.05	2.43	1.56	0	0	0	0	0	-3.99123	0	0	0	0	0	0	0	0	0	0

## Sheet: Supplementary Data 2c
			Expression Log2(Tumor/Normal) [LogFC is presented only if it has FDR < 0.0001 and has correlative expression with methylation]												Number of tumors (Patients) supporting methylation status
Methylation location:status, Expression status	Geneid	GeneSymbol	BLCA_expr	BRCA_expr	COAD_expr	HNSC_expr	KIRC_expr	KIRP_expr	LIHC_expr	LUAD_expr	LUSC_expr	PRAD_expr	THCA_expr	UCEC_expr	BLCA_methyl	BRCA_methyl	COAD_methyl	HNSC_methyl	KIRC_methyl	KIRP_methyl	LIHC_methyl	LUAD_methyl	LUSC_methyl	PRAD_methyl	THCA_methyl	UCEC_methyl
Promoter: Hypermethylation, Expr: Downregulation	ENSG00000135253.9	KCP	0	0	0	0	0	0	0	0	0	-3.36378	0	0	0	0	0	0	0	0	0	0	0	45	0	0
Promoter: Hypermethylation, Expr: Downregulation	ENSG00000238099.1	RP11-12A2.3	0	-3.04624	0	0	0	0	0	0	0	0	0	0	0	20	0	0	0	0	0	0	0	0	0	0
Promoter: Hypermethylation, Expr: Downregulation	ENSG00000271334.1	CTD-2078B5.2	0	-2.23435	0	0	0	0	0	0	0	0	0	0	0	37	0	0	0	0	0	0	0	0	0	0
Promoter: Hypermethylation, Expr: Downregulation	ENSG00000253301.1	RP11-513O17.2	0	0	0	0	-3.35148	0	0	0	0	0	0	0	0	0	0	0	14	0	0	0	0	0	0	0
Promoter: Hypermethylation, Expr: Downregulation	ENSG00000269186.1	LINC01082	0	0	0	0	0	0	0	0	-4.52591	0	0	0	0	0	0	0	0	0	0	0	32	0	0	0
Promoter: Hypermethylation, Expr: Downregulation	ENSG00000247775.2	RP11-67M1.1	0	0	0	0	0	0	0	0	0	0	0	-2.73044	0	0	0	0	0	0	0	0	0	0	0	172
Promoter: Hypermethylation, Expr: Downregulation	ENSG00000237813.3	AC002066.1	0	-3.67075	0	0	0	0	0	0	0	0	0	0	0	39	0	0	0	0	0	0	0	0	0	0
Promoter: Hypermethylation, Expr: Downregulation	ENSG00000225764.1	LEPREL1-AS1	0	-2.36819	0	0	0	0	0	0	0	0	0	0	0	34	0	0	0	0	0	0	0	0	0	0
Promoter: Hypermethylation, Expr: Downregulation	ENSG00000259705.1	RP11-227D13.1	0	0	0	0	0	0	0	0	0	0	0	-2.02402	0	0	0	0	0	0	0	0	0	0	0	105
Promoter: Hypermethylation, Expr: Downregulation	ENSG00000250072.1	CTC-529P8.1	0	0	0	0	0	0	0	0	0	0	0	-2.9719	0	0	0	0	0	0	0	0	0	0	0	23
Promoter: Hypermethylation, Expr: Downregulation	ENSG00000273125.1	RP11-115H18.1	0	0	0	0	0	0	0	0	0	0	0	-3.06678	0	0	0	0	0	0	0	0	0	0	0	212
Promoter: Hypermethylation, Expr: Downregulation	ENSG00000253270.1	RP11-1105O14.1	0	0	0	0	0	0	0	0	0	0	-2.38348	0	0	0	0	0	0	0	0	0	0	0	19	0
Promoter: Hypermethylation, Expr: Downregulation	ENSG00000260868.1	RP11-394I13.1	0	0	0	0	0	0	0	0	0	0	0	-2.92308	0	0	0	0	0	0	0	0	0	0	0	13
Promoter: Hypomethylation, Expr: Upregulation	ENSG00000110347.7	MMP12	0	2.37587	0	3.89423	0	0	4.88503	0	5.66958	0	0	4.04252	0	57	0	37	0	0	59	0	0	0	0	67
Promoter: Hypomethylation, Expr: Upregulation	ENSG00000251003.3	RP11-152P17.2/SCAT3	0	0	0	3.74954	0	3.14496	4.88892	0	0	0	0	0	0	0	0	16	0	18	46	0	0	0	0	0
Promoter: Hypomethylation, Expr: Upregulation	ENSG00000260604.1	RP1-140K8.5	0	0	4.7981	0	0	0	2.31883	2.65591	0	0	0	0	0	0	43	0	0	0	24	0	0	0	0	0
Promoter: Hypomethylation, Expr: Upregulation	ENSG00000204362.5	RP11-380J14.1	0	0	0	0	7.70671	4.39386	0	0	0	0	0	0	0	0	0	0	0	12	0	0	0	0	0	0
Promoter: Hypomethylation, Expr: Upregulation	ENSG00000259264.1	RP11-60L3.1	0	0	5.29316	0	0	0	0	0	0	0	6.67587	0	0	0	0	0	0	0	0	0	0	0	52	0
Promoter: Hypomethylation, Expr: Upregulation	ENSG00000234996.3	RP11-480I12.7	0	0	0	0	0	0	0	0	0	0	0	3.30022	0	0	0	0	0	0	0	0	0	0	0	27
Promoter: Hypomethylation, Expr: Upregulation	ENSG00000248968.1	CTD-2256P15.1	0	0	0	0	0	0	0	0	0	0	0	2.57143	0	0	0	0	0	0	0	0	0	0	0	54
Promoter: Hypomethylation, Expr: Upregulation	ENSG00000203721.1	LINC00862	0	0	2.25698	0	0	0	0	0	0	0	0	0	0	0	14	0	0	0	0	0	0	0	0	0
Promoter: Hypomethylation, Expr: Upregulation	ENSG00000229167.1	RP11-73M7.1	2.94542	0	0	0	0	0	0	0	0	0	0	0	13	0	0	0	0	0	0	0	0	0	0	0
Promoter: Hypomethylation, Expr: Upregulation	ENSG00000262585.1	RP11-353N14.5	0	0	0	0	0	0	0	0	3.191	0	0	0	0	0	0	0	0	0	0	0	34	0	0	0
Promoter: Hypomethylation, Expr: Upregulation	ENSG00000231903.1	AC079354.5	3.33146	0	0	0	0	0	0	0	0	0	0	0	31	0	0	0	0	0	0	0	0	0	0	0
Promoter: Hypomethylation, Expr: Upregulation	ENSG00000231826.1	AC016735.2	0	0	0	0	0	0	0	0	2.73818	0	0	0	0	0	0	0	0	0	0	0	11	0	0	0
Promoter: Hypomethylation, Expr: Upregulation	ENSG00000228718.1	RP11-145H9.3	0	0	0	0	0	0	4.4853	0	0	0	0	0	0	0	0	0	0	0	36	0	0	0	0	0
Promoter: Hypomethylation, Expr: Upregulation	ENSG00000256982.1	CTD-2555A7.2	0	0	0	0	0	0	0	0	2.97404	0	0	0	0	0	0	0	0	0	0	0	12	0	0	0
Promoter: Hypomethylation, Expr: Upregulation	ENSG00000234678.1	RP11-465N4.4 / SCAT7	0	0	0	0	0	0	0	0	0	0	0	2.81775	0	0	0	0	0	0	0	0	0	0	0	137
Promoter: Hypomethylation, Expr: Upregulation	ENSG00000236384.3	LINC00479	0	0	0	0	0	0	2.37854	0	0	0	0	0	0	0	0	0	0	0	20	0	0	0	0	0
Promoter: Hypomethylation, Expr: Upregulation	ENSG00000253302.1	STAU2-AS1	0	0	0	0	0	0	0	2.30218	0	0	0	0	0	0	0	0	0	0	0	48	0	0	0	0
Promoter: Hypomethylation, Expr: Upregulation	ENSG00000272434.1	RP13-131K19.6	0	0	0	0	0	0	2.1287	0	0	0	0	0	0	0	0	0	0	0	12	0	0	0	0	0
Promoter: Hypomethylation, Expr: Upregulation	ENSG00000273002.1	RP11-336K24.12	0	0	0	0	0	0	3.1617	0	0	0	0	0	0	0	0	0	0	0	87	0	0	0	0	0
Promoter: Hypomethylation, Expr: Upregulation	ENSG00000259005.1	RP3-449M8.6	0	0	0	0	0	0	0	0	0	0	2.10087	0	0	0	0	0	0	0	0	0	0	0	172	0
Promoter: Hypomethylation, Expr: Upregulation	ENSG00000225177.1	RP11-390P2.4	0	0	0	0	0	0	0	0	2.10955	0	0	0	0	0	0	0	0	0	0	0	28	0	0	0
Promoter: Hypomethylation, Expr: Upregulation	ENSG00000185044.10	RP11-435B5.4	0	0	0	0	0	0	5.00238	0	0	0	0	0	0	0	0	0	0	0	12	0	0	0	0	0
Genebody: Hypermethylation, Expr: Upregulation	ENSG00000244578.1	RP11-548O1.3	0	0	0	3.94626	0	0	0	0	8.01858	0	0	0	0	0	0	56	0	0	0	0	33	0	0	0
Genebody: Hypermethylation, Expr: Upregulation	ENSG00000243479.3	MNX1-AS1	0	0	0	0	0	0	0	0	0	0	0	5.28324	0	0	0	0	0	0	0	0	0	0	0	92
Genebody: Hypermethylation, Expr: Upregulation	ENSG00000272405.1	RP11-284F21.10	0	0	0	0	0	4.68958	0	0	0	0	0	0	0	0	0	0	0	20	0	0	0	0	0	0
Genebody: Hypermethylation, Expr: Upregulation	ENSG00000253802.1	CTA-392C11.1	0	7.04993	0	0	0	0	0	0	0	0	0	0	0	14	0	0	0	0	0	0	0	0	0	0
Genebody: Hypermethylation, Expr: Upregulation	ENSG00000228613.1	AC144450.1	0	0	0	0	0	0	0	0	0	2.66226	0	0	0	0	0	0	0	0	0	0	0	11	0	0
Genebody: Hypermethylation, Expr: Upregulation	ENSG00000224209.2	LINC00466	0	4.31122	0	0	0	0	0	0	0	0	0	0	0	107	0	0	0	0	0	0	0	0	0	0
Genebody: Hypermethylation, Expr: Upregulation	ENSG00000234546.2	RP3-510D11.2	0	0	0	0	0	2.31401	0	0	0	0	0	0	0	0	0	0	0	16	0	0	0	0	0	0
Genebody: Hypomethylation, Expr: Downregulation	ENSG00000255090.1	RP11-820L6.1	-2.77647	0	0	0	0	0	0	0	-2.76777	0	0	0	86	0	0	0	0	0	0	0	34	0	0	0
Genebody: Hypomethylation, Expr: Downregulation	ENSG00000246430.2	LINC00968	0	-3.71745	0	0	0	0	0	0	0	0	0	-2.6587	0	64	0	0	0	0	0	0	0	0	0	19
Genebody: Hypomethylation, Expr: Downregulation	ENSG00000215386.6	LINC00478	0	-2.08543	0	0	0	0	0	0	0	0	0	-2.09348	0	29	0	0	0	0	0	0	0	0	0	18
Genebody: Hypomethylation, Expr: Downregulation	ENSG00000245750.3	RP11-279F6.1	0	0	0	0	0	-3.58076	0	0	0	0	0	0	0	0	0	0	0	12	0	0	0	0	0	0
Genebody: Hypomethylation, Expr: Downregulation	ENSG00000235269.1	AL162759.1	0	0	0	-5.10996	0	0	0	0	0	0	0	0	0	0	0	20	0	0	0	0	0	0	0	0
Genebody: Hypomethylation, Expr: Downregulation	ENSG00000268460.1	AC006262.6	0	0	0	0	0	0	0	0	0	0	0	-2.13857	0	0	0	0	0	0	0	0	0	0	0	20
Genebody: Hypomethylation, Expr: Downregulation	ENSG00000229261.1	RP11-227H15.4	0	0	-2.41887	0	0	0	0	0	0	0	0	0	0	0	20	0	0	0	0	0	0	0	0	0
Genebody: Hypomethylation, Expr: Downregulation	ENSG00000233005.1	AC067959.1	0	-2.10383	0	0	0	0	0	0	0	0	0	0	0	134	0	0	0	0	0	0	0	0	0	0
Genebody: Hypomethylation, Expr: Downregulation	ENSG00000267922.1	AC007193.6	0	0	0	0	0	0	0	0	0	0	0	-3.08922	0	0	0	0	0	0	0	0	0	0	0	76
Genebody: Hypomethylation, Expr: Downregulation	ENSG00000231367.1	AC016995.3	0	-2.4139	0	0	0	0	0	0	0	0	0	0	0	38	0	0	0	0	0	0	0	0	0	0
Genebody: Hypomethylation, Expr: Downregulation	ENSG00000234336.2	JAZF1-AS1	0	0	-2.54723	0	0	0	0	0	0	0	0	0	0	0	15	0	0	0	0	0	0	0	0	0
Genebody: Hypomethylation, Expr: Downregulation	ENSG00000232053.2	AC009784.3	0	0	0	0	0	0	0	0	0	0	0	-3.60303	0	0	0	0	0	0	0	0	0	0	0	21
Genebody: Hypomethylation, Expr: Downregulation	ENSG00000179428.2	AC073072.5	0	-2.36916	0	0	0	0	0	0	0	0	0	0	0	130	0	0	0	0	0	0	0	0	0	0

## Sheet: Supplementary Data 2d
		Survival analysis					Univariate analysis							Multivariate analysis
Cancer Type	GI_cutoff	chisq	pval	n1	n2	expn_cutoff	HR	Concordance	pval1	pval2	LCI	UCI	P.val		HR	Concordance	pval1	pval2	LCI	UCI	P.val
BLCA	ENSG00000203497.2_mean	4.93526	0.0263141	221	125	0.420515	1.59005	0.561457	0.026265	0.0276228	1.05242	2.40235	0.0276228	ENSG00000203497.2_mean	2.03304	0.673606	2.08445e-07	7.78811e-07	1.32205	3.1264	0.00123152
BLCA														Age	0.566371	0.673606	2.08445e-07	7.78811e-07	0.373088	0.859787	0.00760138
BLCA														Stage	1.24155	0.673606	2.08445e-07	7.78811e-07	0.42666	3.61285	0.691356
BLCA														Size	1.66786	0.673606	2.08445e-07	7.78811e-07	0.762221	3.64956	0.200416
BLCA														Node	2.57237	0.673606	2.08445e-07	7.78811e-07	1.59335	4.15295	0.000110585
BLCA	ENSG00000203497.2_UQ	7.05624	0.00789895	260	86	0.498973	1.78388	0.55865	0.00789023	0.0087869	1.15702	2.75035	0.0087869	ENSG00000203497.2_UQ	2.04738	0.673108	2.62228e-07	1.01044e-06	1.31139	3.19644	0.00161794
BLCA														Age	0.553701	0.673108	2.62228e-07	1.01044e-06	0.363957	0.842366	0.00575792
BLCA														Stage	1.2096	0.673108	2.62228e-07	1.01044e-06	0.416224	3.51527	0.726636
BLCA														Size	1.64265	0.673108	2.62228e-07	1.01044e-06	0.752548	3.58556	0.212707
BLCA														Node	2.4229	0.673108	2.62228e-07	1.01044e-06	1.5139	3.87767	0.000225776
BLCA	ENSG00000203865.5_median	5.31891	0.0210952	173	173	0.039555	1.61904	0.534103	0.0211946	0.0224215	1.07058	2.44847	0.0224215	ENSG00000203865.5_median	1.77788	0.663943	8.56132e-07	2.95672e-06	1.16897	2.70397	0.00715074
BLCA														Age	0.589999	0.663943	8.56132e-07	2.95672e-06	0.389506	0.893692	0.0127574
BLCA														Stage	1.25399	0.663943	8.56132e-07	2.95672e-06	0.432771	3.63352	0.676707
BLCA														Size	1.76766	0.663943	8.56132e-07	2.95672e-06	0.808834	3.8631	0.153266
BLCA														Node	2.29008	0.663943	8.56132e-07	2.95672e-06	1.43677	3.6502	0.000494825
BLCA	ENSG00000204934.6_mean	11.5464	0.000678793	230	116	0.101047	2.0107	0.572362	0.000676773	0.000862971	1.33321	3.03246	0.000862971	ENSG00000204934.6_mean	1.75545	0.663908	8.6779e-07	3.213e-06	1.15451	2.66919	0.00848909
BLCA														Age	0.578888	0.663908	8.6779e-07	3.213e-06	0.381708	0.877926	0.010091
BLCA														Stage	1.40681	0.663908	8.6779e-07	3.213e-06	0.487862	4.05674	0.52759
BLCA														Size	1.5913	0.663908	8.6779e-07	3.213e-06	0.731465	3.46189	0.241424
BLCA														Node	1.93726	0.663908	8.6779e-07	3.213e-06	1.2136	3.09245	0.00558411
BLCA	ENSG00000226853.2_UQ	7.13492	0.0075597	259	87	0.753742	1.77617	0.575417	0.0075033	0.0083491	1.15904	2.72189	0.0083491	ENSG00000226853.2_UQ	1.68417	0.66746	1.52975e-06	5.72844e-06	1.08934	2.6038	0.0190318
BLCA														Age	0.583233	0.66746	1.52975e-06	5.72844e-06	0.384437	0.884831	0.011234
BLCA														Stage	1.25874	0.66746	1.52975e-06	5.72844e-06	0.433488	3.65508	0.67223
BLCA														Size	1.54615	0.66746	1.52975e-06	5.72844e-06	0.711577	3.35954	0.271083
BLCA														Node	2.25415	0.66746	1.52975e-06	5.72844e-06	1.41618	3.58797	0.000609852
BLCA	ENSG00000229334.1_UQ	4.17341	0.0410631	259	87	0.0700145	1.57183	0.539361	0.0410234	0.0427398	1.0149	2.43438	0.0427398	ENSG00000229334.1_UQ	1.64698	0.663375	2.97226e-06	8.39641e-06	1.05787	2.56415	0.0271711
BLCA														Age	0.568511	0.663375	2.97226e-06	8.39641e-06	0.374399	0.863263	0.00805153
BLCA														Stage	1.52272	0.663375	2.97226e-06	8.39641e-06	0.529394	4.37988	0.435348
BLCA														Size	1.59446	0.663375	2.97226e-06	8.39641e-06	0.733784	3.46467	0.238706
BLCA														Node	2.03331	0.663375	2.97226e-06	8.39641e-06	1.28255	3.22354	0.00254136
BLCA	ENSG00000229956.5_LQ	4.17951	0.0409154	87	259	0.000133494	1.72174	0.555098	0.0408831	0.0433899	1.01626	2.91696	0.0433899	ENSG00000229956.5_LQ	1.91196	0.670053	2.15544e-06	6.16982e-06	1.10964	3.29439	0.0195581
BLCA														Age	0.601312	0.670053	2.15544e-06	6.16982e-06	0.396595	0.911701	0.0166068
BLCA														Stage	1.09109	0.670053	2.15544e-06	6.16982e-06	0.370267	3.21521	0.87437
BLCA														Size	1.86491	0.670053	2.15544e-06	6.16982e-06	0.846518	4.10847	0.121986
BLCA														Node	2.4371	0.670053	2.15544e-06	6.16982e-06	1.51886	3.91048	0.000222131
BLCA	ENSG00000234076.1_mean	4.52676	0.0333687	274	72	0.0271577	1.66684	0.551119	0.0333864	0.0352904	1.03583	2.68223	0.0352904	ENSG00000234076.1_mean	1.62794	0.665684	3.71833e-06	1.12995e-05	1.00954	2.62514	0.0456198
BLCA														Age	0.595002	0.665684	3.71833e-06	1.12995e-05	0.392906	0.901051	0.0142043
BLCA														Stage	1.42398	0.665684	3.71833e-06	1.12995e-05	0.504541	4.01892	0.50434
BLCA														Size	1.61865	0.665684	3.71833e-06	1.12995e-05	0.755641	3.4673	0.215318
BLCA														Node	2.08781	0.665684	3.71833e-06	1.12995e-05	1.31721	3.30921	0.00173405
BLCA	ENSG00000234380.1_mean	6.36766	0.0116218	261	85	0.0357831	1.74558	0.553108	0.0116774	0.0127757	1.12589	2.70633	0.0127757	ENSG00000234380.1_mean	2.04077	0.66952	4.09092e-07	1.67717e-06	1.30071	3.20191	0.00190938
BLCA														Age	0.53773	0.66952	4.09092e-07	1.67717e-06	0.351824	0.82187	0.00415296
BLCA														Stage	1.38656	0.66952	4.09092e-07	1.67717e-06	0.481238	3.99501	0.544962
BLCA														Size	1.5511	0.66952	4.09092e-07	1.67717e-06	0.713257	3.37315	0.268097
BLCA														Node	2.31703	0.66952	4.09092e-07	1.67717e-06	1.45299	3.69487	0.000416845
BLCA	ENSG00000234380.1_UQ	4.52014	0.0334981	259	87	0.0350572	1.60104	0.546963	0.0336322	0.0352719	1.03301	2.48142	0.0352719	ENSG00000234380.1_UQ	1.96588	0.668384	6.8968e-07	2.60657e-06	1.25297	3.0844	0.0032685
BLCA														Age	0.540855	0.668384	6.8968e-07	2.60657e-06	0.354031	0.826266	0.00447457
BLCA														Stage	1.45479	0.668384	6.8968e-07	2.60657e-06	0.504787	4.19271	0.487604
BLCA														Size	1.55299	0.668384	6.8968e-07	2.60657e-06	0.713711	3.3792	0.267132
BLCA														Node	2.30463	0.668384	6.8968e-07	2.60657e-06	1.44555	3.67424	0.000450853
BLCA	ENSG00000236345.1_median	11.5747	0.000669	173	173	0.0015303	2.05579	0.594281	0.000667945	0.000859454	1.34563	3.14073	0.000859454	ENSG00000236345.1_median	2.43861	0.700391	8.91602e-09	3.36346e-08	1.58479	3.75244	5.03608e-05
BLCA														Age	0.57492	0.700391	8.91602e-09	3.36346e-08	0.379534	0.870892	0.00899152
BLCA														Stage	1.64878	0.700391	8.91602e-09	3.36346e-08	0.566096	4.80214	0.359264
BLCA														Size	1.45568	0.700391	8.91602e-09	3.36346e-08	0.665475	3.18422	0.347117
BLCA														Node	2.31395	0.700391	8.91602e-09	3.36346e-08	1.4568	3.67543	0.0003799
BLCA	ENSG00000236345.1_UQ	5.11013	0.0237865	259	87	0.00691681	1.66589	0.551083	0.0236658	0.0251722	1.06562	2.60432	0.0251722	ENSG00000236345.1_UQ	1.93586	0.675027	6.74177e-07	1.84373e-06	1.22981	3.04726	0.0043226
BLCA														Age	0.556801	0.675027	6.74177e-07	1.84373e-06	0.366691	0.845474	0.00600296
BLCA														Stage	1.53649	0.675027	6.74177e-07	1.84373e-06	0.533377	4.42616	0.426243
BLCA														Size	1.47402	0.675027	6.74177e-07	1.84373e-06	0.67815	3.20392	0.327339
BLCA														Node	2.21605	0.675027	6.74177e-07	1.84373e-06	1.39844	3.51171	0.000704867
BLCA	ENSG00000239828.2_mean	5.93326	0.0148577	242	104	0.000277865	1.69558	0.558188	0.0149069	0.0160907	1.10301	2.60651	0.0160907	ENSG00000239828.2_mean	1.64127	0.667567	2.2983e-06	7.95957e-06	1.05974	2.54189	0.026422
BLCA														Age	0.573932	0.667567	2.2983e-06	7.95957e-06	0.378362	0.87059	0.00900513
BLCA														Stage	1.41631	0.667567	2.2983e-06	7.95957e-06	0.49159	4.08052	0.519135
BLCA														Size	1.44762	0.667567	2.2983e-06	7.95957e-06	0.664767	3.1524	0.351526
BLCA														Node	2.18806	0.667567	2.2983e-06	7.95957e-06	1.3763	3.47862	0.000932164
BLCA	ENSG00000242759.2_median	5.18835	0.0227387	173	173	0.000391551	1.61849	0.572576	0.0226902	0.0239972	1.06545	2.4586	0.0239972	ENSG00000242759.2_median	1.52569	0.669485	3.161e-06	1.06901e-05	0.996648	2.33556	0.0518343
BLCA														Age	0.591602	0.669485	3.161e-06	1.06901e-05	0.390624	0.895982	0.0131905
BLCA														Stage	1.30416	0.669485	3.161e-06	1.06901e-05	0.449975	3.77983	0.624756
BLCA														Size	1.51358	0.669485	3.161e-06	1.06901e-05	0.696316	3.29007	0.295432
BLCA														Node	2.22071	0.669485	3.161e-06	1.06901e-05	1.39744	3.52897	0.000735436
BLCA	ENSG00000243701.1_LQ	7.26275	0.00703993	87	259	0.0139655	2.15379	0.560568	0.00702883	0.00849072	1.21638	3.81362	0.00849072	ENSG00000243701.1_LQ	2.23559	0.667602	6.52527e-07	2.28746e-06	1.25097	3.99519	0.00660983
BLCA														Age	0.560729	0.667602	6.52527e-07	2.28746e-06	0.369405	0.851144	0.00659003
BLCA														Stage	1.1377	0.667602	6.52527e-07	2.28746e-06	0.397876	3.2532	0.809808
BLCA														Size	1.69042	0.667602	6.52527e-07	2.28746e-06	0.787068	3.63058	0.17829
BLCA														Node	2.33885	0.667602	6.52527e-07	2.28746e-06	1.46727	3.72815	0.000354742
BLCA	ENSG00000245248.3_mean	7.52456	0.00608635	247	99	0.00281886	1.78057	0.572504	0.00608088	0.0068059	1.17244	2.70412	0.0068059	ENSG00000245248.3_mean	1.94449	0.673854	2.98007e-07	1.15224e-06	1.25934	3.00242	0.00269717
BLCA														Age	0.607357	0.673854	2.98007e-07	1.15224e-06	0.400887	0.920165	0.0186479
BLCA														Stage	1.04534	0.673854	2.98007e-07	1.15224e-06	0.353936	3.08737	0.93604
BLCA														Size	1.89758	0.673854	2.98007e-07	1.15224e-06	0.861535	4.17954	0.111829
BLCA														Node	2.43516	0.673854	2.98007e-07	1.15224e-06	1.51654	3.9102	0.000230119
BLCA	ENSG00000245248.3_UQ	8.2819	0.00400422	259	87	0.00331229	1.85531	0.580497	0.00399452	0.00459787	1.20998	2.84483	0.00459787	ENSG00000245248.3_UQ	2.06386	0.681776	2.34489e-07	9.87235e-07	1.31706	3.23413	0.00156875
BLCA														Age	0.598663	0.681776	2.34489e-07	9.87235e-07	0.394987	0.907364	0.0155999
BLCA														Stage	0.979145	0.681776	2.34489e-07	9.87235e-07	0.329045	2.91366	0.969784
BLCA														Size	2.013	0.681776	2.34489e-07	9.87235e-07	0.908339	4.46106	0.0848566
BLCA														Node	2.47616	0.681776	2.34489e-07	9.87235e-07	1.53728	3.98848	0.000193026
BLCA	ENSG00000246363.2_mean	4.01167	0.0451863	276	70	0.010809	1.58453	0.555417	0.0451107	0.0470217	1.00608	2.49556	0.0470217	ENSG00000246363.2_mean	1.93288	0.674068	8.43388e-07	2.16712e-06	1.21746	3.06869	0.00520123
BLCA														Age	0.603567	0.674068	8.43388e-07	2.16712e-06	0.398556	0.914034	0.0171035
BLCA														Stage	1.52046	0.674068	8.43388e-07	2.16712e-06	0.527856	4.37963	0.437588
BLCA														Size	1.65722	0.674068	8.43388e-07	2.16712e-06	0.762247	3.60302	0.202372
BLCA														Node	2.19549	0.674068	8.43388e-07	2.16712e-06	1.38444	3.48168	0.000829809
BLCA	ENSG00000246363.2_UQ	4.16119	0.0413604	260	86	0.00854697	1.56937	0.553712	0.0412127	0.0429411	1.01442	2.42789	0.0429411	ENSG00000246363.2_UQ	1.90453	0.675915	7.85716e-07	2.02697e-06	1.21917	2.97516	0.00464422
BLCA														Age	0.605876	0.675915	7.85716e-07	2.02697e-06	0.400002	0.917708	0.0180136
BLCA														Stage	1.50369	0.675915	7.85716e-07	2.02697e-06	0.521675	4.33427	0.450111
BLCA														Size	1.66549	0.675915	7.85716e-07	2.02697e-06	0.765555	3.62331	0.198335
BLCA														Node	2.22484	0.675915	7.85716e-07	2.02697e-06	1.40179	3.53114	0.000691229
BLCA	ENSG00000247735.2_UQ	5.44817	0.0195888	259	87	0.244475	1.68131	0.573854	0.0196272	0.021014	1.08144	2.61392	0.021014	ENSG00000247735.2_UQ	1.59471	0.671652	3.02568e-06	1.00022e-05	1.02422	2.48295	0.038836
BLCA														Age	0.590462	0.671652	3.02568e-06	1.00022e-05	0.389836	0.894339	0.0128778
BLCA														Stage	1.35147	0.671652	3.02568e-06	1.00022e-05	0.468895	3.89525	0.577076
BLCA														Size	1.59971	0.671652	3.02568e-06	1.00022e-05	0.736962	3.47246	0.23479
BLCA														Node	2.1406	0.671652	3.02568e-06	1.00022e-05	1.34933	3.3959	0.00122746
BLCA	ENSG00000258701.1_mean	5.36915	0.020496	215	131	0.371826	1.62516	0.547069	0.0205545	0.0217777	1.07331	2.46075	0.0217777	ENSG00000258701.1_mean	1.67317	0.669023	1.51314e-06	5.30211e-06	1.09388	2.55924	0.0176066
BLCA														Age	0.574258	0.669023	1.51314e-06	5.30211e-06	0.378818	0.870531	0.00897046
BLCA														Stage	1.14362	0.669023	1.51314e-06	5.30211e-06	0.38977	3.3555	0.806952
BLCA														Size	1.80862	0.669023	1.51314e-06	5.30211e-06	0.824185	3.96892	0.139473
BLCA														Node	2.24074	0.669023	1.51314e-06	5.30211e-06	1.4074	3.56752	0.000673362
BLCA	ENSG00000258789.1_mean	5.1729	0.0229419	207	139	0.166572	1.60026	0.567211	0.0230028	0.0242783	1.063	2.40905	0.0242783	ENSG00000258789.1_mean	1.54952	0.669556	2.57706e-06	8.38933e-06	1.02647	2.33909	0.0371315
BLCA														Age	0.574631	0.669556	2.57706e-06	8.38933e-06	0.379068	0.871087	0.00904932
BLCA														Stage	1.48563	0.669556	2.57706e-06	8.38933e-06	0.522598	4.22332	0.457738
BLCA														Size	1.4949	0.669556	2.57706e-06	8.38933e-06	0.694785	3.21642	0.303733
BLCA														Node	2.05346	0.669556	2.57706e-06	8.38933e-06	1.29546	3.25496	0.00220324
BLCA	ENSG00000258789.1_UQ	6.405	0.0113799	259	87	0.234871	1.72216	0.558011	0.0114142	0.0124557	1.1244	2.63773	0.0124557	ENSG00000258789.1_UQ	1.9581	0.669343	4.20697e-07	1.62237e-06	1.26723	3.02562	0.00247238
BLCA														Age	0.532703	0.669343	4.20697e-07	1.62237e-06	0.34886	0.81343	0.00354445
BLCA														Stage	1.32003	0.669343	4.20697e-07	1.62237e-06	0.47038	3.70438	0.597929
BLCA														Size	1.70676	0.669343	4.20697e-07	1.62237e-06	0.79994	3.64158	0.166773
BLCA														Node	2.1936	0.669343	4.20697e-07	1.62237e-06	1.38236	3.48093	0.000855054
BLCA	ENSG00000259498.1_median	4.66952	0.0307025	173	173	0.117245	1.58832	0.572682	0.0308182	0.0323254	1.03977	2.42627	0.0323254	ENSG00000259498.1_median	1.58354	0.664298	3.58968e-06	1.19059e-05	1.02493	2.44663	0.0383697
BLCA														Age	0.552916	0.664298	3.58968e-06	1.19059e-05	0.362844	0.842554	0.00583184
BLCA														Stage	1.19888	0.664298	3.58968e-06	1.19059e-05	0.411427	3.49349	0.739582
BLCA														Size	1.76676	0.664298	3.58968e-06	1.19059e-05	0.807734	3.86445	0.154082
BLCA														Node	2.15037	0.664298	3.58968e-06	1.19059e-05	1.35496	3.41271	0.00115789
BLCA	ENSG00000261033.1_median	3.994	0.0456626	173	173	0.0138629	1.51856	0.563979	0.0456894	0.0472426	1.0051	2.29431	0.0472426	ENSG00000261033.1_median	1.6196	0.667424	2.13948e-06	6.70087e-06	1.0684	2.45515	0.0231054
BLCA														Age	0.57471	0.667424	2.13948e-06	6.70087e-06	0.378766	0.87202	0.00922242
BLCA														Stage	1.41012	0.667424	2.13948e-06	6.70087e-06	0.488194	4.07302	0.52541
BLCA														Size	1.63399	0.667424	2.13948e-06	6.70087e-06	0.748954	3.56485	0.217326
BLCA														Node	2.1366	0.667424	2.13948e-06	6.70087e-06	1.34748	3.38786	0.00124671
BLCA	ENSG00000261189.1_mean	8.62578	0.00331438	241	105	2.62672	1.86549	0.584476	0.00331738	0.00383502	1.22246	2.84677	0.00383502	ENSG00000261189.1_mean	1.58662	0.669201	2.50594e-06	8.95381e-06	1.03854	2.42394	0.0327736
BLCA														Age	0.600174	0.669201	2.50594e-06	8.95381e-06	0.395876	0.909903	0.0161865
BLCA														Stage	1.33416	0.669201	2.50594e-06	8.95381e-06	0.470093	3.78642	0.588028
BLCA														Size	1.55672	0.669201	2.50594e-06	8.95381e-06	0.726472	3.33581	0.255048
BLCA														Node	2.11209	0.669201	2.50594e-06	8.95381e-06	1.33233	3.34821	0.00147013
BLCA	ENSG00000263293.1_UQ	4.20437	0.0403201	259	87	0.00317115	1.57291	0.564867	0.040238	0.0419549	1.01662	2.4336	0.0419549	ENSG00000263293.1_UQ	1.67619	0.667069	2.34314e-06	7.47479e-06	1.07749	2.60756	0.0219634
BLCA														Age	0.569073	0.667069	2.34314e-06	7.47479e-06	0.374622	0.864456	0.00822299
BLCA														Stage	1.58565	0.667069	2.34314e-06	7.47479e-06	0.548116	4.58713	0.395006
BLCA														Size	1.47167	0.667069	2.34314e-06	7.47479e-06	0.67601	3.20382	0.330308
BLCA														Node	2.09362	0.667069	2.34314e-06	7.47479e-06	1.32049	3.3194	0.00167686
BLCA	ENSG00000263470.1_mean	6.02893	0.0140732	213	133	0.232366	1.66364	0.551012	0.0140706	0.0151275	1.10334	2.50848	0.0151275	ENSG00000263470.1_mean	1.65522	0.663304	2.02051e-06	7.0809e-06	1.08399	2.52746	0.0196271
BLCA														Age	0.566153	0.663304	2.02051e-06	7.0809e-06	0.372498	0.860486	0.00773458
BLCA														Stage	1.10308	0.663304	2.02051e-06	7.0809e-06	0.375606	3.23951	0.858346
BLCA														Size	1.90231	0.663304	2.02051e-06	7.0809e-06	0.863949	4.18865	0.110304
BLCA														Node	2.18071	0.663304	2.02051e-06	7.0809e-06	1.37285	3.46396	0.000959688
BLCA	ENSG00000267583.1_UQ	6.74394	0.00940668	260	86	0.00978501	1.73039	0.577833	0.00940164	0.0103185	1.13808	2.63098	0.0103185	ENSG00000267583.1_UQ	1.81384	0.672007	1.01507e-06	4.11018e-06	1.18396	2.77881	0.00622246
BLCA														Age	0.590593	0.672007	1.01507e-06	4.11018e-06	0.389047	0.896551	0.0134099
BLCA														Stage	1.2983	0.672007	1.01507e-06	4.11018e-06	0.458557	3.67584	0.622977
BLCA														Size	1.5889	0.672007	1.01507e-06	4.11018e-06	0.743497	3.39557	0.232075
BLCA														Node	2.36032	0.672007	1.01507e-06	4.11018e-06	1.47323	3.78155	0.00035543
BLCA	ENSG00000267654.1_mean	6.42828	0.0112318	301	45	0.0286518	1.93924	0.543304	0.0111978	0.0127223	1.15175	3.26514	0.0127223	ENSG00000267654.1_mean	2.34482	0.662806	3.22171e-07	1.18188e-06	1.37588	3.99611	0.0017298
BLCA														Age	0.545697	0.662806	3.22171e-07	1.18188e-06	0.35805	0.831685	0.00484464
BLCA														Stage	1.46999	0.662806	3.22171e-07	1.18188e-06	0.510057	4.23653	0.475621
BLCA														Size	1.49049	0.662806	3.22171e-07	1.18188e-06	0.685182	3.24229	0.314173
BLCA														Node	2.24877	0.662806	3.22171e-07	1.18188e-06	1.41448	3.57516	0.000612819
BLCA	ENSG00000267858.1_mean	4.70152	0.030136	205	141	0.110535	1.56875	0.539503	0.0300538	0.0314458	1.04088	2.36434	0.0314458	ENSG00000267858.1_mean	1.57936	0.667069	2.99613e-06	9.33774e-06	1.03694	2.40552	0.0332591
BLCA														Age	0.578053	0.667069	2.99613e-06	9.33774e-06	0.381389	0.876126	0.009787
BLCA														Stage	1.15614	0.667069	2.99613e-06	9.33774e-06	0.394659	3.38685	0.791345
BLCA														Size	1.83537	0.667069	2.99613e-06	9.33774e-06	0.835879	4.03001	0.130221
BLCA														Node	2.20197	0.667069	2.99613e-06	9.33774e-06	1.3854	3.49984	0.000841291
BLCA	ENSG00000268895.1_LQ	4.45664	0.0347659	87	259	0.0275445	1.77578	0.539645	0.0347915	0.0373049	1.03434	3.04871	0.0373049	ENSG00000268895.1_LQ	1.81174	0.662238	2.32879e-06	7.20388e-06	1.05002	3.12605	0.0327345
BLCA														Age	0.596376	0.662238	2.32879e-06	7.20388e-06	0.394044	0.902602	0.0145007
BLCA														Stage	1.23384	0.662238	2.32879e-06	7.20388e-06	0.430917	3.53283	0.695428
BLCA														Size	1.70134	0.662238	2.32879e-06	7.20388e-06	0.78877	3.6697	0.17543
BLCA														Node	2.24551	0.662238	2.32879e-06	7.20388e-06	1.41266	3.56936	0.00062392
BLCA	ENSG00000269439.1_median	6.17349	0.0129678	173	173	0.011998	1.68698	0.560284	0.012979	0.0140311	1.11149	2.56045	0.0140311	ENSG00000269439.1_median	1.59091	0.664618	2.62671e-06	9.20171e-06	1.0445	2.42315	0.0305586
BLCA														Age	0.608475	0.664618	2.62671e-06	9.20171e-06	0.400945	0.923422	0.0195799
BLCA														Stage	1.2814	0.664618	2.62671e-06	9.20171e-06	0.448648	3.65987	0.643312
BLCA														Size	1.64045	0.664618	2.62671e-06	9.20171e-06	0.760903	3.53669	0.206653
BLCA														Node	2.19681	0.664618	2.62671e-06	9.20171e-06	1.38289	3.48978	0.000859839
BLCA	ENSG00000270177.1_UQ	10.3741	0.00127794	259	87	0.349861	2.04063	0.579361	0.00126198	0.00158341	1.3109	3.17656	0.00158341	ENSG00000270177.1_UQ	1.74956	0.675062	7.65367e-07	2.90589e-06	1.11871	2.73615	0.0142208
BLCA														Age	0.595599	0.675062	7.65367e-07	2.90589e-06	0.393446	0.90162	0.0143051
BLCA														Stage	1.4565	0.675062	7.65367e-07	2.90589e-06	0.505582	4.19595	0.486078
BLCA														Size	1.48808	0.675062	7.65367e-07	2.90589e-06	0.683933	3.23773	0.316266
BLCA														Node	1.99075	0.675062	7.65367e-07	2.90589e-06	1.25147	3.16673	0.00364773
BLCA	ENSG00000271334.1_mean	10.5025	0.0011921	235	111	0.0124258	1.94761	0.57595	0.00120477	0.00147482	1.29136	2.93736	0.00147482	ENSG00000271334.1_mean	1.96028	0.674458	1.54361e-07	5.85244e-07	1.29258	2.97288	0.00153579
BLCA														Age	0.597155	0.674458	1.54361e-07	5.85244e-07	0.39404	0.90497	0.0150684
BLCA														Stage	1.52944	0.674458	1.54361e-07	5.85244e-07	0.528911	4.42266	0.432866
BLCA														Size	1.37041	0.674458	1.54361e-07	5.85244e-07	0.625568	3.00211	0.430957
BLCA														Node	2.19875	0.674458	1.54361e-07	5.85244e-07	1.38728	3.48489	0.000799221
BLCA	ENSG00000271334.1_UQ	4.59858	0.0319985	260	86	0.0176132	1.59333	0.539219	0.0322175	0.033781	1.03635	2.44966	0.033781	ENSG00000271334.1_UQ	1.55914	0.663979	3.03178e-06	9.21678e-06	1.00639	2.41548	0.046757
BLCA														Age	0.602637	0.663979	3.03178e-06	9.21678e-06	0.397851	0.912834	0.0168282
BLCA														Stage	1.56592	0.663979	3.03178e-06	9.21678e-06	0.541717	4.52654	0.407627
BLCA														Size	1.39341	0.663979	3.03178e-06	9.21678e-06	0.635194	3.05671	0.407836
BLCA														Node	2.13145	0.663979	3.03178e-06	9.21678e-06	1.34587	3.37558	0.00125432
BLCA	ENSG00000271926.1_UQ	4.26455	0.0389157	260	86	0.239523	1.56678	0.539929	0.0388698	0.0405183	1.01958	2.40766	0.0405183	ENSG00000271926.1_UQ	1.71909	0.661208	1.15139e-06	4.02957e-06	1.10898	2.66483	0.0154146
BLCA														Age	0.602762	0.661208	1.15139e-06	4.02957e-06	0.397938	0.913012	0.0168697
BLCA														Stage	1.47014	0.661208	1.15139e-06	4.02957e-06	0.508703	4.24866	0.476654
BLCA														Size	1.4443	0.661208	1.15139e-06	4.02957e-06	0.661667	3.15265	0.355993
BLCA														Node	2.27529	0.661208	1.15139e-06	4.02957e-06	1.42761	3.62629	0.000546304
BLCA	ENSG00000272142.1_mean	8.58102	0.00339685	202	144	0.0941029	1.84243	0.569307	0.00340633	0.00389325	1.21674	2.78987	0.00389325	ENSG00000272142.1_mean	1.5357	0.672469	3.72045e-06	1.26453e-05	1.01059	2.33365	0.0445033
BLCA														Age	0.584383	0.672469	3.72045e-06	1.26453e-05	0.385458	0.885966	0.0113984
BLCA														Stage	1.32317	0.672469	3.72045e-06	1.26453e-05	0.457912	3.82341	0.604986
BLCA														Size	1.52799	0.672469	3.72045e-06	1.26453e-05	0.704974	3.31183	0.282739
BLCA														Node	2.10406	0.672469	3.72045e-06	1.26453e-05	1.32512	3.34087	0.00161452
BLCA	ENSG00000272142.1_median	10.3279	0.00131036	173	173	0.0839521	1.97337	0.575524	0.00131332	0.00159822	1.29387	3.00974	0.00159822	ENSG00000272142.1_median	1.67037	0.675169	2.16143e-06	7.73152e-06	1.09187	2.55535	0.0180216
BLCA														Age	0.585456	0.675169	2.16143e-06	7.73152e-06	0.385843	0.888339	0.0118519
BLCA														Stage	1.37214	0.675169	2.16143e-06	7.73152e-06	0.47467	3.96645	0.559124
BLCA														Size	1.45051	0.675169	2.16143e-06	7.73152e-06	0.665943	3.15938	0.349079
BLCA														Node	2.11768	0.675169	2.16143e-06	7.73152e-06	1.33275	3.36491	0.00149477
BLCA	ENSG00000272142.1_UQ	12.2029	0.000477144	259	87	0.125214	2.1784	0.557549	0.00047747	0.000643095	1.39298	3.40669	0.000643095	ENSG00000272142.1_UQ	1.92525	0.66206	6.4166e-07	2.75529e-06	1.21992	3.03841	0.00489521
BLCA														Age	0.55242	0.66206	6.4166e-07	2.75529e-06	0.362416	0.842038	0.00579067
BLCA														Stage	1.51885	0.66206	6.4166e-07	2.75529e-06	0.52638	4.3826	0.439501
BLCA														Size	1.40129	0.66206	6.4166e-07	2.75529e-06	0.641367	3.06162	0.397487
BLCA														Node	2.02002	0.66206	6.4166e-07	2.75529e-06	1.27056	3.21154	0.00295647
BLCA	ENSG00000272841.1_UQ	5.1004	0.0239203	259	87	1.27888	1.63413	0.542273	0.0239812	0.0253993	1.06235	2.51364	0.0253993	ENSG00000272841.1_UQ	1.59747	0.654494	3.10119e-06	1.05362e-05	1.03329	2.46969	0.035092
BLCA														Age	0.573644	0.654494	3.10119e-06	1.05362e-05	0.378065	0.870401	0.00898992
BLCA														Stage	1.33584	0.654494	3.10119e-06	1.05362e-05	0.464031	3.84559	0.591448
BLCA														Size	1.56756	0.654494	3.10119e-06	1.05362e-05	0.723947	3.39424	0.254109
BLCA														Node	2.18846	0.654494	3.10119e-06	1.05362e-05	1.37838	3.47463	0.000898479
BLCA	ENSG00000273314.1_mean	6.94544	0.0084033	207	139	1.74256	1.73177	0.559254	0.00833895	0.00914425	1.14595	2.61708	0.00914425	ENSG00000273314.1_mean	1.5798	0.666075	2.91335e-06	9.80746e-06	1.03952	2.40089	0.0322361
BLCA														Age	0.56811	0.666075	2.91335e-06	9.80746e-06	0.37388	0.86324	0.00807541
BLCA														Stage	1.42495	0.666075	2.91335e-06	9.80746e-06	0.494409	4.10689	0.512007
BLCA														Size	1.58339	0.666075	2.91335e-06	9.80746e-06	0.72743	3.44654	0.246845
BLCA														Node	1.99101	0.666075	2.91335e-06	9.80746e-06	1.25091	3.16898	0.00368351
BLCA	ENSG00000273314.1_median	8.01414	0.00464134	173	173	1.50602	1.81081	0.560817	0.0046183	0.00521947	1.19378	2.74677	0.00521947	ENSG00000273314.1_median	1.68568	0.66778	1.59377e-06	5.5255e-06	1.1082	2.56409	0.0146866
BLCA														Age	0.578292	0.66778	1.59377e-06	5.5255e-06	0.381271	0.877124	0.00997124
BLCA														Stage	1.28797	0.66778	1.59377e-06	5.5255e-06	0.445042	3.72745	0.640671
BLCA														Size	1.69394	0.66778	1.59377e-06	5.5255e-06	0.777334	3.69138	0.184782
BLCA														Node	2.077	0.66778	1.59377e-06	5.5255e-06	1.30854	3.29677	0.00193046
BLCA	ENSG00000273314.1_UQ	8.32787	0.00390413	260	86	2.17016	1.87731	0.553925	0.00387487	0.00448415	1.21588	2.89857	0.00448415	ENSG00000273314.1_UQ	1.73616	0.666288	1.35663e-06	5.09706e-06	1.1169	2.69876	0.0142385
BLCA														Age	0.569994	0.666288	1.35663e-06	5.09706e-06	0.375273	0.865752	0.00839022
BLCA														Stage	1.39207	0.666288	1.35663e-06	5.09706e-06	0.483063	4.01158	0.540166
BLCA														Size	1.62465	0.666288	1.35663e-06	5.09706e-06	0.745551	3.54033	0.222042
BLCA														Node	2.00599	0.666288	1.35663e-06	5.09706e-06	1.26039	3.19268	0.00332504
BRCA	ENSG00000118412.8_median	4.95639	0.0259945	444	443	0.520481	1.84177	0.532165	0.0259945	0.0282801	1.06715	3.17867	0.0282801	ENSG00000118412.8_median	1.88829	0.780146	4.15141e-07	2.83926e-06	1.07471	3.31777	0.027069
BRCA														Age	0.492299	0.780146	4.15141e-07	2.83926e-06	0.2849	0.850679	0.0111016
BRCA														Stage	3.01636	0.780146	4.15141e-07	2.83926e-06	1.53164	5.94032	0.00140829
BRCA														Size	1.15253	0.780146	4.15141e-07	2.83926e-06	0.540099	2.4594	0.713561
BRCA														pR	0.59823	0.780146	4.15141e-07	2.83926e-06	0.238724	1.49914	0.273017
BRCA														eR	0.693538	0.780146	4.15141e-07	2.83926e-06	0.270177	1.7803	0.446764
BRCA														hRNegative	1.50359	0.780146	4.15141e-07	2.83926e-06	0.658045	3.43562	0.333353
BRCA														hRPositive	3.05092	0.780146	4.15141e-07	2.83926e-06	1.25249	7.4317	0.0140658
BRCA	ENSG00000203999.4_LQ	7.19428	0.00731365	222	665	0.00908283	3.011	0.605344	0.00731365	0.0107227	1.29122	7.02136	0.0107227	ENSG00000203999.4_LQ	3.32587	0.797071	1.49665e-07	8.4766e-07	1.394	7.93505	0.00675521
BRCA														Age	0.469675	0.797071	1.49665e-07	8.4766e-07	0.270938	0.814188	0.007096
BRCA														Stage	2.92453	0.797071	1.49665e-07	8.4766e-07	1.46261	5.8477	0.0024018
BRCA														Size	1.21115	0.797071	1.49665e-07	8.4766e-07	0.559844	2.62017	0.626561
BRCA														pR	0.539194	0.797071	1.49665e-07	8.4766e-07	0.208975	1.39122	0.201523
BRCA														eR	0.787777	0.797071	1.49665e-07	8.4766e-07	0.299478	2.07224	0.628812
BRCA														hRNegative	1.58232	0.797071	1.49665e-07	8.4766e-07	0.695167	3.60165	0.274166
BRCA														hRPositive	3.28868	0.797071	1.49665e-07	8.4766e-07	1.34508	8.04071	0.00905763
BRCA	ENSG00000205181.5_mean	5.58067	0.0181598	605	282	0.507783	1.89056	0.553129	0.0181598	0.0201093	1.10498	3.23463	0.0201093	ENSG00000205181.5_mean	2.06157	0.768909	2.05758e-07	1.58557e-06	1.18763	3.57863	0.0101387
BRCA														Age	0.553659	0.768909	2.05758e-07	1.58557e-06	0.321091	0.954679	0.0334358
BRCA														Stage	2.92476	0.768909	2.05758e-07	1.58557e-06	1.48339	5.76669	0.00194569
BRCA														Size	1.22652	0.768909	2.05758e-07	1.58557e-06	0.568363	2.64682	0.602867
BRCA														pR	0.604959	0.768909	2.05758e-07	1.58557e-06	0.251573	1.45475	0.261576
BRCA														eR	0.643941	0.768909	2.05758e-07	1.58557e-06	0.262414	1.58017	0.336551
BRCA														hRNegative	1.72221	0.768909	2.05758e-07	1.58557e-06	0.754515	3.93099	0.196702
BRCA														hRPositive	3.63416	0.768909	2.05758e-07	1.58557e-06	1.48597	8.88789	0.00468424
BRCA	ENSG00000205181.5_UQ	8.17239	0.00425327	665	222	0.606725	2.25796	0.58252	0.00425327	0.00535957	1.27277	4.00575	0.00535957	ENSG00000205181.5_UQ	1.99644	0.776915	2.27939e-07	1.80376e-06	1.12159	3.55368	0.0187739
BRCA														Age	0.5401	0.776915	2.27939e-07	1.80376e-06	0.313839	0.929485	0.0261506
BRCA														Stage	2.80097	0.776915	2.27939e-07	1.80376e-06	1.42709	5.49751	0.00275669
BRCA														Size	1.20038	0.776915	2.27939e-07	1.80376e-06	0.557951	2.5825	0.640328
BRCA														pR	0.66675	0.776915	2.27939e-07	1.80376e-06	0.269916	1.64701	0.37966
BRCA														eR	0.616111	0.776915	2.27939e-07	1.80376e-06	0.24471	1.55119	0.303919
BRCA														hRNegative	1.62931	0.776915	2.27939e-07	1.80376e-06	0.715161	3.71195	0.24525
BRCA														hRPositive	3.2565	0.776915	2.27939e-07	1.80376e-06	1.34256	7.89891	0.00901303
BRCA	ENSG00000215447.3_LQ	4.037	0.044513	222	665	0.311553	2.01482	0.556781	0.044513	0.048471	1.00472	4.04042	0.048471	ENSG00000215447.3_LQ	2.59632	0.796264	1.46397e-07	7.07951e-07	1.23424	5.46158	0.0119155
BRCA														Age	0.465157	0.796264	1.46397e-07	7.07951e-07	0.268305	0.806438	0.00640604
BRCA														Stage	2.79868	0.796264	1.46397e-07	7.07951e-07	1.43128	5.47246	0.00262994
BRCA														Size	1.44474	0.796264	1.46397e-07	7.07951e-07	0.672928	3.10177	0.345258
BRCA														pR	0.580539	0.796264	1.46397e-07	7.07951e-07	0.239765	1.40565	0.228095
BRCA														eR	0.634423	0.796264	1.46397e-07	7.07951e-07	0.256866	1.56693	0.323938
BRCA														hRNegative	1.69714	0.796264	1.46397e-07	7.07951e-07	0.745151	3.86536	0.20785
BRCA														hRPositive	2.86131	0.796264	1.46397e-07	7.07951e-07	1.1705	6.99456	0.0211577
BRCA	ENSG00000224165.1_LQ	5.7096	0.0168724	222	665	0.00984245	0.526562	0.563839	0.0168724	0.0187996	0.308375	0.899124	0.0187996	ENSG00000224165.1_LQ	0.514294	0.766732	2.36252e-07	1.35158e-06	0.296628	0.891685	0.0178717
BRCA														Age	0.505596	0.766732	2.36252e-07	1.35158e-06	0.292376	0.874308	0.0146611
BRCA														Stage	2.93621	0.766732	2.36252e-07	1.35158e-06	1.50529	5.72736	0.00157924
BRCA														Size	1.14621	0.766732	2.36252e-07	1.35158e-06	0.537563	2.44397	0.723918
BRCA														pR	0.675977	0.766732	2.36252e-07	1.35158e-06	0.273672	1.66968	0.39599
BRCA														eR	0.605923	0.766732	2.36252e-07	1.35158e-06	0.242503	1.51397	0.283586
BRCA														hRNegative	1.53791	0.766732	2.36252e-07	1.35158e-06	0.674342	3.50737	0.306186
BRCA														hRPositive	3.11587	0.766732	2.36252e-07	1.35158e-06	1.27754	7.59948	0.0124749
BRCA	ENSG00000229167.1_UQ	4.98077	0.0256306	665	222	0.0118287	1.90261	0.580588	0.0256306	0.0281821	1.07123	3.37924	0.0281821	ENSG00000229167.1_UQ	1.96834	0.758164	2.24534e-07	9.65912e-07	1.07376	3.60821	0.0285144
BRCA														Age	0.521398	0.758164	2.24534e-07	9.65912e-07	0.302238	0.899475	0.0192447
BRCA														Stage	2.88999	0.758164	2.24534e-07	9.65912e-07	1.46368	5.70621	0.00223199
BRCA														Size	1.19617	0.758164	2.24534e-07	9.65912e-07	0.559578	2.55697	0.643987
BRCA														pR	0.650966	0.758164	2.24534e-07	9.65912e-07	0.261982	1.6175	0.355257
BRCA														eR	0.674879	0.758164	2.24534e-07	9.65912e-07	0.266952	1.70615	0.405986
BRCA														hRNegative	1.51081	0.758164	2.24534e-07	9.65912e-07	0.660097	3.4579	0.328688
BRCA														hRPositive	3.11133	0.758164	2.24534e-07	9.65912e-07	1.2762	7.58533	0.0125479
BRCA	ENSG00000231324.1_mean	8.47026	0.00361	674	213	0.0830467	2.18691	0.56893	0.00361	0.00454113	1.27389	3.75433	0.00454113	ENSG00000231324.1_mean	1.83695	0.760938	3.1813e-07	1.94737e-06	1.02475	3.29289	0.041145
BRCA														Age	0.617579	0.760938	3.1813e-07	1.94737e-06	0.351258	1.08582	0.0941358
BRCA														Stage	2.7007	0.760938	3.1813e-07	1.94737e-06	1.36872	5.32889	0.00416832
BRCA														Size	1.34054	0.760938	3.1813e-07	1.94737e-06	0.616986	2.91263	0.459155
BRCA														pR	0.662578	0.760938	3.1813e-07	1.94737e-06	0.273405	1.60571	0.362086
BRCA														eR	0.593332	0.760938	3.1813e-07	1.94737e-06	0.241327	1.45878	0.255418
BRCA														hRNegative	1.76163	0.760938	3.1813e-07	1.94737e-06	0.770759	4.02636	0.179405
BRCA														hRPositive	3.04582	0.760938	3.1813e-07	1.94737e-06	1.24992	7.42208	0.0142519
BRCA	ENSG00000231770.1_LQ	4.12305	0.0423027	222	665	0.283505	0.568557	0.571529	0.0423027	0.0450627	0.3273	0.98765	0.0450627	ENSG00000231770.1_LQ	0.526606	0.779233	2.2865e-07	1.0477e-06	0.300218	0.923709	0.0253027
BRCA														Age	0.539189	0.779233	2.2865e-07	1.0477e-06	0.313077	0.928607	0.0259463
BRCA														Stage	2.85801	0.779233	2.2865e-07	1.0477e-06	1.45529	5.6128	0.00229181
BRCA														Size	1.17204	0.779233	2.2865e-07	1.0477e-06	0.542371	2.53274	0.686367
BRCA														pR	0.638805	0.779233	2.2865e-07	1.0477e-06	0.259355	1.57341	0.329835
BRCA														eR	0.598164	0.779233	2.2865e-07	1.0477e-06	0.238644	1.4993	0.27303
BRCA														hRNegative	1.75988	0.779233	2.2865e-07	1.0477e-06	0.767266	4.03664	0.182039
BRCA														hRPositive	3.33246	0.779233	2.2865e-07	1.0477e-06	1.36533	8.13374	0.00819435
BRCA	ENSG00000231903.1_UQ	4.36676	0.0366467	665	222	0.0543096	1.7859	0.587611	0.0366467	0.0393167	1.0288	3.10016	0.0393167	ENSG00000231903.1_UQ	1.80928	0.772807	5.1797e-07	2.85169e-06	1.00771	3.24844	0.0470678
BRCA														Age	0.50061	0.772807	5.1797e-07	2.85169e-06	0.289325	0.866192	0.0133807
BRCA														Stage	2.86057	0.772807	5.1797e-07	2.85169e-06	1.44921	5.64642	0.00245085
BRCA														Size	1.23911	0.772807	5.1797e-07	2.85169e-06	0.573551	2.67701	0.585404
BRCA														pR	0.646607	0.772807	5.1797e-07	2.85169e-06	0.259917	1.6086	0.348412
BRCA														eR	0.67431	0.772807	5.1797e-07	2.85169e-06	0.264101	1.72167	0.409958
BRCA														hRNegative	1.68622	0.772807	5.1797e-07	2.85169e-06	0.739815	3.84332	0.213858
BRCA														hRPositive	3.22712	0.772807	5.1797e-07	2.85169e-06	1.32731	7.84618	0.00974861
BRCA	ENSG00000231969.1_LQ	6.05638	0.0138562	222	665	0.000205756	0.508919	0.595512	0.0138562	0.0156984	0.294209	0.880324	0.0156984	ENSG00000231969.1_LQ	0.523433	0.769576	3.09641e-07	1.18742e-06	0.297087	0.92223	0.0250827
BRCA														Age	0.495277	0.769576	3.09641e-07	1.18742e-06	0.286581	0.85595	0.0118292
BRCA														Stage	2.83957	0.769576	3.09641e-07	1.18742e-06	1.48112	5.44398	0.00167326
BRCA														Size	1.15832	0.769576	3.09641e-07	1.18742e-06	0.550397	2.43772	0.698658
BRCA														pR	0.639368	0.769576	3.09641e-07	1.18742e-06	0.259972	1.57244	0.329981
BRCA														eR	0.602714	0.769576	3.09641e-07	1.18742e-06	0.240991	1.50737	0.279008
BRCA														hRNegative	1.63153	0.769576	3.09641e-07	1.18742e-06	0.715931	3.7181	0.244097
BRCA														hRPositive	2.86745	0.769576	3.09641e-07	1.18742e-06	1.1745	7.00069	0.020715
BRCA	ENSG00000233077.1_mean	7.60177	0.00583109	569	318	0.0154862	2.05871	0.613983	0.00583109	0.00693571	1.21884	3.47731	0.00693571	ENSG00000233077.1_mean	2.12735	0.782077	8.31285e-08	3.48906e-07	1.24038	3.64859	0.00609552
BRCA														Age	0.49638	0.782077	8.31285e-08	3.48906e-07	0.286406	0.860294	0.0125504
BRCA														Stage	2.85895	0.782077	8.31285e-08	3.48906e-07	1.45328	5.62425	0.00234385
BRCA														Size	1.24993	0.782077	8.31285e-08	3.48906e-07	0.585234	2.66958	0.564473
BRCA														pR	0.613013	0.782077	8.31285e-08	3.48906e-07	0.245496	1.53072	0.294581
BRCA														eR	0.678334	0.782077	8.31285e-08	3.48906e-07	0.267611	1.71942	0.413439
BRCA														hRNegative	1.51722	0.782077	8.31285e-08	3.48906e-07	0.664615	3.46359	0.322236
BRCA														hRPositive	2.91112	0.782077	8.31285e-08	3.48906e-07	1.18936	7.12533	0.0193
BRCA	ENSG00000233077.1_median	10.638	0.00110786	444	443	0.0106351	2.42035	0.636667	0.00110786	0.00156942	1.39925	4.18659	0.00156942	ENSG00000233077.1_median	2.65544	0.808449	1.50673e-08	7.77775e-08	1.51389	4.65778	0.000658401
BRCA														Age	0.493492	0.808449	1.50673e-08	7.77775e-08	0.284646	0.855568	0.0118836
BRCA														Stage	2.95953	0.808449	1.50673e-08	7.77775e-08	1.49371	5.86382	0.00187001
BRCA														Size	1.27964	0.808449	1.50673e-08	7.77775e-08	0.599439	2.73166	0.523937
BRCA														pR	0.589364	0.808449	1.50673e-08	7.77775e-08	0.23347	1.48777	0.263108
BRCA														eR	0.693475	0.808449	1.50673e-08	7.77775e-08	0.270975	1.77473	0.445183
BRCA														hRNegative	1.4933	0.808449	1.50673e-08	7.77775e-08	0.652507	3.41752	0.342481
BRCA														hRPositive	3.02053	0.808449	1.50673e-08	7.77775e-08	1.23596	7.38178	0.0153239
BRCA	ENSG00000236318.1_UQ	4.55194	0.0328815	665	222	0.000736126	1.77518	0.550144	0.0328815	0.0353107	1.04028	3.02927	0.0353107	ENSG00000236318.1_UQ	1.95927	0.759042	2.22371e-07	1.72381e-06	1.13201	3.39109	0.0162622
BRCA														Age	0.538826	0.759042	2.22371e-07	1.72381e-06	0.3132	0.926992	0.0254944
BRCA														Stage	3.04797	0.759042	2.22371e-07	1.72381e-06	1.54829	6.00027	0.00126004
BRCA														Size	1.20488	0.759042	2.22371e-07	1.72381e-06	0.56279	2.57952	0.631317
BRCA														pR	0.63435	0.759042	2.22371e-07	1.72381e-06	0.255877	1.57263	0.325816
BRCA														eR	0.604268	0.759042	2.22371e-07	1.72381e-06	0.238637	1.5301	0.287927
BRCA														hRNegative	1.67529	0.759042	2.22371e-07	1.72381e-06	0.736965	3.8083	0.218134
BRCA														hRPositive	3.17769	0.759042	2.22371e-07	1.72381e-06	1.30465	7.73982	0.0109135
BRCA	ENSG00000236432.3_mean	7.28828	0.0069406	469	418	0.00600063	2.06683	0.553269	0.0069406	0.00819784	1.20658	3.5404	0.00819784	ENSG00000236432.3_mean	2.05647	0.784535	1.83737e-07	9.74163e-07	1.17362	3.60344	0.0117557
BRCA														Age	0.504707	0.784535	1.83737e-07	9.74163e-07	0.29212	0.872003	0.0142506
BRCA														Stage	2.45767	0.784535	1.83737e-07	9.74163e-07	1.24044	4.86935	0.00994882
BRCA														Size	1.48608	0.784535	1.83737e-07	9.74163e-07	0.679511	3.25005	0.321097
BRCA														pR	0.620632	0.784535	1.83737e-07	9.74163e-07	0.249883	1.54146	0.304094
BRCA														eR	0.602177	0.784535	1.83737e-07	9.74163e-07	0.23855	1.52009	0.283015
BRCA														hRNegative	1.55879	0.784535	1.83737e-07	9.74163e-07	0.681678	3.56449	0.292837
BRCA														hRPositive	2.91136	0.784535	1.83737e-07	9.74163e-07	1.19581	7.08811	0.01858
BRCA	ENSG00000236432.3_median	5.79586	0.016064	444	443	0.0058922	1.93016	0.534448	0.016064	0.0179181	1.1198	3.32692	0.0179181	ENSG00000236432.3_median	1.88028	0.781691	3.192e-07	1.58047e-06	1.06598	3.31662	0.0292102
BRCA														Age	0.507813	0.781691	3.192e-07	1.58047e-06	0.294069	0.876917	0.0150495
BRCA														Stage	2.40803	0.781691	3.192e-07	1.58047e-06	1.21213	4.78383	0.0120983
BRCA														Size	1.44499	0.781691	3.192e-07	1.58047e-06	0.664047	3.14435	0.353446
BRCA														pR	0.617687	0.781691	3.192e-07	1.58047e-06	0.248398	1.53599	0.299938
BRCA														eR	0.613314	0.781691	3.192e-07	1.58047e-06	0.242911	1.54853	0.300879
BRCA														hRNegative	1.58787	0.781691	3.192e-07	1.58047e-06	0.696564	3.61965	0.271393
BRCA														hRPositive	3.02827	0.781691	3.192e-07	1.58047e-06	1.24553	7.36266	0.0145119
BRCA	ENSG00000236432.3_UQ	5.31612	0.021129	665	222	0.00764249	1.87623	0.531849	0.021129	0.0232853	1.08941	3.23132	0.0232853	ENSG00000236432.3_UQ	1.84468	0.776073	3.93578e-07	2.03164e-06	1.04772	3.24785	0.0338828
BRCA														Age	0.508448	0.776073	3.93578e-07	2.03164e-06	0.293665	0.88032	0.0157307
BRCA														Stage	2.54739	0.776073	3.93578e-07	2.03164e-06	1.29043	5.02872	0.00704358
BRCA														Size	1.39351	0.776073	3.93578e-07	2.03164e-06	0.638786	3.03995	0.404397
BRCA														pR	0.585753	0.776073	3.93578e-07	2.03164e-06	0.233594	1.46881	0.254157
BRCA														eR	0.642774	0.776073	3.93578e-07	2.03164e-06	0.253178	1.63189	0.352509
BRCA														hRNegative	1.66126	0.776073	3.93578e-07	2.03164e-06	0.727035	3.79596	0.228637
BRCA														hRPositive	3.05251	0.776073	3.93578e-07	2.03164e-06	1.25595	7.41891	0.0137807
BRCA	ENSG00000237505.2_mean	3.95584	0.0467089	600	287	0.000768942	1.70347	0.596812	0.0467089	0.0493125	1.0016	2.89717	0.0493125	ENSG00000237505.2_mean	1.87906	0.790716	2.63033e-07	1.376e-06	1.05731	3.33948	0.0315626
BRCA														Age	0.507316	0.790716	2.63033e-07	1.376e-06	0.294782	0.873084	0.0142875
BRCA														Stage	2.98515	0.790716	2.63033e-07	1.376e-06	1.50561	5.91863	0.00173786
BRCA														Size	1.10735	0.790716	2.63033e-07	1.376e-06	0.512795	2.39126	0.795168
BRCA														pR	0.592818	0.790716	2.63033e-07	1.376e-06	0.235923	1.48961	0.266034
BRCA														eR	0.779763	0.790716	2.63033e-07	1.376e-06	0.296117	2.05334	0.614566
BRCA														hRNegative	1.53524	0.790716	2.63033e-07	1.376e-06	0.67293	3.50256	0.308352
BRCA														hRPositive	3.37101	0.790716	2.63033e-07	1.376e-06	1.38521	8.20361	0.00740462
BRCA	ENSG00000237505.2_UQ	4.27826	0.0386028	665	222	0.0010004	1.75558	0.595934	0.0386028	0.041201	1.02273	3.01356	0.041201	ENSG00000237505.2_UQ	1.9416	0.783096	2.6396e-07	1.28562e-06	1.07557	3.50495	0.0276875
BRCA														Age	0.518049	0.783096	2.6396e-07	1.28562e-06	0.300951	0.891755	0.0176256
BRCA														Stage	2.94035	0.783096	2.6396e-07	1.28562e-06	1.48957	5.80411	0.00188064
BRCA														Size	1.15639	0.783096	2.6396e-07	1.28562e-06	0.538887	2.48149	0.70916
BRCA														pR	0.614847	0.783096	2.6396e-07	1.28562e-06	0.245827	1.53782	0.298404
BRCA														eR	0.761009	0.783096	2.6396e-07	1.28562e-06	0.291484	1.98685	0.576989
BRCA														hRNegative	1.51719	0.783096	2.6396e-07	1.28562e-06	0.66475	3.46274	0.322128
BRCA														hRPositive	3.41214	0.783096	2.6396e-07	1.28562e-06	1.39909	8.32162	0.00697025
BRCA	ENSG00000237863.2_median	7.39513	0.00654007	444	443	0.0047505	0.477348	0.618197	0.00654007	0.00774431	0.276987	0.822641	0.00774431	ENSG00000237863.2_median	0.529829	0.798125	3.10221e-07	1.60574e-06	0.301545	0.930935	0.0271869
BRCA														Age	0.573818	0.798125	3.10221e-07	1.60574e-06	0.331647	0.992826	0.0470663
BRCA														Stage	2.91194	0.798125	3.10221e-07	1.60574e-06	1.49066	5.68837	0.00175702
BRCA														Size	1.14719	0.798125	3.10221e-07	1.60574e-06	0.53903	2.4415	0.7216
BRCA														pR	0.745354	0.798125	3.10221e-07	1.60574e-06	0.29943	1.85537	0.527633
BRCA														eR	0.518279	0.798125	3.10221e-07	1.60574e-06	0.205064	1.3099	0.164734
BRCA														hRNegative	1.68381	0.798125	3.10221e-07	1.60574e-06	0.740794	3.82728	0.21358
BRCA														hRPositive	2.98084	0.798125	3.10221e-07	1.60574e-06	1.22551	7.2504	0.0160239
BRCA	ENSG00000237863.2_UQ	5.77921	0.0162169	665	222	0.0153965	0.431819	0.590702	0.0162169	0.0190202	0.214043	0.871166	0.0190202	ENSG00000237863.2_UQ	0.43019	0.776951	4.15783e-07	2.10792e-06	0.203481	0.909489	0.0272208
BRCA														Age	0.550907	0.776951	4.15783e-07	2.10792e-06	0.319773	0.949107	0.0317001
BRCA														Stage	2.86767	0.776951	4.15783e-07	2.10792e-06	1.46863	5.59944	0.00203109
BRCA														Size	1.1776	0.776951	4.15783e-07	2.10792e-06	0.556011	2.4941	0.669406
BRCA														pR	0.648369	0.776951	4.15783e-07	2.10792e-06	0.267724	1.57021	0.336987
BRCA														eR	0.551644	0.776951	4.15783e-07	2.10792e-06	0.22316	1.36365	0.197659
BRCA														hRNegative	1.81699	0.776951	4.15783e-07	2.10792e-06	0.793448	4.1609	0.157757
BRCA														hRPositive	3.05228	0.776951	4.15783e-07	2.10792e-06	1.25329	7.43355	0.0140064
BRCA	ENSG00000239219.2_median	9.09791	0.00255902	444	443	0.00158702	0.432181	0.590491	0.00255902	0.00337141	0.246656	0.757252	0.00337141	ENSG00000239219.2_median	0.385259	0.771718	2.58893e-08	1.61901e-07	0.213899	0.693902	0.00148721
BRCA														Age	0.523458	0.771718	2.58893e-08	1.61901e-07	0.302341	0.906287	0.0208151
BRCA														Stage	2.73322	0.771718	2.58893e-08	1.61901e-07	1.38168	5.40681	0.00386665
BRCA														Size	1.12381	0.771718	2.58893e-08	1.61901e-07	0.52338	2.41304	0.764659
BRCA														pR	0.765838	0.771718	2.58893e-08	1.61901e-07	0.304434	1.92655	0.570846
BRCA														eR	0.486729	0.771718	2.58893e-08	1.61901e-07	0.189657	1.24912	0.134293
BRCA														hRNegative	1.89171	0.771718	2.58893e-08	1.61901e-07	0.825528	4.33489	0.131867
BRCA														hRPositive	3.80498	0.771718	2.58893e-08	1.61901e-07	1.53777	9.41485	0.00384106
BRCA	ENSG00000239407.1_LQ	4.79067	0.0286142	222	665	0.0106366	2.1943	0.507585	0.0286142	0.0325694	1.0674	4.51094	0.0325694	ENSG00000239407.1_LQ	2.66814	0.778004	9.46873e-08	6.75553e-07	1.25861	5.65623	0.0104692
BRCA														Age	0.533845	0.778004	9.46873e-08	6.75553e-07	0.309695	0.920231	0.0238719
BRCA														Stage	2.5309	0.778004	9.46873e-08	6.75553e-07	1.28343	4.9909	0.0073576
BRCA														Size	1.55968	0.778004	9.46873e-08	6.75553e-07	0.714775	3.40334	0.264209
BRCA														pR	0.65389	0.778004	9.46873e-08	6.75553e-07	0.2617	1.63383	0.363227
BRCA														eR	0.544102	0.778004	9.46873e-08	6.75553e-07	0.211958	1.39672	0.205759
BRCA														hRNegative	1.58088	0.778004	9.46873e-08	6.75553e-07	0.694872	3.59659	0.274838
BRCA														hRPositive	3.23179	0.778004	9.46873e-08	6.75553e-07	1.32531	7.88073	0.00990152
BRCA	ENSG00000239407.1_mean	10.6145	0.00112206	506	381	0.0232096	2.3968	0.551654	0.00112206	0.00157588	1.39378	4.12165	0.00157588	ENSG00000239407.1_mean	2.63998	0.778952	2.12541e-08	2.52208e-07	1.50658	4.62603	0.000693831
BRCA														Age	0.528601	0.778952	2.12541e-08	2.52208e-07	0.305957	0.913263	0.0223017
BRCA														Stage	2.58169	0.778952	2.12541e-08	2.52208e-07	1.30146	5.12126	0.0066495
BRCA														Size	1.43805	0.778952	2.12541e-08	2.52208e-07	0.664502	3.11207	0.356367
BRCA														pR	0.595742	0.778952	2.12541e-08	2.52208e-07	0.237193	1.49629	0.270325
BRCA														eR	0.511843	0.778952	2.12541e-08	2.52208e-07	0.197795	1.32452	0.167401
BRCA														hRNegative	1.54408	0.778952	2.12541e-08	2.52208e-07	0.676696	3.52327	0.302013
BRCA														hRPositive	2.94448	0.778952	2.12541e-08	2.52208e-07	1.20496	7.19522	0.0178383
BRCA	ENSG00000239407.1_median	7.30811	0.0068644	444	443	0.0199838	2.08603	0.525774	0.0068644	0.00812028	1.21027	3.59548	0.00812028	ENSG00000239407.1_median	2.33801	0.773404	7.24454e-08	6.70442e-07	1.33089	4.10724	0.00313393
BRCA														Age	0.515418	0.773404	7.24454e-08	6.70442e-07	0.298286	0.890605	0.0175423
BRCA														Stage	2.5641	0.773404	7.24454e-08	6.70442e-07	1.29878	5.06216	0.00666245
BRCA														Size	1.41861	0.773404	7.24454e-08	6.70442e-07	0.656077	3.06742	0.374141
BRCA														pR	0.633447	0.773404	7.24454e-08	6.70442e-07	0.254374	1.57742	0.326678
BRCA														eR	0.497083	0.773404	7.24454e-08	6.70442e-07	0.19344	1.27735	0.14661
BRCA														hRNegative	1.52093	0.773404	7.24454e-08	6.70442e-07	0.666372	3.47138	0.319293
BRCA														hRPositive	3.00504	0.773404	7.24454e-08	6.70442e-07	1.22994	7.34207	0.0157767
BRCA	ENSG00000247735.2_LQ	5.92222	0.0149511	222	665	0.149943	2.59023	0.559976	0.0149511	0.0189416	1.16981	5.73538	0.0189416	ENSG00000247735.2_LQ	3.37268	0.795246	3.75529e-08	1.41009e-07	1.48418	7.66413	0.00369852
BRCA														Age	0.48513	0.795246	3.75529e-08	1.41009e-07	0.280328	0.839554	0.00973974
BRCA														Stage	2.64599	0.795246	3.75529e-08	1.41009e-07	1.33602	5.24037	0.00525679
BRCA														Size	1.49207	0.795246	3.75529e-08	1.41009e-07	0.692219	3.21612	0.307156
BRCA														pR	0.653283	0.795246	3.75529e-08	1.41009e-07	0.268059	1.59211	0.348896
BRCA														eR	0.549723	0.795246	3.75529e-08	1.41009e-07	0.220934	1.36781	0.198262
BRCA														hRNegative	1.81091	0.795246	3.75529e-08	1.41009e-07	0.795353	4.12317	0.157203
BRCA														hRPositive	3.32741	0.795246	3.75529e-08	1.41009e-07	1.35553	8.16779	0.00869336
BRCA	ENSG00000251442.1_mean	7.88062	0.00499673	522	365	0.105317	2.08682	0.585891	0.00499673	0.00603213	1.23439	3.52789	0.00603213	ENSG00000251442.1_mean	1.91439	0.7799	2.5222e-07	1.85757e-06	1.10959	3.30293	0.0196143
BRCA														Age	0.529816	0.7799	2.5222e-07	1.85757e-06	0.306139	0.916922	0.0232141
BRCA														Stage	2.5747	0.7799	2.5222e-07	1.85757e-06	1.3004	5.09769	0.00665397
BRCA														Size	1.41511	0.7799	2.5222e-07	1.85757e-06	0.645888	3.10043	0.385599
BRCA														pR	0.607472	0.7799	2.5222e-07	1.85757e-06	0.245969	1.50028	0.27989
BRCA														eR	0.615057	0.7799	2.5222e-07	1.85757e-06	0.244564	1.54681	0.301629
BRCA														hRNegative	1.56593	0.7799	2.5222e-07	1.85757e-06	0.686426	3.57231	0.286515
BRCA														hRPositive	2.8002	0.7799	2.5222e-07	1.85757e-06	1.14051	6.87506	0.0246488
BRCA	ENSG00000253210.1_LQ	4.20164	0.040385	222	665	0.0609859	2.23966	0.586066	0.040385	0.0459824	1.01449	4.94446	0.0459824	ENSG00000253210.1_LQ	2.33035	0.787064	6.5756e-07	3.61831e-06	1.04038	5.21979	0.0397661
BRCA														Age	0.51975	0.787064	6.5756e-07	3.61831e-06	0.300067	0.900264	0.0195524
BRCA														Stage	2.87903	0.787064	6.5756e-07	3.61831e-06	1.45151	5.71049	0.00247555
BRCA														Size	1.11993	0.787064	6.5756e-07	3.61831e-06	0.520939	2.40768	0.771776
BRCA														pR	0.593469	0.787064	6.5756e-07	3.61831e-06	0.242561	1.45203	0.253051
BRCA														eR	0.577248	0.787064	6.5756e-07	3.61831e-06	0.232761	1.43158	0.235722
BRCA														hRNegative	1.62937	0.787064	6.5756e-07	3.61831e-06	0.713993	3.71832	0.24617
BRCA														hRPositive	3.20834	0.787064	6.5756e-07	3.61831e-06	1.31691	7.81637	0.0102914
BRCA	ENSG00000258798.1_UQ	5.4138	0.0199782	665	222	0.0124566	0.402969	0.584837	0.0199782	0.0245134	0.182503	0.889759	0.0245134	ENSG00000258798.1_UQ	0.373197	0.791839	1.3214e-07	7.74151e-07	0.166989	0.834043	0.0162946
BRCA														Age	0.48756	0.791839	1.3214e-07	7.74151e-07	0.282712	0.840838	0.00978278
BRCA														Stage	2.87231	0.791839	1.3214e-07	7.74151e-07	1.46092	5.64725	0.00222125
BRCA														Size	1.07841	0.791839	1.3214e-07	7.74151e-07	0.49365	2.35584	0.849834
BRCA														pR	0.621153	0.791839	1.3214e-07	7.74151e-07	0.248027	1.5556	0.309338
BRCA														eR	0.589538	0.791839	1.3214e-07	7.74151e-07	0.231266	1.50284	0.268397
BRCA														hRNegative	1.66258	0.791839	1.3214e-07	7.74151e-07	0.72721	3.80108	0.228221
BRCA														hRPositive	2.98826	0.791839	1.3214e-07	7.74151e-07	1.22793	7.27214	0.0158447
BRCA	ENSG00000259345.1_LQ	5.95339	0.014689	222	665	0.000131033	0.520528	0.62529	0.014689	0.0165153	0.305224	0.887705	0.0165153	ENSG00000259345.1_LQ	0.470748	0.79061	3.86652e-07	3.04196e-06	0.252445	0.877829	0.017797
BRCA														Age	0.492158	0.79061	3.86652e-07	3.04196e-06	0.28492	0.850134	0.0110171
BRCA														Stage	3.41219	0.79061	3.86652e-07	3.04196e-06	1.70065	6.84621	0.000551147
BRCA														Size	1.0921	0.79061	3.86652e-07	3.04196e-06	0.510326	2.3371	0.820449
BRCA														pR	0.694386	0.79061	3.86652e-07	3.04196e-06	0.281127	1.71514	0.429192
BRCA														eR	0.734008	0.79061	3.86652e-07	3.04196e-06	0.289076	1.86376	0.515414
BRCA														hRNegative	1.57662	0.79061	3.86652e-07	3.04196e-06	0.689975	3.60264	0.280226
BRCA														hRPositive	3.14296	0.79061	3.86652e-07	3.04196e-06	1.29826	7.6088	0.0111296
BRCA	ENSG00000263766.1_UQ	5.26641	0.0217408	665	222	0.00543649	0.425585	0.567526	0.0217408	0.0258546	0.200754	0.902212	0.0258546	ENSG00000263766.1_UQ	0.398595	0.778074	1.29826e-07	8.73347e-07	0.185801	0.855098	0.01818
BRCA														Age	0.493294	0.778074	1.29826e-07	8.73347e-07	0.284983	0.853874	0.011594
BRCA														Stage	2.7628	0.778074	1.29826e-07	8.73347e-07	1.41653	5.38853	0.00286744
BRCA														Size	1.13647	0.778074	1.29826e-07	8.73347e-07	0.527718	2.44744	0.743786
BRCA														pR	0.660773	0.778074	1.29826e-07	8.73347e-07	0.274767	1.58906	0.354715
BRCA														eR	0.59912	0.778074	1.29826e-07	8.73347e-07	0.244134	1.47028	0.263378
BRCA														hRNegative	1.69459	0.778074	1.29826e-07	8.73347e-07	0.742842	3.86576	0.210029
BRCA														hRPositive	3.25688	0.778074	1.29826e-07	8.73347e-07	1.3321	7.96285	0.00963624
BRCA	ENSG00000263823.1_mean	4.95937	0.0259497	507	380	0.414569	0.517069	0.574127	0.0259497	0.0287007	0.286352	0.933675	0.0287007	ENSG00000263823.1_mean	0.497737	0.766908	3.32996e-07	2.02044e-06	0.271081	0.913905	0.024427
BRCA														Age	0.531444	0.766908	3.32996e-07	2.02044e-06	0.309268	0.913229	0.0221044
BRCA														Stage	3.05847	0.766908	3.32996e-07	2.02044e-06	1.52783	6.12258	0.00159476
BRCA														Size	1.21374	0.766908	3.32996e-07	2.02044e-06	0.559805	2.63157	0.623714
BRCA														pR	0.617712	0.766908	3.32996e-07	2.02044e-06	0.254301	1.50046	0.287392
BRCA														eR	0.637103	0.766908	3.32996e-07	2.02044e-06	0.25655	1.58215	0.331346
BRCA														hRNegative	1.76938	0.766908	3.32996e-07	2.02044e-06	0.776601	4.03129	0.174403
BRCA														hRPositive	3.08571	0.766908	3.32996e-07	2.02044e-06	1.26195	7.54517	0.0135128
BRCA	ENSG00000265242.1_LQ	6.86038	0.0088128	222	665	0.449814	0.489961	0.618969	0.0088128	0.0103201	0.284054	0.845128	0.0103201	ENSG00000265242.1_LQ	0.444028	0.789732	2.05033e-08	1.79127e-07	0.251747	0.783172	0.00504559
BRCA														Age	0.536456	0.789732	2.05033e-08	1.79127e-07	0.311773	0.923059	0.0245058
BRCA														Stage	2.98004	0.789732	2.05033e-08	1.79127e-07	1.54416	5.7511	0.0011331
BRCA														Size	1.18177	0.789732	2.05033e-08	1.79127e-07	0.558298	2.5015	0.662453
BRCA														pR	0.700334	0.789732	2.05033e-08	1.79127e-07	0.281824	1.74033	0.443111
BRCA														eR	0.615804	0.789732	2.05033e-08	1.79127e-07	0.244234	1.55267	0.304181
BRCA														hRNegative	1.59244	0.789732	2.05033e-08	1.79127e-07	0.697889	3.6336	0.268991
BRCA														hRPositive	3.05674	0.789732	2.05033e-08	1.79127e-07	1.25346	7.45427	0.0140235
BRCA	ENSG00000265242.1_mean	6.02793	0.0140812	530	357	0.720221	0.502074	0.60847	0.0140812	0.0158758	0.286808	0.878911	0.0158758	ENSG00000265242.1_mean	0.453951	0.796053	8.54931e-08	5.31305e-07	0.250809	0.821628	0.00908081
BRCA														Age	0.511454	0.796053	8.54931e-08	5.31305e-07	0.296364	0.882649	0.0160258
BRCA														Stage	2.68115	0.796053	8.54931e-08	5.31305e-07	1.39081	5.1686	0.00322907
BRCA														Size	1.20491	0.796053	8.54931e-08	5.31305e-07	0.575121	2.52435	0.621311
BRCA														pR	0.626201	0.796053	8.54931e-08	5.31305e-07	0.26062	1.50459	0.295298
BRCA														eR	0.583972	0.796053	8.54931e-08	5.31305e-07	0.23896	1.42712	0.238058
BRCA														hRNegative	1.87106	0.796053	8.54931e-08	5.31305e-07	0.813449	4.30374	0.140443
BRCA														hRPositive	3.32267	0.796053	8.54931e-08	5.31305e-07	1.35417	8.15272	0.00874157
BRCA	ENSG00000272389.1_UQ	6.69527	0.00966693	665	222	0.275619	2.01017	0.536133	0.00966693	0.011189	1.17205	3.44761	0.011189	ENSG00000272389.1_UQ	2.0597	0.79679	1.13622e-07	6.78518e-07	1.14792	3.69571	0.0154158
BRCA														Age	0.523281	0.79679	1.13622e-07	6.78518e-07	0.303898	0.901036	0.0195009
BRCA														Stage	2.48367	0.79679	1.13622e-07	6.78518e-07	1.25281	4.92383	0.00917442
BRCA														Size	1.35783	0.79679	1.13622e-07	6.78518e-07	0.621136	2.96829	0.443334
BRCA														pR	0.51913	0.79679	1.13622e-07	6.78518e-07	0.211326	1.27526	0.152801
BRCA														eR	0.638078	0.79679	1.13622e-07	6.78518e-07	0.260533	1.56274	0.325555
BRCA														hRNegative	1.56384	0.79679	1.13622e-07	6.78518e-07	0.68429	3.57393	0.28899
BRCA														hRPositive	2.63517	0.79679	1.13622e-07	6.78518e-07	1.06137	6.54263	0.0367682
BRCA	ENSG00000272502.1_median	4.33824	0.0372654	444	443	0.255342	0.570692	0.564752	0.0372654	0.0395872	0.334512	0.973626	0.0395872	ENSG00000272502.1_median	0.506521	0.771332	2.86072e-07	1.81279e-06	0.281347	0.91191	0.0233687
BRCA														Age	0.562301	0.771332	2.86072e-07	1.81279e-06	0.325563	0.971187	0.0389399
BRCA														Stage	2.7184	0.771332	2.86072e-07	1.81279e-06	1.37972	5.35592	0.00384944
BRCA														Size	1.14945	0.771332	2.86072e-07	1.81279e-06	0.535342	2.46803	0.720897
BRCA														pR	0.602733	0.771332	2.86072e-07	1.81279e-06	0.250322	1.45128	0.258797
BRCA														eR	0.502716	0.771332	2.86072e-07	1.81279e-06	0.203217	1.24361	0.136703
BRCA														hRNegative	1.7242	0.771332	2.86072e-07	1.81279e-06	0.75456	3.93986	0.196346
BRCA														hRPositive	3.12263	0.771332	2.86072e-07	1.81279e-06	1.27835	7.62767	0.0124589
BRCA	ENSG00000272604.1_UQ	6.76227	0.00931055	665	222	0.817577	2.01917	0.546808	0.00931055	0.0108204	1.17617	3.46637	0.0108204	ENSG00000272604.1_UQ	1.98232	0.77214	1.53113e-07	8.90721e-07	1.1298	3.47812	0.0170594
BRCA														Age	0.487795	0.77214	1.53113e-07	8.90721e-07	0.281624	0.844898	0.0104279
BRCA														Stage	2.95151	0.77214	1.53113e-07	8.90721e-07	1.49454	5.82884	0.00182537
BRCA														Size	1.09975	0.77214	1.53113e-07	8.90721e-07	0.508749	2.37731	0.808973
BRCA														pR	0.617592	0.77214	1.53113e-07	8.90721e-07	0.249956	1.52595	0.296376
BRCA														eR	0.664665	0.77214	1.53113e-07	8.90721e-07	0.264137	1.67254	0.38564
BRCA														hRNegative	1.5	0.77214	1.53113e-07	8.90721e-07	0.654843	3.43592	0.337649
BRCA														hRPositive	2.76578	0.77214	1.53113e-07	8.90721e-07	1.12681	6.7887	0.0263812
BRCA	ENSG00000272764.1_median	5.33222	0.0209347	444	443	0.0816783	1.91369	0.60696	0.0209347	0.0232114	1.09268	3.3516	0.0232114	ENSG00000272764.1_median	1.91791	0.779795	1.7443e-07	1.06669e-06	1.08535	3.38911	0.0249659
BRCA														Age	0.551229	0.779795	1.7443e-07	1.06669e-06	0.318894	0.952835	0.0329262
BRCA														Stage	2.66636	0.779795	1.7443e-07	1.06669e-06	1.3435	5.29176	0.00504265
BRCA														Size	1.20267	0.779795	1.7443e-07	1.06669e-06	0.554261	2.60962	0.640564
BRCA														pR	0.669987	0.779795	1.7443e-07	1.06669e-06	0.267252	1.67962	0.393059
BRCA														eR	0.57885	0.779795	1.7443e-07	1.06669e-06	0.227324	1.47396	0.251615
BRCA														hRNegative	1.5627	0.779795	1.7443e-07	1.06669e-06	0.684431	3.56798	0.289233
BRCA														hRPositive	3.34645	0.779795	1.7443e-07	1.06669e-06	1.37119	8.16714	0.00796786
COAD	ENSG00000135253.9_mean	7.92353	0.00487959	143	59	0.038364	2.7239	0.62677	0.00487959	0.00672559	1.31966	5.62239	0.00672559	ENSG00000135253.9_mean	3.14922	0.715395	2.98977e-06	2.28395e-05	1.47955	6.70313	0.00291712
COAD														Metastasis	4.67891	0.715395	2.98977e-06	2.28395e-05	2.18165	10.0347	7.3752e-05
COAD	ENSG00000135253.9_UQ	7.2982	0.00690239	151	51	0.041806	2.63222	0.6037	0.00690239	0.00915671	1.27121	5.45038	0.00915671	ENSG00000135253.9_UQ	2.92254	0.693239	5.16871e-06	3.54231e-05	1.37325	6.21976	0.00538515
COAD														Metastasis	4.48941	0.693239	5.16871e-06	3.54231e-05	2.10377	9.58034	0.000103155
COAD	ENSG00000181097.5_UQ	5.8	0.0160262	151	51	0.250856	2.35091	0.608954	0.0160262	0.0193987	1.14814	4.81366	0.0193987	ENSG00000181097.5_UQ	2.88587	0.708314	5.73396e-06	3.38673e-05	1.37339	6.064	0.00515083
COAD														Metastasis	4.90112	0.708314	5.73396e-06	3.38673e-05	2.27817	10.544	4.77277e-05
COAD	ENSG00000189149.7_UQ	8.37456	0.0038051	151	51	0.0236298	2.74596	0.611466	0.0038051	0.00546053	1.34661	5.59947	0.00546053	ENSG00000189149.7_UQ	2.41486	0.726131	9.99618e-06	4.7495e-05	1.17613	4.95826	0.0163088
COAD														Metastasis	3.70894	0.726131	9.99618e-06	4.7495e-05	1.75393	7.84306	0.000602575
COAD	ENSG00000203865.5_UQ	7.8246	0.00515397	151	51	0.0674419	2.70989	0.628369	0.00515397	0.00720358	1.30972	5.60693	0.00720358	ENSG00000203865.5_UQ	2.14298	0.713111	2.37117e-05	0.000103035	1.01422	4.52799	0.0458295
COAD														Metastasis	3.53322	0.713111	2.37117e-05	0.000103035	1.64726	7.57841	0.00118731
COAD	ENSG00000203999.4_mean	7.60904	0.00580765	115	87	0.0151426	2.67572	0.655094	0.00580765	0.00795999	1.29345	5.53517	0.00795999	ENSG00000203999.4_mean	2.33691	0.715395	1.52697e-05	7.02927e-05	1.12348	4.86093	0.0231142
COAD														Metastasis	3.66888	0.715395	1.52697e-05	7.02927e-05	1.73488	7.75884	0.000669574
COAD	ENSG00000203999.4_UQ	6.15081	0.0131352	151	51	0.0198239	2.48637	0.61672	0.0131352	0.0164189	1.18156	5.23211	0.0164189	ENSG00000203999.4_UQ	2.51118	0.678164	1.27495e-05	6.18587e-05	1.17965	5.34568	0.016915
COAD														Metastasis	4.16237	0.678164	1.27495e-05	6.18587e-05	1.97286	8.78182	0.0001813
COAD	ENSG00000224020.1_mean	4.16662	0.0412279	133	69	0.00598299	2.0526	0.588396	0.0412279	0.0456917	1.01387	4.15555	0.0456917	ENSG00000224020.1_mean	2.28485	0.701233	2.02195e-05	9.39174e-05	1.11471	4.68331	0.0240372
COAD														Metastasis	4.51196	0.701233	2.02195e-05	9.39174e-05	2.1203	9.60137	9.20891e-05
COAD	ENSG00000224046.1_median	4.18745	0.0407244	101	101	0.40391	2.08523	0.61809	0.0407244	0.0451816	1.0159	4.28014	0.0451816	ENSG00000224046.1_median	2.25348	0.718821	2.44329e-05	0.000113227	1.08028	4.70076	0.0303248
COAD														Metastasis	4.39246	0.718821	2.44329e-05	0.000113227	2.06898	9.32526	0.000116773
COAD	ENSG00000225177.1_UQ	4.24968	0.0392578	151	51	0.318886	2.08227	0.616948	0.0392578	0.0435082	1.02161	4.24415	0.0435082	ENSG00000225177.1_UQ	2.05416	0.741206	3.17052e-05	0.00012409	1.01147	4.17171	0.0464231
COAD														Metastasis	4.12673	0.741206	3.17052e-05	0.00012409	1.95976	8.68979	0.00019084
COAD	ENSG00000226609.1_mean	9.4791	0.00207826	129	73	0.0171833	2.9588	0.655094	0.00207826	0.00333534	1.43387	6.10549	0.00333534	ENSG00000226609.1_mean	2.85044	0.72773	3.36963e-06	1.97148e-05	1.37684	5.90122	0.00478316
COAD														Metastasis	3.99804	0.72773	3.36963e-06	1.97148e-05	1.89175	8.44948	0.000283721
COAD	ENSG00000227953.2_mean	6.61906	0.0100893	144	58	0.0288178	2.46719	0.614664	0.0100893	0.0127773	1.21193	5.02259	0.0127773	ENSG00000227953.2_mean	3.47541	0.728415	1.45332e-06	8.50305e-06	1.64545	7.34053	0.00109303
COAD														Metastasis	5.81098	0.728415	1.45332e-06	8.50305e-06	2.64182	12.7819	1.21213e-05
COAD	ENSG00000227953.2_UQ	4.20687	0.0402605	151	51	0.0307509	2.07946	0.613294	0.0402605	0.0445815	1.01788	4.24819	0.0445815	ENSG00000227953.2_UQ	2.63633	0.718136	1.04715e-05	4.9584e-05	1.26535	5.49275	0.00964306
COAD														Metastasis	5.01381	0.718136	1.04715e-05	4.9584e-05	2.32478	10.8132	3.9338e-05
COAD	ENSG00000228613.1_median	5.21289	0.0224201	101	101	0.000333453	2.32477	0.619689	0.0224201	0.0263409	1.10429	4.89417	0.0263409	ENSG00000228613.1_median	2.78471	0.758109	6.06324e-06	2.33938e-05	1.31471	5.89837	0.00748425
COAD														Metastasis	4.88	0.758109	6.06324e-06	2.33938e-05	2.29801	10.363	3.70108e-05
COAD	ENSG00000231113.2_UQ	5.71456	0.0168248	151	51	0.0405444	2.33193	0.620831	0.0168248	0.0202732	1.14086	4.76647	0.0202732	ENSG00000231113.2_UQ	2.7438	0.724532	6.81922e-06	3.47907e-05	1.32208	5.69437	0.00673902
COAD														Metastasis	4.725	0.724532	6.81922e-06	3.47907e-05	2.21542	10.0774	5.86217e-05
COAD	ENSG00000231742.1_LQ	6.87988	0.00871716	51	151	0.0185381	9.00631	0.607812	0.00871716	0.0306463	1.22759	66.0752	0.0306463	ENSG00000231742.1_LQ	10.5962	0.744404	3.16279e-06	2.71695e-05	1.43898	78.0269	0.0204913
COAD														Metastasis	4.72318	0.744404	3.16279e-06	2.71695e-05	2.23649	9.97476	4.69645e-05
COAD	ENSG00000232065.1_UQ	5.87364	0.0153692	151	51	0.114985	2.37644	0.619004	0.0153692	0.0185557	1.15604	4.88521	0.0185557	ENSG00000232065.1_UQ	2.76274	0.742805	6.51712e-06	3.3811e-05	1.32508	5.76023	0.00671224
COAD														Metastasis	4.70808	0.742805	6.51712e-06	3.3811e-05	2.20599	10.0481	6.19036e-05
COAD	ENSG00000232386.5_mean	6.21322	0.01268	136	66	0.00616414	2.41809	0.607812	0.01268	0.0156386	1.1818	4.94768	0.0156386	ENSG00000232386.5_mean	2.18653	0.687757	2.30454e-05	9.92834e-05	1.05766	4.52026	0.0347498
COAD														Metastasis	3.84247	0.687757	2.30454e-05	9.92834e-05	1.81891	8.11727	0.000419085
COAD	ENSG00000232611.1_mean	4.85762	0.0275242	114	88	0.140054	2.23902	0.632024	0.0275242	0.031896	1.07227	4.67531	0.031896	ENSG00000232611.1_mean	2.32872	0.738465	1.83031e-05	7.54946e-05	1.11319	4.87152	0.0247861
COAD														Metastasis	4.28965	0.738465	1.83031e-05	7.54946e-05	2.03381	9.0476	0.000131105
COAD	ENSG00000232611.1_median	7.3531	0.00669471	101	101	0.130246	2.79955	0.653038	0.00669471	0.00940697	1.28723	6.08865	0.00940697	ENSG00000232611.1_median	2.77108	0.736409	7.71472e-06	3.93567e-05	1.26975	6.0476	0.0104753
COAD														Metastasis	4.1097	0.736409	7.71472e-06	3.93567e-05	1.94611	8.67864	0.000210754
COAD	ENSG00000233654.1_mean	5.12865	0.0235341	126	76	0.00217759	2.26268	0.679534	0.0235341	0.0274799	1.09485	4.67617	0.0274799	ENSG00000233654.1_mean	2.42872	0.722933	1.29428e-05	5.47443e-05	1.17345	5.02681	0.0168063
COAD														Metastasis	4.42203	0.722933	1.29428e-05	5.47443e-05	2.09179	9.34813	9.93022e-05
COAD	ENSG00000234378.1_mean	5.71383	0.0168318	128	74	0.00144012	2.32151	0.561672	0.0168318	0.0201252	1.14103	4.72329	0.0201252	ENSG00000234378.1_mean	2.1703	0.694153	2.32819e-05	9.85094e-05	1.05969	4.44489	0.0341349
COAD														Metastasis	3.93315	0.694153	2.32819e-05	9.85094e-05	1.86668	8.28725	0.000316497
COAD	ENSG00000234378.1_UQ	11.9497	0.000546566	151	51	0.00216223	3.31816	0.595706	0.000546566	0.00109387	1.61519	6.81664	0.00109387	ENSG00000234378.1_UQ	2.76635	0.714938	2.87183e-06	1.81557e-05	1.32873	5.7594	0.00653526
COAD														Metastasis	3.50275	0.714938	2.87183e-06	1.81557e-05	1.64617	7.45323	0.0011389
COAD	ENSG00000234678.1_median	4.88839	0.0270379	101	101	0.245764	2.25021	0.621288	0.0270379	0.0313343	1.07535	4.70865	0.0313343	ENSG00000234678.1_median	2.2906	0.748287	2.24886e-05	9.79784e-05	1.08536	4.83421	0.0296365
COAD														Metastasis	4.19667	0.748287	2.24886e-05	9.79784e-05	1.98827	8.85795	0.000167792
COAD	ENSG00000235453.3_UQ	4.68996	0.0303393	151	51	0.169156	2.14752	0.627912	0.0303393	0.0344945	1.05736	4.36167	0.0344945	ENSG00000235453.3_UQ	2.84524	0.724532	6.91566e-06	3.96301e-05	1.35679	5.96657	0.00564807
COAD														Metastasis	5.26086	0.724532	6.91566e-06	3.96301e-05	2.40932	11.4874	3.08822e-05
COAD	ENSG00000235781.1_UQ	4.35174	0.0369712	151	51	0.0297165	2.12693	0.580174	0.0369712	0.041537	1.02937	4.39477	0.041537	ENSG00000235781.1_UQ	2.41521	0.708314	1.74867e-05	8.02354e-05	1.15341	5.0574	0.019364
COAD														Metastasis	4.53381	0.708314	1.74867e-05	8.02354e-05	2.13354	9.63443	8.48259e-05
COAD	ENSG00000236740.2_median	4.19855	0.0404585	101	101	0.000600786	2.12556	0.612152	0.0404585	0.0452601	1.01604	4.44665	0.0452601	ENSG00000236740.2_median	2.22634	0.701005	2.36607e-05	9.19832e-05	1.06337	4.6612	0.0337577
COAD														Metastasis	4.29104	0.701005	2.36607e-05	9.19832e-05	2.04052	9.02371	0.000122783
COAD	ENSG00000237548.1_mean	18.0768	2.12171e-05	119	83	0.000402745	4.43537	0.693924	2.12171e-05	8.73383e-05	2.10739	9.33503	8.73383e-05	ENSG00000237548.1_mean	6.8248	0.78963	3.07794e-09	2.54235e-07	2.9986	15.5332	4.71591e-06
COAD														Metastasis	7.0484	0.78963	3.07794e-09	2.54235e-07	3.04994	16.2889	4.89895e-06
COAD	ENSG00000237548.1_median	7.54094	0.00603126	101	101	0.000303642	2.68931	0.644815	0.00603126	0.00816043	1.29216	5.59713	0.00816043	ENSG00000237548.1_median	3.62167	0.763819	1.29995e-06	9.41532e-06	1.66657	7.87033	0.00115504
COAD														Metastasis	5.57465	0.763819	1.29995e-06	9.41532e-06	2.54223	12.2242	1.79479e-05
COAD	ENSG00000237548.1_UQ	6.45037	0.0110929	151	51	0.000586593	2.54886	0.579032	0.0110929	0.014145	1.20711	5.38201	0.014145	ENSG00000237548.1_UQ	3.21354	0.722933	4.06931e-06	2.87684e-05	1.47239	7.01364	0.00337308
COAD														Metastasis	4.95441	0.722933	4.06931e-06	2.87684e-05	2.29483	10.6963	4.59403e-05
COAD	ENSG00000244041.3_LQ	5.0262	0.0249666	51	151	0.53308	3.58291	0.601188	0.0249666	0.0359131	1.08753	11.804	0.0359131	ENSG00000244041.3_LQ	3.30492	0.712426	3.25501e-05	0.000161884	1.00057	10.9163	0.0498916
COAD														Metastasis	3.91398	0.712426	3.25501e-05	0.000161884	1.85966	8.23766	0.000325692
COAD	ENSG00000245614.2_mean	4.71042	0.0299803	116	86	0.0172982	2.25734	0.622659	0.0299803	0.0346303	1.06061	4.80439	0.0346303	ENSG00000245614.2_mean	2.24874	0.725674	2.51139e-05	0.000102822	1.056	4.78867	0.0356199
COAD														Metastasis	4.14232	0.725674	2.51139e-05	0.000102822	1.96693	8.72365	0.00018389
COAD	ENSG00000245614.2_median	5.01383	0.0251457	101	101	0.0153416	2.43858	0.630882	0.0251457	0.0301929	1.08912	5.46009	0.0301929	ENSG00000245614.2_median	2.55467	0.724303	1.62748e-05	6.87784e-05	1.1379	5.73543	0.0230236
COAD														Metastasis	4.31388	0.724303	1.62748e-05	6.87784e-05	2.04542	9.09817	0.0001233
COAD	ENSG00000246560.2_UQ	6.1872	0.0128678	151	51	0.0425006	2.8041	0.598904	0.0128678	0.0170612	1.20188	6.54224	0.0170612	ENSG00000246560.2_UQ	2.8379	0.682047	1.26098e-05	6.58829e-05	1.19832	6.72078	0.0177273
COAD														Metastasis	4.16394	0.682047	1.26098e-05	6.58829e-05	1.97284	8.78858	0.000182001
COAD	ENSG00000250410.1_mean	5.96745	0.0145723	133	69	0.0012659	2.45717	0.575834	0.0145723	0.0177596	1.1685	5.16701	0.0177596	ENSG00000250410.1_mean	2.49652	0.71174	1.4029e-05	6.80533e-05	1.17034	5.32547	0.0179382
COAD														Metastasis	4.1783	0.71174	1.4029e-05	6.80533e-05	1.97802	8.8261	0.000178464
COAD	ENSG00000253217.1_mean	6.18255	0.0129016	134	68	0.00201388	2.38808	0.597533	0.0129016	0.0158924	1.17699	4.84537	0.0158924	ENSG00000253217.1_mean	2.29744	0.673138	1.61174e-05	7.16696e-05	1.12551	4.68963	0.0223285
COAD														Metastasis	4.01107	0.673138	1.61174e-05	7.16696e-05	1.90326	8.45321	0.00026023
COAD	ENSG00000253217.1_UQ	6.42776	0.011235	151	51	0.00335179	2.48556	0.579488	0.011235	0.0142082	1.20045	5.14644	0.0142082	ENSG00000253217.1_UQ	2.48569	0.677935	1.08419e-05	4.91289e-05	1.19454	5.17239	0.0148745
COAD														Metastasis	4.13585	0.677935	1.08419e-05	4.91289e-05	1.96568	8.70195	0.0001835
COAD	ENSG00000254815.1_mean	5.36308	0.0205674	148	54	0.673789	2.25417	0.614436	0.0205674	0.0241816	1.11193	4.56978	0.0241816	ENSG00000254815.1_mean	2.50856	0.735724	1.00537e-05	4.50548e-05	1.22816	5.1238	0.0116037
COAD														Metastasis	4.5259	0.735724	1.00537e-05	4.50548e-05	2.13729	9.584	8.00927e-05
COAD	ENSG00000254815.1_UQ	4.75896	0.0291461	151	51	0.726889	2.16041	0.61672	0.0291461	0.0332453	1.06311	4.39033	0.0332453	ENSG00000254815.1_UQ	2.3332	0.733897	1.64232e-05	7.03756e-05	1.14172	4.76808	0.0201561
COAD														Metastasis	4.39422	0.733897	1.64232e-05	7.03756e-05	2.08012	9.28273	0.000104684
COAD	ENSG00000255318.1_mean	5.03161	0.0248887	135	67	0.00812065	2.19702	0.60667	0.0248887	0.0287616	1.08505	4.44854	0.0287616	ENSG00000255318.1_mean	2.12448	0.764504	2.50086e-05	9.97578e-05	1.04858	4.30429	0.0364699
COAD														Metastasis	4.04363	0.764504	2.50086e-05	9.97578e-05	1.92253	8.50492	0.00023046
COAD	ENSG00000257167.2_UQ	8.62914	0.00330827	151	51	1.23014	2.80384	0.6455	0.00330827	0.00487088	1.36789	5.74718	0.00487088	ENSG00000257167.2_UQ	4.54073	0.76656	2.7691e-07	3.96723e-06	2.04884	10.0634	0.00019416
COAD														Metastasis	7.00809	0.76656	2.7691e-07	3.96723e-06	3.02957	16.2113	5.35388e-06
COAD	ENSG00000257596.1_mean	6.22983	0.0125616	127	75	0.0174325	2.62054	0.647327	0.0125616	0.016068	1.19607	5.74151	0.016068	ENSG00000257596.1_mean	2.72976	0.738694	8.52206e-06	4.10935e-05	1.24743	5.97356	0.0119614
COAD														Metastasis	4.35226	0.738694	8.52206e-06	4.10935e-05	2.05533	9.21609	0.000122022
COAD	ENSG00000257596.1_UQ	10.8007	0.00101461	151	51	0.0231215	3.24057	0.667885	0.00101461	0.0018599	1.54526	6.79581	0.0018599	ENSG00000257596.1_UQ	3.0893	0.757195	1.71049e-06	1.1243e-05	1.47501	6.4703	0.00278623
COAD														Metastasis	3.96756	0.757195	1.71049e-06	1.1243e-05	1.87806	8.38178	0.000304358
COAD	ENSG00000258210.1_UQ	6.66259	0.00984576	151	51	0.00311273	2.468	0.587711	0.00984576	0.0124728	1.21497	5.01333	0.0124728	ENSG00000258210.1_UQ	2.56791	0.753084	7.00631e-06	3.05147e-05	1.26389	5.21735	0.00912171
COAD														Metastasis	4.29311	0.753084	7.00631e-06	3.05147e-05	2.04034	9.03318	0.000123617
COAD	ENSG00000258384.1_UQ	5.15878	0.0231291	151	51	0.0905418	2.2215	0.590681	0.0231291	0.0268823	1.09564	4.5043	0.0268823	ENSG00000258384.1_UQ	3.0482	0.726131	4.03306e-06	2.21758e-05	1.45271	6.39598	0.00320322
COAD														Metastasis	5.53609	0.726131	4.03306e-06	2.21758e-05	2.52354	12.1449	1.96095e-05
COAD	ENSG00000258725.1_UQ	5.67777	0.0171812	151	51	0.00744083	2.31117	0.63545	0.0171812	0.0205038	1.13779	4.69461	0.0205038	ENSG00000258725.1_UQ	2.37342	0.751256	1.25807e-05	5.18478e-05	1.16861	4.82036	0.016803
COAD														Metastasis	4.23885	0.751256	1.25807e-05	5.18478e-05	2.01512	8.91651	0.000140797
COAD	ENSG00000261159.1_UQ	4.94176	0.0262153	151	51	0.221634	2.19211	0.64413	0.0262153	0.0301736	1.07815	4.457	0.0301736	ENSG00000261159.1_UQ	2.45479	0.742805	1.29622e-05	6.08775e-05	1.194	5.04689	0.0146009
COAD														Metastasis	4.53119	0.742805	1.29622e-05	6.08775e-05	2.13306	9.62546	8.47068e-05
COAD	ENSG00000261211.1_UQ	8.46389	0.00362266	151	51	0.847087	2.73528	0.604386	0.00362266	0.00524062	1.34963	5.54355	0.00524062	ENSG00000261211.1_UQ	2.79432	0.75354	3.1562e-06	1.55646e-05	1.37812	5.66587	0.00438248
COAD														Metastasis	4.22549	0.75354	3.1562e-06	1.55646e-05	2.01046	8.88095	0.000143106
COAD	ENSG00000261326.2_median	4.81651	0.0281883	101	101	0.622265	2.40067	0.609639	0.0281883	0.0334062	1.07126	5.37986	0.0334062	ENSG00000261326.2_median	2.70131	0.731613	1.20913e-05	5.0736e-05	1.19749	6.09362	0.0166574
COAD														Metastasis	4.59014	0.731613	1.20913e-05	5.0736e-05	2.16426	9.73512	7.10575e-05
COAD	ENSG00000261485.1_mean	8.35587	0.00384443	132	70	0.965488	2.77918	0.631339	0.00384443	0.00561798	1.34814	5.72927	0.00561798	ENSG00000261485.1_mean	2.47076	0.753769	1.01278e-05	4.93574e-05	1.19144	5.12376	0.0150712
COAD														Metastasis	3.69569	0.753769	1.01278e-05	4.93574e-05	1.74945	7.80708	0.000613084
COAD	ENSG00000261485.1_median	5.86942	0.0154062	101	101	0.802509	2.72461	0.63545	0.0154062	0.0200225	1.17082	6.3404	0.0200225	ENSG00000261485.1_median	2.49996	0.72773	2.39534e-05	0.000108943	1.07219	5.82902	0.0338938
COAD														Metastasis	3.86837	0.72773	2.39534e-05	0.000108943	1.8344	8.1576	0.000379788
COAD	ENSG00000262152.2_mean	8.74873	0.00309817	147	55	0.0979878	2.77951	0.624943	0.00309817	0.00458701	1.37088	5.63555	0.00458701	ENSG00000262152.2_mean	3.82179	0.752855	6.14383e-07	7.60259e-06	1.79934	8.11746	0.000486015
COAD														Metastasis	5.79257	0.752855	6.14383e-07	7.60259e-06	2.59873	12.9116	1.74544e-05
COAD	ENSG00000262152.2_UQ	7.70619	0.00550317	151	51	0.105534	2.62892	0.628369	0.00550317	0.00754335	1.29374	5.34205	0.00754335	ENSG00000262152.2_UQ	3.33789	0.750343	1.79753e-06	1.66372e-05	1.58552	7.02706	0.00150631
COAD														Metastasis	5.1846	0.750343	1.79753e-06	1.66372e-05	2.37505	11.3177	3.60106e-05
COAD	ENSG00000263320.1_UQ	4.52123	0.0334768	151	51	1.23824	2.1563	0.596163	0.0334768	0.0379101	1.04382	4.45445	0.0379101	ENSG00000263320.1_UQ	2.91641	0.726131	8.44705e-06	5.25783e-05	1.34927	6.30373	0.00649478
COAD														Metastasis	5.21754	0.726131	8.44705e-06	5.25783e-05	2.38618	11.4085	3.49146e-05
COAD	ENSG00000265100.1_UQ	4.02825	0.0447442	151	51	0.0902962	2.03701	0.611695	0.0447442	0.0493056	1.00216	4.14046	0.0493056	ENSG00000265100.1_UQ	2.29044	0.737095	1.91033e-05	7.53888e-05	1.12164	4.67719	0.0229008
COAD														Metastasis	4.51484	0.737095	1.91033e-05	7.53888e-05	2.13556	9.5449	7.93511e-05
COAD	ENSG00000266927.2_UQ	15.5932	7.85372e-05	151	51	0.145429	3.85664	0.692782	7.85372e-05	0.000232843	1.87945	7.91384	0.000232843	ENSG00000266927.2_UQ	4.45946	0.756967	4.86409e-08	8.35453e-07	2.13015	9.33587	7.30987e-05
COAD														Metastasis	4.86074	0.756967	4.86409e-08	8.35453e-07	2.26596	10.4268	4.89291e-05
COAD	ENSG00000267058.1_UQ	6.00104	0.0142975	151	51	0.0437176	2.42107	0.612837	0.0142975	0.017551	1.16708	5.02244	0.017551	ENSG00000267058.1_UQ	2.17897	0.699406	2.4242e-05	0.000102369	1.04181	4.55741	0.0385698
COAD														Metastasis	3.86336	0.699406	2.4242e-05	0.000102369	1.82916	8.15979	0.000395746
COAD	ENSG00000267123.1_median	8.67002	0.00323487	101	101	0.0139092	3.03918	0.663088	0.00323487	0.00509551	1.39619	6.61558	0.00509551	ENSG00000267123.1_median	3.14357	0.741206	3.00098e-06	1.7043e-05	1.43674	6.87808	0.0041428
COAD														Metastasis	4.29518	0.741206	3.00098e-06	1.7043e-05	2.03095	9.0837	0.000136739
COAD	ENSG00000267248.1_UQ	4.43823	0.0351426	151	51	0.092045	2.11947	0.623572	0.0351426	0.0395318	1.03665	4.33333	0.0395318	ENSG00000267248.1_UQ	2.82408	0.736866	8.83502e-06	5.33223e-05	1.32526	6.01802	0.00715613
COAD														Metastasis	5.19606	0.736866	8.83502e-06	5.33223e-05	2.37903	11.3488	3.5589e-05
COAD	ENSG00000267715.1_median	4.17096	0.0411226	101	101	0.0290234	2.16342	0.593422	0.0411226	0.0460918	1.01347	4.61819	0.0460918	ENSG00000267715.1_median	2.20506	0.730242	3.02267e-05	0.000121172	1.02922	4.72424	0.0419456
COAD														Metastasis	4.20902	0.730242	3.02267e-05	0.000121172	1.99603	8.87555	0.000159575
COAD	ENSG00000267737.1_median	7.84664	0.00509151	101	101	0.00149826	2.85708	0.671539	0.00509151	0.00705486	1.33124	6.13181	0.00705486	ENSG00000267737.1_median	2.40026	0.764961	1.6649e-05	8.11033e-05	1.11199	5.18104	0.025724
COAD														Metastasis	3.5601	0.764961	1.6649e-05	8.11033e-05	1.67788	7.55377	0.000938408
COAD	ENSG00000267751.1_mean	4.22316	0.0398758	119	83	0.441379	2.13854	0.580859	0.0398758	0.0445746	1.01859	4.48988	0.0445746	ENSG00000267751.1_mean	2.30448	0.749886	2.22772e-05	9.24017e-05	1.08743	4.88364	0.0293539
COAD														Metastasis	4.38485	0.749886	2.22772e-05	9.24017e-05	2.07493	9.2663	0.000107949
COAD	ENSG00000267751.1_median	4.20814	0.0402305	101	101	0.370081	2.27449	0.580402	0.0402305	0.0459499	1.01489	5.09742	0.0459499	ENSG00000267751.1_median	2.67582	0.744404	1.41013e-05	6.00417e-05	1.1757	6.08998	0.0189899
COAD														Metastasis	4.72541	0.744404	1.41013e-05	6.00417e-05	2.21783	10.0682	5.72566e-05
COAD	ENSG00000267892.1_mean	4.09932	0.0429004	134	68	0.625086	2.04791	0.59365	0.0429004	0.0474289	1.00816	4.15999	0.0474289	ENSG00000267892.1_mean	2.09093	0.72476	2.94133e-05	0.000114326	1.02921	4.24788	0.0413918
COAD														Metastasis	4.21429	0.72476	2.94133e-05	0.000114326	2.002	8.87125	0.000152006
COAD	ENSG00000267892.1_median	4.87298	0.0272803	101	101	0.423546	2.3381	0.602558	0.0272803	0.032102	1.07529	5.08394	0.032102	ENSG00000267892.1_median	2.59648	0.735267	1.21302e-05	4.94901e-05	1.18899	5.67014	0.0166501
COAD														Metastasis	4.537	0.735267	1.21302e-05	4.94901e-05	2.14544	9.59447	7.56805e-05
COAD	ENSG00000268189.2_median	4.35601	0.0368786	101	101	0.121339	2.50981	0.616035	0.0368786	0.0437151	1.02628	6.13783	0.0437151	ENSG00000268189.2_median	3.93521	0.740749	3.05792e-06	1.6632e-05	1.52705	10.141	0.00456147
COAD														Metastasis	6.20182	0.740749	3.05792e-06	1.6632e-05	2.76461	13.9124	9.5625e-06
COAD	ENSG00000268307.1_mean	7.26869	0.00701668	157	45	0.246171	2.58982	0.615349	0.00701668	0.00933938	1.26374	5.30739	0.00933938	ENSG00000268307.1_mean	2.31257	0.707629	1.4105e-05	6.22091e-05	1.12049	4.7729	0.0233481
COAD														Metastasis	3.79151	0.707629	1.4105e-05	6.22091e-05	1.7979	7.99572	0.000463701
COAD	ENSG00000268307.1_median	8.89957	0.00285237	101	101	0.07557	3.20595	0.63408	0.00285237	0.00472139	1.42884	7.19334	0.00472139	ENSG00000268307.1_median	2.72002	0.721105	1.2126e-05	6.76607e-05	1.19912	6.16993	0.0166426
COAD														Metastasis	3.47931	0.721105	1.2126e-05	6.76607e-05	1.64229	7.37116	0.00113347
COAD	ENSG00000268307.1_UQ	6.85746	0.00882718	151	51	0.201219	2.50714	0.60804	0.00882718	0.0113779	1.2304	5.10873	0.0113779	ENSG00000268307.1_UQ	2.16094	0.701005	2.16169e-05	9.1109e-05	1.05048	4.44525	0.0362792
COAD														Metastasis	3.70201	0.701005	2.16169e-05	9.1109e-05	1.74914	7.83521	0.000622562
COAD	ENSG00000268364.1_LQ	4.98695	0.0255392	51	151	0.00247185	3.56377	0.596619	0.0255392	0.0365936	1.08244	11.7331	0.0365936	ENSG00000268364.1_LQ	3.34072	0.710142	2.98303e-05	0.000146937	1.01339	11.013	0.0475001
COAD														Metastasis	3.95721	0.710142	2.98303e-05	0.000146937	1.88209	8.32026	0.000285857
COAD	ENSG00000269967.1_median	4.05478	0.0440464	101	101	0.000315052	2.13019	0.553221	0.0440464	0.0492198	1.00259	4.52599	0.0492198	ENSG00000269967.1_median	2.1606	0.703518	3.08056e-05	0.000117884	1.01645	4.59264	0.0452445
COAD														Metastasis	4.18367	0.703518	3.08056e-05	0.000117884	1.99115	8.79045	0.000158094
COAD	ENSG00000270277.1_UQ	6.07489	0.0137117	151	51	0.176855	2.36403	0.618776	0.0137117	0.016811	1.16772	4.78598	0.016811	ENSG00000270277.1_UQ	3.25395	0.744404	2.38176e-06	1.30721e-05	1.55465	6.81067	0.00174306
COAD														Metastasis	5.56194	0.744404	2.38176e-06	1.30721e-05	2.54682	12.1466	1.66447e-05
COAD	ENSG00000270720.1_UQ	5.57303	0.0182392	151	51	0.423507	2.28922	0.628141	0.0182392	0.0216817	1.12883	4.64243	0.0216817	ENSG00000270720.1_UQ	4.03031	0.766332	1.46697e-06	1.51076e-05	1.79746	9.03685	0.00071629
COAD														Metastasis	7.09203	0.766332	1.46697e-06	1.51076e-05	3.0138	16.6889	7.23627e-06
COAD	ENSG00000271382.1_mean	9.81345	0.00173241	126	76	0.0124571	3.06111	0.633851	0.00173241	0.00291734	1.46527	6.395	0.00291734	ENSG00000271382.1_mean	2.99168	0.729785	2.49234e-06	1.50808e-05	1.42875	6.26433	0.00365828
COAD														Metastasis	4.05367	0.729785	2.49234e-06	1.50808e-05	1.91989	8.55897	0.000242029
COAD	ENSG00000271382.1_median	11.2815	0.000782816	101	101	0.00842957	3.82936	0.632024	0.000782816	0.00179994	1.64806	8.89771	0.00179994	ENSG00000271382.1_median	4.29477	0.747602	3.73331e-07	2.7604e-06	1.83777	10.0366	0.000765157
COAD														Metastasis	4.76028	0.747602	3.73331e-07	2.7604e-06	2.24529	10.0924	4.7108e-05
COAD	ENSG00000271551.1_UQ	7.58869	0.00587356	151	51	0.232341	2.60348	0.630196	0.00587356	0.00795229	1.28434	5.27751	0.00795229	ENSG00000271551.1_UQ	2.38813	0.703974	1.04186e-05	4.89256e-05	1.17763	4.84291	0.0158115
COAD														Metastasis	3.86974	0.703974	1.04186e-05	4.89256e-05	1.83186	8.17473	0.000390549
COAD	ENSG00000271659.1_mean	5.62557	0.0177003	128	74	0.453489	2.38846	0.636364	0.0177003	0.0213419	1.13806	5.01271	0.0213419	ENSG00000271659.1_mean	2.26486	0.740749	2.1361e-05	9.40891e-05	1.07998	4.74972	0.0304959
COAD														Metastasis	3.99609	0.740749	2.1361e-05	9.40891e-05	1.89311	8.4352	0.000278744
COAD	ENSG00000271659.1_UQ	6.82779	0.00897503	151	51	0.615314	2.5023	0.602101	0.00897503	0.0115161	1.2284	5.09727	0.0115161	ENSG00000271659.1_UQ	2.62307	0.732983	6.05179e-06	2.68048e-05	1.28786	5.34258	0.00788437
COAD														Metastasis	4.33391	0.732983	6.05179e-06	2.68048e-05	2.05802	9.1266	0.000113641
COAD	ENSG00000271722.1_mean	4.47116	0.0344715	119	83	0.284587	2.16588	0.60667	0.0344715	0.0384315	1.04202	4.50185	0.0384315	ENSG00000271722.1_mean	2.4807	0.750343	1.56734e-05	6.98911e-05	1.17145	5.25317	0.0176279
COAD														Metastasis	4.57245	0.750343	1.56734e-05	6.98911e-05	2.15264	9.71241	7.66513e-05
COAD	ENSG00000271871.1_median	7.39286	0.00654831	101	101	0.0949216	2.80625	0.631795	0.00654831	0.00923347	1.29045	6.10256	0.00923347	ENSG00000271871.1_median	2.28083	0.713568	3.09367e-05	0.000144493	1.02973	5.052	0.0421372
COAD														Metastasis	3.43013	0.713568	3.09367e-05	0.000144493	1.60702	7.32152	0.00144147
COAD	ENSG00000271918.1_UQ	5.3407	0.0208331	151	51	0.637885	2.25297	0.631795	0.0208331	0.0244389	1.11044	4.57104	0.0244389	ENSG00000271918.1_UQ	2.08546	0.731613	2.78755e-05	0.000115034	1.02809	4.23033	0.0416775
COAD														Metastasis	3.93868	0.731613	2.78755e-05	0.000115034	1.86553	8.31572	0.000323968
COAD	ENSG00000271992.1_UQ	7.29817	0.00690247	151	51	0.609105	2.55532	0.621517	0.00690247	0.00916604	1.26178	5.17496	0.00916604	ENSG00000271992.1_UQ	2.9953	0.739379	2.91378e-06	1.82581e-05	1.45478	6.16712	0.00290797
COAD														Metastasis	4.81101	0.739379	2.91378e-06	1.82581e-05	2.2455	10.3076	5.32923e-05
COAD	ENSG00000272129.1_mean	4.83303	0.0279195	113	89	0.587974	2.28391	0.539516	0.0279195	0.0324383	1.07156	4.86788	0.0324383	ENSG00000272129.1_mean	2.14165	0.699178	3.38931e-05	0.000135751	1.00174	4.57872	0.0494793
COAD														Metastasis	3.94151	0.699178	3.38931e-05	0.000135751	1.87328	8.29323	0.000301738
COAD	ENSG00000272183.1_UQ	8.72975	0.00313059	151	51	0.615757	2.81112	0.586112	0.00313059	0.00467042	1.37367	5.75274	0.00467042	ENSG00000272183.1_UQ	2.13655	0.69164	2.30219e-05	0.000101743	1.01271	4.50758	0.046249
COAD														Metastasis	3.37952	0.69164	2.30219e-05	0.000101743	1.56129	7.31519	0.00199679
COAD	ENSG00000272205.1_mean	4.30935	0.0379036	133	69	0.449302	2.16162	0.614436	0.0379036	0.0424788	1.0265	4.55197	0.0424788	ENSG00000272205.1_mean	2.70459	0.738465	8.78944e-06	3.64596e-05	1.26656	5.77536	0.0101566
COAD														Metastasis	5.04325	0.738465	8.78944e-06	3.64596e-05	2.34895	10.8279	3.31744e-05
COAD	ENSG00000272345.1_UQ	4.60246	0.031926	151	51	1.28143	2.12973	0.584742	0.031926	0.0360784	1.05031	4.31849	0.0360784	ENSG00000272345.1_UQ	2.76154	0.739379	7.2835e-06	3.9212e-05	1.32695	5.74711	0.0065985
COAD														Metastasis	5.21997	0.739379	7.2835e-06	3.9212e-05	2.39656	11.3697	3.17459e-05
COAD	ENSG00000272524.1_UQ	6.29425	0.012113	151	51	0.218629	2.43227	0.660119	0.012113	0.0151014	1.18757	4.98157	0.0151014	ENSG00000272524.1_UQ	2.09194	0.749657	2.74731e-05	0.000113059	1.01229	4.32307	0.0462673
COAD														Metastasis	3.7411	0.749657	2.74731e-05	0.000113059	1.76504	7.92947	0.000576635
COAD	ENSG00000272599.1_mean	4.37994	0.0363643	123	79	1.03462	2.20324	0.609639	0.0363643	0.0412036	1.03204	4.70354	0.0412036	ENSG00000272599.1_mean	2.72051	0.741434	9.95574e-06	5.00477e-05	1.2478	5.9314	0.011848
COAD														Metastasis	4.98377	0.741434	9.95574e-06	5.00477e-05	2.30931	10.7556	4.26849e-05
COAD	ENSG00000272599.1_UQ	10.6538	0.00109847	151	51	1.30478	3.07028	0.59365	0.00109847	0.0019294	1.51095	6.23887	0.0019294	ENSG00000272599.1_UQ	3.97755	0.71905	2.5653e-07	2.33823e-06	1.90241	8.31621	0.000243483
COAD														Metastasis	5.49877	0.71905	2.5653e-07	2.33823e-06	2.53119	11.9456	1.66176e-05
COAD	ENSG00000272764.1_mean	6.38422	0.0115139	127	75	0.0707736	2.46775	0.605756	0.0115139	0.0145262	1.19589	5.09223	0.0145262	ENSG00000272764.1_mean	2.58353	0.726131	7.78234e-06	3.44913e-05	1.25113	5.33487	0.0103007
COAD														Metastasis	4.33527	0.726131	7.78234e-06	3.44913e-05	2.05573	9.14251	0.000116731
COAD	ENSG00000272764.1_median	5.00095	0.0253334	101	101	0.0490291	2.30979	0.616948	0.0253334	0.0297578	1.08565	4.91424	0.0297578	ENSG00000272764.1_median	2.399	0.711969	1.7423e-05	7.2901e-05	1.12457	5.11771	0.0235954
COAD														Metastasis	4.2854	0.711969	1.7423e-05	7.2901e-05	2.03102	9.04211	0.000133551
COAD	ENSG00000272764.1_UQ	4.43021	0.0353082	151	51	0.102993	2.10579	0.603929	0.0353082	0.0396259	1.03598	4.28035	0.0396259	ENSG00000272764.1_UQ	2.31249	0.737323	1.7096e-05	6.86847e-05	1.13512	4.71106	0.0209417
COAD														Metastasis	4.44875	0.737323	1.7096e-05	6.86847e-05	2.10705	9.39293	9.05684e-05
COAD	ENSG00000272777.1_mean	6.07403	0.0137184	108	94	0.545713	2.50613	0.649612	0.0137184	0.017223	1.17674	5.33734	0.017223	ENSG00000272777.1_mean	2.74269	0.752627	7.61768e-06	3.53627e-05	1.27485	5.90055	0.00984551
COAD														Metastasis	4.48333	0.752627	7.61768e-06	3.53627e-05	2.12005	9.481	8.61854e-05
COAD	ENSG00000272777.1_median	5.77065	0.016296	101	101	0.50637	2.51326	0.643444	0.016296	0.0202846	1.15415	5.47282	0.0202846	ENSG00000272777.1_median	2.81675	0.753997	7.86435e-06	3.62513e-05	1.27769	6.2097	0.0102425
COAD														Metastasis	4.57642	0.753997	7.86435e-06	3.62513e-05	2.15917	9.69983	7.23912e-05
COAD	ENSG00000272844.1_median	5.12675	0.0235599	101	101	0.0632025	2.38627	0.627912	0.0235599	0.0281626	1.09761	5.1879	0.0281626	ENSG00000272844.1_median	2.22979	0.710598	3.27649e-05	0.000146777	1.01964	4.8762	0.0445709
COAD														Metastasis	3.94462	0.710598	3.27649e-05	0.000146777	1.86482	8.34398	0.000330387
COAD	ENSG00000272955.1_mean	5.76643	0.0163352	132	70	0.261479	2.34193	0.627684	0.0163352	0.0197258	1.14524	4.78908	0.0197258	ENSG00000272955.1_mean	2.53023	0.75217	9.18054e-06	4.06449e-05	1.23116	5.20001	0.011544
COAD														Metastasis	4.43636	0.75217	9.18054e-06	4.06449e-05	2.10033	9.37056	9.41736e-05
COAD	ENSG00000272955.1_UQ	4.76052	0.0291197	151	51	0.349152	2.16409	0.617177	0.0291197	0.0331801	1.06353	4.40354	0.0331801	ENSG00000272955.1_UQ	2.89646	0.751713	6.39939e-06	3.5064e-05	1.37566	6.0985	0.00511786
COAD														Metastasis	5.28407	0.751713	6.39939e-06	3.5064e-05	2.4246	11.5159	2.81165e-05
COAD	ENSG00000273014.1_UQ	4.05112	0.0441419	151	51	4.17163	2.03975	0.597533	0.0441419	0.0487053	1.00406	4.14376	0.0487053	ENSG00000273014.1_UQ	2.41108	0.754454	1.59593e-05	7.08236e-05	1.16968	4.97001	0.0170962
COAD														Metastasis	4.70397	0.754454	1.59593e-05	7.08236e-05	2.2051	10.0346	6.18463e-05
COAD	ENSG00000273230.1_mean	7.66086	0.00564317	131	71	0.895031	2.64077	0.651667	0.00564317	0.00774293	1.29225	5.39651	0.00774293	ENSG00000273230.1_mean	2.80675	0.74783	3.60318e-06	1.69579e-05	1.37174	5.74298	0.00472437
COAD														Metastasis	4.40161	0.74783	3.60318e-06	1.69579e-05	2.08908	9.27403	9.71849e-05
COAD	ENSG00000273230.1_UQ	4.79654	0.028517	151	51	1.14221	2.16585	0.621517	0.028517	0.032594	1.06613	4.39992	0.032594	ENSG00000273230.1_UQ	2.20909	0.739607	2.06413e-05	8.13201e-05	1.08748	4.48748	0.0283867
COAD														Metastasis	4.20387	0.739607	2.06413e-05	8.13201e-05	1.99968	8.83766	0.000151886
COAD	ENSG00000273314.1_UQ	7.19647	0.0073047	151	51	1.47049	2.5446	0.676565	0.0073047	0.00962187	1.25478	5.16028	0.00962187	ENSG00000273314.1_UQ	2.51068	0.746003	9.16755e-06	5.13977e-05	1.22534	5.1443	0.0118958
COAD														Metastasis	4.10586	0.746003	9.16755e-06	5.13977e-05	1.93698	8.70325	0.000228933
COAD	ENSG00000273432.1_mean	6.87598	0.00873619	131	71	0.00294953	2.54778	0.638419	0.00873619	0.0113944	1.23469	5.25732	0.0113944	ENSG00000273432.1_mean	2.55892	0.709913	8.42497e-06	4.06637e-05	1.23821	5.28836	0.0111855
COAD														Metastasis	4.18524	0.709913	8.42497e-06	4.06637e-05	1.98076	8.8432	0.000176368
COAD	ENSG00000273432.1_median	4.1291	0.0421518	101	101	0.00228513	2.2565	0.618776	0.0421518	0.0479471	1.00738	5.0545	0.0479471	ENSG00000273432.1_median	2.39214	0.726131	2.3716e-05	9.23478e-05	1.0658	5.36906	0.0344768
COAD														Metastasis	4.33439	0.726131	2.3716e-05	9.23478e-05	2.05751	9.1309	0.000114373
COAD	ENSG00000273437.1_UQ	6.41871	0.0112924	151	51	1.11707	2.43325	0.633166	0.0112924	0.0141328	1.196	4.95042	0.0141328	ENSG00000273437.1_UQ	3.23831	0.760393	2.24344e-06	1.43368e-05	1.54337	6.79464	0.0018855
COAD														Metastasis	5.49653	0.760393	2.24344e-06	1.43368e-05	2.50892	12.0418	2.05547e-05
ESCA	ENSG00000222043.2_mean	6.81148	0.00905737	99	40	0.093437	2.32099	0.58626	0.00905737	0.0111926	1.21096	4.44855	0.0111926	ENSG00000222043.2_mean	2.64518	0.661832	0.000202621	0.000434594	1.35235	5.17394	0.00448643
ESCA														Stage	3.07274	0.661832	0.000202621	0.000434594	1.31908	7.15783	0.00927313
ESCA														Node	1.26173	0.661832	0.000202621	0.000434594	0.518865	3.06817	0.608099
ESCA	ENSG00000222043.2_UQ	6.13434	0.0132581	104	35	0.102777	2.3034	0.572519	0.0132581	0.0160285	1.16803	4.54239	0.0160285	ENSG00000222043.2_UQ	2.48454	0.651145	0.000357803	0.000734518	1.25002	4.93825	0.00941247
ESCA														Stage	2.67946	0.651145	0.000357803	0.000734518	1.1664	6.15528	0.020196
ESCA														Node	1.44595	0.651145	0.000357803	0.000734518	0.593529	3.52262	0.416962
ESCA	ENSG00000223745.3_median	5.96339	0.0146059	70	69	0.0571597	0.442474	0.612214	0.0146059	0.0174439	0.225907	0.866654	0.0174439	ENSG00000223745.3_median	0.436682	0.659033	0.000508546	0.000944786	0.222451	0.857228	0.0160573
ESCA														Stage	2.63992	0.659033	0.000508546	0.000944786	1.17871	5.91253	0.0182933
ESCA														Node	1.40078	0.659033	0.000508546	0.000944786	0.593355	3.30691	0.441895
ESCA	ENSG00000224614.1_UQ	5.01648	0.0251071	104	35	0.160908	2.37496	0.577863	0.0251071	0.0298478	1.08815	5.18351	0.0298478	ENSG00000224614.1_UQ	2.67766	0.656234	0.000617303	0.0012361	1.18358	6.05777	0.0180494
ESCA														Stage	3.0181	0.656234	0.000617303	0.0012361	1.30177	6.99735	0.0100339
ESCA														Node	1.21917	0.656234	0.000617303	0.0012361	0.495466	2.99996	0.666208
ESCA	ENSG00000227285.1_mean	8.04155	0.00457164	81	58	0.21499	2.43026	0.604071	0.00457164	0.00595595	1.29066	4.57607	0.00595595	ENSG00000227285.1_mean	2.09074	0.650382	0.000660959	0.00132183	1.09902	3.97736	0.0245944
ESCA														Stage	2.44587	0.650382	0.000660959	0.00132183	1.08874	5.49468	0.0303225
ESCA														Node	1.31185	0.650382	0.000660959	0.00132183	0.54849	3.13761	0.541806
ESCA	ENSG00000227285.1_median	7.44237	0.0063706	70	69	0.175937	2.39148	0.607125	0.0063706	0.00803957	1.255	4.55711	0.00803957	ENSG00000227285.1_median	2.04338	0.651654	0.000957841	0.00187558	1.05693	3.95051	0.0336223
ESCA														Stage	2.49325	0.651654	0.000957841	0.00187558	1.11979	5.5513	0.0252856
ESCA														Node	1.27317	0.651654	0.000957841	0.00187558	0.53687	3.01927	0.583577
ESCA	ENSG00000232065.1_mean	9.89095	0.00166094	100	39	0.101544	2.77892	0.600509	0.00166094	0.00254834	1.43076	5.39739	0.00254834	ENSG00000232065.1_mean	2.39154	0.650891	0.000338376	0.000912265	1.21786	4.69632	0.0113288
ESCA														Stage	2.39918	0.650891	0.000338376	0.000912265	1.08775	5.29169	0.0301299
ESCA														Node	1.43159	0.650891	0.000338376	0.000912265	0.622586	3.29181	0.398375
ESCA	ENSG00000232065.1_UQ	6.92987	0.00847677	104	35	0.108154	2.44096	0.580662	0.00847677	0.0108008	1.22905	4.84787	0.0108008	ENSG00000232065.1_UQ	2.08352	0.641221	0.00101971	0.00221524	1.03308	4.20203	0.0402766
ESCA														Stage	2.51893	0.641221	0.00101971	0.00221524	1.12582	5.6359	0.0245514
ESCA														Node	1.34556	0.641221	0.00101971	0.00221524	0.568065	3.18718	0.499923
ESCA	ENSG00000232759.1_LQ	9.53615	0.00201464	35	104	0.00275298	3.52067	0.589059	0.00201464	0.00334833	1.51861	8.16214	0.00334833	ENSG00000232759.1_LQ	2.95765	0.656489	0.000545474	0.00134539	1.24442	7.02954	0.0140875
ESCA														Stage	2.06881	0.656489	0.000545474	0.00134539	0.904625	4.73122	0.0849845
ESCA														Node	1.47644	0.656489	0.000545474	0.00134539	0.6071	3.59064	0.390167
ESCA	ENSG00000235499.1_UQ	4.12351	0.0422913	104	35	1.1483	1.87915	0.573028	0.0422913	0.0455487	1.01257	3.48739	0.0455487	ENSG00000235499.1_UQ	1.93457	0.649364	0.00126081	0.00229854	1.03789	3.60593	0.0377986
ESCA														Stage	2.64695	0.649364	0.00126081	0.00229854	1.16803	5.99846	0.0196975
ESCA														Node	1.43907	0.649364	0.00126081	0.00229854	0.603216	3.43316	0.411919
ESCA	ENSG00000237721.1_LQ	8.43854	0.00367352	35	104	0.00287186	3.09397	0.616285	0.00367352	0.00549033	1.39408	6.86663	0.00549033	ENSG00000237721.1_LQ	2.83629	0.669975	0.0003503	0.000794915	1.26128	6.37806	0.0116889
ESCA														Stage	2.67756	0.669975	0.0003503	0.000794915	1.21072	5.92155	0.0150093
ESCA														Node	1.17039	0.669975	0.0003503	0.000794915	0.490265	2.79402	0.723046
ESCA	ENSG00000245648.1_mean	8.44068	0.00366918	93	46	0.088359	2.66541	0.573791	0.00366918	0.00517824	1.34054	5.29966	0.00517824	ENSG00000245648.1_mean	2.35031	0.642748	0.000401325	0.00096005	1.16931	4.72411	0.016436
ESCA														Stage	2.60354	0.642748	0.000401325	0.00096005	1.18121	5.73857	0.0176463
ESCA														Node	1.28939	0.642748	0.000401325	0.00096005	0.547216	3.03815	0.561085
ESCA	ENSG00000245648.1_UQ	6.62792	0.0100393	104	35	0.116969	2.44402	0.557761	0.0100393	0.0126854	1.21037	4.93506	0.0126854	ENSG00000245648.1_UQ	2.12942	0.634351	0.000906236	0.00192477	1.0424	4.34999	0.0380877
ESCA														Stage	2.59049	0.634351	0.000906236	0.00192477	1.17296	5.72114	0.0185432
ESCA														Node	1.30944	0.634351	0.000906236	0.00192477	0.554039	3.09478	0.538993
ESCA	ENSG00000250041.2_mean	4.25419	0.0391536	102	37	0.0130519	2.2343	0.545038	0.0391536	0.0445463	1.01978	4.89527	0.0445463	ENSG00000250041.2_mean	2.27184	0.633588	0.00145468	0.00281894	1.02779	5.0217	0.042591
ESCA														Stage	2.40855	0.633588	0.00145468	0.00281894	1.09779	5.28435	0.028329
ESCA														Node	1.62626	0.633588	0.00145468	0.00281894	0.704391	3.7546	0.254659
ESCA	ENSG00000250041.2_UQ	5.2977	0.0213535	104	35	0.0142482	2.43568	0.550382	0.0213535	0.0258585	1.11317	5.32939	0.0258585	ENSG00000250041.2_UQ	2.35125	0.636387	0.00113918	0.00237122	1.06585	5.18683	0.0341791
ESCA														Stage	2.38405	0.636387	0.00113918	0.00237122	1.08829	5.22257	0.0298985
ESCA														Node	1.61281	0.636387	0.00113918	0.00237122	0.702078	3.70492	0.259995
ESCA	ENSG00000256116.1_UQ	10.7615	0.00103636	104	35	0.00500324	3.13604	0.602545	0.00103636	0.00182678	1.52849	6.43431	0.00182678	ENSG00000256116.1_UQ	2.60617	0.669211	0.000223644	0.000608759	1.23779	5.4873	0.0116847
ESCA														Stage	2.07001	0.669211	0.000223644	0.000608759	0.901544	4.75289	0.0862415
ESCA														Node	1.6342	0.669211	0.000223644	0.000608759	0.687327	3.88548	0.266366
ESCA	ENSG00000258499.1_median	4.46652	0.0345652	70	69	0.0068571	1.92173	0.605344	0.0345652	0.0377202	1.03777	3.55866	0.0377202	ENSG00000258499.1_median	1.94992	0.667176	0.000972912	0.00172012	1.05118	3.61704	0.0341493
ESCA														Stage	2.48316	0.667176	0.000972912	0.00172012	1.09718	5.61998	0.0290727
ESCA														Node	1.51331	0.667176	0.000972912	0.00172012	0.622099	3.68128	0.361007
ESCA	ENSG00000258602.1_mean	9.05415	0.002621	118	21	0.0181704	3.53836	0.581171	0.002621	0.00480361	1.47015	8.51616	0.00480361	ENSG00000258602.1_mean	2.57991	0.658779	0.000403205	0.00116892	1.03479	6.43214	0.0420186
ESCA														Stage	2.17674	0.658779	0.000403205	0.00116892	0.945495	5.01135	0.0675151
ESCA														Node	1.49702	0.658779	0.000403205	0.00116892	0.616458	3.63538	0.37277
ESCA	ENSG00000259712.1_mean	5.1102	0.0237856	91	48	0.0129656	2.00449	0.581934	0.0237856	0.026615	1.084	3.70663	0.026615	ENSG00000259712.1_mean	2.62285	0.668957	0.000149734	0.000249943	1.39058	4.9471	0.00289743
ESCA														Stage	2.84428	0.668957	0.000149734	0.000249943	1.26479	6.39625	0.0114686
ESCA														Node	1.61734	0.668957	0.000149734	0.000249943	0.674866	3.87603	0.280972
ESCA	ENSG00000259712.1_UQ	8.66087	0.00325116	104	35	0.0160291	2.62442	0.606361	0.00325116	0.00458207	1.34691	5.11359	0.00458207	ENSG00000259712.1_UQ	2.95927	0.6743	7.50453e-05	0.000167975	1.47808	5.92475	0.00218999
ESCA														Stage	3.08651	0.6743	7.50453e-05	0.000167975	1.36188	6.99511	0.00693663
ESCA														Node	1.16419	0.6743	7.50453e-05	0.000167975	0.479361	2.8274	0.737017
ESCA	ENSG00000260868.1_mean	5.38385	0.020324	94	45	0.0402694	0.370424	0.601527	0.020324	0.0257292	0.154765	0.886597	0.0257292	ENSG00000260868.1_mean	0.335224	0.666921	0.000433598	0.000891541	0.139377	0.806268	0.0146516
ESCA														Stage	2.62223	0.666921	0.000433598	0.000891541	1.15025	5.97792	0.0218534
ESCA														Node	1.56732	0.666921	0.000433598	0.000891541	0.645468	3.80576	0.320816
ESCA	ENSG00000260868.1_UQ	6.52605	0.0106306	104	35	0.0504615	0.281625	0.616794	0.0106306	0.0166343	0.0998271	0.794501	0.0166343	ENSG00000260868.1_UQ	0.232103	0.692366	0.0001353	0.000328669	0.081552	0.660581	0.00620131
ESCA														Stage	2.90399	0.692366	0.0001353	0.000328669	1.27628	6.60765	0.0110371
ESCA														Node	1.52475	0.692366	0.0001353	0.000328669	0.629602	3.69258	0.349924
ESCA	ENSG00000264112.1_UQ	5.13803	0.0234073	104	35	2.51763	0.380754	0.594657	0.0234073	0.0290661	0.159979	0.906204	0.0290661	ENSG00000264112.1_UQ	0.398053	0.659033	0.00121156	0.00226059	0.166455	0.951888	0.0383765
ESCA														Stage	2.29388	0.659033	0.00121156	0.00226059	1.02876	5.1148	0.0424318
ESCA														Node	1.61751	0.659033	0.00121156	0.00226059	0.674951	3.87633	0.280857
ESCA	ENSG00000264964.1_UQ	3.99923	0.045521	104	35	0.00639948	1.94409	0.561069	0.045521	0.0495562	1.00129	3.77461	0.0495562	ENSG00000264964.1_UQ	2.23449	0.643003	0.000831467	0.00152728	1.13369	4.40418	0.0202113
ESCA														Stage	2.97476	0.643003	0.000831467	0.00152728	1.3171	6.71872	0.00872738
ESCA														Node	1.32737	0.643003	0.000831467	0.00152728	0.567113	3.10683	0.513941
ESCA	ENSG00000270069.1_LQ	5.02768	0.0249453	35	104	0.0828126	3.18493	0.566921	0.0249453	0.0323678	1.10228	9.20259	0.0323678	ENSG00000270069.1_LQ	3.07475	0.637914	0.00130928	0.00259281	1.04456	9.05077	0.0414393
ESCA														Stage	2.78731	0.637914	0.00130928	0.00259281	1.21025	6.41939	0.0160273
ESCA														Node	1.23323	0.637914	0.00130928	0.00259281	0.512386	2.96817	0.639926
ESCA	ENSG00000272844.1_UQ	9.31402	0.00227407	104	35	0.153389	2.62395	0.594402	0.00227407	0.00323378	1.38068	4.98674	0.00323378	ENSG00000272844.1_UQ	2.09491	0.648092	0.000766896	0.00177072	1.06875	4.10635	0.0312728
ESCA														Stage	2.1538	0.648092	0.000766896	0.00177072	0.927818	4.99976	0.0741636
ESCA														Node	1.48495	0.648092	0.000766896	0.00177072	0.614082	3.59085	0.380157
ESCA	ENSG00000273247.1_UQ	4.59013	0.0321566	104	35	0.174306	2.09879	0.555216	0.0321566	0.0360085	1.04958	4.19684	0.0360085	ENSG00000273247.1_UQ	2.12453	0.630025	0.00145498	0.00262657	1.0281	4.39025	0.0418712
ESCA														Stage	2.17991	0.630025	0.00145498	0.00262657	0.981464	4.84176	0.0556189
ESCA														Node	1.80143	0.630025	0.00145498	0.00262657	0.76069	4.26608	0.180861
HNSC	ENSG00000179818.9_UQ	4.59053	0.032149	327	109	0.0685099	0.621355	0.546316	0.0321265	0.0337667	0.400439	0.964147	0.0337667	ENSG00000179818.9_UQ	0.597914	0.610244	0.000280002	0.000377747	0.384886	0.928851	0.0221165
HNSC														Stage	0.829045	0.610244	0.000280002	0.000377747	0.428009	1.60584	0.578348
HNSC														Size	2.2703	0.610244	0.000280002	0.000377747	1.25875	4.09476	0.00643637
HNSC	ENSG00000189223.9_UQ	5.21833	0.02235	328	108	0.753362	0.620993	0.557994	0.0224141	0.0237007	0.410958	0.938374	0.0237007	ENSG00000189223.9_UQ	0.612	0.614732	0.000266478	0.000358622	0.404701	0.925483	0.019968
HNSC														Stage	0.819267	0.614732	0.000266478	0.000358622	0.423749	1.58396	0.553423
HNSC														Size	2.25681	0.614732	0.000266478	0.000358622	1.25439	4.06028	0.00660064
HNSC	ENSG00000225778.1_UQ	5.80957	0.0159392	328	108	0.00766068	0.586278	0.55562	0.0159082	0.0171847	0.377878	0.909609	0.0171847	ENSG00000225778.1_UQ	0.624856	0.611224	0.000481055	0.00065188	0.402224	0.970714	0.0364197
HNSC														Stage	0.805316	0.611224	0.000481055	0.00065188	0.416206	1.55821	0.520267
HNSC														Size	2.18473	0.611224	0.000481055	0.00065188	1.21024	3.94388	0.00951068
HNSC	ENSG00000227741.1_mean	10.7792	0.00102645	263	173	0.0214053	0.536742	0.587834	0.00102412	0.0012298	0.368029	0.782796	0.0012298	ENSG00000227741.1_mean	0.537661	0.628457	2.29768e-05	3.48301e-05	0.368325	0.784848	0.00130327
HNSC														Stage	0.840194	0.628457	2.29768e-05	3.48301e-05	0.434293	1.62546	0.605051
HNSC														Size	2.1988	0.628457	2.29768e-05	3.48301e-05	1.22049	3.96129	0.00870616
HNSC	ENSG00000227741.1_UQ	4.71977	0.0298178	327	109	0.0281955	0.600411	0.558132	0.0298079	0.0316008	0.377074	0.95603	0.0316008	ENSG00000227741.1_UQ	0.582933	0.613116	0.000293611	0.000397705	0.365561	0.929561	0.0234051
HNSC														Stage	0.834224	0.613116	0.000293611	0.000397705	0.430504	1.61655	0.591267
HNSC														Size	2.24802	0.613116	0.000293611	0.000397705	1.24626	4.05499	0.00711507
HNSC	ENSG00000228274.3_mean	5.56014	0.018374	276	160	0.0657546	0.652097	0.570704	0.0184013	0.0192957	0.455792	0.932949	0.0192957	ENSG00000228274.3_mean	0.641981	0.623022	0.000221941	0.000298927	0.448354	0.91923	0.0155295
HNSC														Stage	0.823825	0.623022	0.000221941	0.000298927	0.425405	1.59539	0.565486
HNSC														Size	2.25618	0.623022	0.000221941	0.000298927	1.25086	4.06949	0.00685695
HNSC	ENSG00000228486.5_UQ	6.78948	0.00916968	327	109	0.0131676	0.562624	0.567419	0.00916183	0.010153	0.362886	0.872302	0.010153	ENSG00000228486.5_UQ	0.561772	0.618155	0.00014699	0.000205833	0.36171	0.872488	0.0102514
HNSC														Stage	0.859216	0.618155	0.00014699	0.000205833	0.443387	1.66503	0.653053
HNSC														Size	2.17544	0.618155	0.00014699	0.000205833	1.20782	3.91827	0.0096286
HNSC	ENSG00000229647.1_median	7.993	0.00469586	218	218	0.290157	1.6124	0.564512	0.00467891	0.00506329	1.15451	2.25189	0.00506329	ENSG00000229647.1_median	1.51113	0.613236	0.000218644	0.000300501	1.08067	2.11304	0.0157999
HNSC														Stage	0.796072	0.613236	0.000218644	0.000300501	0.411385	1.54048	0.498336
HNSC														Size	2.17197	0.613236	0.000218644	0.000300501	1.20291	3.9217	0.0100895
HNSC	ENSG00000229931.1_median	4.49478	0.0339986	218	218	0.148659	0.701922	0.554331	0.0339513	0.0348602	0.50525	0.97515	0.0348602	ENSG00000229931.1_median	0.648924	0.617175	0.000168127	0.000220862	0.465226	0.905157	0.0108706
HNSC														Stage	0.842888	0.617175	0.000168127	0.000220862	0.435235	1.63236	0.612261
HNSC														Size	2.3179	0.617175	0.000168127	0.000220862	1.28754	4.17281	0.00507092
HNSC	ENSG00000231312.2_mean	6.34796	0.0117517	246	190	0.00952707	1.52244	0.562104	0.011754	0.0123629	1.09527	2.11619	0.0123629	ENSG00000231312.2_mean	1.4388	0.611413	0.000387674	0.000522901	1.03268	2.00464	0.031557
HNSC														Stage	0.753313	0.611413	0.000387674	0.000522901	0.388574	1.46042	0.401645
HNSC														Size	2.26229	0.611413	0.000387674	0.000522901	1.25283	4.08512	0.00677875
HNSC	ENSG00000232295.3_median	3.93304	0.0473462	218	218	0.000480375	0.718196	0.547864	0.0473853	0.0483879	0.517016	0.997658	0.0483879	ENSG00000232295.3_median	0.673176	0.611895	0.000275056	0.000362762	0.483119	0.938001	0.0193816
HNSC														Stage	0.830063	0.611895	0.000275056	0.000362762	0.428832	1.6067	0.580442
HNSC														Size	2.31311	0.611895	0.000275056	0.000362762	1.28476	4.16459	0.00518768
HNSC	ENSG00000232931.1_mean	5.31196	0.0211796	309	127	0.29018	0.609328	0.551544	0.021183	0.0225223	0.398125	0.932574	0.0225223	ENSG00000232931.1_mean	0.629564	0.608679	0.000431028	0.000580571	0.411254	0.963762	0.0331833
HNSC														Stage	0.798639	0.608679	0.000431028	0.000580571	0.412864	1.54488	0.504182
HNSC														Size	2.23221	0.608679	0.000431028	0.000580571	1.23774	4.0257	0.00761113
HNSC	ENSG00000232931.1_UQ	5.42043	0.0199025	327	109	0.337272	0.580542	0.552232	0.0198984	0.0214538	0.365237	0.92277	0.0214538	ENSG00000232931.1_UQ	0.590843	0.609745	0.000346805	0.000472186	0.371471	0.939764	0.02626
HNSC														Stage	0.824036	0.609745	0.000346805	0.000472186	0.425542	1.5957	0.565962
HNSC														Size	2.21099	0.609745	0.000346805	0.000472186	1.22523	3.98984	0.008429
HNSC	ENSG00000233117.2_median	3.91857	0.0477555	218	218	0.0196286	1.39061	0.555362	0.0477037	0.0486891	1.0019	1.93014	0.0486891	ENSG00000233117.2_median	1.41224	0.615592	0.000484838	0.000639958	1.01546	1.96406	0.0402552
HNSC														Stage	0.723637	0.615592	0.000484838	0.000639958	0.372114	1.40723	0.340475
HNSC														Size	2.40949	0.615592	0.000484838	0.000639958	1.33279	4.356	0.00360449
HNSC	ENSG00000234432.3_LQ	4.54881	0.0329417	110	326	0.29617	0.682217	0.543616	0.0328905	0.0339119	0.479141	0.971364	0.0339119	ENSG00000234432.3_LQ	0.615196	0.606873	0.000148516	0.000196992	0.429845	0.880471	0.00790991
HNSC														Stage	0.822427	0.606873	0.000148516	0.000196992	0.425268	1.59049	0.56127
HNSC														Size	2.37558	0.606873	0.000148516	0.000196992	1.31904	4.2784	0.00394623
HNSC	ENSG00000235257.4_UQ	6.98902	0.00820113	327	109	0.00980986	0.562545	0.552267	0.00820571	0.00911425	0.36507	0.866838	0.00911425	ENSG00000235257.4_UQ	0.572772	0.606357	0.00017447	0.000244262	0.37135	0.883447	0.0117202
HNSC														Stage	0.834932	0.606357	0.00017447	0.000244262	0.430957	1.61759	0.592892
HNSC														Size	2.18955	0.606357	0.00017447	0.000244262	1.2129	3.95259	0.00931089
HNSC	ENSG00000236345.1_LQ	11.7403	0.000611616	110	326	0.00472415	2.01654	0.567746	0.000610614	0.000767811	1.34011	3.03439	0.000767811	ENSG00000236345.1_LQ	1.76427	0.611482	0.000139266	0.000213002	1.16033	2.68254	0.00791877
HNSC														Stage	0.758631	0.611482	0.000139266	0.000213002	0.391127	1.47144	0.413781
HNSC														Size	2.07109	0.611482	0.000139266	0.000213002	1.14152	3.75763	0.0166004
HNSC	ENSG00000236345.1_median	14.0108	0.00018176	218	218	0.013295	1.88815	0.587593	0.000176259	0.000223702	1.34723	2.64625	0.000223702	ENSG00000236345.1_median	1.78134	0.622902	1.59651e-05	2.54537e-05	1.26783	2.50283	0.000875536
HNSC														Stage	0.745608	0.622902	1.59651e-05	2.54537e-05	0.384377	1.44632	0.385194
HNSC														Size	2.21484	0.622902	1.59651e-05	2.54537e-05	1.2248	4.00516	0.00851723
HNSC	ENSG00000237753.1_mean	4.7935	0.0285672	283	153	0.214246	0.654288	0.551527	0.0285297	0.0297209	0.446333	0.959131	0.0297209	ENSG00000237753.1_mean	0.651192	0.606735	0.000365101	0.000489552	0.443852	0.95539	0.0282852
HNSC														Stage	0.844111	0.606735	0.000365101	0.000489552	0.435152	1.63742	0.616159
HNSC														Size	2.20873	0.606735	0.000365101	0.000489552	1.22329	3.988	0.0085763
HNSC	ENSG00000237753.1_UQ	6.25857	0.0123594	327	109	0.253811	0.557877	0.551734	0.0123455	0.0136208	0.350897	0.886947	0.0136208	ENSG00000237753.1_UQ	0.549567	0.609246	0.000164041	0.000231212	0.344976	0.875492	0.0117476
HNSC														Stage	0.867836	0.609246	0.000164041	0.000231212	0.447106	1.68447	0.675275
HNSC														Size	2.18417	0.609246	0.000164041	0.000231212	1.20911	3.94554	0.00961697
HNSC	ENSG00000244945.1_median	5.86101	0.0154799	218	218	0.00404528	0.664147	0.569895	0.0154687	0.0161944	0.47576	0.92713	0.0161944	ENSG00000244945.1_median	0.630272	0.625275	0.000108721	0.00014661	0.450314	0.882146	0.00712413
HNSC														Stage	0.854699	0.625275	0.000108721	0.00014661	0.441088	1.65616	0.641795
HNSC														Size	2.26273	0.625275	0.000108721	0.00014661	1.25576	4.07716	0.00656717
HNSC	ENSG00000248027.1_mean	3.93807	0.0472047	308	128	0.025595	0.675709	0.5528	0.0472092	0.0486237	0.457666	0.997635	0.0486237	ENSG00000248027.1_mean	0.647357	0.611946	0.00036548	0.000485394	0.438234	0.956271	0.0289188
HNSC														Stage	0.782686	0.611946	0.00036548	0.000485394	0.404777	1.51342	0.46643
HNSC														Size	2.35361	0.611946	0.00036548	0.000485394	1.30524	4.24403	0.00443351
HNSC	ENSG00000250397.2_mean	4.71122	0.0299664	296	140	0.06619	0.637981	0.554107	0.029915	0.0312938	0.423781	0.960446	0.0312938	ENSG00000250397.2_mean	0.657149	0.609057	0.000549761	0.000730233	0.435923	0.990644	0.0449788
HNSC														Stage	0.832195	0.609057	0.000549761	0.000730233	0.429291	1.61324	0.586512
HNSC														Size	2.18471	0.609057	0.000549761	0.000730233	1.20949	3.94626	0.00958601
HNSC	ENSG00000251143.1_mean	5.93068	0.0148795	284	152	0.0508646	0.625015	0.556601	0.0148676	0.0157932	0.426724	0.915447	0.0157932	ENSG00000251143.1_mean	0.597037	0.613064	0.000121252	0.000165019	0.406731	0.876387	0.0084451
HNSC														Stage	0.851692	0.613064	0.000121252	0.000165019	0.439655	1.64988	0.634197
HNSC														Size	2.25326	0.613064	0.000121252	0.000165019	1.25205	4.05512	0.00673386
HNSC	ENSG00000254991.1_LQ	5.66338	0.0173227	109	327	0.00143887	1.61003	0.551183	0.0173216	0.0183614	1.08376	2.39185	0.0183614	ENSG00000254991.1_LQ	1.60321	0.610846	0.000267521	0.000362368	1.07896	2.38219	0.0194876
HNSC														Stage	0.797599	0.610846	0.000267521	0.000362368	0.41198	1.54417	0.50226
HNSC														Size	2.26679	0.610846	0.000267521	0.000362368	1.25761	4.0858	0.00647886
HNSC	ENSG00000255139.1_median	4.30439	0.0380141	218	218	0.00653358	0.701322	0.553815	0.0380951	0.039089	0.500666	0.982396	0.039089	ENSG00000255139.1_median	0.696459	0.611585	0.000443911	0.000583741	0.496941	0.976081	0.0356815
HNSC														Stage	0.81813	0.611585	0.000443911	0.000583741	0.422872	1.58284	0.551075
HNSC														Size	2.24846	0.611585	0.000443911	0.000583741	1.24892	4.04796	0.0069145
HNSC	ENSG00000257038.1_mean	5.19018	0.0227149	294	142	0.0660289	0.651028	0.546815	0.0227057	0.0237468	0.448779	0.944426	0.0237468	ENSG00000257038.1_mean	0.652979	0.602143	0.00033112	0.00044285	0.450158	0.947183	0.0247103
HNSC														Stage	0.799432	0.602143	0.00033112	0.00044285	0.413402	1.54593	0.505865
HNSC														Size	2.26792	0.602143	0.00033112	0.00044285	1.25788	4.08898	0.00647202
HNSC	ENSG00000257038.1_UQ	8.45488	0.00364066	328	108	0.0812473	0.532124	0.552972	0.00363917	0.00422857	0.345373	0.819858	0.00422857	ENSG00000257038.1_UQ	0.554923	0.597293	0.000123593	0.000179774	0.360017	0.855346	0.00763614
HNSC														Stage	0.79071	0.597293	0.000123593	0.000179774	0.408996	1.52867	0.485074
HNSC														Size	2.21894	0.597293	0.000123593	0.000179774	1.23039	4.00175	0.00807165
HNSC	ENSG00000257557.1_LQ	6.17395	0.0129645	110	326	0.00854544	1.66157	0.568915	0.0129671	0.0139234	1.10859	2.49039	0.0139234	ENSG00000257557.1_LQ	1.58583	0.616985	0.000353268	0.00048202	1.05678	2.37972	0.0259694
HNSC														Stage	0.767665	0.616985	0.000353268	0.00048202	0.396309	1.487	0.433156
HNSC														Size	2.25466	0.616985	0.000353268	0.00048202	1.24924	4.06928	0.00696264
HNSC	ENSG00000258602.1_UQ	5.94974	0.0147195	327	109	0.0121842	1.58038	0.551699	0.0147627	0.0156238	1.09049	2.29035	0.0156238	ENSG00000258602.1_UQ	1.60508	0.606959	0.000194317	0.000264663	1.1061	2.32917	0.0127468
HNSC														Stage	0.782621	0.606959	0.000194317	0.000264663	0.404412	1.51453	0.466832
HNSC														Size	2.31602	0.606959	0.000194317	0.000264663	1.28505	4.17409	0.00519859
HNSC	ENSG00000259005.1_median	4.98053	0.0256341	218	218	0.0544978	1.4553	0.562328	0.0256426	0.0265037	1.04473	2.02722	0.0265037	ENSG00000259005.1_median	1.41203	0.610347	0.000527842	0.00070018	1.00884	1.97636	0.0442983
HNSC														Stage	0.719089	0.610347	0.000527842	0.00070018	0.369524	1.39934	0.331641
HNSC														Size	2.34847	0.610347	0.000527842	0.00070018	1.30103	4.23919	0.00460757
HNSC	ENSG00000259407.1_median	6.15597	0.0130969	218	218	0.0104169	0.656193	0.540348	0.0130847	0.0137601	0.46931	0.917495	0.0137601	ENSG00000259407.1_median	0.674357	0.598222	0.000292399	0.000392577	0.482144	0.943199	0.0213594
HNSC														Stage	0.806358	0.598222	0.000292399	0.000392577	0.417115	1.55883	0.5222
HNSC														Size	2.21874	0.598222	0.000292399	0.000392577	1.23225	3.995	0.00790844
HNSC	ENSG00000259450.1_median	7.09041	0.00774976	218	218	0.0147953	1.56357	0.56176	0.00772867	0.00822822	1.12238	2.17817	0.00822822	ENSG00000259450.1_median	1.59828	0.618499	9.09324e-05	0.000123818	1.14722	2.22668	0.00557507
HNSC														Stage	0.778896	0.618499	9.09324e-05	0.000123818	0.402693	1.50656	0.457857
HNSC														Size	2.34056	0.618499	9.09324e-05	0.000123818	1.29865	4.2184	0.00466254
HNSC	ENSG00000260219.1_median	6.31433	0.0119766	218	218	0.0976998	1.5235	0.552731	0.0119609	0.0125908	1.0945	2.12064	0.0125908	ENSG00000260219.1_median	1.51062	0.609057	0.000212465	0.00028815	1.08379	2.10556	0.0148954
HNSC														Stage	0.7382	0.609057	0.000212465	0.00028815	0.380414	1.43249	0.369509
HNSC														Size	2.35117	0.609057	0.000212465	0.00028815	1.30169	4.24678	0.00459702
HNSC	ENSG00000260328.1_UQ	5.70583	0.0169086	327	109	0.129781	1.57778	0.564443	0.0169448	0.0178937	1.08171	2.30135	0.0178937	ENSG00000260328.1_UQ	1.47099	0.615283	0.000494579	0.000668415	1.00717	2.1484	0.0458339
HNSC														Stage	0.77303	0.615283	0.000494579	0.000668415	0.399651	1.49524	0.444381
HNSC														Size	2.2387	0.615283	0.000494579	0.000668415	1.24169	4.03626	0.00736655
HNSC	ENSG00000260868.1_UQ	4.91585	0.0266113	328	108	0.0579815	0.63678	0.554778	0.0265715	0.0278675	0.42589	0.952098	0.0278675	ENSG00000260868.1_UQ	0.642088	0.610123	0.000399914	0.000533387	0.429168	0.960643	0.0311383
HNSC														Stage	0.818978	0.610123	0.000399914	0.000533387	0.423373	1.58424	0.553043
HNSC														Size	2.2285	0.610123	0.000399914	0.000533387	1.23798	4.01152	0.00754553
HNSC	ENSG00000261690.1_UQ	4.36812	0.0366174	328	108	0.358386	1.49077	0.550512	0.036708	0.0379383	1.02248	2.17354	0.0379383	ENSG00000261690.1_UQ	1.58636	0.61045	0.000267619	0.000351521	1.08552	2.31826	0.0171298
HNSC														Stage	0.748498	0.61045	0.000267619	0.000351521	0.385886	1.45185	0.391454
HNSC														Size	2.42813	0.61045	0.000267619	0.000351521	1.34057	4.39801	0.00342238
HNSC	ENSG00000261840.1_median	4.24891	0.0392754	219	217	0.204223	0.707658	0.554468	0.0392131	0.0401765	0.508601	0.984621	0.0401765	ENSG00000261840.1_median	0.681559	0.611207	0.000315755	0.000415355	0.489421	0.949127	0.0232693
HNSC														Stage	0.81506	0.611207	0.000315755	0.000415355	0.421413	1.57642	0.543455
HNSC														Size	2.29855	0.611207	0.000315755	0.000415355	1.27708	4.13706	0.00550984
HNSC	ENSG00000264098.1_mean	8.58142	0.0033961	300	136	0.116966	0.548738	0.558596	0.00339361	0.00389587	0.365082	0.824785	0.00389587	ENSG00000264098.1_mean	0.546676	0.611293	5.97755e-05	8.67432e-05	0.363203	0.822831	0.00379545
HNSC														Stage	0.863031	0.611293	5.97755e-05	8.67432e-05	0.445605	1.67148	0.662277
HNSC														Size	2.17322	0.611293	5.97755e-05	8.67432e-05	1.20686	3.9134	0.00969634
HNSC	ENSG00000266993.1_mean	5.15756	0.0231453	262	174	0.0737311	0.664088	0.566559	0.0231377	0.0241003	0.465315	0.947774	0.0241003	ENSG00000266993.1_mean	0.621397	0.621664	0.000131661	0.000176522	0.434833	0.888005	0.00900007
HNSC														Stage	0.791131	0.621664	0.000131661	0.000176522	0.409139	1.52977	0.486186
HNSC														Size	2.38886	0.621664	0.000131661	0.000176522	1.32424	4.30939	0.0038166
HNSC	ENSG00000267169.1_mean	6.64079	0.00996699	256	180	0.0335415	0.620649	0.56078	0.00997061	0.0106839	0.430332	0.895135	0.0106839	ENSG00000267169.1_mean	0.601868	0.613718	0.000102717	0.000141242	0.416826	0.869055	0.00675384
HNSC														Stage	0.839796	0.613718	0.000102717	0.000141242	0.433355	1.62743	0.604994
HNSC														Size	2.25542	0.613718	0.000102717	0.000141242	1.2503	4.06854	0.00689005
HNSC	ENSG00000267801.1_UQ	6.90531	0.008594	327	109	0.315674	0.553801	0.549739	0.00857913	0.00957292	0.354164	0.865969	0.00957292	ENSG00000267801.1_UQ	0.514115	0.611069	5.05691e-05	7.33208e-05	0.328323	0.805043	0.00364032
HNSC														Stage	0.807301	0.611069	5.05691e-05	7.33208e-05	0.41713	1.56243	0.525176
HNSC														Size	2.37561	0.611069	5.05691e-05	7.33208e-05	1.31706	4.28495	0.00403931
HNSC	ENSG00000267898.1_LQ	6.19644	0.0128007	109	327	0.0357445	0.643863	0.553729	0.0128338	0.0135353	0.453974	0.91318	0.0135353	ENSG00000267898.1_LQ	0.599199	0.612135	8.55293e-05	0.000116062	0.421016	0.852793	0.00445093
HNSC														Stage	0.841843	0.612135	8.55293e-05	0.000116062	0.434978	1.62928	0.60933
HNSC														Size	2.30882	0.612135	8.55293e-05	0.000116062	1.28275	4.15562	0.00526499
HNSC	ENSG00000267898.1_median	9.51206	0.00204126	218	218	0.0695782	0.593741	0.587335	0.0020403	0.00228573	0.424741	0.829983	0.00228573	ENSG00000267898.1_median	0.571967	0.630572	2.12625e-05	3.07551e-05	0.408915	0.800035	0.00110237
HNSC														Stage	0.802742	0.630572	2.12625e-05	3.07551e-05	0.415006	1.55274	0.513915
HNSC														Size	2.34451	0.630572	2.12625e-05	3.07551e-05	1.29989	4.22862	0.00463242
HNSC	ENSG00000269352.1_UQ	4.19058	0.0406492	327	109	0.784618	0.629628	0.540778	0.0405858	0.0423877	0.402782	0.984232	0.0423877	ENSG00000269352.1_UQ	0.624895	0.603828	0.000476368	0.000634257	0.399524	0.977396	0.0393847
HNSC														Stage	0.816982	0.603828	0.000476368	0.000634257	0.421981	1.58173	0.548717
HNSC														Size	2.25111	0.603828	0.000476368	0.000634257	1.24819	4.05989	0.00700172
HNSC	ENSG00000269928.1_LQ	5.62623	0.0176937	110	326	0.398442	0.664402	0.5598	0.0177484	0.0185225	0.472769	0.933714	0.0185225	ENSG00000269928.1_LQ	0.61749	0.618447	0.000106189	0.00014083	0.438076	0.870382	0.00591242
HNSC														Stage	0.835637	0.618447	0.000106189	0.00014083	0.431665	1.61766	0.594177
HNSC														Size	2.32063	0.618447	0.000106189	0.00014083	1.28821	4.18046	0.00505845
HNSC	ENSG00000269959.1_mean	4.44093	0.0350871	288	148	0.00621039	0.659701	0.536324	0.0351361	0.0364571	0.446766	0.974126	0.0364571	ENSG00000269959.1_mean	0.656826	0.600888	0.000436707	0.00058183	0.444627	0.970298	0.0347358
HNSC														Stage	0.824243	0.600888	0.000436707	0.00058183	0.42548	1.59673	0.5667
HNSC														Size	2.23867	0.600888	0.000436707	0.00058183	1.2409	4.03871	0.00743003
HNSC	ENSG00000270036.1_median	7.75935	0.00534353	218	218	0.0129859	1.58952	0.565303	0.00534854	0.00575899	1.14394	2.20865	0.00575899	ENSG00000270036.1_median	1.73648	0.618688	2.43795e-05	3.43232e-05	1.24439	2.42316	0.00117018
HNSC														Stage	0.730163	0.618688	2.43795e-05	3.43232e-05	0.376181	1.41724	0.352674
HNSC														Size	2.56556	0.618688	2.43795e-05	3.43232e-05	1.41389	4.6553	0.00193998
HNSC	ENSG00000271576.1_UQ	5.00789	0.025232	328	108	0.236438	0.598206	0.545525	0.0251941	0.0268211	0.379591	0.942727	0.0268211	ENSG00000271576.1_UQ	0.605932	0.607646	0.00039909	0.00053904	0.383735	0.956789	0.0315959
HNSC														Stage	0.85317	0.607646	0.00039909	0.00053904	0.439538	1.65605	0.638877
HNSC														Size	2.17044	0.607646	0.00039909	0.00053904	1.20114	3.92195	0.0102556
HNSC	ENSG00000272341.1_mean	7.20013	0.00728983	278	158	0.558354	0.605033	0.566077	0.00729818	0.00792499	0.417542	0.876714	0.00792499	ENSG00000272341.1_mean	0.607252	0.614922	0.000131482	0.000181357	0.418366	0.881416	0.0086913
HNSC														Stage	0.857009	0.614922	0.000131482	0.000181357	0.44225	1.66074	0.647565
HNSC														Size	2.17152	0.614922	0.000131482	0.000181357	1.20508	3.91304	0.00985632
HNSC	ENSG00000272341.1_UQ	3.92443	0.0475894	328	108	0.691288	0.656647	0.548208	0.0476353	0.0492653	0.431769	0.998648	0.0492653	ENSG00000272341.1_UQ	0.650618	0.607543	0.000534094	0.000703923	0.4269	0.991577	0.0455749
HNSC														Stage	0.842898	0.607543	0.000534094	0.000703923	0.434852	1.63384	0.612766
HNSC														Size	2.20949	0.607543	0.000534094	0.000703923	1.22649	3.98034	0.00829598
HNSC	ENSG00000272374.1_UQ	6.27092	0.0122735	327	109	0.0771239	0.574618	0.563876	0.0122632	0.0134019	0.370399	0.891434	0.0134019	ENSG00000272374.1_UQ	0.585284	0.613098	0.000241404	0.000334308	0.377175	0.90822	0.0168766
HNSC														Stage	0.819136	0.613098	0.000241404	0.000334308	0.423045	1.58608	0.554007
HNSC														Size	2.21782	0.613098	0.000241404	0.000334308	1.2292	4.00157	0.00816147
HNSC	ENSG00000272389.1_median	7.44895	0.00634735	218	218	0.0478081	0.62983	0.572131	0.00634173	0.0068169	0.450591	0.880369	0.0068169	ENSG00000272389.1_median	0.618051	0.620821	8.03783e-05	0.000110299	0.441943	0.864337	0.00492426
HNSC														Stage	0.814354	0.620821	8.03783e-05	0.000110299	0.421302	1.57411	0.54138
HNSC														Size	2.27864	0.620821	8.03783e-05	0.000110299	1.26544	4.10306	0.0060608
HNSC	ENSG00000272434.1_mean	5.04466	0.0247019	300	136	0.172755	0.642833	0.560058	0.0246681	0.0258475	0.435834	0.948148	0.0258475	ENSG00000272434.1_mean	0.633447	0.615971	0.000283443	0.000380294	0.429196	0.934899	0.02151
HNSC														Stage	0.82086	0.615971	0.000283443	0.000380294	0.424224	1.58834	0.557785
HNSC														Size	2.25461	0.615971	0.000283443	0.000380294	1.25172	4.06104	0.00677379
HNSC	ENSG00000272434.1_UQ	7.92144	0.00488525	327	109	0.214054	0.537957	0.568537	0.00487725	0.00559202	0.346966	0.83408	0.00559202	ENSG00000272434.1_UQ	0.524871	0.621801	6.02755e-05	8.80966e-05	0.338108	0.814799	0.00406928
HNSC														Stage	0.850282	0.621801	6.02755e-05	8.80966e-05	0.439102	1.6465	0.630497
HNSC														Size	2.22581	0.621801	6.02755e-05	8.80966e-05	1.23556	4.00972	0.0077147
HNSC	ENSG00000272654.1_mean	6.19569	0.0128062	275	161	0.424206	0.627794	0.559198	0.0127979	0.0136012	0.43374	0.908668	0.0136012	ENSG00000272654.1_mean	0.584976	0.617966	7.87473e-05	0.000108146	0.402577	0.850016	0.00491924
HNSC														Stage	0.835752	0.617966	7.87473e-05	0.000108146	0.431419	1.61903	0.594854
HNSC														Size	2.32642	0.617966	7.87473e-05	0.000108146	1.28952	4.1971	0.00503854
HNSC	ENSG00000272654.1_median	4.87683	0.0272196	218	218	0.328748	0.687751	0.565579	0.027149	0.0280376	0.492478	0.960453	0.0280376	ENSG00000272654.1_median	0.632772	0.620597	0.000131571	0.000178725	0.451357	0.887102	0.00793256
HNSC														Stage	0.802838	0.620597	0.000131571	0.000178725	0.414925	1.55341	0.514345
HNSC														Size	2.40312	0.620597	0.000131571	0.000178725	1.33107	4.33862	0.00362918
HNSC	ENSG00000272669.1_mean	6.30955	0.0120089	307	129	1.97243	0.566901	0.567505	0.0120061	0.0131718	0.361934	0.88794	0.0131718	ENSG00000272669.1_mean	0.599849	0.615472	0.000361368	0.000497141	0.382497	0.940708	0.0260002
HNSC														Stage	0.785843	0.615472	0.000361368	0.000497141	0.406478	1.51927	0.473673
HNSC														Size	2.21836	0.615472	0.000361368	0.000497141	1.23016	4.00038	0.00808403
HNSC	ENSG00000272669.1_UQ	4.99052	0.0254866	328	108	2.2984	0.579262	0.550856	0.0254936	0.0273382	0.356664	0.940786	0.0273382	ENSG00000272669.1_UQ	0.606697	0.607715	0.000549212	0.000740417	0.373173	0.986357	0.0438667
HNSC														Stage	0.809763	0.607715	0.000549212	0.000740417	0.418565	1.56658	0.530844
HNSC														Size	2.20458	0.607715	0.000549212	0.000740417	1.22167	3.97831	0.00867191
HNSC	ENSG00000272696.1_mean	6.43146	0.0112116	281	155	0.245757	0.613476	0.56324	0.0112027	0.0120213	0.418984	0.898252	0.0120213	ENSG00000272696.1_mean	0.608889	0.618293	0.00015982	0.00021815	0.415345	0.892621	0.0110225
HNSC														Stage	0.845099	0.618293	0.00015982	0.00021815	0.436394	1.63658	0.617704
HNSC														Size	2.20725	0.618293	0.00015982	0.00021815	1.22581	3.9745	0.00832896
HNSC	ENSG00000272696.1_median	4.07693	0.0434726	218	218	0.185685	0.708242	0.561038	0.0434524	0.0444647	0.505905	0.991502	0.0444647	ENSG00000272696.1_median	0.686319	0.618447	0.000374518	0.000491614	0.489485	0.962305	0.0290518
HNSC														Stage	0.838479	0.618447	0.000374518	0.000491614	0.432757	1.62458	0.601649
HNSC														Size	2.24961	0.618447	0.000374518	0.000491614	1.24928	4.05095	0.00690068
HNSC	ENSG00000272696.1_UQ	4.47641	0.0343658	328	108	0.314896	0.634657	0.548156	0.0343311	0.0358945	0.415031	0.970505	0.0358945	ENSG00000272696.1_UQ	0.640629	0.608506	0.00049733	0.000660243	0.417733	0.982459	0.0412431
HNSC														Stage	0.860555	0.608506	0.00049733	0.000660243	0.443119	1.67123	0.657431
HNSC														Size	2.16151	0.608506	0.00049733	0.000660243	1.19806	3.89973	0.0104623
HNSC	ENSG00000273142.1_UQ	5.45641	0.0194967	327	109	1.51575	0.595387	0.547056	0.0194752	0.0208486	0.383516	0.924307	0.0208486	ENSG00000273142.1_UQ	0.567746	0.604723	0.000162308	0.000224242	0.36527	0.882459	0.0118813
HNSC														Stage	0.774054	0.604723	0.000162308	0.000224242	0.400275	1.49687	0.446566
HNSC														Size	2.37685	0.604723	0.000162308	0.000224242	1.31827	4.28548	0.00399274
KICH	ENSG00000110347.7_UQ	5.5141	0.0188638	48	17	0.0387546	4.74126	0.697674	0.0188638	0.0333029	1.13108	19.8745	0.0333029	ENSG00000110347.7_UQ	5.0781	0.795866	0.000517442	0.00347209	1.19794	21.5262	0.0274512
KICH														Stage	8.66553	0.795866	0.000517442	0.00347209	1.72862	43.4401	0.00865426
KICH	ENSG00000118412.8_mean	6.05285	0.0138838	34	31	0.17925	8.8395	0.70801	0.0138838	0.0416933	1.08542	71.9873	0.0416933	ENSG00000118412.8_mean	8.81776	0.824289	0.000509146	0.00517507	1.07216	72.5196	0.0428902
KICH														Stage	8.189	0.824289	0.000509146	0.00517507	1.62856	41.1773	0.0107169
KICH	ENSG00000175611.7_mean	5.27487	0.0216354	37	28	0.0194058	5.4004	0.687338	0.0216354	0.039949	1.0805	26.9914	0.039949	ENSG00000175611.7_mean	5.03925	0.841085	0.000853636	0.00570786	1.00147	25.3569	0.0497927
KICH														Stage	7.74998	0.841085	0.000853636	0.00570786	1.55333	38.6667	0.0125249
KICH	ENSG00000189149.7_mean	10.1549	0.00143914	45	20	0.0091012	8.75962	0.741602	0.00143914	0.00807625	1.75839	43.6369	0.00807625	ENSG00000189149.7_mean	8.23043	0.852713	8.20474e-05	0.0015988	1.63357	41.4675	0.010625
KICH														Stage	7.6632	0.852713	8.20474e-05	0.0015988	1.52802	38.4318	0.013312
KICH	ENSG00000189149.7_UQ	15.9575	6.47789e-05	49	16	0.00977648	12.7638	0.775194	6.47789e-05	0.00188746	2.56089	63.6162	0.00188746	ENSG00000189149.7_UQ	9.66545	0.878553	1.45221e-05	0.00111188	1.89148	49.3905	0.00641501
KICH														Stage	5.7857	0.878553	1.45221e-05	0.00111188	1.13436	29.5095	0.0347195
KICH	ENSG00000196668.3_UQ	4.98346	0.0255907	48	17	0.044664	4.26754	0.675711	0.0255907	0.0404556	1.06513	17.0983	0.0404556	ENSG00000196668.3_UQ	7.0836	0.79845	0.000352619	0.00297742	1.5627	32.1094	0.0111207
KICH														Stage	12.0398	0.79845	0.000352619	0.00297742	2.20456	65.7529	0.00407083
KICH	ENSG00000214783.5_mean	6.20151	0.0127641	35	30	0.0153259	8.98769	0.717054	0.0127641	0.0400314	1.10511	73.0956	0.0400314	ENSG00000214783.5_mean	9.79843	0.830749	0.000352972	0.00379447	1.19291	80.4833	0.0336584
KICH														Stage	8.93249	0.830749	0.000352972	0.00379447	1.76853	45.1161	0.00805019
KICH	ENSG00000214783.5_UQ	14.905	0.000113061	49	16	0.0184912	12.0939	0.781654	0.000113061	0.00237765	2.42249	60.3767	0.00237765	ENSG00000214783.5_UQ	10.1283	0.846253	1.82693e-05	0.00114155	1.96659	52.1622	0.00562822
KICH														Stage	6.55086	0.846253	1.82693e-05	0.00114155	1.27815	33.575	0.0241772
KICH	ENSG00000224046.1_UQ	6.8007	0.00911223	49	16	1.6085	5.44806	0.697674	0.00911223	0.0203165	1.3013	22.8091	0.0203165	ENSG00000224046.1_UQ	11.2574	0.829457	6.37921e-05	0.000510168	2.42003	52.3661	0.0020234
KICH														Stage	15.8435	0.829457	6.37921e-05	0.000510168	2.85893	87.8014	0.0015651
KICH	ENSG00000225077.2_mean	15.4166	8.62274e-05	50	15	0.0151366	12.4066	0.771318	8.62274e-05	0.0021294	2.48767	61.8742	0.0021294	ENSG00000225077.2_mean	10.3636	0.837209	1.11781e-05	0.000800072	2.04813	52.4398	0.00470441
KICH														Stage	6.57224	0.837209	1.11781e-05	0.000800072	1.30502	33.0988	0.0224472
KICH	ENSG00000225077.2_UQ	13.2506	0.000272497	49	16	0.0150691	10.8548	0.760982	0.000272497	0.00358214	2.18158	54.0096	0.00358214	ENSG00000225077.2_UQ	9.78554	0.832041	2.22503e-05	0.000930896	1.94451	49.2447	0.0056649
KICH														Stage	7.26737	0.832041	2.22503e-05	0.000930896	1.44632	36.5166	0.016041
KICH	ENSG00000226853.2_UQ	6.73076	0.00947641	48	17	0.924006	5.40932	0.697674	0.00947641	0.0208496	1.29205	22.6466	0.0208496	ENSG00000226853.2_UQ	6.3007	0.821705	0.000221843	0.00181455	1.48524	26.7288	0.012543
KICH														Stage	9.37896	0.821705	0.000221843	0.00181455	1.85827	47.337	0.00672445
KICH	ENSG00000227214.2_mean	9.40769	0.00216077	39	26	0.0717128	12.7758	0.764858	0.00216077	0.0173244	1.56735	104.138	0.0173244	ENSG00000227214.2_mean	8.77321	0.855297	0.000422282	0.00816174	1.04831	73.4221	0.0451248
KICH														Stage	5.31222	0.855297	0.000422282	0.00816174	1.04859	26.912	0.0436668
KICH	ENSG00000228434.1_UQ	11.6415	0.000644974	48	17	0.0378817	9.91097	0.744186	0.000644974	0.00531002	1.97581	49.7149	0.00531002	ENSG00000228434.1_UQ	9.05819	0.826873	4.55456e-05	0.0012226	1.78492	45.9688	0.00783566
KICH														Stage	7.40871	0.826873	4.55456e-05	0.0012226	1.47732	37.1543	0.0149204
KICH	ENSG00000229167.1_UQ	10.6875	0.0010786	48	17	0.00452374	7.78082	0.731266	0.0010786	0.00540937	1.83312	33.0263	0.00540937	ENSG00000229167.1_UQ	12.089	0.829457	2.55344e-05	0.00112532	2.39756	60.9557	0.00253335
KICH														Stage	12.0227	0.829457	2.55344e-05	0.00112532	2.14761	67.3052	0.00465881
KICH	ENSG00000232995.3_UQ	6.06665	0.0137758	48	17	0.00961371	5.05359	0.704134	0.0137758	0.0267549	1.20513	21.1917	0.0267549	ENSG00000232995.3_UQ	4.85838	0.854005	0.000510387	0.00366467	1.15495	20.4371	0.0310451
KICH														Stage	7.95876	0.854005	0.000510387	0.00366467	1.597	39.6631	0.011367
KICH	ENSG00000234996.3_UQ	6.47476	0.0109417	48	17	0.00332897	5.27668	0.718346	0.0109417	0.0229087	1.25898	22.1158	0.0229087	ENSG00000234996.3_UQ	5.40929	0.832041	0.000388609	0.00320574	1.26546	23.1223	0.0227494
KICH														Stage	8.40915	0.832041	0.000388609	0.00320574	1.66525	42.4644	0.00996019
KICH	ENSG00000236947.1_median	6.4203	0.0112823	33	32	0.00471622	9.25372	0.719638	0.0112823	0.0375173	1.13712	75.3056	0.0375173	ENSG00000236947.1_median	8.85461	0.828165	0.000450085	0.0049772	1.0854	72.2353	0.0417019
KICH														Stage	7.87234	0.828165	0.000450085	0.0049772	1.57914	39.2453	0.0118233
KICH	ENSG00000236947.1_UQ	8.30935	0.00394416	48	17	0.0119279	6.29807	0.718346	0.00394416	0.0118743	1.50172	26.4134	0.0118743	ENSG00000236947.1_UQ	5.39919	0.828165	0.000265491	0.00278779	1.27213	22.9152	0.022236
KICH														Stage	7.18778	0.828165	0.000265491	0.00278779	1.43397	36.0288	0.0164744
KICH	ENSG00000238121.1_UQ	6.8959	0.00863936	49	16	0.00445632	5.49802	0.682171	0.00863936	0.0196256	1.31362	23.0114	0.0196256	ENSG00000238121.1_UQ	5.39364	0.813953	0.000331469	0.0028422	1.28004	22.727	0.0216536
KICH														Stage	8.13304	0.813953	0.000331469	0.0028422	1.62049	40.8187	0.0108823
KICH	ENSG00000238123.1_mean	8.25259	0.00406938	37	28	0.0795084	11.426	0.744186	0.00406938	0.0228821	1.40169	93.1398	0.0228821	ENSG00000238123.1_mean	8.44941	0.828165	0.000523133	0.00784164	1.01835	70.1061	0.0480635
KICH														Stage	5.94693	0.828165	0.000523133	0.00784164	1.18034	29.9626	0.0307013
KICH	ENSG00000240005.1_mean	5.97185	0.014536	46	19	0.311528	5.00168	0.697674	0.014536	0.0277575	1.19255	20.9776	0.0277575	ENSG00000240005.1_mean	7.27259	0.829457	0.000190151	0.00125774	1.67489	31.5786	0.00808795
KICH														Stage	11.2285	0.829457	0.000190151	0.00125774	2.18992	57.5726	0.00373331
KICH	ENSG00000240005.1_UQ	8.37916	0.00379548	48	17	0.368587	6.35875	0.718346	0.00379548	0.0115566	1.51313	26.722	0.0115566	ENSG00000240005.1_UQ	7.82183	0.834625	8.56985e-05	0.000951166	1.81743	33.6635	0.00574049
KICH														Stage	9.82464	0.834625	8.56985e-05	0.000951166	1.94159	49.7137	0.00574443
KICH	ENSG00000245571.2_UQ	10.5301	0.00117448	48	17	0.50493	8.96536	0.729974	0.00117448	0.00732668	1.80446	44.5439	0.00732668	ENSG00000245571.2_UQ	6.20498	0.833333	0.000255059	0.00413479	1.20619	31.9201	0.0289405
KICH														Stage	5.5587	0.833333	0.000255059	0.00413479	1.07797	28.6641	0.0403957
KICH	ENSG00000245614.2_mean	6.41086	0.0113425	46	19	0.00573666	5.23153	0.677003	0.0113425	0.0235086	1.24968	21.9008	0.0235086	ENSG00000245614.2_mean	5.31387	0.812662	0.000377807	0.00296368	1.25999	22.4106	0.0229244
KICH														Stage	8.34241	0.812662	0.000377807	0.00296368	1.66477	41.805	0.00988573
KICH	ENSG00000245614.2_UQ	9.01996	0.00267047	48	17	0.00620226	6.68172	0.697674	0.00267047	0.00938825	1.59398	28.0088	0.00938825	ENSG00000245614.2_UQ	8.67831	0.822997	6.06654e-05	0.00108373	1.94663	38.689	0.00460579
KICH														Stage	10.4441	0.822997	6.06654e-05	0.00108373	1.99087	54.7895	0.00553364
KICH	ENSG00000248323.1_mean	8.5352	0.00348342	51	14	0.00677916	6.4018	0.70155	0.00348342	0.0110448	1.52912	26.8018	0.0110448	ENSG00000248323.1_mean	4.71745	0.817829	0.000390883	0.00396947	1.10568	20.1273	0.0361106
KICH														Stage	6.38427	0.817829	0.000390883	0.00396947	1.25688	32.4286	0.025372
KICH	ENSG00000248323.1_UQ	11.5578	0.000674654	49	16	0.00536287	9.63878	0.745478	0.000674654	0.00557037	1.94212	47.8375	0.00557037	ENSG00000248323.1_UQ	7.02986	0.820413	0.000123111	0.00272655	1.38429	35.6999	0.0186635
KICH														Stage	5.80695	0.820413	0.000123111	0.00272655	1.13931	29.5974	0.0342664
KICH	ENSG00000248932.1_UQ	5.58742	0.0180899	48	17	0.00523627	4.77758	0.674419	0.0180899	0.0323646	1.14053	20.0129	0.0323646	ENSG00000248932.1_UQ	4.46596	0.811369	0.000739107	0.00503616	1.05362	18.9299	0.0422708
KICH														Stage	7.81912	0.811369	0.000739107	0.00503616	1.55977	39.1973	0.0124037
KICH	ENSG00000251432.2_UQ	10.7808	0.00102558	48	17	0.00866414	9.11317	0.75969	0.00102558	0.00686155	1.83625	45.2279	0.00686155	ENSG00000251432.2_UQ	5.45464	0.820413	0.000444654	0.0061538	1.01501	29.3131	0.0480045
KICH														Stage	4.66916	0.820413	0.000444654	0.0061538	0.867933	25.1183	0.0726573
KICH	ENSG00000253669.3_mean	9.00097	0.00269837	46	19	0.127731	7.87812	0.737726	0.00269837	0.0114858	1.58966	39.0429	0.0114858	ENSG00000253669.3_mean	5.61536	0.819121	0.000400596	0.0048498	1.10726	28.4778	0.0372549
KICH														Stage	5.89527	0.819121	0.000400596	0.0048498	1.15722	30.0325	0.0327001
KICH	ENSG00000253669.3_UQ	11.8512	0.000576254	49	16	0.154578	9.81046	0.758398	0.000576254	0.00517711	1.97914	48.6297	0.00517711	ENSG00000253669.3_UQ	6.33522	0.821705	0.00019244	0.00389815	1.21618	33.0009	0.0283516
KICH														Stage	4.98954	0.821705	0.00019244	0.00389815	0.954372	26.0858	0.0568288
KICH	ENSG00000255129.1_mean	6.05912	0.0138347	46	19	0.0020878	5.04725	0.698966	0.0138347	0.0268467	1.20392	21.1599	0.0268467	ENSG00000255129.1_mean	4.39498	0.819121	0.000757889	0.00538301	1.03117	18.7319	0.0453425
KICH														Stage	7.40846	0.819121	0.000757889	0.00538301	1.47311	37.258	0.0150982
KICH	ENSG00000255129.1_UQ	7.41219	0.00647835	49	16	0.00227609	5.7947	0.711886	0.00647835	0.0162509	1.38273	24.2842	0.0162509	ENSG00000255129.1_UQ	4.63776	0.821705	0.00053708	0.00466428	1.08328	19.8553	0.038661
KICH														Stage	6.8892	0.821705	0.00053708	0.00466428	1.36103	34.8715	0.0196746
KICH	ENSG00000255318.1_mean	12.0383	0.000521194	51	14	0.00735106	8.3647	0.737726	0.000521194	0.00372046	1.99166	35.1307	0.00372046	ENSG00000255318.1_mean	8.00157	0.826873	3.03092e-05	0.000766651	1.88389	33.9857	0.00482887
KICH														Stage	7.86799	0.826873	3.03092e-05	0.000766651	1.56595	39.5322	0.012263
KICH	ENSG00000255992.1_mean	6.85098	0.00885925	41	24	0.0134096	6.42725	0.717054	0.00885925	0.0228009	1.29548	31.8875	0.0228009	ENSG00000255992.1_mean	5.79968	0.817829	0.000477503	0.00425861	1.15687	29.0754	0.0325881
KICH														Stage	7.50989	0.817829	0.000477503	0.00425861	1.49443	37.739	0.0143778
KICH	ENSG00000255992.1_UQ	6.60461	0.0101715	48	17	0.0167471	5.35024	0.684755	0.0101715	0.0218131	1.2763	22.4281	0.0218131	ENSG00000255992.1_UQ	7.38131	0.819121	0.000206633	0.00235897	1.6147	33.7423	0.00994068
KICH														Stage	10.9008	0.819121	0.000206633	0.00235897	2.03123	58.4998	0.00532635
KICH	ENSG00000257167.2_mean	14.3114	0.000154926	47	18	0.900419	18.3353	0.799742	0.000154926	0.00652263	2.2547	149.103	0.00652263	ENSG00000257167.2_mean	14.6023	0.854005	2.61102e-05	0.00259882	1.77579	120.074	0.0126257
KICH														Stage	6.06523	0.854005	2.61102e-05	0.00259882	1.19851	30.6939	0.0293432
KICH	ENSG00000257167.2_UQ	18.2263	1.96155e-05	49	16	1.19169	22.9265	0.820413	1.96155e-05	0.00341363	2.81634	186.634	0.00341363	ENSG00000257167.2_UQ	34.0192	0.874677	6.85236e-07	0.000830734	3.64674	317.353	0.00196448
KICH														Stage	13.234	0.874677	6.85236e-07	0.000830734	2.14019	81.8326	0.0054606
KICH	ENSG00000258017.1_UQ	28.0342	1.19192e-07	49	16	0.00295035	36.8599	0.864341	1.19192e-07	0.000819556	4.45608	304.899	0.000819556	ENSG00000258017.1_UQ	70.1063	0.936693	1.54294e-08	0.00322859	5.23296	939.217	0.00132769
KICH														Stage	15.3116	0.936693	1.54294e-08	0.00322859	1.66534	140.778	0.0159288
KICH	ENSG00000258334.1_mean	5.43261	0.0197642	52	13	0.00540216	4.51342	0.656331	0.0197642	0.0335017	1.12492	18.1088	0.0335017	ENSG00000258334.1_mean	4.99596	0.815245	0.000510363	0.00334049	1.22486	20.3776	0.0249135
KICH														Stage	8.78853	0.815245	0.000510363	0.00334049	1.75369	44.0433	0.0082161
KICH	ENSG00000258458.1_UQ	9.55251	0.00199676	48	17	0.00167904	8.25672	0.744186	0.00199676	0.00974869	1.66562	40.9298	0.00974869	ENSG00000258458.1_UQ	6.13018	0.817829	0.000278888	0.00395541	1.21165	31.0148	0.0283755
KICH														Stage	6.09134	0.817829	0.000278888	0.00395541	1.19739	30.9876	0.0294794
KICH	ENSG00000258725.1_mean	11.4628	0.000710018	43	22	0.00153923	15.105	0.777778	0.000710018	0.0111523	1.8557	122.951	0.0111523	ENSG00000258725.1_mean	17.6608	0.857881	2.05402e-05	0.00100738	2.13365	146.184	0.00775068
KICH														Stage	9.82189	0.857881	2.05402e-05	0.00100738	1.91952	50.2571	0.00609138
KICH	ENSG00000258725.1_UQ	11.9383	0.000549927	49	16	0.00205421	9.89363	0.754522	0.000549927	0.00504311	1.99379	49.0944	0.00504311	ENSG00000258725.1_UQ	14.7614	0.835917	1.00677e-05	0.000569535	2.69711	80.7904	0.00190939
KICH														Stage	12.596	0.835917	1.00677e-05	0.000569535	2.27164	69.8435	0.00374566
KICH	ENSG00000259251.2_mean	6.37324	0.0115854	54	11	0.0643608	5.26275	0.635659	0.0115854	0.0238037	1.24688	22.2126	0.0238037	ENSG00000259251.2_mean	7.35112	0.815245	0.00026865	0.00326981	1.53857	35.1229	0.0124229
KICH														Stage	10.0585	0.815245	0.00026865	0.00326981	1.91467	52.8414	0.00638355
KICH	ENSG00000259251.2_UQ	6.22377	0.0126046	48	17	0.0374822	4.98162	0.674419	0.0126046	0.0242263	1.23266	20.1325	0.0242263	ENSG00000259251.2_UQ	9.9991	0.825581	0.000164953	0.00251584	1.96153	50.9713	0.00559382
KICH														Stage	13.9851	0.825581	0.000164953	0.00251584	2.39813	81.557	0.00336565
KICH	ENSG00000263766.1_UQ	12.7337	0.000359126	48	17	0.00368323	10.6037	0.771318	0.000359126	0.00401402	2.12264	52.9713	0.00401402	ENSG00000263766.1_UQ	6.33369	0.866925	0.000217072	0.00449173	1.15888	34.6159	0.0331615
KICH														Stage	4.36325	0.866925	0.000217072	0.00449173	0.803047	23.7071	0.0880139
KICH	ENSG00000267169.1_mean	5.31593	0.0211313	40	25	0.041805	5.36744	0.702842	0.0211313	0.0397402	1.08202	26.6256	0.0397402	ENSG00000267169.1_mean	6.23044	0.817829	0.000512843	0.00374966	1.22038	31.8084	0.0278493
KICH														Stage	9.36652	0.817829	0.000512843	0.00374966	1.8312	47.9095	0.00722197
KICH	ENSG00000269439.1_median	5.47387	0.0193028	32	33	0.0201386	8.13951	0.710594	0.0193028	0.0498893	1.00101	66.1844	0.0498893	ENSG00000269439.1_median	9.45096	0.837209	0.000369447	0.00339739	1.15866	77.0896	0.0359509
KICH														Stage	9.34478	0.837209	0.000369447	0.00339739	1.87321	46.6176	0.00642232
KICH	ENSG00000270115.1_mean	9.85138	0.00169704	55	10	0.0486055	6.80405	0.691214	0.00169704	0.00678204	1.69783	27.2672	0.00678204	ENSG00000270115.1_mean	11.9725	0.828165	2.41794e-05	0.00055553	2.66287	53.8298	0.0012081
KICH														Stage	13.3565	0.828165	2.41794e-05	0.00055553	2.40125	74.2926	0.00307151
KICH	ENSG00000270115.1_UQ	10.4662	0.00121581	49	16	0.0350806	7.47827	0.717054	0.00121581	0.00593894	1.78356	31.3556	0.00593894	ENSG00000270115.1_UQ	10.0804	0.828165	2.70082e-05	0.000659342	2.25908	44.9808	0.00246237
KICH														Stage	10.9185	0.828165	2.70082e-05	0.000659342	2.06438	57.748	0.00491001
KICH	ENSG00000271367.1_UQ	5.70164	0.0169491	49	16	0.0547163	4.84457	0.692507	0.0169491	0.0309098	1.15598	20.3029	0.0309098	ENSG00000271367.1_UQ	4.76123	0.815245	0.000676734	0.00497175	1.10536	20.5084	0.0362232
KICH														Stage	8.1533	0.815245	0.000676734	0.00497175	1.60812	41.3379	0.0112919
KICH	ENSG00000271966.1_UQ	6.40715	0.0113662	48	17	0.558225	5.29895	0.682171	0.0113662	0.0233065	1.25447	22.383	0.0233065	ENSG00000271966.1_UQ	4.76096	0.842377	0.00056903	0.00429195	1.11023	20.4162	0.0356641
KICH														Stage	7.52882	0.842377	0.00056903	0.00429195	1.50354	37.6998	0.0140434
KICH	ENSG00000272040.1_UQ	5.83336	0.0157251	48	17	0.507442	4.91568	0.702842	0.0157251	0.029351	1.1734	20.5932	0.029351	ENSG00000272040.1_UQ	4.96833	0.824289	0.000522599	0.0037136	1.17357	21.0334	0.0294542
KICH														Stage	8.29856	0.824289	0.000522599	0.0037136	1.65515	41.6071	0.0100951
KICH	ENSG00000272102.1_mean	6.27077	0.0122746	42	23	0.12591	6.0253	0.709302	0.0122746	0.0279383	1.21483	29.8841	0.0279383	ENSG00000272102.1_mean	7.83868	0.850129	0.000195655	0.00161089	1.55144	39.605	0.0127258
KICH														Stage	10.4992	0.850129	0.000195655	0.00161089	2.05778	53.5689	0.00468623
KICH	ENSG00000272102.1_UQ	13.3528	0.000258037	48	17	0.161396	10.8945	0.767442	0.000258037	0.00350279	2.1926	54.1324	0.00350279	ENSG00000272102.1_UQ	10.9443	0.881137	1.2764e-05	0.000575125	2.18842	54.7326	0.00357294
KICH														Stage	8.2459	0.881137	1.2764e-05	0.000575125	1.64318	41.3801	0.0103654
KICH	ENSG00000272389.1_median	6.75889	0.00932817	33	32	0.0501485	9.69383	0.737726	0.00932817	0.0338936	1.18862	79.0583	0.0338936	ENSG00000272389.1_median	10.4361	0.857881	0.000276254	0.0033602	1.26808	85.8876	0.0291973
KICH														Stage	8.79932	0.857881	0.000276254	0.0033602	1.74902	44.2695	0.00833544
KICH	ENSG00000272389.1_UQ	15.2004	9.66818e-05	49	16	0.10021	12.1468	0.77907	9.66818e-05	0.00226846	2.44441	60.3599	0.00226846	ENSG00000272389.1_UQ	14.5499	0.887597	4.54411e-06	0.000674614	2.69542	78.5407	0.00185438
KICH														Stage	10.0149	0.887597	4.54411e-06	0.000674614	1.82439	54.9766	0.00800171
KICH	ENSG00000272630.1_UQ	7.93163	0.00485779	48	17	0.127995	6.09384	0.715762	0.00485779	0.0135082	1.45243	25.5675	0.0135082	ENSG00000272630.1_UQ	7.69181	0.833333	0.000100954	0.00102781	1.7866	33.1153	0.00616098
KICH														Stage	10.075	0.833333	0.000100954	0.00102781	1.9819	51.2163	0.00536069
KICH	ENSG00000273142.1_UQ	6.4616	0.011023	48	17	1.71206	5.26699	0.702842	0.011023	0.0230329	1.25702	22.069	0.0230329	ENSG00000273142.1_UQ	18.3198	0.834625	5.69297e-05	0.00135012	2.92564	114.716	0.00189052
KICH														Stage	25.9065	0.834625	5.69297e-05	0.00135012	3.57515	187.725	0.00127846
KICH	ENSG00000273448.1_mean	7.64696	0.0056868	38	27	0.419232	10.6686	0.745478	0.0056868	0.0268653	1.31144	86.7895	0.0268653	ENSG00000273448.1_mean	19.8994	0.873385	2.51137e-05	0.000313669	2.37813	166.511	0.00579372
KICH														Stage	15.2234	0.873385	2.51137e-05	0.000313669	2.96803	78.0825	0.00109796
KICH	ENSG00000273448.1_UQ	5.10503	0.0238565	48	17	0.523661	4.50325	0.688631	0.0238565	0.0394094	1.07573	18.8517	0.0394094	ENSG00000273448.1_UQ	7.03299	0.826873	0.000255711	0.00143328	1.61306	30.664	0.00942079
KICH														Stage	11.8816	0.826873	0.000255711	0.00143328	2.29442	61.5288	0.00318031
KIRC	ENSG00000110347.7_mean	17.2827	3.22114e-05	485	40	0.160371	2.5312	0.533836	3.22935e-05	6.03808e-05	1.6079	3.98469	6.03808e-05	ENSG00000110347.7_mean	1.6775	0.738556	0	0	1.05133	2.6766	0.0300111
KIRC														Age	0.609519	0.738556	0	0	0.44228	0.839995	0.00248245
KIRC														Stage	4.72851	0.738556	0	0	2.44703	9.13711	3.79085e-06
KIRC														Size	0.665705	0.738556	0	0	0.35451	1.25008	0.205625
KIRC														Grade	1.89554	0.738556	0	0	1.28942	2.78657	0.001142
KIRC	ENSG00000110347.7_median	12.3272	0.000446394	263	262	0.00623438	1.76462	0.581369	0.000445687	0.000530035	1.27979	2.43313	0.000530035	ENSG00000110347.7_median	1.45832	0.74861	0	0	1.05079	2.02389	0.0240555
KIRC														Age	0.629112	0.74861	0	0	0.457298	0.865481	0.00440407
KIRC														Stage	5.00136	0.74861	0	0	2.58322	9.68314	1.79372e-06
KIRC														Size	0.642819	0.74861	0	0	0.341921	1.20851	0.170077
KIRC														Grade	1.85595	0.74861	0	0	1.26536	2.72219	0.00155487
KIRC	ENSG00000110347.7_UQ	17.7427	2.52882e-05	394	131	0.0255626	1.96803	0.572165	2.52552e-05	3.57404e-05	1.42761	2.71302	3.57404e-05	ENSG00000110347.7_UQ	1.54952	0.744248	0	0	1.11384	2.15561	0.00932173
KIRC														Age	0.618909	0.744248	0	0	0.449765	0.851664	0.00322161
KIRC														Stage	4.63149	0.744248	0	0	2.39649	8.95089	5.11826e-06
KIRC														Size	0.696692	0.744248	0	0	0.371781	1.30555	0.259368
KIRC														Grade	1.794	0.744248	0	0	1.21365	2.65186	0.00337854
KIRC	ENSG00000132832.5_median	13.7536	0.000208425	263	262	0.00280043	1.82604	0.580485	0.000208628	0.000259124	1.32191	2.52242	0.000259124	ENSG00000132832.5_median	1.38905	0.746189	0	0	1.00158	1.92642	0.0489069
KIRC														Age	0.624195	0.746189	0	0	0.453688	0.858784	0.00378961
KIRC														Stage	4.62688	0.746189	0	0	2.39346	8.94439	5.23706e-06
KIRC														Size	0.689349	0.746189	0	0	0.368022	1.29123	0.245336
KIRC														Grade	1.89736	0.746189	0	0	1.29467	2.78062	0.00102232
KIRC	ENSG00000179406.6_LQ	4.79614	0.0285236	132	393	0.132453	1.54015	0.519802	0.0286376	0.0298548	1.04306	2.27413	0.0298548	ENSG00000179406.6_LQ	1.67849	0.73752	0	0	1.1315	2.48992	0.0100538
KIRC														Age	0.606437	0.73752	0	0	0.440327	0.835212	0.00219439
KIRC														Stage	5.06758	0.73752	0	0	2.6178	9.80992	1.46868e-06
KIRC														Size	0.655939	0.73752	0	0	0.348963	1.23295	0.19033
KIRC														Grade	1.95996	0.73752	0	0	1.33716	2.87283	0.000562133
KIRC	ENSG00000179406.6_mean	12.7503	0.00035595	325	200	0.342171	1.75692	0.559516	0.000356791	0.000423082	1.28432	2.40341	0.000423082	ENSG00000179406.6_mean	1.70413	0.746876	0	0	1.24294	2.33645	0.00093073
KIRC														Age	0.62035	0.746876	0	0	0.451113	0.853077	0.00330742
KIRC														Stage	5.1787	0.746876	0	0	2.67094	10.041	1.12687e-06
KIRC														Size	0.637179	0.746876	0	0	0.33942	1.19615	0.160741
KIRC														Grade	1.91712	0.746876	0	0	1.30919	2.80735	0.000824674
KIRC	ENSG00000179406.6_median	9.30388	0.00228669	263	262	0.248851	1.63108	0.547172	0.00228927	0.00252147	1.18745	2.24046	0.00252147	ENSG00000179406.6_median	1.61086	0.743975	0	0	1.1711	2.21575	0.00337926
KIRC														Age	0.609058	0.743975	0	0	0.442473	0.838361	0.00235485
KIRC														Stage	4.76362	0.743975	0	0	2.4648	9.20644	3.42715e-06
KIRC														Size	0.702475	0.743975	0	0	0.374749	1.3168	0.270663
KIRC														Grade	1.91984	0.743975	0	0	1.31068	2.81211	0.000810405
KIRC	ENSG00000179406.6_UQ	19.6128	9.48336e-06	394	131	0.452301	2.0356	0.569036	9.50222e-06	1.43549e-05	1.4765	2.80641	1.43549e-05	ENSG00000179406.6_UQ	1.8762	0.748293	0	0	1.35958	2.58914	0.000128538
KIRC														Age	0.640832	0.748293	0	0	0.465823	0.881591	0.00624983
KIRC														Stage	4.8543	0.748293	0	0	2.50947	9.39011	2.69097e-06
KIRC														Size	0.671346	0.748293	0	0	0.358625	1.25676	0.212918
KIRC														Grade	1.95596	0.748293	0	0	1.33597	2.86368	0.000562277
KIRC	ENSG00000179428.2_mean	33.8213	6e-09	429	96	0.0993419	2.57146	0.597965	6e-09	2.07233e-08	1.84829	3.57759	2.07233e-08	ENSG00000179428.2_mean	1.96509	0.758042	0	0	1.39782	2.76258	0.000101467
KIRC														Age	0.646562	0.758042	0	0	0.470002	0.889449	0.00736409
KIRC														Stage	5.19031	0.758042	0	0	2.68113	10.0477	1.02754e-06
KIRC														Size	0.60754	0.758042	0	0	0.322163	1.14571	0.123635
KIRC														Grade	1.75942	0.758042	0	0	1.19002	2.60128	0.004626
KIRC	ENSG00000179428.2_median	7.36905	0.00663561	263	262	0.0296158	1.55196	0.551327	0.00664509	0.00709137	1.12702	2.13712	0.00709137	ENSG00000179428.2_median	1.6019	0.745785	0	0	1.16065	2.2109	0.00415434
KIRC														Age	0.616957	0.745785	0	0	0.448459	0.848765	0.00300253
KIRC														Stage	4.98689	0.745785	0	0	2.58106	9.63522	1.73809e-06
KIRC														Size	0.693718	0.745785	0	0	0.369075	1.30392	0.256058
KIRC														Grade	1.86857	0.745785	0	0	1.2709	2.74733	0.00147827
KIRC	ENSG00000179428.2_UQ	30.9828	2.6e-08	394	131	0.0709851	2.39313	0.600735	2.6167e-08	6.89273e-08	1.74287	3.28602	6.89273e-08	ENSG00000179428.2_UQ	1.9109	0.755109	0	0	1.37552	2.65464	0.000112976
KIRC														Age	0.640375	0.755109	0	0	0.465562	0.88083	0.00614294
KIRC														Stage	5.31373	0.755109	0	0	2.73981	10.3057	7.72579e-07
KIRC														Size	0.593812	0.755109	0	0	0.314375	1.12163	0.108225
KIRC														Grade	1.73297	0.755109	0	0	1.17014	2.5665	0.00606667
KIRC	ENSG00000181097.5_mean	17.9042	2.32307e-05	328	197	0.144314	1.94145	0.583113	2.33293e-05	3.23679e-05	1.41987	2.65461	3.23679e-05	ENSG00000181097.5_mean	1.70066	0.74693	0	0	1.23785	2.3365	0.00105071
KIRC														Age	0.615505	0.74693	0	0	0.447521	0.846544	0.00284111
KIRC														Stage	5.02533	0.74693	0	0	2.59566	9.7293	1.67002e-06
KIRC														Size	0.628213	0.74693	0	0	0.334333	1.18041	0.148582
KIRC														Grade	1.88518	0.74693	0	0	1.28663	2.76219	0.00114174
KIRC	ENSG00000181097.5_median	11.6644	0.000637076	263	262	0.112229	1.73403	0.563398	0.000638957	0.000744277	1.25932	2.38769	0.000744277	ENSG00000181097.5_median	1.58299	0.744466	0	0	1.14454	2.18942	0.00550621
KIRC														Age	0.643023	0.744466	0	0	0.467525	0.884399	0.00661977
KIRC														Stage	5.18375	0.744466	0	0	2.66994	10.0644	1.16765e-06
KIRC														Size	0.631269	0.744466	0	0	0.335707	1.18705	0.153357
KIRC														Grade	1.87841	0.744466	0	0	1.28099	2.75444	0.00124712
KIRC	ENSG00000181097.5_UQ	26.8532	2.19509e-07	394	131	0.187448	2.29433	0.586232	2.20167e-07	4.65503e-07	1.66113	3.16889	4.65503e-07	ENSG00000181097.5_UQ	1.94557	0.748741	0	0	1.40303	2.6979	6.60218e-05
KIRC														Age	0.622668	0.748741	0	0	0.452738	0.85638	0.00357467
KIRC														Stage	4.81929	0.748741	0	0	2.49325	9.31538	2.9117e-06
KIRC														Size	0.667559	0.748741	0	0	0.356395	1.2504	0.206917
KIRC														Grade	1.83838	0.748741	0	0	1.25291	2.69742	0.0018549
KIRC	ENSG00000188185.7_mean	9.35149	0.00222804	339	186	0.0413884	1.6269	0.554609	0.00223539	0.00246233	1.18727	2.22933	0.00246233	ENSG00000188185.7_mean	1.54424	0.745447	0	0	1.12415	2.12131	0.00730975
KIRC														Age	0.607379	0.745447	0	0	0.441125	0.836294	0.00224658
KIRC														Stage	4.74421	0.745447	0	0	2.45378	9.17259	3.68392e-06
KIRC														Size	0.696922	0.745447	0	0	0.372322	1.30452	0.258951
KIRC														Grade	1.91014	0.745447	0	0	1.30433	2.79733	0.000884279
KIRC	ENSG00000188185.7_median	16.9557	3.82613e-05	263	262	0.0310956	1.95239	0.573245	3.84322e-05	5.25058e-05	1.41172	2.70015	5.25058e-05	ENSG00000188185.7_median	1.81426	0.748359	0	0	1.30708	2.51824	0.000369798
KIRC														Age	0.598237	0.748359	0	0	0.43443	0.823811	0.00164827
KIRC														Stage	5.02381	0.748359	0	0	2.59392	9.72995	1.69989e-06
KIRC														Size	0.633006	0.748359	0	0	0.33737	1.18771	0.15439
KIRC														Grade	1.86799	0.748359	0	0	1.27266	2.7418	0.00141588
KIRC	ENSG00000188185.7_UQ	8.31411	0.00393382	394	131	0.0524772	1.6187	0.54545	0.00394919	0.00430541	1.16297	2.25302	0.00430541	ENSG00000188185.7_UQ	1.67468	0.743714	0	0	1.20046	2.33622	0.0024005
KIRC														Age	0.604195	0.743714	0	0	0.438477	0.832545	0.00206724
KIRC														Stage	4.80383	0.743714	0	0	2.48469	9.28758	3.07426e-06
KIRC														Size	0.704398	0.743714	0	0	0.376081	1.31933	0.273767
KIRC														Grade	1.92871	0.743714	0	0	1.31748	2.82353	0.000730591
KIRC	ENSG00000188660.3_LQ	12.184	0.000481999	132	393	0.00297253	2.08773	0.553573	0.000481004	0.000635978	1.36851	3.18494	0.000635978	ENSG00000188660.3_LQ	1.94141	0.745426	0	0	1.266	2.97715	0.00235644
KIRC														Age	0.597872	0.745426	0	0	0.434036	0.82355	0.00164352
KIRC														Stage	4.99057	0.745426	0	0	2.58104	9.64951	1.76606e-06
KIRC														Size	0.653305	0.745426	0	0	0.347496	1.22824	0.186267
KIRC														Grade	1.85861	0.745426	0	0	1.26574	2.72918	0.00156568
KIRC	ENSG00000188660.3_mean	43.9529	3.36375e-11	420	105	0.0243963	2.90676	0.59718	3.35291e-11	2.39826e-10	2.0893	4.04407	2.39826e-10	ENSG00000188660.3_mean	2.5085	0.755763	0	0	1.79709	3.50154	6.49206e-08
KIRC														Age	0.626536	0.755763	0	0	0.455337	0.862101	0.00408968
KIRC														Stage	4.20956	0.755763	0	0	2.1705	8.16419	2.10941e-05
KIRC														Size	0.739158	0.755763	0	0	0.393805	1.38737	0.346802
KIRC														Grade	2.00419	0.755763	0	0	1.36991	2.93215	0.000341989
KIRC	ENSG00000188660.3_median	19.8814	8.23976e-06	263	262	0.00843161	2.05512	0.592709	8.28e-06	1.25998e-05	1.48741	2.83953	1.25998e-05	ENSG00000188660.3_median	1.92914	0.75561	0	0	1.39298	2.67167	7.65574e-05
KIRC														Age	0.631643	0.75561	0	0	0.458936	0.869344	0.00481549
KIRC														Stage	4.50017	0.75561	0	0	2.32769	8.7003	7.75523e-06
KIRC														Size	0.751919	0.75561	0	0	0.399655	1.41467	0.376588
KIRC														Grade	1.8688	0.75561	0	0	1.27432	2.7406	0.00137013
KIRC	ENSG00000188660.3_UQ	39.4977	3.28444e-10	394	131	0.0197495	2.69052	0.602272	3.28815e-10	1.51724e-09	1.95171	3.70902	1.51724e-09	ENSG00000188660.3_UQ	2.55851	0.759808	0	0	1.8441	3.54969	1.87401e-08
KIRC														Age	0.588065	0.759808	0	0	0.426739	0.810377	0.00117414
KIRC														Stage	4.08258	0.759808	0	0	2.1067	7.91162	3.08162e-05
KIRC														Size	0.773182	0.759808	0	0	0.410962	1.45466	0.425021
KIRC														Grade	2.03625	0.759808	0	0	1.39157	2.97958	0.000250974
KIRC	ENSG00000189149.7_median	4.01418	0.045119	263	262	0.00821101	1.3751	0.537806	0.0452084	0.0461039	1.00552	1.88052	0.0461039	ENSG00000189149.7_median	1.42803	0.744499	0	0	1.03861	1.96347	0.0282965
KIRC														Age	0.618738	0.744499	0	0	0.449718	0.851282	0.00318756
KIRC														Stage	5.27736	0.744499	0	0	2.70903	10.2806	1.01282e-06
KIRC														Size	0.629727	0.744499	0	0	0.333493	1.1891	0.153883
KIRC														Grade	1.91976	0.744499	0	0	1.31017	2.81298	0.000820076
KIRC	ENSG00000189149.7_UQ	5.34918	0.0207321	394	131	0.0129587	1.48248	0.544207	0.0207769	0.0215963	1.05953	2.07425	0.0215963	ENSG00000189149.7_UQ	1.57163	0.747454	0	0	1.11753	2.21025	0.00935789
KIRC														Age	0.606694	0.747454	0	0	0.440495	0.835599	0.00221632
KIRC														Stage	5.19633	0.747454	0	0	2.67136	10.1079	1.20777e-06
KIRC														Size	0.637059	0.747454	0	0	0.338317	1.1996	0.162602
KIRC														Grade	1.95948	0.747454	0	0	1.33819	2.86923	0.00054594
KIRC	ENSG00000189223.9_UQ	10.3712	0.00127996	394	131	0.290835	1.69391	0.552112	0.00128618	0.00146105	1.22439	2.34349	0.00146105	ENSG00000189223.9_UQ	1.7694	0.745556	0	0	1.27663	2.45239	0.000611702
KIRC														Age	0.645722	0.745556	0	0	0.469162	0.888725	0.00727878
KIRC														Stage	4.729	0.745556	0	0	2.4411	9.16119	4.12149e-06
KIRC														Size	0.715935	0.745556	0	0	0.382251	1.3409	0.296608
KIRC														Grade	1.9874	0.745556	0	0	1.35716	2.91032	0.000416786
KIRC	ENSG00000196668.3_mean	8.34559	0.00386625	361	164	0.881092	1.5999	0.54678	0.00387009	0.00419764	1.15976	2.20707	0.00419764	ENSG00000196668.3_mean	1.87115	0.750322	0	0	1.34811	2.59713	0.000179906
KIRC														Age	0.625017	0.750322	0	0	0.454303	0.85988	0.00388373
KIRC														Stage	5.6699	0.750322	0	0	2.90186	11.0783	3.82847e-07
KIRC														Size	0.60195	0.750322	0	0	0.319232	1.13505	0.116761
KIRC														Grade	2.04944	0.750322	0	0	1.40219	2.99546	0.000210875
KIRC	ENSG00000196668.3_UQ	6.44311	0.0111383	394	131	1.16367	1.54083	0.537675	0.0111667	0.0117941	1.10059	2.15718	0.0117941	ENSG00000196668.3_UQ	1.82498	0.749068	0	0	1.29483	2.57218	0.00059123
KIRC														Age	0.648055	0.749068	0	0	0.470953	0.891756	0.00773634
KIRC														Stage	5.54676	0.749068	0	0	2.84151	10.8275	5.16441e-07
KIRC														Size	0.614394	0.749068	0	0	0.326052	1.15773	0.131838
KIRC														Grade	2.0665	0.749068	0	0	1.41172	3.02498	0.00018882
KIRC	ENSG00000203327.2_LQ	5.21515	0.0223909	132	393	1.4e-07	1.5523	0.536104	0.0225033	0.02358	1.06081	2.27149	0.02358	ENSG00000203327.2_LQ	1.6377	0.744553	0	0	1.11605	2.40316	0.011698
KIRC														Age	0.627405	0.744553	0	0	0.456105	0.863042	0.00416609
KIRC														Stage	4.84676	0.744553	0	0	2.4965	9.40962	3.11875e-06
KIRC														Size	0.706557	0.744553	0	0	0.377294	1.32316	0.277857
KIRC														Grade	1.85871	0.744553	0	0	1.26351	2.7343	0.0016462
KIRC	ENSG00000203327.2_median	7.65066	0.00567516	263	262	0.0200594	1.55641	0.548143	0.00569175	0.00607753	1.13468	2.13488	0.00607753	ENSG00000203327.2_median	1.76532	0.748719	0	0	1.28551	2.42422	0.000444871
KIRC														Age	0.618968	0.748719	0	0	0.44976	0.851834	0.00323786
KIRC														Stage	5.11507	0.748719	0	0	2.63109	9.94412	1.4936e-06
KIRC														Size	0.670524	0.748719	0	0	0.35792	1.25615	0.212056
KIRC														Grade	1.94221	0.748719	0	0	1.32075	2.85608	0.000740976
KIRC	ENSG00000203327.2_UQ	6.61832	0.0100935	394	131	0.0448795	1.55985	0.537708	0.0101199	0.0107348	1.10853	2.19493	0.0107348	ENSG00000203327.2_UQ	1.77438	0.74403	0	0	1.25671	2.50528	0.00112097
KIRC														Age	0.619578	0.74403	0	0	0.450161	0.852754	0.00331092
KIRC														Stage	4.65544	0.74403	0	0	2.39958	9.03205	5.40244e-06
KIRC														Size	0.69787	0.74403	0	0	0.372296	1.30816	0.261833
KIRC														Grade	2.08575	0.74403	0	0	1.41812	3.06769	0.000187953
KIRC	ENSG00000203721.1_median	14.6908	0.000126661	263	262	0.00107505	1.84871	0.56402	0.00012582	0.000159344	1.34385	2.54325	0.000159344	ENSG00000203721.1_median	1.53772	0.74271	0	0	1.10962	2.13099	0.00974452
KIRC														Age	0.630024	0.74271	0	0	0.458123	0.866429	0.00448428
KIRC														Stage	4.28582	0.74271	0	0	2.20479	8.33108	1.77615e-05
KIRC														Size	0.764064	0.74271	0	0	0.406587	1.43584	0.403118
KIRC														Grade	1.82998	0.74271	0	0	1.24229	2.6957	0.00223013
KIRC	ENSG00000203999.4_mean	14.8127	0.000118731	337	188	0.0214517	1.8392	0.571119	0.000118775	0.000149559	1.34228	2.52008	0.000149559	ENSG00000203999.4_mean	1.65046	0.744401	0	0	1.19853	2.2728	0.00214549
KIRC														Age	0.629333	0.744401	0	0	0.457585	0.865544	0.00439952
KIRC														Stage	4.64939	0.744401	0	0	2.40312	8.99533	5.02433e-06
KIRC														Size	0.711697	0.744401	0	0	0.379897	1.33329	0.288296
KIRC														Grade	1.87879	0.744401	0	0	1.28278	2.75171	0.00119926
KIRC	ENSG00000203999.4_median	14.4429	0.000144471	263	262	0.0166817	1.8457	0.575557	0.000144269	0.000180744	1.3392	2.54376	0.000180744	ENSG00000203999.4_median	1.71747	0.74777	0	0	1.23865	2.38136	0.00118084
KIRC														Age	0.641486	0.74777	0	0	0.466375	0.882347	0.00634295
KIRC														Stage	4.41191	0.74777	0	0	2.2759	8.55264	1.10778e-05
KIRC														Size	0.780568	0.74777	0	0	0.415655	1.46585	0.440997
KIRC														Grade	1.8019	0.74777	0	0	1.22628	2.64772	0.00271034
KIRC	ENSG00000203999.4_UQ	13.5882	0.000227613	394	131	0.026278	1.83333	0.564391	0.000228308	0.000282835	1.32169	2.54304	0.000282835	ENSG00000203999.4_UQ	1.57537	0.741282	0	0	1.12999	2.19629	0.00734373
KIRC														Age	0.631006	0.741282	0	0	0.45879	0.867867	0.00463392
KIRC														Stage	4.48449	0.741282	0	0	2.3152	8.68635	8.63842e-06
KIRC														Size	0.728506	0.741282	0	0	0.388658	1.36552	0.323091
KIRC														Grade	1.88854	0.741282	0	0	1.28714	2.77095	0.00115235
KIRC	ENSG00000204362.5_LQ	5.65425	0.0174131	132	393	0.0511475	1.64542	0.532626	0.0174163	0.0185912	1.08686	2.49105	0.0185912	ENSG00000204362.5_LQ	1.62767	0.740202	0	0	1.06449	2.48879	0.0245492
KIRC														Age	0.626233	0.740202	0	0	0.455276	0.861384	0.00401127
KIRC														Stage	5.44408	0.740202	0	0	2.78986	10.6235	6.76838e-07
KIRC														Size	0.596049	0.740202	0	0	0.313765	1.13229	0.114
KIRC														Grade	1.95263	0.740202	0	0	1.33261	2.86113	0.000596849
KIRC	ENSG00000204362.5_mean	15.7673	7.16286e-05	412	113	0.747002	1.98595	0.553868	7.17057e-05	9.80574e-05	1.40619	2.80474	9.80574e-05	ENSG00000204362.5_mean	1.86041	0.749318	0	0	1.31091	2.64024	0.000509584
KIRC														Age	0.636685	0.749318	0	0	0.462788	0.875925	0.00553905
KIRC														Stage	5.36828	0.749318	0	0	2.76066	10.439	7.31941e-07
KIRC														Size	0.608311	0.749318	0	0	0.322464	1.14755	0.124791
KIRC														Grade	1.8958	0.749318	0	0	1.29407	2.77734	0.00102655
KIRC	ENSG00000204362.5_median	6.44968	0.0110972	263	262	0.207125	1.50191	0.541709	0.0111023	0.0116609	1.09491	2.0602	0.0116609	ENSG00000204362.5_median	1.5327	0.746058	0	0	1.11421	2.10836	0.00867301
KIRC														Age	0.628692	0.746058	0	0	0.456901	0.865075	0.00437195
KIRC														Stage	5.29954	0.746058	0	0	2.72234	10.3165	9.26371e-07
KIRC														Size	0.628847	0.746058	0	0	0.333924	1.18425	0.150908
KIRC														Grade	1.94015	0.746058	0	0	1.32569	2.83943	0.000647481
KIRC	ENSG00000204362.5_UQ	12.8415	0.000339025	394	131	0.624785	1.83531	0.5463	0.000339074	0.000415104	1.31009	2.5711	0.000415104	ENSG00000204362.5_UQ	1.80582	0.746352	0	0	1.28182	2.54403	0.000725478
KIRC														Age	0.617766	0.746352	0	0	0.448946	0.850069	0.00310294
KIRC														Stage	5.44963	0.746352	0	0	2.79768	10.6154	6.22395e-07
KIRC														Size	0.603848	0.746352	0	0	0.319773	1.14029	0.119894
KIRC														Grade	1.88516	0.746352	0	0	1.28578	2.76394	0.00116421
KIRC	ENSG00000204584.1_LQ	5.26613	0.0217443	132	393	0.0627171	1.58774	0.521493	0.0217866	0.0229609	1.06594	2.36496	0.0229609	ENSG00000204584.1_LQ	1.62088	0.739941	0	0	1.08326	2.42532	0.0188283
KIRC														Age	0.61285	0.739941	0	0	0.445208	0.843619	0.00267419
KIRC														Stage	4.94624	0.739941	0	0	2.55737	9.56658	2.0354e-06
KIRC														Size	0.656523	0.739941	0	0	0.349374	1.2337	0.191066
KIRC														Grade	2.00344	0.739941	0	0	1.36702	2.93614	0.00036654
KIRC	ENSG00000204584.1_mean	12.716	0.000362546	322	203	0.153369	1.75473	0.559571	0.000362789	0.000430287	1.2831	2.39971	0.000430287	ENSG00000204584.1_mean	1.61827	0.739886	0	0	1.18044	2.21848	0.00278413
KIRC														Age	0.618979	0.739886	0	0	0.449925	0.851554	0.00320558
KIRC														Stage	4.52788	0.739886	0	0	2.3369	8.77303	7.63277e-06
KIRC														Size	0.706291	0.739886	0	0	0.377305	1.32213	0.277028
KIRC														Grade	1.98445	0.739886	0	0	1.35488	2.90657	0.000431972
KIRC	ENSG00000204584.1_median	13.3684	0.000255905	263	262	0.115127	1.81192	0.558851	0.000256845	0.000313905	1.31141	2.50345	0.000313905	ENSG00000204584.1_median	1.72078	0.744291	0	0	1.24438	2.37955	0.00103071
KIRC														Age	0.621307	0.744291	0	0	0.451537	0.854908	0.00347107
KIRC														Stage	4.59836	0.744291	0	0	2.37634	8.8981	5.90287e-06
KIRC														Size	0.699826	0.744291	0	0	0.373333	1.31185	0.265577
KIRC														Grade	1.98823	0.744291	0	0	1.3564	2.91438	0.000427768
KIRC	ENSG00000204584.1_UQ	13.4215	0.00024875	394	131	0.20744	1.81865	0.55799	0.000249278	0.000306262	1.31438	2.51638	0.000306262	ENSG00000204584.1_UQ	1.65013	0.73921	0	0	1.18795	2.29214	0.00281577
KIRC														Age	0.621558	0.73921	0	0	0.451804	0.855093	0.00347966
KIRC														Stage	4.70854	0.73921	0	0	2.42854	9.12907	4.50529e-06
KIRC														Size	0.669687	0.73921	0	0	0.357418	1.25478	0.210745
KIRC														Grade	1.97134	0.73921	0	0	1.34258	2.89456	0.00053393
KIRC	ENSG00000204758.3_UQ	4.85954	0.0274937	394	131	0.195011	1.4655	0.530783	0.0275476	0.0284884	1.04104	2.06301	0.0284884	ENSG00000204758.3_UQ	1.50902	0.742536	0	0	1.06712	2.13391	0.0199426
KIRC														Age	0.634121	0.742536	0	0	0.461008	0.87224	0.00510611
KIRC														Stage	5.08591	0.742536	0	0	2.61812	9.87978	1.58016e-06
KIRC														Size	0.646762	0.742536	0	0	0.343591	1.21744	0.176916
KIRC														Grade	1.97001	0.742536	0	0	1.34428	2.88702	0.000506678
KIRC	ENSG00000212766.5_UQ	5.54965	0.0184844	394	131	0.016643	1.49555	0.538809	0.0185453	0.0193437	1.06737	2.09549	0.0193437	ENSG00000212766.5_UQ	1.45001	0.745371	0	0	1.02949	2.04231	0.0334819
KIRC														Age	0.646685	0.745371	0	0	0.469914	0.889954	0.00746001
KIRC														Stage	4.72932	0.745371	0	0	2.44404	9.15142	3.96365e-06
KIRC														Size	0.731974	0.745371	0	0	0.390097	1.37347	0.33121
KIRC														Grade	1.87277	0.745371	0	0	1.27642	2.74774	0.00133789
KIRC	ENSG00000213742.2_mean	5.37942	0.0203756	306	219	0.02209	1.44344	0.545831	0.0204192	0.0211256	1.05658	1.97193	0.0211256	ENSG00000213742.2_mean	1.53863	0.74741	0	0	1.12176	2.11042	0.00752573
KIRC														Age	0.641612	0.74741	0	0	0.466521	0.882416	0.00634675
KIRC														Stage	4.6925	0.74741	0	0	2.42423	9.08314	4.47909e-06
KIRC														Size	0.748325	0.74741	0	0	0.398727	1.40445	0.366751
KIRC														Grade	1.88195	0.74741	0	0	1.28492	2.75638	0.00116405
KIRC	ENSG00000213742.2_UQ	4.06358	0.0438175	394	131	0.0281725	1.41194	0.531732	0.0438486	0.0448951	1.00789	1.97797	0.0448951	ENSG00000213742.2_UQ	1.64641	0.744466	0	0	1.1692	2.31839	0.00430244
KIRC														Age	0.637532	0.744466	0	0	0.463539	0.876833	0.0056356
KIRC														Stage	5.28493	0.744466	0	0	2.71878	10.2731	9.14182e-07
KIRC														Size	0.671155	0.744466	0	0	0.357818	1.25887	0.214025
KIRC														Grade	1.92254	0.744466	0	0	1.31247	2.81618	0.000790667
KIRC	ENSG00000214783.5_mean	10.6137	0.0011225	315	210	0.0326105	1.67151	0.559734	0.00112663	0.00127176	1.22293	2.28464	0.00127176	ENSG00000214783.5_mean	1.65793	0.745328	0	0	1.2096	2.27242	0.00167275
KIRC														Age	0.627753	0.745328	0	0	0.456545	0.863168	0.00416257
KIRC														Stage	5.15351	0.745328	0	0	2.65642	9.99789	1.23812e-06
KIRC														Size	0.628216	0.745328	0	0	0.334056	1.1814	0.149124
KIRC														Grade	1.967	0.745328	0	0	1.34131	2.88455	0.000533727
KIRC	ENSG00000214783.5_median	7.42849	0.00641992	263	262	0.0254929	1.54743	0.553857	0.00643537	0.00685393	1.12763	2.12353	0.00685393	ENSG00000214783.5_median	1.64525	0.746734	0	0	1.19368	2.26765	0.00235461
KIRC														Age	0.628834	0.746734	0	0	0.457274	0.864759	0.00431865
KIRC														Stage	5.24147	0.746734	0	0	2.69702	10.1864	1.02626e-06
KIRC														Size	0.616404	0.746734	0	0	0.327252	1.16105	0.134198
KIRC														Grade	1.99914	0.746734	0	0	1.36183	2.9347	0.000405097
KIRC	ENSG00000214783.5_UQ	8.36739	0.00382014	394	131	0.0443351	1.61189	0.54497	0.00384128	0.00418034	1.16267	2.23466	0.00418034	ENSG00000214783.5_UQ	1.58018	0.74162	0	0	1.13883	2.19258	0.00618417
KIRC														Age	0.640617	0.74162	0	0	0.465666	0.881297	0.00621114
KIRC														Stage	4.84894	0.74162	0	0	2.5053	9.38498	2.78786e-06
KIRC														Size	0.672409	0.74162	0	0	0.358869	1.25989	0.215401
KIRC														Grade	2.01236	0.74162	0	0	1.37244	2.95064	0.000341928
KIRC	ENSG00000215068.3_mean	4.5451	0.0330132	310	215	0.650545	1.40194	0.534992	0.033068	0.0338973	1.02603	1.91559	0.0338973	ENSG00000215068.3_mean	1.40366	0.74367	0	0	1.02456	1.92302	0.0347725
KIRC														Age	0.609245	0.74367	0	0	0.44212	0.839544	0.0024532
KIRC														Stage	4.83203	0.74367	0	0	2.49851	9.34499	2.85471e-06
KIRC														Size	0.687491	0.74367	0	0	0.366794	1.28858	0.242411
KIRC														Grade	1.94021	0.74367	0	0	1.3236	2.84407	0.000681915
KIRC	ENSG00000215068.3_UQ	8.71408	0.00315762	394	131	0.822123	1.64426	0.544261	0.00317049	0.0034914	1.17773	2.29559	0.0034914	ENSG00000215068.3_UQ	1.78937	0.747039	0	0	1.27923	2.50295	0.000678431
KIRC														Age	0.634355	0.747039	0	0	0.461254	0.872419	0.00511922
KIRC														Stage	5.1384	0.747039	0	0	2.65185	9.9565	1.23686e-06
KIRC														Size	0.662565	0.747039	0	0	0.353446	1.24204	0.199175
KIRC														Grade	2.00092	0.747039	0	0	1.36682	2.92921	0.000361168
KIRC	ENSG00000215908.5_UQ	8.83287	0.00295853	394	131	0.635528	1.66581	0.541011	0.00296426	0.00328244	1.18543	2.34085	0.00328244	ENSG00000215908.5_UQ	1.72443	0.742351	0	0	1.22519	2.42711	0.00178084
KIRC														Age	0.62663	0.742351	0	0	0.455605	0.861855	0.00405101
KIRC														Stage	4.69947	0.742351	0	0	2.43004	9.08834	4.25427e-06
KIRC														Size	0.704304	0.742351	0	0	0.376415	1.31781	0.272805
KIRC														Grade	2.03323	0.742351	0	0	1.38734	2.97983	0.000274028
KIRC	ENSG00000222041.6_mean	16.1822	5.75307e-05	325	200	0.11327	1.88314	0.592753	5.74334e-05	7.55294e-05	1.37648	2.57631	7.55294e-05	ENSG00000222041.6_mean	1.45664	0.746342	0	0	1.05727	2.00687	0.0214143
KIRC														Age	0.652531	0.746342	0	0	0.473711	0.898852	0.00898627
KIRC														Stage	4.738	0.746342	0	0	2.45341	9.14998	3.60928e-06
KIRC														Size	0.660723	0.746342	0	0	0.351407	1.24231	0.198288
KIRC														Grade	1.91106	0.746342	0	0	1.30157	2.80595	0.000949878
KIRC	ENSG00000222041.6_median	11.2175	0.000810274	263	262	0.0948195	1.7285	0.574946	0.000810276	0.000936025	1.24997	2.39024	0.000936025	ENSG00000222041.6_median	1.50166	0.748086	0	0	1.08102	2.08598	0.0153291
KIRC														Age	0.638069	0.748086	0	0	0.463719	0.877971	0.00579528
KIRC														Stage	4.96704	0.748086	0	0	2.56926	9.60259	1.88352e-06
KIRC														Size	0.62943	0.748086	0	0	0.333593	1.18762	0.152964
KIRC														Grade	1.99655	0.748086	0	0	1.36236	2.92597	0.000391646
KIRC	ENSG00000222041.6_UQ	17.6621	2.63838e-05	394	131	0.138893	1.96492	0.574259	2.62056e-05	3.68992e-05	1.42561	2.70826	3.68992e-05	ENSG00000222041.6_UQ	1.51563	0.741827	0	0	1.09309	2.10151	0.0126399
KIRC														Age	0.652574	0.741827	0	0	0.473773	0.898854	0.0089833
KIRC														Stage	4.57977	0.741827	0	0	2.36949	8.85184	6.01749e-06
KIRC														Size	0.688517	0.741827	0	0	0.366736	1.29263	0.245528
KIRC														Grade	1.91736	0.741827	0	0	1.30593	2.81507	0.00089318
KIRC	ENSG00000223486.1_mean	16.0111	6.29719e-05	353	172	0.00697471	1.87455	0.582666	6.3141e-05	8.27295e-05	1.37094	2.56317	8.27295e-05	ENSG00000223486.1_mean	1.68552	0.7509	0	0	1.22999	2.30977	0.00116359
KIRC														Age	0.620889	0.7509	0	0	0.451319	0.85417	0.00340611
KIRC														Stage	4.81391	0.7509	0	0	2.49032	9.30553	2.96547e-06
KIRC														Size	0.685465	0.7509	0	0	0.366113	1.28338	0.237902
KIRC														Grade	1.90394	0.7509	0	0	1.30167	2.78486	0.000903942
KIRC	ENSG00000223486.1_median	6.34178	0.0117926	263	262	0.00463514	1.49673	0.548481	0.0118169	0.0123854	1.09116	2.05304	0.0123854	ENSG00000223486.1_median	1.43382	0.744531	0	0	1.04118	1.97453	0.0273059
KIRC														Age	0.635646	0.744531	0	0	0.462122	0.874327	0.00534276
KIRC														Stage	5.09055	0.744531	0	0	2.62402	9.87557	1.48515e-06
KIRC														Size	0.649058	0.744531	0	0	0.345333	1.21991	0.17942
KIRC														Grade	1.95206	0.744531	0	0	1.3345	2.85539	0.000566823
KIRC	ENSG00000223486.1_UQ	19.7977	8.60867e-06	394	131	0.00983904	2.04302	0.587061	8.61519e-06	1.31944e-05	1.48147	2.81741	1.31944e-05	ENSG00000223486.1_UQ	1.7537	0.754738	0	0	1.26852	2.42445	0.000675517
KIRC														Age	0.61724	0.754738	0	0	0.44859	0.849294	0.00304521
KIRC														Stage	4.73565	0.754738	0	0	2.44873	9.1584	3.8137e-06
KIRC														Size	0.701308	0.754738	0	0	0.374569	1.31307	0.267516
KIRC														Grade	1.84342	0.754738	0	0	1.2604	2.69613	0.00161593
KIRC	ENSG00000223734.2_UQ	7.05195	0.00791791	394	131	0.0102629	1.57287	0.553137	0.00791042	0.00845284	1.1228	2.20336	0.00845284	ENSG00000223734.2_UQ	1.79385	0.748871	0	0	1.27394	2.52595	0.000818531
KIRC														Age	0.657761	0.748871	0	0	0.477818	0.905468	0.0102014
KIRC														Stage	4.96489	0.748871	0	0	2.56248	9.61964	2.05085e-06
KIRC														Size	0.707965	0.748871	0	0	0.378468	1.32433	0.279767
KIRC														Grade	1.98634	0.748871	0	0	1.35714	2.90725	0.0004136
KIRC	ENSG00000223745.3_LQ	4.48703	0.0341529	132	393	0.0334358	1.50526	0.527555	0.0341785	0.0354056	1.02833	2.20338	0.0354056	ENSG00000223745.3_LQ	1.74325	0.745415	0	0	1.18478	2.56499	0.00479565
KIRC														Age	0.611179	0.745415	0	0	0.44401	0.841286	0.00252773
KIRC														Stage	5.47645	0.745415	0	0	2.81513	10.6537	5.4882e-07
KIRC														Size	0.626582	0.745415	0	0	0.333121	1.17857	0.146986
KIRC														Grade	1.94757	0.745415	0	0	1.33222	2.84716	0.000580719
KIRC	ENSG00000223745.3_mean	13.5496	0.000232335	321	204	0.099948	1.7877	0.570628	0.000232792	0.000281782	1.30655	2.44602	0.000281782	ENSG00000223745.3_mean	1.7408	0.749885	0	0	1.2718	2.38273	0.000537776
KIRC														Age	0.618181	0.749885	0	0	0.449457	0.850243	0.00310092
KIRC														Stage	4.7058	0.749885	0	0	2.4312	9.10852	4.29657e-06
KIRC														Size	0.690775	0.749885	0	0	0.36917	1.29255	0.247177
KIRC														Grade	1.97337	0.749885	0	0	1.34653	2.89202	0.000490915
KIRC	ENSG00000223745.3_median	14.395	0.000148194	263	262	0.0698541	1.84576	0.571718	0.000148454	0.000185699	1.33844	2.54536	0.000185699	ENSG00000223745.3_median	1.83698	0.751031	0	0	1.33063	2.53601	0.000218919
KIRC														Age	0.61985	0.751031	0	0	0.450655	0.852568	0.00327529
KIRC														Stage	4.99848	0.751031	0	0	2.57932	9.68659	1.87041e-06
KIRC														Size	0.658704	0.751031	0	0	0.351567	1.23416	0.192505
KIRC														Grade	1.91016	0.751031	0	0	1.30091	2.80474	0.000959124
KIRC	ENSG00000223745.3_UQ	14.6804	0.000127361	394	131	0.138089	1.86551	0.570421	0.000127622	0.000162828	1.34908	2.57963	0.000162828	ENSG00000223745.3_UQ	1.66718	0.750289	0	0	1.20386	2.30881	0.00209236
KIRC														Age	0.626344	0.750289	0	0	0.455566	0.861141	0.00397247
KIRC														Stage	4.37558	0.750289	0	0	2.25711	8.48239	1.24038e-05
KIRC														Size	0.73573	0.750289	0	0	0.392911	1.37766	0.337611
KIRC														Grade	1.95941	0.750289	0	0	1.33811	2.86919	0.000546754
KIRC	ENSG00000223768.1_UQ	4.09824	0.0429279	394	131	0.79754	1.4283	0.531884	0.0429474	0.0440383	1.00956	2.02072	0.0440383	ENSG00000223768.1_UQ	1.5787	0.74162	0	0	1.11221	2.24085	0.0106161
KIRC														Age	0.637088	0.74162	0	0	0.463174	0.876303	0.00557568
KIRC														Stage	4.61971	0.74162	0	0	2.38757	8.93868	5.51583e-06
KIRC														Size	0.728465	0.74162	0	0	0.388921	1.36444	0.322439
KIRC														Grade	1.99821	0.74162	0	0	1.36473	2.92574	0.000373195
KIRC	ENSG00000225062.1_mean	4.98631	0.0255487	334	191	0.0757283	1.42626	0.539452	0.0255634	0.0263418	1.04263	1.95103	0.0263418	ENSG00000225062.1_mean	1.42149	0.741729	0	0	1.03404	1.95413	0.0303043
KIRC														Age	0.657138	0.741729	0	0	0.476916	0.905463	0.0102533
KIRC														Stage	4.99528	0.741729	0	0	2.57792	9.67945	1.88165e-06
KIRC														Size	0.69078	0.741729	0	0	0.368975	1.29325	0.247592
KIRC														Grade	1.89428	0.741729	0	0	1.29283	2.77555	0.00104656
KIRC	ENSG00000225062.1_UQ	6.14328	0.0131912	394	131	0.0987683	1.51653	0.541971	0.0132335	0.0139037	1.08829	2.11328	0.0139037	ENSG00000225062.1_UQ	1.45288	0.742307	0	0	1.03652	2.03648	0.0301444
KIRC														Age	0.651753	0.742307	0	0	0.473301	0.897487	0.00872757
KIRC														Stage	5.12144	0.742307	0	0	2.63505	9.95396	1.45275e-06
KIRC														Size	0.664728	0.742307	0	0	0.354222	1.24742	0.20352
KIRC														Grade	1.87785	0.742307	0	0	1.27946	2.7561	0.00128724
KIRC	ENSG00000225177.1_LQ	5.13497	0.0234484	132	393	0.124993	1.56244	0.532103	0.0234925	0.0246362	1.05867	2.30594	0.0246362	ENSG00000225177.1_LQ	1.81569	0.741238	0	0	1.21977	2.70275	0.00329543
KIRC														Age	0.626028	0.741238	0	0	0.455249	0.860871	0.00395521
KIRC														Stage	5.58058	0.741238	0	0	2.86186	10.882	4.51416e-07
KIRC														Size	0.597582	0.741238	0	0	0.316369	1.12876	0.11258
KIRC														Grade	1.97199	0.741238	0	0	1.34251	2.8966	0.000537377
KIRC	ENSG00000225177.1_mean	8.14511	0.00431774	341	184	0.243053	1.5818	0.543585	0.004335	0.00467786	1.15119	2.17348	0.00467786	ENSG00000225177.1_mean	1.51691	0.744193	0	0	1.1017	2.0886	0.010664
KIRC														Age	0.635072	0.744193	0	0	0.461747	0.873457	0.00523891
KIRC														Stage	4.99335	0.744193	0	0	2.57824	9.67077	1.85808e-06
KIRC														Size	0.652218	0.744193	0	0	0.347401	1.22449	0.183583
KIRC														Grade	1.94357	0.744193	0	0	1.32505	2.85081	0.000673904
KIRC	ENSG00000225177.1_median	9.01617	0.00267601	263	262	0.191126	1.61495	0.554925	0.00268703	0.00294413	1.17748	2.21496	0.00294413	ENSG00000225177.1_median	1.65986	0.742678	0	0	1.20477	2.28684	0.00193905
KIRC														Age	0.627383	0.742678	0	0	0.456304	0.862605	0.00410783
KIRC														Stage	5.14752	0.742678	0	0	2.65171	9.99241	1.28846e-06
KIRC														Size	0.617286	0.742678	0	0	0.327921	1.16199	0.134975
KIRC														Grade	2.01808	0.742678	0	0	1.37419	2.96367	0.000342045
KIRC	ENSG00000225177.1_UQ	11.476	0.000705004	394	131	0.290317	1.76923	0.549114	0.000707002	0.000831346	1.26612	2.47227	0.000831346	ENSG00000225177.1_UQ	1.86962	0.74536	0	0	1.33503	2.61826	0.00027092
KIRC														Age	0.626052	0.74536	0	0	0.455232	0.86097	0.00396685
KIRC														Stage	4.90306	0.74536	0	0	2.53498	9.48332	2.31661e-06
KIRC														Size	0.692636	0.74536	0	0	0.370035	1.29648	0.250896
KIRC														Grade	1.91933	0.74536	0	0	1.30657	2.81948	0.000891281
KIRC	ENSG00000225269.2_median	7.85667	0.00506337	263	262	0.00198643	1.56567	0.553901	0.00505369	0.00542314	1.14148	2.1475	0.00542314	ENSG00000225269.2_median	1.48722	0.743975	0	0	1.07642	2.05479	0.0161097
KIRC														Age	0.628814	0.743975	0	0	0.457128	0.864981	0.00435122
KIRC														Stage	5.12573	0.743975	0	0	2.64022	9.9511	1.37731e-06
KIRC														Size	0.615655	0.743975	0	0	0.325619	1.16403	0.135545
KIRC														Grade	1.99144	0.743975	0	0	1.357	2.92248	0.000431822
KIRC	ENSG00000225269.2_UQ	7.42519	0.00643169	394	131	0.00553441	1.59011	0.540368	0.00642084	0.00690332	1.13576	2.22622	0.00690332	ENSG00000225269.2_UQ	1.45978	0.743365	0	0	1.03882	2.05131	0.0293023
KIRC														Age	0.616555	0.743365	0	0	0.4479	0.848717	0.00301743
KIRC														Stage	4.865	0.743365	0	0	2.51506	9.41057	2.60385e-06
KIRC														Size	0.663524	0.743365	0	0	0.353308	1.24612	0.202073
KIRC														Grade	1.93886	0.743365	0	0	1.3227	2.84204	0.000690465
KIRC	ENSG00000225313.2_mean	11.6216	0.00065191	319	206	0.0670972	1.71431	0.54991	0.000652776	0.000753092	1.25292	2.34561	0.000753092	ENSG00000225313.2_mean	1.67053	0.740301	0	0	1.21575	2.29543	0.00155136
KIRC														Age	0.616614	0.740301	0	0	0.448385	0.847959	0.00293398
KIRC														Stage	5.1557	0.740301	0	0	2.65777	10.0013	1.22657e-06
KIRC														Size	0.623729	0.740301	0	0	0.331429	1.17382	0.143415
KIRC														Grade	1.95986	0.740301	0	0	1.33538	2.87638	0.000587229
KIRC	ENSG00000225313.2_median	8.01411	0.00464144	263	262	0.048552	1.57684	0.545962	0.00465398	0.00500302	1.1473	2.1672	0.00500302	ENSG00000225313.2_median	1.62725	0.745338	0	0	1.17822	2.24742	0.00312192
KIRC														Age	0.63327	0.745338	0	0	0.460595	0.870681	0.00491652
KIRC														Stage	5.46584	0.745338	0	0	2.80339	10.6569	6.16683e-07
KIRC														Size	0.603538	0.745338	0	0	0.319459	1.14023	0.11979
KIRC														Grade	1.94947	0.745338	0	0	1.32822	2.86131	0.000650173
KIRC	ENSG00000225313.2_UQ	13.8918	0.000193647	394	131	0.0990609	1.84265	0.54907	0.000194093	0.000241946	1.32956	2.55375	0.000241946	ENSG00000225313.2_UQ	1.72382	0.74174	0	0	1.23756	2.40115	0.00127958
KIRC														Age	0.654128	0.74174	0	0	0.475213	0.900403	0.00922854
KIRC														Stage	4.79018	0.74174	0	0	2.47562	9.26872	3.2937e-06
KIRC														Size	0.666686	0.74174	0	0	0.355671	1.24967	0.205972
KIRC														Grade	2.03019	0.74174	0	0	1.38383	2.97845	0.000293285
KIRC	ENSG00000225764.1_UQ	10.9302	0.000946103	394	131	0.0175146	1.75848	0.56258	0.000950211	0.001106	1.25271	2.46844	0.001106	ENSG00000225764.1_UQ	1.58535	0.746603	0	0	1.12606	2.23198	0.00828561
KIRC														Age	0.646536	0.746603	0	0	0.469838	0.889686	0.0074154
KIRC														Stage	4.85475	0.746603	0	0	2.51314	9.37818	2.56216e-06
KIRC														Size	0.664254	0.746603	0	0	0.353651	1.24765	0.203378
KIRC														Grade	1.98866	0.746603	0	0	1.35697	2.9144	0.000422988
KIRC	ENSG00000225822.3_mean	4.70488	0.0300771	354	171	0.0324318	1.42707	0.54425	0.0301032	0.0309635	1.0331	1.97127	0.0309635	ENSG00000225822.3_mean	1.4537	0.746025	0	0	1.04958	2.01341	0.0243759
KIRC														Age	0.609269	0.746025	0	0	0.442394	0.83909	0.00241092
KIRC														Stage	4.94724	0.746025	0	0	2.55514	9.5788	2.10818e-06
KIRC														Size	0.661819	0.746025	0	0	0.35266	1.242	0.19873
KIRC														Grade	1.94582	0.746025	0	0	1.32813	2.85079	0.000634833
KIRC	ENSG00000225855.2_mean	9.25288	0.00235126	313	212	0.546753	1.61696	0.553432	0.0023621	0.00259279	1.18279	2.21051	0.00259279	ENSG00000225855.2_mean	1.62958	0.743855	0	0	1.19088	2.2299	0.00227568
KIRC														Age	0.63643	0.743855	0	0	0.462646	0.875492	0.00548357
KIRC														Stage	4.86297	0.743855	0	0	2.51211	9.41379	2.68983e-06
KIRC														Size	0.697333	0.743855	0	0	0.372553	1.30525	0.259707
KIRC														Grade	1.94174	0.743855	0	0	1.32502	2.84551	0.000665706
KIRC	ENSG00000225855.2_median	9.36498	0.0022117	263	262	0.376894	1.63989	0.551218	0.00221426	0.0024413	1.19093	2.25811	0.0024413	ENSG00000225855.2_median	1.71483	0.744608	0	0	1.24213	2.36741	0.0010462
KIRC														Age	0.604242	0.744608	0	0	0.438954	0.831768	0.00200384
KIRC														Stage	5.05245	0.744608	0	0	2.6064	9.79408	1.61373e-06
KIRC														Size	0.666359	0.744608	0	0	0.355709	1.24831	0.204993
KIRC														Grade	1.91724	0.744608	0	0	1.30726	2.81183	0.000864476
KIRC	ENSG00000225855.2_UQ	11.2552	0.000794014	394	131	0.811587	1.73208	0.548416	0.000796989	0.000924401	1.25145	2.39731	0.000924401	ENSG00000225855.2_UQ	1.60292	0.743659	0	0	1.15672	2.22124	0.00458828
KIRC														Age	0.643469	0.743659	0	0	0.467724	0.885251	0.00675197
KIRC														Stage	4.85546	0.743659	0	0	2.51044	9.39096	2.66769e-06
KIRC														Size	0.671908	0.743659	0	0	0.358739	1.25846	0.214259
KIRC														Grade	1.9804	0.743659	0	0	1.35267	2.89944	0.00044297
KIRC	ENSG00000226266.2_UQ	5.37894	0.0203812	394	131	0.0108304	1.46892	0.529398	0.0203878	0.0211697	1.05924	2.03706	0.0211697	ENSG00000226266.2_UQ	1.45289	0.74174	0	0	1.04553	2.01897	0.0260691
KIRC														Age	0.629803	0.74174	0	0	0.457913	0.866216	0.00446719
KIRC														Stage	4.92568	0.74174	0	0	2.54653	9.52759	2.16988e-06
KIRC														Size	0.688894	0.74174	0	0	0.36737	1.29182	0.245337
KIRC														Grade	1.90655	0.74174	0	0	1.30118	2.79356	0.000930671
KIRC	ENSG00000226496.1_mean	7.03236	0.00800497	437	88	0.0857019	1.67407	0.537108	0.00798776	0.00869689	1.13923	2.46	0.00869689	ENSG00000226496.1_mean	1.64809	0.743168	0	0	1.11953	2.42619	0.0113343
KIRC														Age	0.642197	0.743168	0	0	0.466752	0.88359	0.00652543
KIRC														Stage	4.86572	0.743168	0	0	2.51424	9.41646	2.64184e-06
KIRC														Size	0.683603	0.743168	0	0	0.364684	1.28142	0.23543
KIRC														Grade	1.96557	0.743168	0	0	1.34323	2.87625	0.000503087
KIRC	ENSG00000226496.1_median	12.4407	0.000420077	263	262	0.0246804	1.77175	0.556856	0.000419762	0.000498925	1.28397	2.44484	0.000498925	ENSG00000226496.1_median	1.40546	0.740682	0	0	1.00999	1.95579	0.0434942
KIRC														Age	0.651027	0.740682	0	0	0.47275	0.896534	0.00856497
KIRC														Stage	4.31211	0.740682	0	0	2.21758	8.38496	1.65331e-05
KIRC														Size	0.75546	0.740682	0	0	0.401778	1.42049	0.384052
KIRC														Grade	1.89081	0.740682	0	0	1.28775	2.77629	0.00115245
KIRC	ENSG00000226496.1_UQ	13.3402	0.000259771	394	131	0.061871	1.84706	0.555493	0.000259357	0.000321108	1.32222	2.58021	0.000321108	ENSG00000226496.1_UQ	1.65255	0.743845	0	0	1.17826	2.31777	0.00360982
KIRC														Age	0.6625	0.743845	0	0	0.480805	0.912859	0.0118218
KIRC														Stage	4.78725	0.743845	0	0	2.4734	9.26572	3.35553e-06
KIRC														Size	0.690878	0.743845	0	0	0.368814	1.29418	0.248207
KIRC														Grade	1.91736	0.743845	0	0	1.30848	2.80957	0.000840291
KIRC	ENSG00000226853.2_mean	4.20115	0.0403965	319	206	0.708906	1.38751	0.527566	0.040381	0.0412678	1.01306	1.90036	0.0412678	ENSG00000226853.2_mean	1.42575	0.742678	0	0	1.03523	1.96358	0.0298565
KIRC														Age	0.642191	0.742678	0	0	0.466635	0.883793	0.00656471
KIRC														Stage	5.12626	0.742678	0	0	2.64212	9.94598	1.34449e-06
KIRC														Size	0.662246	0.742678	0	0	0.352285	1.24493	0.200654
KIRC														Grade	1.8803	0.742678	0	0	1.28141	2.7591	0.00124956
KIRC	ENSG00000226853.2_UQ	6.21974	0.0126334	394	131	0.889136	1.53931	0.54521	0.0126266	0.0133233	1.09391	2.16605	0.0133233	ENSG00000226853.2_UQ	1.48207	0.742307	0	0	1.04586	2.10023	0.0269625
KIRC														Age	0.648767	0.742307	0	0	0.471246	0.89316	0.00798565
KIRC														Stage	5.09274	0.742307	0	0	2.62249	9.88985	1.5311e-06
KIRC														Size	0.667922	0.742307	0	0	0.355869	1.25361	0.208989
KIRC														Grade	1.87263	0.742307	0	0	1.27716	2.74574	0.0013144
KIRC	ENSG00000227036.2_mean	9.05027	0.00262656	401	124	0.00989761	1.66554	0.550258	0.00263865	0.00293075	1.19011	2.33089	0.00293075	ENSG00000227036.2_mean	1.49339	0.742143	0	0	1.06373	2.09661	0.0205122
KIRC														Age	0.640272	0.742143	0	0	0.465455	0.880747	0.00613507
KIRC														Stage	4.52275	0.742143	0	0	2.33496	8.76043	7.67956e-06
KIRC														Size	0.721329	0.742143	0	0	0.384879	1.35189	0.308096
KIRC														Grade	1.94035	0.742143	0	0	1.32242	2.84701	0.00070254
KIRC	ENSG00000227039.2_mean	22.7369	1.85762e-06	363	162	0.422403	2.11436	0.578915	1.86412e-06	3.15078e-06	1.54324	2.89684	3.15078e-06	ENSG00000227039.2_mean	1.58616	0.742819	0	0	1.14914	2.18938	0.00502626
KIRC														Age	0.613752	0.742819	0	0	0.445936	0.844722	0.00274072
KIRC														Stage	4.12474	0.742819	0	0	2.11897	8.02913	3.05085e-05
KIRC														Size	0.764687	0.742819	0	0	0.407019	1.43666	0.404362
KIRC														Grade	1.85792	0.742819	0	0	1.26486	2.72905	0.00159038
KIRC	ENSG00000227039.2_median	14.9982	0.000107617	263	262	0.250048	1.86617	0.56704	0.000107918	0.000138224	1.35399	2.5721	0.000138224	ENSG00000227039.2_median	1.50653	0.742612	0	0	1.08967	2.08287	0.013155
KIRC														Age	0.621298	0.742612	0	0	0.45176	0.854461	0.00341845
KIRC														Stage	4.50468	0.742612	0	0	2.32726	8.71932	7.94056e-06
KIRC														Size	0.697111	0.742612	0	0	0.372135	1.30588	0.259899
KIRC														Grade	1.94456	0.742612	0	0	1.32692	2.84969	0.000648134
KIRC	ENSG00000227039.2_UQ	16.5227	4.80715e-05	394	131	0.500801	1.95337	0.559745	4.82096e-05	6.58565e-05	1.40596	2.71392	6.58565e-05	ENSG00000227039.2_UQ	1.44605	0.74138	0	0	1.03307	2.02411	0.0315897
KIRC														Age	0.617567	0.74138	0	0	0.448706	0.849975	0.00310285
KIRC														Stage	4.3491	0.74138	0	0	2.2375	8.45348	1.45751e-05
KIRC														Size	0.732682	0.74138	0	0	0.390986	1.373	0.3317
KIRC														Grade	1.86749	0.74138	0	0	1.27048	2.74504	0.00148278
KIRC	ENSG00000227210.1_mean	4.51779	0.0335442	324	201	0.00374244	1.41046	0.540379	0.0335199	0.0343775	1.02563	1.93968	0.0343775	ENSG00000227210.1_mean	1.78909	0.75416	0	0	1.29174	2.47793	0.000464631
KIRC														Age	0.653047	0.75416	0	0	0.47456	0.898664	0.0088993
KIRC														Stage	5.15613	0.75416	0	0	2.6604	9.99313	1.1847e-06
KIRC														Size	0.705746	0.75416	0	0	0.376696	1.32222	0.276606
KIRC														Grade	1.99233	0.75416	0	0	1.36093	2.91666	0.000393039
KIRC	ENSG00000227844.1_UQ	8.88385	0.00287705	394	131	0.00172798	1.65533	0.554795	0.00289177	0.00319556	1.18406	2.31417	0.00319556	ENSG00000227844.1_UQ	1.48141	0.746276	0	0	1.05698	2.07625	0.0225051
KIRC														Age	0.615474	0.746276	0	0	0.44707	0.847312	0.00292223
KIRC														Stage	4.77065	0.746276	0	0	2.46735	9.22412	3.4063e-06
KIRC														Size	0.68866	0.746276	0	0	0.367591	1.29016	0.244199
KIRC														Grade	1.88191	0.746276	0	0	1.28172	2.76314	0.00125293
KIRC	ENSG00000227908.3_UQ	10.7001	0.00107131	394	131	0.0724751	1.71171	0.554936	0.00107103	0.00122758	1.23563	2.37122	0.00122758	ENSG00000227908.3_UQ	1.48384	0.744291	0	0	1.06828	2.06104	0.018576
KIRC														Age	0.64666	0.744291	0	0	0.46998	0.88976	0.00742139
KIRC														Stage	4.61667	0.744291	0	0	2.38453	8.93828	5.67968e-06
KIRC														Size	0.716017	0.744291	0	0	0.382278	1.34112	0.296811
KIRC														Grade	1.8934	0.744291	0	0	1.29266	2.77333	0.0010447
KIRC	ENSG00000227946.1_mean	6.17576	0.0129513	297	228	0.75697	1.4801	0.533629	0.012977	0.0135617	1.08415	2.02066	0.0135617	ENSG00000227946.1_mean	1.43497	0.743201	0	0	1.05011	1.96087	0.0233966
KIRC														Age	0.643654	0.743201	0	0	0.467967	0.8853	0.00674775
KIRC														Stage	4.61918	0.743201	0	0	2.38565	8.94378	5.64983e-06
KIRC														Size	0.722666	0.743201	0	0	0.385713	1.35398	0.310606
KIRC														Grade	1.94189	0.743201	0	0	1.32547	2.84496	0.000659029
KIRC	ENSG00000227946.1_median	4.5045	0.0338058	263	262	0.704128	1.40304	0.531394	0.0338947	0.0347502	1.02456	1.92132	0.0347502	ENSG00000227946.1_median	1.38761	0.744204	0	0	1.01177	1.90308	0.0420976
KIRC														Age	0.639077	0.744204	0	0	0.464704	0.87888	0.00588458
KIRC														Stage	4.79299	0.744204	0	0	2.47637	9.27678	3.29771e-06
KIRC														Size	0.705662	0.744204	0	0	0.376827	1.32145	0.276085
KIRC														Grade	1.89777	0.744204	0	0	1.29403	2.7832	0.00104056
KIRC	ENSG00000227946.1_UQ	12.5678	0.000392456	394	131	0.925074	1.79574	0.555798	0.000394689	0.000476472	1.29303	2.49387	0.000476472	ENSG00000227946.1_UQ	1.78791	0.74753	0	0	1.28574	2.4862	0.000552255
KIRC														Age	0.624799	0.74753	0	0	0.454448	0.859005	0.0037836
KIRC														Stage	4.87961	0.74753	0	0	2.51881	9.45309	2.62737e-06
KIRC														Size	0.664073	0.74753	0	0	0.354591	1.24367	0.200976
KIRC														Grade	1.95416	0.74753	0	0	1.33185	2.86725	0.000614912
KIRC	ENSG00000227953.2_LQ	7.1068	0.0076792	132	393	0.0130415	1.71925	0.536388	0.00769729	0.0084608	1.14859	2.57346	0.0084608	ENSG00000227953.2_LQ	1.83005	0.74295	0	0	1.21524	2.75591	0.00381317
KIRC														Age	0.636492	0.74295	0	0	0.462796	0.875378	0.00546032
KIRC														Stage	5.47905	0.74295	0	0	2.80831	10.6897	6.099e-07
KIRC														Size	0.616607	0.74295	0	0	0.327805	1.15985	0.133629
KIRC														Grade	1.88721	0.74295	0	0	1.28541	2.77075	0.00118929
KIRC	ENSG00000227953.2_mean	6.45018	0.0110941	352	173	0.046245	1.50457	0.542876	0.011107	0.0116664	1.09532	2.06672	0.0116664	ENSG00000227953.2_mean	1.59875	0.742045	0	0	1.16081	2.20192	0.0040662
KIRC														Age	0.636991	0.742045	0	0	0.46313	0.87612	0.00555117
KIRC														Stage	5.11533	0.742045	0	0	2.63829	9.91802	1.35359e-06
KIRC														Size	0.667204	0.742045	0	0	0.355961	1.25059	0.206813
KIRC														Grade	1.91726	0.742045	0	0	1.30636	2.81385	0.000883484
KIRC	ENSG00000227953.2_median	6.70557	0.00961123	263	262	0.0294096	1.51269	0.542876	0.00962999	0.010138	1.10338	2.07384	0.010138	ENSG00000227953.2_median	1.61248	0.743419	0	0	1.17212	2.21828	0.00332616
KIRC														Age	0.631208	0.743419	0	0	0.45909	0.867854	0.00461923
KIRC														Stage	5.33562	0.743419	0	0	2.743	10.3787	8.1237e-07
KIRC														Size	0.623651	0.743419	0	0	0.331358	1.17378	0.143364
KIRC														Grade	1.95869	0.743419	0	0	1.33691	2.86966	0.000560468
KIRC	ENSG00000227953.2_UQ	5.73295	0.0166495	394	131	0.0558406	1.5036	0.535243	0.0166619	0.0174151	1.07431	2.10444	0.0174151	ENSG00000227953.2_UQ	1.49359	0.740497	0	0	1.06318	2.09825	0.0207102
KIRC														Age	0.653875	0.740497	0	0	0.474706	0.900667	0.00931392
KIRC														Stage	4.83268	0.740497	0	0	2.49838	9.34801	2.86771e-06
KIRC														Size	0.687986	0.740497	0	0	0.367373	1.2884	0.242672
KIRC														Grade	1.96798	0.740497	0	0	1.34135	2.88735	0.000537172
KIRC	ENSG00000228274.3_mean	6.066	0.0137809	316	209	0.0692601	1.47984	0.548154	0.0138322	0.0144277	1.08105	2.02573	0.0144277	ENSG00000228274.3_mean	1.63973	0.747138	0	0	1.1954	2.24922	0.00216356
KIRC														Age	0.619354	0.747138	0	0	0.450117	0.852222	0.00326174
KIRC														Stage	5.04263	0.747138	0	0	2.60599	9.75757	1.55656e-06
KIRC														Size	0.680285	0.747138	0	0	0.362991	1.27493	0.229335
KIRC														Grade	1.96208	0.747138	0	0	1.34063	2.8716	0.00052341
KIRC	ENSG00000228274.3_median	8.99122	0.0027128	263	262	0.059406	1.61581	0.549811	0.00272472	0.00297879	1.17724	2.21777	0.00297879	ENSG00000228274.3_median	1.86821	0.749384	0	0	1.357	2.572	0.000127375
KIRC														Age	0.621183	0.749384	0	0	0.451422	0.854784	0.00346303
KIRC														Stage	5.41852	0.749384	0	0	2.79413	10.5079	5.71141e-07
KIRC														Size	0.649784	0.749384	0	0	0.346404	1.21886	0.17918
KIRC														Grade	1.95382	0.749384	0	0	1.33541	2.85862	0.000561366
KIRC	ENSG00000228274.3_UQ	5.76484	0.01635	394	131	0.0921474	1.50222	0.535374	0.0164037	0.0171428	1.07501	2.09921	0.0171428	ENSG00000228274.3_UQ	1.55607	0.742961	0	0	1.11064	2.18015	0.010175
KIRC														Age	0.61396	0.742961	0	0	0.445974	0.845223	0.00278104
KIRC														Stage	5.07486	0.742961	0	0	2.61508	9.84834	1.57303e-06
KIRC														Size	0.644957	0.742961	0	0	0.343213	1.21199	0.173003
KIRC														Grade	1.96149	0.742961	0	0	1.33908	2.87319	0.000541877
KIRC	ENSG00000228393.3_mean	14.3535	0.000151499	328	197	0.0143478	1.81241	0.569308	0.000152115	0.00018886	1.32641	2.47647	0.00018886	ENSG00000228393.3_mean	1.69562	0.747094	0	0	1.23773	2.32291	0.00100905
KIRC														Age	0.619557	0.747094	0	0	0.45053	0.851998	0.00322566
KIRC														Stage	5.08807	0.747094	0	0	2.62654	9.85649	1.41912e-06
KIRC														Size	0.63777	0.747094	0	0	0.339742	1.19723	0.161588
KIRC														Grade	1.9208	0.747094	0	0	1.31116	2.81391	0.000806494
KIRC	ENSG00000228393.3_median	11.7835	0.000597596	263	262	0.00975061	1.74012	0.557902	0.0005999	0.000700324	1.26317	2.39715	0.000700324	ENSG00000228393.3_median	1.59264	0.743888	0	0	1.15347	2.19903	0.00469395
KIRC														Age	0.622551	0.743888	0	0	0.452677	0.856173	0.00355578
KIRC														Stage	4.8696	0.743888	0	0	2.51595	9.42508	2.62193e-06
KIRC														Size	0.676224	0.743888	0	0	0.361143	1.2662	0.221527
KIRC														Grade	1.88026	0.743888	0	0	1.28305	2.75544	0.00120284
KIRC	ENSG00000228393.3_UQ	23.1273	1.51624e-06	394	131	0.0195063	2.15049	0.585589	1.51919e-06	2.67029e-06	1.5621	2.96051	2.67029e-06	ENSG00000228393.3_UQ	1.84096	0.750093	0	0	1.33427	2.54008	0.000202572
KIRC														Age	0.643336	0.750093	0	0	0.467627	0.885067	0.00672603
KIRC														Stage	4.71596	0.750093	0	0	2.43776	9.12326	4.09198e-06
KIRC														Size	0.66449	0.750093	0	0	0.354849	1.24432	0.201598
KIRC														Grade	1.99882	0.750093	0	0	1.36476	2.92746	0.000374689
KIRC	ENSG00000228486.5_mean	6.71727	0.00954839	316	209	0.0408313	1.50779	0.538307	0.00957055	0.0100707	1.10284	2.06145	0.0100707	ENSG00000228486.5_mean	1.47419	0.741184	0	0	1.07664	2.01855	0.0155004
KIRC														Age	0.612139	0.741184	0	0	0.444724	0.842577	0.00260628
KIRC														Stage	4.7293	0.741184	0	0	2.44383	9.15212	3.97461e-06
KIRC														Size	0.691632	0.741184	0	0	0.369466	1.29472	0.249097
KIRC														Grade	1.94875	0.741184	0	0	1.32917	2.85712	0.000631832
KIRC	ENSG00000228486.5_median	8.91954	0.00282135	263	262	0.0295196	1.6141	0.54545	0.0028254	0.00308648	1.17545	2.21646	0.00308648	ENSG00000228486.5_median	1.64632	0.743212	0	0	1.19665	2.26496	0.00219177
KIRC														Age	0.610933	0.743212	0	0	0.443957	0.840709	0.00248504
KIRC														Stage	4.95063	0.743212	0	0	2.55589	9.58914	2.11644e-06
KIRC														Size	0.66854	0.743212	0	0	0.356863	1.25243	0.208683
KIRC														Grade	1.92001	0.743212	0	0	1.30916	2.81589	0.000841744
KIRC	ENSG00000228486.5_UQ	11.1876	0.000823463	394	131	0.0566441	1.74315	0.550171	0.000825037	0.000958952	1.25343	2.42422	0.000958952	ENSG00000228486.5_UQ	1.63859	0.741773	0	0	1.17556	2.28399	0.0035617
KIRC														Age	0.619795	0.741773	0	0	0.450526	0.85266	0.0032887
KIRC														Stage	4.73661	0.741773	0	0	2.44825	9.16389	3.854e-06
KIRC														Size	0.677326	0.741773	0	0	0.361606	1.26871	0.223715
KIRC														Grade	1.99305	0.741773	0	0	1.36033	2.92005	0.000401466
KIRC	ENSG00000228817.3_mean	18.8434	1.41905e-05	336	189	0.0171089	1.98188	0.576604	1.42328e-05	2.03885e-05	1.44682	2.7148	2.03885e-05	ENSG00000228817.3_mean	1.7948	0.748784	0	0	1.30035	2.47727	0.000374755
KIRC														Age	0.606292	0.748784	0	0	0.440665	0.834171	0.00211404
KIRC														Stage	5.10179	0.748784	0	0	2.63149	9.89108	1.40443e-06
KIRC														Size	0.599345	0.748784	0	0	0.317915	1.12991	0.113553
KIRC														Grade	2.00529	0.748784	0	0	1.37114	2.93272	0.000334005
KIRC	ENSG00000228817.3_median	17.4734	2.91353e-05	263	262	0.0120798	1.96646	0.575993	2.921e-05	4.03973e-05	1.42387	2.71583	4.03973e-05	ENSG00000228817.3_median	1.94896	0.752797	0	0	1.40364	2.70615	6.75826e-05
KIRC														Age	0.614792	0.752797	0	0	0.447028	0.845516	0.00277082
KIRC														Stage	5.33509	0.752797	0	0	2.74885	10.3546	7.47225e-07
KIRC														Size	0.595435	0.752797	0	0	0.316204	1.12125	0.10837
KIRC														Grade	2.02129	0.752797	0	0	1.38404	2.95196	0.00027063
KIRC	ENSG00000228817.3_UQ	26.0562	3.31617e-07	394	131	0.0236312	2.26853	0.583157	3.33495e-07	6.81e-07	1.64195	3.13421	6.81e-07	ENSG00000228817.3_UQ	2.01779	0.749318	0	0	1.45023	2.80746	3.10169e-05
KIRC														Age	0.629782	0.749318	0	0	0.457903	0.866178	0.00446302
KIRC														Stage	4.9787	0.749318	0	0	2.5685	9.65058	1.9996e-06
KIRC														Size	0.615351	0.749318	0	0	0.327333	1.15679	0.13163
KIRC														Grade	1.99131	0.749318	0	0	1.35866	2.91854	0.000413467
KIRC	ENSG00000229214.1_mean	17.5415	2.81104e-05	369	156	0.0418022	1.95014	0.572678	2.79456e-05	3.88914e-05	1.41865	2.68077	3.88914e-05	ENSG00000229214.1_mean	1.53316	0.749089	0	0	1.10853	2.12045	0.00980314
KIRC														Age	0.622529	0.749089	0	0	0.452525	0.856399	0.00358467
KIRC														Stage	4.85846	0.749089	0	0	2.51493	9.38579	2.53812e-06
KIRC														Size	0.650389	0.749089	0	0	0.345534	1.22421	0.182504
KIRC														Grade	1.86126	0.749089	0	0	1.26651	2.73529	0.00156259
KIRC	ENSG00000229214.1_UQ	14.715	0.00012505	394	131	0.0460624	1.8734	0.565427	0.000125077	0.000160478	1.35224	2.5954	0.000160478	ENSG00000229214.1_UQ	1.45798	0.746222	0	0	1.04655	2.03114	0.0258172
KIRC														Age	0.621571	0.746222	0	0	0.451785	0.855164	0.00348744
KIRC														Stage	4.76523	0.746222	0	0	2.46706	9.20424	3.34394e-06
KIRC														Size	0.66711	0.746222	0	0	0.354991	1.25365	0.208525
KIRC														Grade	1.8847	0.746222	0	0	1.28353	2.76744	0.00122274
KIRC	ENSG00000229334.1_mean	5.99208	0.0143703	321	204	0.0592037	1.47754	0.551534	0.0143743	0.0149904	1.0788	2.02367	0.0149904	ENSG00000229334.1_mean	1.49108	0.748065	0	0	1.08287	2.05318	0.0143753
KIRC														Age	0.645544	0.748065	0	0	0.46894	0.888659	0.00727869
KIRC														Stage	4.97435	0.748065	0	0	2.5662	9.64231	2.02671e-06
KIRC														Size	0.642145	0.748065	0	0	0.340961	1.20938	0.170257
KIRC														Grade	2.02223	0.748065	0	0	1.37619	2.97155	0.000335699
KIRC	ENSG00000229334.1_UQ	7.67983	0.00558414	394	131	0.0721311	1.59978	0.548056	0.00558437	0.00603184	1.14397	2.23721	0.00603184	ENSG00000229334.1_UQ	1.58132	0.744935	0	0	1.12549	2.22176	0.00825664
KIRC														Age	0.650934	0.744935	0	0	0.472675	0.89642	0.00854616
KIRC														Stage	5.02402	0.744935	0	0	2.58886	9.74975	1.82486e-06
KIRC														Size	0.643717	0.744935	0	0	0.342113	1.21121	0.171995
KIRC														Grade	1.98203	0.744935	0	0	1.35105	2.9077	0.000467485
KIRC	ENSG00000229867.1_LQ	7.43922	0.00638177	132	393	0.0123707	1.7401	0.548285	0.00637253	0.00706723	1.16286	2.60388	0.00706723	ENSG00000229867.1_LQ	1.5388	0.74283	0	0	1.02614	2.30758	0.0370899
KIRC														Age	0.619719	0.74283	0	0	0.450408	0.852675	0.00329436
KIRC														Stage	4.56061	0.74283	0	0	2.35567	8.82941	6.7319e-06
KIRC														Size	0.704231	0.74283	0	0	0.376011	1.31895	0.273404
KIRC														Grade	1.9358	0.74283	0	0	1.32069	2.83739	0.000709785
KIRC	ENSG00000229867.1_mean	24.2888	8.29209e-07	419	106	0.0621429	2.24327	0.578381	8.15806e-07	1.5734e-06	1.61309	3.11965	1.5734e-06	ENSG00000229867.1_mean	1.77096	0.75211	0	0	1.25998	2.48915	0.00100011
KIRC														Age	0.635089	0.75211	0	0	0.461749	0.873502	0.00524498
KIRC														Stage	5.15492	0.75211	0	0	2.66212	9.98198	1.15062e-06
KIRC														Size	0.63005	0.75211	0	0	0.334634	1.18626	0.152459
KIRC														Grade	1.75811	0.75211	0	0	1.1898	2.59788	0.00462115
KIRC	ENSG00000229867.1_median	22.3432	2.28014e-06	263	262	0.0264931	2.18181	0.589242	2.27548e-06	4.022e-06	1.56594	3.0399	4.022e-06	ENSG00000229867.1_median	1.56632	0.745698	0	0	1.1133	2.20367	0.00999058
KIRC														Age	0.619276	0.745698	0	0	0.450268	0.85172	0.00320898
KIRC														Stage	4.45239	0.745698	0	0	2.29849	8.62469	9.5548e-06
KIRC														Size	0.703042	0.745698	0	0	0.375107	1.31767	0.271648
KIRC														Grade	1.78938	0.745698	0	0	1.21345	2.63868	0.0033225
KIRC	ENSG00000229867.1_UQ	32.3777	1.26937e-08	394	131	0.0528788	2.43915	0.596351	1.25212e-08	3.56444e-08	1.77633	3.3493	3.56444e-08	ENSG00000229867.1_UQ	1.89792	0.754978	0	0	1.36338	2.64204	0.000146743
KIRC														Age	0.628085	0.754978	0	0	0.456692	0.863801	0.00422997
KIRC														Stage	5.35923	0.754978	0	0	2.7646	10.3889	6.66035e-07
KIRC														Size	0.594195	0.754978	0	0	0.314567	1.12239	0.10868
KIRC														Grade	1.70028	0.754978	0	0	1.14886	2.51637	0.00796027
KIRC	ENSG00000229989.3_mean	4.93661	0.0262935	312	213	0.000382223	1.42197	0.545657	0.026238	0.027007	1.04084	1.94266	0.027007	ENSG00000229989.3_mean	1.53333	0.746265	0	0	1.11426	2.11	0.00868573
KIRC														Age	0.603806	0.746265	0	0	0.438243	0.831916	0.00203272
KIRC														Stage	5.1692	0.746265	0	0	2.65959	10.0469	1.26663e-06
KIRC														Size	0.623198	0.746265	0	0	0.330325	1.17574	0.144264
KIRC														Grade	2.03254	0.746265	0	0	1.38603	2.98062	0.000282153
KIRC	ENSG00000229989.3_UQ	6.08497	0.0136337	394	131	0.000578056	1.51704	0.550738	0.0136412	0.0143288	1.08677	2.11767	0.0143288	ENSG00000229989.3_UQ	1.73651	0.748413	0	0	1.23881	2.43417	0.00136109
KIRC														Age	0.61481	0.748413	0	0	0.446788	0.846017	0.00282082
KIRC														Stage	5.12253	0.748413	0	0	2.64181	9.93267	1.32901e-06
KIRC														Size	0.646286	0.748413	0	0	0.344044	1.21405	0.174783
KIRC														Grade	2.0594	0.748413	0	0	1.40557	3.01738	0.000209855
KIRC	ENSG00000230551.3_mean	6.99994	0.00815126	306	219	2.05309	1.52099	0.541688	0.00816484	0.00862779	1.11229	2.07987	0.00862779	ENSG00000230551.3_mean	1.56638	0.74307	0	0	1.14316	2.14629	0.00522914
KIRC														Age	0.630372	0.74307	0	0	0.458215	0.86721	0.00457658
KIRC														Stage	5.09847	0.74307	0	0	2.63147	9.87828	1.38503e-06
KIRC														Size	0.656296	0.74307	0	0	0.349576	1.23213	0.19005
KIRC														Grade	1.95358	0.74307	0	0	1.33309	2.86287	0.000593815
KIRC	ENSG00000230551.3_median	11.7081	0.000622292	263	262	1.65768	1.74645	0.554566	0.000623487	0.000726676	1.26388	2.41325	0.000726676	ENSG00000230551.3_median	1.61862	0.742983	0	0	1.16721	2.2446	0.0038916
KIRC														Age	0.600911	0.742983	0	0	0.436226	0.827768	0.00182908
KIRC														Stage	4.87248	0.742983	0	0	2.51893	9.42506	2.54635e-06
KIRC														Size	0.668328	0.742983	0	0	0.356337	1.25348	0.209165
KIRC														Grade	1.87767	0.742983	0	0	1.27912	2.75632	0.00129597
KIRC	ENSG00000230551.3_UQ	3.92892	0.0474624	394	131	2.89668	1.39429	0.528581	0.0475682	0.048588	1.00206	1.94004	0.048588	ENSG00000230551.3_UQ	1.4333	0.740758	0	0	1.02697	2.00039	0.0343069
KIRC														Age	0.638106	0.740758	0	0	0.463873	0.877782	0.0057597
KIRC														Stage	5.0275	0.740758	0	0	2.59203	9.75132	1.77242e-06
KIRC														Size	0.654681	0.740758	0	0	0.348174	1.23102	0.188562
KIRC														Grade	2.00216	0.740758	0	0	1.36618	2.93418	0.000370831
KIRC	ENSG00000231064.1_UQ	12.5844	0.00038898	394	131	0.157058	1.8128	0.555275	0.000390561	0.000472828	1.29867	2.53047	0.000472828	ENSG00000231064.1_UQ	1.67321	0.749035	0	0	1.19527	2.34224	0.0027058
KIRC														Age	0.63563	0.749035	0	0	0.462047	0.874424	0.00535994
KIRC														Stage	4.1756	0.749035	0	0	2.1491	8.11299	2.47043e-05
KIRC														Size	0.779665	0.749035	0	0	0.414465	1.46666	0.440107
KIRC														Grade	2.01475	0.749035	0	0	1.37822	2.94527	0.000299386
KIRC	ENSG00000231113.2_mean	7.99925	0.00467967	321	204	0.0332549	1.56241	0.557739	0.00469441	0.00504337	1.14379	2.13423	0.00504337	ENSG00000231113.2_mean	1.4794	0.745262	0	0	1.08043	2.0257	0.0145901
KIRC														Age	0.609188	0.745262	0	0	0.442483	0.838699	0.0023793
KIRC														Stage	4.85431	0.745262	0	0	2.51269	9.37812	2.57339e-06
KIRC														Size	0.678411	0.745262	0	0	0.361815	1.27204	0.226377
KIRC														Grade	1.92835	0.745262	0	0	1.31737	2.82268	0.00073061
KIRC	ENSG00000231113.2_UQ	11.034	0.000894568	394	131	0.0411397	1.73524	0.553388	0.000898484	0.00104026	1.24826	2.4122	0.00104026	ENSG00000231113.2_UQ	1.56998	0.74512	0	0	1.12794	2.18526	0.00750525
KIRC														Age	0.628198	0.74512	0	0	0.4568	0.863907	0.00423795
KIRC														Stage	4.83522	0.74512	0	0	2.50114	9.34748	2.78919e-06
KIRC														Size	0.686066	0.74512	0	0	0.366453	1.28444	0.238955
KIRC														Grade	1.89938	0.74512	0	0	1.29766	2.78012	0.000965254
KIRC	ENSG00000231298.2_mean	31.6492	1.8469e-08	429	96	0.00977625	2.53356	0.583255	1.85138e-08	5.62227e-08	1.81141	3.54363	5.62227e-08	ENSG00000231298.2_mean	1.79996	0.746887	0	0	1.27848	2.53414	0.000758442
KIRC														Age	0.639482	0.746887	0	0	0.464793	0.879829	0.00602511
KIRC														Stage	4.40015	0.746887	0	0	2.26858	8.53455	1.16826e-05
KIRC														Size	0.708435	0.746887	0	0	0.377918	1.32801	0.282314
KIRC														Grade	1.83536	0.746887	0	0	1.24846	2.69816	0.00201048
KIRC	ENSG00000231298.2_UQ	21.8183	2.99727e-06	394	131	0.00645468	2.12367	0.576429	2.97407e-06	4.97908e-06	1.537	2.93427	4.97908e-06	ENSG00000231298.2_UQ	1.45468	0.744357	0	0	1.04595	2.02312	0.0259537
KIRC														Age	0.636656	0.744357	0	0	0.462787	0.875849	0.00552813
KIRC														Stage	4.47447	0.744357	0	0	2.3088	8.67155	9.05855e-06
KIRC														Size	0.702759	0.744357	0	0	0.374855	1.31749	0.271304
KIRC														Grade	1.88102	0.744357	0	0	1.28187	2.76021	0.00124198
KIRC	ENSG00000231367.1_UQ	7.42734	0.00642401	394	131	0.00111254	1.58005	0.549855	0.0064601	0.00693296	1.13359	2.20235	0.00693296	ENSG00000231367.1_UQ	1.60516	0.745982	0	0	1.14851	2.24337	0.00559427
KIRC														Age	0.629573	0.745982	0	0	0.457732	0.865928	0.00443976
KIRC														Stage	4.61662	0.745982	0	0	2.391	8.91395	5.19682e-06
KIRC														Size	0.739304	0.745982	0	0	0.393676	1.38838	0.347521
KIRC														Grade	1.94952	0.745982	0	0	1.33276	2.85169	0.000581139
KIRC	ENSG00000231611.1_UQ	4.95172	0.0260647	394	131	0.240796	1.45996	0.536072	0.0260575	0.026951	1.04409	2.04146	0.026951	ENSG00000231611.1_UQ	1.43466	0.743997	0	0	1.01971	2.01845	0.0382624
KIRC														Age	0.660163	0.743997	0	0	0.478671	0.910469	0.0113474
KIRC														Stage	4.42965	0.743997	0	0	2.2796	8.60759	1.12822e-05
KIRC														Size	0.753794	0.743997	0	0	0.40089	1.41736	0.380323
KIRC														Grade	1.97663	0.743997	0	0	1.34974	2.89469	0.000463801
KIRC	ENSG00000231638.1_mean	22.0491	2.65758e-06	395	130	0.00533855	2.13674	0.572711	2.64359e-06	4.47475e-06	1.54484	2.95541	4.47475e-06	ENSG00000231638.1_mean	1.85964	0.748195	0	0	1.33878	2.58315	0.000215537
KIRC														Age	0.62149	0.748195	0	0	0.451885	0.854751	0.00344259
KIRC														Stage	4.88909	0.748195	0	0	2.53169	9.4416	2.28645e-06
KIRC														Size	0.642934	0.748195	0	0	0.341905	1.209	0.170404
KIRC														Grade	1.96394	0.748195	0	0	1.34071	2.87689	0.000529732
KIRC	ENSG00000231638.1_median	18.439	1.7543e-05	263	262	0.00204334	2.00441	0.58018	1.74385e-05	2.5136e-05	1.45049	2.76985	2.5136e-05	ENSG00000231638.1_median	1.55223	0.74548	0	0	1.11329	2.16423	0.00951953
KIRC														Age	0.637827	0.74548	0	0	0.463537	0.877652	0.00575639
KIRC														Stage	4.02339	0.74548	0	0	2.05949	7.86005	4.61258e-05
KIRC														Size	0.773688	0.74548	0	0	0.410889	1.45683	0.42681
KIRC														Grade	1.90365	0.74548	0	0	1.29607	2.79604	0.00103013
KIRC	ENSG00000231638.1_UQ	20.9368	4.74681e-06	394	131	0.00529283	2.09754	0.571184	4.72277e-06	7.612e-06	1.51647	2.90127	7.612e-06	ENSG00000231638.1_UQ	1.85065	0.747912	0	0	1.33236	2.57056	0.000241051
KIRC														Age	0.620693	0.747912	0	0	0.451287	0.853691	0.00336038
KIRC														Stage	4.89594	0.747912	0	0	2.53503	9.4556	2.24643e-06
KIRC														Size	0.64321	0.747912	0	0	0.342053	1.20952	0.170816
KIRC														Grade	1.96815	0.747912	0	0	1.34345	2.88334	0.00051022
KIRC	ENSG00000231964.1_LQ	9.59665	0.00194933	132	393	4.2722e-07	1.90442	0.553944	0.001952	0.00232713	1.25802	2.88295	0.00232713	ENSG00000231964.1_LQ	2.09653	0.750911	0	0	1.37977	3.18562	0.000524176
KIRC														Age	0.60181	0.750911	0	0	0.437182	0.828433	0.00184412
KIRC														Stage	5.4169	0.750911	0	0	2.79075	10.5143	5.94539e-07
KIRC														Size	0.634227	0.750911	0	0	0.337828	1.19068	0.156512
KIRC														Grade	1.87142	0.750911	0	0	1.27615	2.74437	0.00133516
KIRC	ENSG00000231964.1_mean	22.2087	2.44562e-06	354	171	0.00818919	2.09188	0.581958	2.45321e-06	4.044e-06	1.52839	2.86313	4.044e-06	ENSG00000231964.1_mean	1.48343	0.743637	0	0	1.07398	2.04899	0.016709
KIRC														Age	0.619105	0.743637	0	0	0.449967	0.851821	0.00322916
KIRC														Stage	4.35358	0.743637	0	0	2.24431	8.44519	1.35389e-05
KIRC														Size	0.704945	0.743637	0	0	0.376001	1.32167	0.275589
KIRC														Grade	1.86495	0.743637	0	0	1.26888	2.74103	0.00151424
KIRC	ENSG00000231964.1_median	11.8059	0.000590419	263	262	0.00426703	1.73595	0.570748	0.000592198	0.000690601	1.26235	2.38722	0.000690601	ENSG00000231964.1_median	1.5181	0.747007	0	0	1.10036	2.09444	0.0110097
KIRC														Age	0.612181	0.747007	0	0	0.444745	0.842653	0.00261161
KIRC														Stage	4.75091	0.747007	0	0	2.45828	9.18166	3.55877e-06
KIRC														Size	0.676263	0.747007	0	0	0.360486	1.26865	0.222979
KIRC														Grade	1.88017	0.747007	0	0	1.28089	2.75983	0.00126343
KIRC	ENSG00000231964.1_UQ	22.5511	2.04628e-06	394	131	0.0105213	2.14865	0.582808	2.05244e-06	3.5464e-06	1.55506	2.96883	3.5464e-06	ENSG00000231964.1_UQ	1.49782	0.745022	0	0	1.07163	2.09349	0.018033
KIRC														Age	0.628224	0.745022	0	0	0.456875	0.863838	0.00422675
KIRC														Stage	4.68292	0.745022	0	0	2.42163	9.05577	4.46417e-06
KIRC														Size	0.655314	0.745022	0	0	0.34899	1.23051	0.188608
KIRC														Grade	1.85163	0.745022	0	0	1.25762	2.7262	0.00180047
KIRC	ENSG00000232065.1_mean	13.5554	0.000231622	336	189	0.0404715	1.7811	0.581031	0.000232262	0.000282704	1.30424	2.43231	0.000282704	ENSG00000232065.1_mean	1.67846	0.749253	0	0	1.22687	2.29627	0.00120113
KIRC														Age	0.620779	0.749253	0	0	0.45137	0.853771	0.00336516
KIRC														Stage	4.73342	0.749253	0	0	2.44713	9.15574	3.86296e-06
KIRC														Size	0.676559	0.749253	0	0	0.361151	1.26743	0.222462
KIRC														Grade	1.99234	0.749253	0	0	1.35881	2.92124	0.000415161
KIRC	ENSG00000232065.1_UQ	13.9815	0.000184615	394	131	0.0523709	1.84438	0.567771	0.000184576	0.000231599	1.33146	2.55489	0.000231599	ENSG00000232065.1_UQ	1.74093	0.747617	0	0	1.25096	2.4228	0.00100979
KIRC														Age	0.622067	0.747617	0	0	0.452336	0.855485	0.00349903
KIRC														Stage	4.43849	0.747617	0	0	2.29289	8.59186	9.76361e-06
KIRC														Size	0.714431	0.747617	0	0	0.381551	1.33773	0.293376
KIRC														Grade	2.07469	0.747617	0	0	1.41489	3.04215	0.00018615
KIRC	ENSG00000232470.1_mean	5.85203	0.0155591	339	186	0.0143061	1.47168	0.550117	0.0155707	0.0162139	1.07399	2.01664	0.0162139	ENSG00000232470.1_mean	1.74965	0.750889	0	0	1.26859	2.41314	0.000648989
KIRC														Age	0.648663	0.750889	0	0	0.471281	0.892808	0.00791667
KIRC														Stage	4.58832	0.750889	0	0	2.37002	8.88293	6.18204e-06
KIRC														Size	0.754866	0.750889	0	0	0.402564	1.41548	0.380648
KIRC														Grade	2.12213	0.750889	0	0	1.44815	3.10978	0.000113779
KIRC	ENSG00000232470.1_median	5.12411	0.0235956	263	262	0.0088945	1.43479	0.543552	0.0236562	0.0244044	1.04774	1.96483	0.0244044	ENSG00000232470.1_median	1.58211	0.746036	0	0	1.1493	2.17793	0.00490384
KIRC														Age	0.627181	0.746036	0	0	0.45587	0.862869	0.00415578
KIRC														Stage	4.20352	0.746036	0	0	2.16224	8.17189	2.30056e-05
KIRC														Size	0.807578	0.746036	0	0	0.428133	1.52331	0.509217
KIRC														Grade	2.04052	0.746036	0	0	1.39309	2.98884	0.000249869
KIRC	ENSG00000232470.1_UQ	8.4139	0.00372363	394	131	0.0206135	1.62394	0.549004	0.00372557	0.00406921	1.16656	2.26066	0.00406921	ENSG00000232470.1_UQ	1.71939	0.74644	0	0	1.23132	2.4009	0.0014651
KIRC														Age	0.646376	0.74644	0	0	0.469678	0.889548	0.00739911
KIRC														Stage	4.46349	0.74644	0	0	2.30367	8.64824	9.30179e-06
KIRC														Size	0.765263	0.74644	0	0	0.407643	1.43662	0.405101
KIRC														Grade	1.99095	0.74644	0	0	1.35998	2.91465	0.000398489
KIRC	ENSG00000232611.1_mean	10.2564	0.00136208	307	218	0.160502	1.65835	0.552897	0.00136526	0.00152974	1.21286	2.26747	0.00152974	ENSG00000232611.1_mean	1.52578	0.744106	0	0	1.11295	2.09175	0.00867022
KIRC														Age	0.618031	0.744106	0	0	0.449251	0.850221	0.00310612
KIRC														Stage	4.25432	0.744106	0	0	2.18634	8.27832	2.01704e-05
KIRC														Size	0.770757	0.744106	0	0	0.410147	1.44842	0.418538
KIRC														Grade	1.90452	0.744106	0	0	1.29835	2.7937	0.00098212
KIRC	ENSG00000232611.1_median	13.0677	0.000300434	263	262	0.126476	1.79781	0.557412	0.000301008	0.0003641	1.30222	2.48202	0.0003641	ENSG00000232611.1_median	1.67971	0.745295	0	0	1.21505	2.32205	0.00169598
KIRC														Age	0.62426	0.745295	0	0	0.45391	0.858542	0.00375512
KIRC														Stage	4.37546	0.745295	0	0	2.2539	8.49403	1.2942e-05
KIRC														Size	0.758819	0.745295	0	0	0.404559	1.42329	0.389768
KIRC														Grade	1.86474	0.745295	0	0	1.2696	2.73887	0.00148816
KIRC	ENSG00000232611.1_UQ	7.02191	0.00805182	394	131	0.226034	1.56193	0.54533	0.00808223	0.00861083	1.1199	2.17842	0.00861083	ENSG00000232611.1_UQ	1.4509	0.744782	0	0	1.03958	2.02497	0.0286567
KIRC														Age	0.626209	0.744782	0	0	0.45537	0.86114	0.00398019
KIRC														Stage	4.75316	0.744782	0	0	2.45894	9.18789	3.55922e-06
KIRC														Size	0.680389	0.744782	0	0	0.363316	1.27418	0.228968
KIRC														Grade	1.97061	0.744782	0	0	1.34668	2.88363	0.000478904
KIRC	ENSG00000232732.5_UQ	6.90606	0.00859042	394	131	0.000977692	1.54892	0.553661	0.00860225	0.00913656	1.1147	2.1523	0.00913656	ENSG00000232732.5_UQ	1.45518	0.741773	0	0	1.04404	2.02822	0.0268049
KIRC														Age	0.621439	0.741773	0	0	0.451828	0.854719	0.00344151
KIRC														Stage	4.48317	0.741773	0	0	2.31724	8.67363	8.36036e-06
KIRC														Size	0.715871	0.741773	0	0	0.381608	1.34293	0.297707
KIRC														Grade	2.02168	0.741773	0	0	1.37667	2.96887	0.000330047
KIRC	ENSG00000232759.1_LQ	4.85823	0.0275145	132	393	0.00535017	1.55428	0.528275	0.027494	0.0287143	1.04692	2.30752	0.0287143	ENSG00000232759.1_LQ	1.56625	0.741173	0	0	1.04152	2.35534	0.031131
KIRC														Age	0.618269	0.741173	0	0	0.4492	0.850972	0.00317716
KIRC														Stage	5.44722	0.741173	0	0	2.78496	10.6545	7.33516e-07
KIRC														Size	0.612205	0.741173	0	0	0.323221	1.15956	0.132145
KIRC														Grade	1.88318	0.741173	0	0	1.28313	2.76383	0.00122268
KIRC	ENSG00000232759.1_mean	16.3022	5.40018e-05	441	84	0.0418337	2.09707	0.554969	5.39239e-05	7.88936e-05	1.45191	3.02892	7.88936e-05	ENSG00000232759.1_mean	1.74407	0.75006	0	0	1.1975	2.54011	0.00373743
KIRC														Age	0.662495	0.75006	0	0	0.480625	0.913185	0.0119167
KIRC														Stage	5.14919	0.75006	0	0	2.65196	9.99795	1.29323e-06
KIRC														Size	0.62746	0.75006	0	0	0.332695	1.18338	0.149921
KIRC														Grade	1.88011	0.75006	0	0	1.2794	2.76286	0.00130667
KIRC	ENSG00000232759.1_median	7.47855	0.00624383	263	262	0.0128061	1.55373	0.541426	0.00624229	0.00665783	1.13017	2.13602	0.00665783	ENSG00000232759.1_median	1.51831	0.746036	0	0	1.09864	2.0983	0.0114101
KIRC														Age	0.637131	0.746036	0	0	0.463181	0.876409	0.00559072
KIRC														Stage	5.25205	0.746036	0	0	2.69947	10.2183	1.03774e-06
KIRC														Size	0.640078	0.746036	0	0	0.340188	1.20433	0.166527
KIRC														Grade	1.86929	0.746036	0	0	1.27123	2.74871	0.00147351
KIRC	ENSG00000232759.1_UQ	15.4147	8.63122e-05	394	131	0.0268029	1.90271	0.568611	8.61362e-05	0.000113177	1.37257	2.63761	0.000113177	ENSG00000232759.1_UQ	1.71992	0.752655	0	0	1.23694	2.3915	0.00126298
KIRC														Age	0.656254	0.752655	0	0	0.47661	0.903612	0.00985016
KIRC														Stage	4.74094	0.752655	0	0	2.45091	9.17066	3.7816e-06
KIRC														Size	0.707326	0.752655	0	0	0.377376	1.32576	0.280031
KIRC														Grade	1.85562	0.752655	0	0	1.26267	2.72703	0.0016479
KIRC	ENSG00000232807.2_mean	7.85351	0.00507221	326	199	0.273973	1.56377	0.54437	0.00508996	0.00545378	1.14084	2.1435	0.00545378	ENSG00000232807.2_mean	1.52899	0.743517	0	0	1.10638	2.11302	0.0100993
KIRC														Age	0.626095	0.743517	0	0	0.455036	0.86146	0.00402938
KIRC														Stage	5.10044	0.743517	0	0	2.62863	9.8966	1.45287e-06
KIRC														Size	0.611673	0.743517	0	0	0.323062	1.15812	0.131235
KIRC														Grade	2.0537	0.743517	0	0	1.39976	3.01315	0.000233796
KIRC	ENSG00000232807.2_UQ	19.9604	7.90631e-06	394	131	0.348207	2.08026	0.569875	7.9643e-06	1.24198e-05	1.49776	2.8893	1.24198e-05	ENSG00000232807.2_UQ	1.84011	0.746734	0	0	1.31561	2.57373	0.000367701
KIRC														Age	0.604942	0.746734	0	0	0.439151	0.833323	0.00209985
KIRC														Stage	4.97754	0.746734	0	0	2.57363	9.6268	1.85273e-06
KIRC														Size	0.615602	0.746734	0	0	0.32636	1.16119	0.134029
KIRC														Grade	1.97004	0.746734	0	0	1.34644	2.88245	0.000479653
KIRC	ENSG00000232931.1_LQ	5.47912	0.019245	132	393	0.228767	1.57142	0.532702	0.0193075	0.0203126	1.07275	2.30189	0.0203126	ENSG00000232931.1_LQ	1.66955	0.743408	0	0	1.13863	2.44804	0.00867013
KIRC														Age	0.617021	0.743408	0	0	0.448478	0.848905	0.00301428
KIRC														Stage	4.73673	0.743408	0	0	2.44379	9.18108	4.09948e-06
KIRC														Size	0.71984	0.743408	0	0	0.384385	1.34805	0.304445
KIRC														Grade	1.88776	0.743408	0	0	1.28752	2.76782	0.00113657
KIRC	ENSG00000232931.1_mean	7.96853	0.00475976	309	216	0.725474	1.56353	0.541044	0.00478295	0.00512962	1.14334	2.13814	0.00512962	ENSG00000232931.1_mean	1.61276	0.740126	0	0	1.17573	2.21225	0.0030381
KIRC														Age	0.62933	0.740126	0	0	0.4575	0.865696	0.00442153
KIRC														Stage	5.22466	0.740126	0	0	2.6903	10.1465	1.04833e-06
KIRC														Size	0.640819	0.740126	0	0	0.341172	1.20364	0.166465
KIRC														Grade	1.94151	0.740126	0	0	1.32414	2.84674	0.000679251
KIRC	ENSG00000232931.1_median	7.7667	0.00532182	263	262	0.550239	1.56227	0.542713	0.00534069	0.00571235	1.13856	2.14365	0.00571235	ENSG00000232931.1_median	1.59139	0.743812	0	0	1.15842	2.1862	0.00413605
KIRC														Age	0.626911	0.743812	0	0	0.455665	0.862514	0.00412331
KIRC														Stage	4.97083	0.743812	0	0	2.56565	9.63074	2.01232e-06
KIRC														Size	0.676037	0.743812	0	0	0.360879	1.26643	0.221538
KIRC														Grade	1.9243	0.743812	0	0	1.31252	2.82123	0.000799337
KIRC	ENSG00000232931.1_UQ	21.9926	2.737e-06	394	131	1.06157	2.13213	0.579155	2.751e-06	4.62678e-06	1.54217	2.94778	4.62678e-06	ENSG00000232931.1_UQ	2.00004	0.753375	0	0	1.43608	2.78547	4.10734e-05
KIRC														Age	0.667905	0.753375	0	0	0.484843	0.920086	0.0135272
KIRC														Stage	4.57667	0.753375	0	0	2.36384	8.86097	6.41979e-06
KIRC														Size	0.666289	0.753375	0	0	0.355863	1.24751	0.204488
KIRC														Grade	2.11811	0.753375	0	0	1.43951	3.11663	0.000139723
KIRC	ENSG00000232995.3_mean	4.62729	0.0314673	293	232	0.00823523	1.40536	0.552276	0.0315489	0.0323655	1.02902	1.91933	0.0323655	ENSG00000232995.3_mean	1.54884	0.748795	0	0	1.1322	2.11879	0.00620716
KIRC														Age	0.628099	0.748795	0	0	0.456819	0.863599	0.0042012
KIRC														Stage	4.92392	0.748795	0	0	2.54636	9.52141	2.15893e-06
KIRC														Size	0.695583	0.748795	0	0	0.371145	1.30363	0.257366
KIRC														Grade	1.97485	0.748795	0	0	1.34979	2.88937	0.000456899
KIRC	ENSG00000232995.3_UQ	8.38911	0.00377475	394	131	0.0104537	1.62929	0.557957	0.00377542	0.00413099	1.16713	2.27446	0.00413099	ENSG00000232995.3_UQ	1.65588	0.747715	0	0	1.18364	2.31652	0.00323811
KIRC														Age	0.634277	0.747715	0	0	0.46124	0.87223	0.00509415
KIRC														Stage	4.6977	0.747715	0	0	2.42879	9.08618	4.29703e-06
KIRC														Size	0.711953	0.747715	0	0	0.380441	1.33234	0.287981
KIRC														Grade	2.02705	0.747715	0	0	1.38743	2.96153	0.000259412
KIRC	ENSG00000233077.1_mean	23.7514	1.09617e-06	358	167	0.011625	2.15151	0.593145	1.09014e-06	1.921e-06	1.56956	2.94922	1.921e-06	ENSG00000233077.1_mean	1.70225	0.747432	0	0	1.23439	2.34743	0.0011777
KIRC														Age	0.642089	0.747432	0	0	0.466725	0.883344	0.00648674
KIRC														Stage	4.89091	0.747432	0	0	2.5274	9.46467	2.44572e-06
KIRC														Size	0.64415	0.747432	0	0	0.343114	1.20931	0.171125
KIRC														Grade	1.85355	0.747432	0	0	1.26388	2.71834	0.00158507
KIRC	ENSG00000233077.1_UQ	24.4036	7.81225e-07	394	131	0.0137424	2.21217	0.582699	7.78101e-07	1.46266e-06	1.60139	3.05592	1.46266e-06	ENSG00000233077.1_UQ	1.72415	0.745785	0	0	1.24104	2.39533	0.00116506
KIRC														Age	0.66086	0.745785	0	0	0.479741	0.910357	0.0112552
KIRC														Stage	4.72301	0.745785	0	0	2.44163	9.13605	3.99327e-06
KIRC														Size	0.666892	0.745785	0	0	0.355815	1.24994	0.206249
KIRC														Grade	1.8898	0.745785	0	0	1.28872	2.77122	0.00111953
KIRC	ENSG00000233175.2_mean	24.9115	6.00229e-07	353	172	0.0775988	2.17668	0.585523	6.01784e-07	1.113e-06	1.5917	2.97665	1.113e-06	ENSG00000233175.2_mean	1.93121	0.748446	0	0	1.40707	2.65059	4.62309e-05
KIRC														Age	0.603248	0.748446	0	0	0.438458	0.829973	0.00190438
KIRC														Stage	5.02505	0.748446	0	0	2.59692	9.72347	1.63885e-06
KIRC														Size	0.621847	0.748446	0	0	0.331226	1.16746	0.139357
KIRC														Grade	1.93778	0.748446	0	0	1.3259	2.83202	0.000633008
KIRC	ENSG00000233175.2_median	13.9975	0.000183058	263	262	0.0461101	1.83468	0.565307	0.000183697	0.000228057	1.32864	2.53346	0.000228057	ENSG00000233175.2_median	1.72617	0.747105	0	0	1.24735	2.3888	0.000990099
KIRC														Age	0.617886	0.747105	0	0	0.44924	0.849841	0.00307201
KIRC														Stage	5.05781	0.747105	0	0	2.61089	9.79798	1.551e-06
KIRC														Size	0.655736	0.747105	0	0	0.349887	1.22894	0.187931
KIRC														Grade	1.86738	0.747105	0	0	1.2751	2.73476	0.0013344
KIRC	ENSG00000233175.2_UQ	29.1149	6.8211e-08	394	131	0.102719	2.33699	0.585731	6.84127e-08	1.60434e-07	1.70125	3.21028	1.60434e-07	ENSG00000233175.2_UQ	1.97615	0.751652	0	0	1.43368	2.72387	3.18003e-05
KIRC														Age	0.622964	0.751652	0	0	0.452916	0.856855	0.00361668
KIRC														Stage	4.91681	0.751652	0	0	2.5415	9.51212	2.24179e-06
KIRC														Size	0.658495	0.751652	0	0	0.351271	1.23442	0.19254
KIRC														Grade	1.82405	0.751652	0	0	1.24434	2.67382	0.00206815
KIRC	ENSG00000233184.2_median	8.12995	0.00435398	263	262	0.047909	1.57884	0.538907	0.00436728	0.00471362	1.15022	2.16718	0.00471362	ENSG00000233184.2_median	1.44392	0.741097	0	0	1.04721	1.99092	0.0249989
KIRC														Age	0.663736	0.741097	0	0	0.48114	0.915629	0.0125269
KIRC														Stage	4.71779	0.741097	0	0	2.43329	9.14707	4.38273e-06
KIRC														Size	0.703813	0.741097	0	0	0.375839	1.31799	0.272491
KIRC														Grade	1.8973	0.741097	0	0	1.29137	2.78754	0.00110397
KIRC	ENSG00000233360.4_mean	7.22891	0.00717385	351	174	0.00247055	1.54436	0.549822	0.00719322	0.00764738	1.12215	2.12543	0.00764738	ENSG00000233360.4_mean	1.41234	0.744368	0	0	1.02464	1.94672	0.0349741
KIRC														Age	0.628921	0.744368	0	0	0.457205	0.865129	0.00436564
KIRC														Stage	4.83524	0.744368	0	0	2.49952	9.35361	2.85278e-06
KIRC														Size	0.67269	0.744368	0	0	0.358606	1.26187	0.216726
KIRC														Grade	1.95317	0.744368	0	0	1.33281	2.86229	0.000596169
KIRC	ENSG00000233360.4_median	9.60523	0.00194024	263	262	0.00132372	1.64409	0.557935	0.00194567	0.00215799	1.19664	2.25884	0.00215799	ENSG00000233360.4_median	1.46941	0.743517	0	0	1.06804	2.02162	0.0180631
KIRC														Age	0.625352	0.743517	0	0	0.454684	0.860081	0.00389071
KIRC														Stage	4.69605	0.743517	0	0	2.43093	9.07176	4.14344e-06
KIRC														Size	0.690038	0.743517	0	0	0.368033	1.29378	0.247336
KIRC														Grade	1.9345	0.743517	0	0	1.32011	2.83482	0.000713366
KIRC	ENSG00000233654.1_UQ	7.76615	0.00532343	394	131	0.00210377	1.59051	0.534763	0.00532136	0.00574159	1.14428	2.21074	0.00574159	ENSG00000233654.1_UQ	1.43532	0.741249	0	0	1.02782	2.00439	0.0339218
KIRC														Age	0.651579	0.741249	0	0	0.473109	0.897374	0.00871521
KIRC														Stage	5.04681	0.741249	0	0	2.6051	9.7771	1.60431e-06
KIRC														Size	0.665412	0.741249	0	0	0.354725	1.24822	0.204382
KIRC														Grade	1.89667	0.741249	0	0	1.29525	2.77735	0.00100391
KIRC	ENSG00000233922.1_mean	16.7983	4.15712e-05	450	75	0.0213149	2.09564	0.559691	4.13064e-05	6.11384e-05	1.4595	3.00905	6.11384e-05	ENSG00000233922.1_mean	1.68021	0.744826	0	0	1.162	2.42952	0.00581705
KIRC														Age	0.606994	0.744826	0	0	0.44069	0.836057	0.00224262
KIRC														Stage	4.45727	0.744826	0	0	2.29787	8.64596	9.81865e-06
KIRC														Size	0.725559	0.744826	0	0	0.386955	1.36046	0.317197
KIRC														Grade	1.84906	0.744826	0	0	1.25838	2.71699	0.00174547
KIRC	ENSG00000233967.2_median	9.51869	0.0020339	263	262	0.00697655	1.6397	0.542691	0.00203874	0.00225537	1.19385	2.25204	0.00225537	ENSG00000233967.2_median	1.44634	0.742994	0	0	1.05145	1.98953	0.0233091
KIRC														Age	0.640337	0.742994	0	0	0.465509	0.880823	0.00614437
KIRC														Stage	4.56061	0.742994	0	0	2.35649	8.82635	6.65741e-06
KIRC														Size	0.718173	0.742994	0	0	0.383215	1.34591	0.301607
KIRC														Grade	1.88766	0.742994	0	0	1.28644	2.76988	0.00116475
KIRC	ENSG00000234290.2_mean	5.5524	0.0184553	331	194	0.583378	1.45502	0.539561	0.018485	0.0191621	1.06314	1.99135	0.0191621	ENSG00000234290.2_mean	1.50146	0.741893	0	0	1.09609	2.05673	0.0113598
KIRC														Age	0.632953	0.741893	0	0	0.460078	0.870787	0.00495346
KIRC														Stage	4.91329	0.741893	0	0	2.53622	9.51823	2.37651e-06
KIRC														Size	0.67541	0.741893	0	0	0.360206	1.26644	0.221133
KIRC														Grade	1.99409	0.741893	0	0	1.36081	2.92208	0.000399819
KIRC	ENSG00000234336.2_UQ	11.3765	0.000743785	394	131	0.00336668	1.7595	0.55811	0.00074027	0.000866246	1.2618	2.45352	0.000866246	ENSG00000234336.2_UQ	1.62905	0.73921	0	0	1.15805	2.2916	0.00506725
KIRC														Age	0.617296	0.73921	0	0	0.448658	0.849321	0.0030453
KIRC														Stage	4.80233	0.73921	0	0	2.48058	9.29717	3.23402e-06
KIRC														Size	0.642587	0.73921	0	0	0.341514	1.20908	0.170289
KIRC														Grade	2.02016	0.73921	0	0	1.37508	2.96786	0.000339886
KIRC	ENSG00000234362.1_mean	35.3839	2.70716e-09	416	109	0.113473	2.59538	0.58958	2.65402e-09	9.715e-09	1.87353	3.59534	9.715e-09	ENSG00000234362.1_mean	1.58455	0.746658	0	0	1.12259	2.23662	0.00885602
KIRC														Age	0.647076	0.746658	0	0	0.470197	0.890493	0.00754317
KIRC														Stage	4.74529	0.746658	0	0	2.45647	9.16673	3.56531e-06
KIRC														Size	0.631592	0.746658	0	0	0.335485	1.18905	0.15458
KIRC														Grade	1.81273	0.746658	0	0	1.22904	2.67363	0.00269844
KIRC	ENSG00000234362.1_median	28.9673	7.36089e-08	263	262	0.0268187	2.4431	0.600168	7.31297e-08	1.86878e-07	1.74604	3.41843	1.86878e-07	ENSG00000234362.1_median	1.65152	0.744193	0	0	1.16466	2.3419	0.00487265
KIRC														Age	0.618432	0.744193	0	0	0.44953	0.850796	0.00314919
KIRC														Stage	4.3753	0.744193	0	0	2.26101	8.46669	1.17574e-05
KIRC														Size	0.680612	0.744193	0	0	0.3631	1.27577	0.23005
KIRC														Grade	1.79675	0.744193	0	0	1.22011	2.64592	0.00300332
KIRC	ENSG00000234362.1_UQ	46.9492	7.28484e-12	394	131	0.0883782	2.87528	0.613384	7.1283e-12	5.55922e-11	2.0967	3.94298	5.55922e-11	ENSG00000234362.1_UQ	1.84909	0.756995	0	0	1.32233	2.58568	0.000326662
KIRC														Age	0.646065	0.756995	0	0	0.469566	0.888904	0.00728939
[truncated: 3,125 more rows]

## Sheet: Supplementary Data 2e
	HR	Concordance	pval1	pval2	LCI	UCI	P.val	n1	n2	Category
BLCA
Age	0.652694	0.573819	0.0409372	0.0424633	0.432235	0.985598	0.0424633	179	167	<=69; >69 (median age)
Stage	3.10693	0.570977	0.000677188	0.00126041	1.55994	6.18806	0.00126041	90	256	StageI-II; StageIII-StageIV
Size	2.19903	0.576377	0.00337228	0.00426225	1.28098	3.77503	0.00426225	105	241	SizeT1-T2; SizeT3-T4
Node	2.41207	0.595204	1.74815e-05	3.14386e-05	1.59349	3.65116	3.14386e-05	222	124	Node0; Node1-3
BRCA
Age	0.559878	0.621432	0.0341399	0.0365803	0.325018	0.96445	0.0365803	450	437	<=58; >58 (median age)
Stage	3.13917	0.67411	1.80396e-05	4.69883e-05	1.80957	5.44572	4.69883e-05	674	213	StageI-II; StageIII-StageIV
Size	2.36328	0.627045	0.00438441	0.00571567	1.28417	4.34921	0.00571567	753	134	SizeT1-T2; SizeT3-T4
pR	0.535582	0.618666	0.022088	0.0242761	0.311096	0.922057	0.0242761	289	598	Negative; Positive
eR	0.522453	0.618826	0.0221509	0.0244734	0.296755	0.919808	0.0244734	196	691	Negative; Positive
hRNegative	1.641	0.56	0.0087	0.01203	0.7226	3.726	0.23657	177	549	Equivocal;Negative
hRPositive	1.2415	0.56	0.0087	0.01203	1.4074	8.51	0.00684	177	161	Equivocal;Positive
COAD
Metastasis	4.14169	0.671539	4.69362e-05	0.000175691	1.97127	8.70181	0.000175691	170	32	M0;M1
ESCA
Stage	3.08074	0.605089	0.000902087	0.00148941	1.53875	6.16798	0.00148941	79	60	StageI-II; StageIII-StageIV
Node	2.39803	0.569211	0.0161297	0.0193012	1.15251	4.98957	0.0193012	63	76	Node0; Node1-3
HNSC	436
Stage	1.55344	0.547737	0.0338499	0.0352529	1.0309	2.34085	0.0352529	97	339	StageI-II; StageIII-StageIV
Size	1.94882	0.58092	0.00028515	0.000365452	1.35024	2.81277	0.000365452	170	266	SizeT1-T2; SizeT3-T4
KICH
Stage	8.19244	0.755814	0.00217507	0.0101364	1.64863	40.7101	0.0101364	45	20	StageI-II; StageIII-StageIV
KIRC
Age	0.584482	0.570562	0.0008616	0.000989869	0.424592	0.804582	0.000989869	279	246	<=61; >61 (median age)
Stage	4.19891	0.700085	0	1.11022e-16	2.99965	5.87762	1.11022e-16	318	207	StageI-II; StageIII-StageIV
Size	3.49857	0.67253	4.44089e-16	2.14273e-14	2.5374	4.82382	2.14273e-14	335	190	SizeT1-T2; SizeT3-T4
Grade	2.84885	0.624779	4.43348e-09	2.00029e-08	1.97641	4.10641	2.00029e-08	243	282	Grade G1-G2; G3-G4
KIRP
Stage	4.86296	0.781146	1.28165e-05	7.75647e-05	2.21932	10.6557	7.75647e-05	191	66	StageI-II; StageIII-StageIV
Size	4.55257	0.752907	1.82369e-05	9.39847e-05	2.12776	9.74071	9.39847e-05	199	58	SizeT1-T2; SizeT3-T4
LIHC
Age	0.631444	0.586204	0.0443409	0.0462129	0.401812	0.992308	0.0462129	192	178	<=61; >61 (median age)
LUAD
Stage	2.92874	0.640043	3.67129e-09	1.79e-08	2.01488	4.25709	1.79e-08	380	103	StageI-II; StageIII-StageIV
Size	2.57682	0.568261	4.80885e-05	8.83985e-05	1.60534	4.1362	8.83985e-05	420	63	SizeT1-T2; SizeT3-T4
Node	2.72419	0.633136	2.29204e-08	7.84266e-08	1.88975	3.92709	7.84266e-08	318	165	Node0; Node1-3
LUSC
Size	1.48498	0.535741	0.0466954	0.0481011	1.00331	2.19791	0.0481011	399	93	SizeT1-T2; SizeT3-T4
STAD
Age	0.588932	0.553369	0.0281742	0.0299897	0.365096	0.949998	0.0299897	192	169	<=67; >67 (median age)
Stage	1.9921	0.591178	0.0103874	0.0119558	1.16389	3.40967	0.0119558	166	195	StageI-II; StageIII-StageIV
Size	1.86578	0.555234	0.0350784	0.0380002	1.03514	3.36297	0.0380002	91	270	SizeT1-T2; SizeT3-T4
THCA
Stage	7.84891	0.756371	0.000265274	0.00204892	2.11816	29.0844	0.00204892	336	167	StageI-II; StageIII-StageIV
UCEC
Stage	5.27052	0.774624	0.00270801	0.00709791	1.57158	17.6755	0.00709791	120	55	StageI-II; StageIII-StageIV

## Sheet: Supplementary Data 2f
Geneid	freq	CANCERS
ENSG00000236345.1	5	BLCA,HNSC,KIRC,KIRP,STAD
ENSG00000226853.2	4	BLCA,KICH,KIRC,LIHC
ENSG00000269439.1	4	BLCA,KICH,KIRC,UCEC
ENSG00000267583.1	4	BLCA,KIRP,LIHC,STAD
ENSG00000257167.2	4	COAD,KICH,KIRC,LUAD
ENSG00000189149.7	4	COAD,KICH,KIRC,THCA
ENSG00000245614.2	4	COAD,KICH,KIRC,UCEC
ENSG00000267123.1	4	COAD,KIRC,LUAD,LUSC
ENSG00000110347.7	4	KICH,KIRC,LIHC,LUSC
ENSG00000232065.1	4	COAD,KIRC,UCEC,ESCA
ENSG00000268895.1	3	BLCA,KIRC,LIHC
ENSG00000229956.5	3	BLCA,LUAD,THCA
ENSG00000203999.4	3	BRCA,COAD,KIRC
ENSG00000272389.1	3	BRCA,HNSC,KICH
ENSG00000263766.1	3	BRCA,KICH,KIRC
ENSG00000233077.1	3	BRCA,KIRC,KIRP
ENSG00000236432.3	3	BRCA,KIRC,STAD
ENSG00000272502.1	3	BRCA,KIRP,UCEC
ENSG00000255318.1	3	COAD,KICH,KIRC
ENSG00000269967.1	3	COAD,KIRC,KIRP
ENSG00000244041.3	3	COAD,KIRC,LIHC
ENSG00000265100.1	3	COAD,KIRC,LIHC
ENSG00000273014.1	3	COAD,KIRC,LIHC
ENSG00000272205.1	3	COAD,KIRC,UCEC
ENSG00000273432.1	3	COAD,KIRC,UCEC
ENSG00000259712.1	3	ESCA,KIRC,LUAD
ENSG00000273142.1	3	HNSC,KICH,KIRC
ENSG00000237753.1	3	HNSC,KIRC,LIHC
ENSG00000189223.9	3	HNSC,KIRC,THCA
ENSG00000248323.1	3	KICH,KIRC,KIRP
ENSG00000273448.1	3	KICH,KIRC,LIHC
ENSG00000227214.2	3	KICH,KIRP,LIHC
ENSG00000270115.1	3	KICH,LIHC,UCEC
ENSG00000232759.1	3	KIRC,KIRP,ESCA
ENSG00000267473.1	3	KIRC,KIRP,LIHC
ENSG00000246640.1	3	KIRC,KIRP,STAD
ENSG00000250208.2	3	KIRC,KIRP,STAD
ENSG00000223745.3	3	KIRC,LIHC,ESCA
ENSG00000226266.2	3	KIRC,LIHC,LUSC
ENSG00000254842.2	3	KIRC,LUAD,STAD
ENSG00000236753.1	3	KIRP,LIHC,THCA
ENSG00000247735.2	2	BLCA,BRCA
ENSG00000203865.5	2	BLCA,COAD
ENSG00000273314.1	2	BLCA,COAD
ENSG00000229334.1	2	BLCA,KIRC
ENSG00000246363.2	2	BLCA,KIRC
ENSG00000261189.1	2	BLCA,KIRC
ENSG00000267858.1	2	BLCA,KIRC
ENSG00000234380.1	2	BLCA,KIRP
ENSG00000263293.1	2	BLCA,KIRP
ENSG00000204934.6	2	BLCA,LIHC
ENSG00000242759.2	2	BLCA,LIHC
ENSG00000272142.1	2	BLCA,LIHC
ENSG00000234076.1	2	BLCA,THCA
ENSG00000272764.1	2	BRCA,COAD
ENSG00000118412.8	2	BRCA,KICH
ENSG00000229167.1	2	BRCA,KICH
ENSG00000231903.1	2	BRCA,LIHC
ENSG00000251442.1	2	BRCA,LIHC
ENSG00000205181.5	2	BRCA,LUAD
ENSG00000215447.3	2	BRCA,LUAD
ENSG00000253210.1	2	BRCA,LUSC
ENSG00000272604.1	2	BRCA,LUSC
ENSG00000258798.1	2	BRCA,UCEC
ENSG00000272844.1	2	COAD,ESCA
ENSG00000224046.1	2	COAD,KICH
ENSG00000258725.1	2	COAD,KICH
ENSG00000181097.5	2	COAD,KIRC
ENSG00000225177.1	2	COAD,KIRC
ENSG00000227953.2	2	COAD,KIRC
ENSG00000231113.2	2	COAD,KIRC
ENSG00000232611.1	2	COAD,KIRC
ENSG00000233654.1	2	COAD,KIRC
ENSG00000234678.1	2	COAD,KIRC
ENSG00000250410.1	2	COAD,KIRC
ENSG00000254815.1	2	COAD,KIRC
ENSG00000257596.1	2	COAD,KIRC
ENSG00000258210.1	2	COAD,KIRC
ENSG00000258384.1	2	COAD,KIRC
ENSG00000261326.2	2	COAD,KIRC
ENSG00000261485.1	2	COAD,KIRC
ENSG00000263320.1	2	COAD,KIRC
ENSG00000267715.1	2	COAD,KIRC
ENSG00000268189.2	2	COAD,KIRC
ENSG00000270277.1	2	COAD,KIRC
ENSG00000271382.1	2	COAD,KIRC
ENSG00000271659.1	2	COAD,KIRC
ENSG00000271918.1	2	COAD,KIRC
ENSG00000272599.1	2	COAD,KIRC
ENSG00000272955.1	2	COAD,KIRC
ENSG00000273230.1	2	COAD,KIRC
ENSG00000273437.1	2	COAD,KIRC
ENSG00000262152.2	2	COAD,KIRP
ENSG00000271992.1	2	COAD,KIRP
ENSG00000261159.1	2	COAD,LIHC
ENSG00000267248.1	2	COAD,LIHC
ENSG00000258602.1	2	ESCA,HNSC
ENSG00000260868.1	2	ESCA,HNSC
ENSG00000245648.1	2	ESCA,KIRC
ENSG00000264112.1	2	ESCA,KIRC
ENSG00000256116.1	2	ESCA,THCA
ENSG00000267169.1	2	HNSC,KICH
ENSG00000228274.3	2	HNSC,KIRC
ENSG00000228486.5	2	HNSC,KIRC
ENSG00000232931.1	2	HNSC,KIRC
ENSG00000250397.2	2	HNSC,KIRC
ENSG00000251143.1	2	HNSC,KIRC
ENSG00000255139.1	2	HNSC,KIRC
ENSG00000259407.1	2	HNSC,KIRC
ENSG00000260328.1	2	HNSC,KIRC
ENSG00000261840.1	2	HNSC,KIRC
ENSG00000266993.1	2	HNSC,KIRC
ENSG00000267801.1	2	HNSC,KIRC
ENSG00000269352.1	2	HNSC,KIRC
ENSG00000269928.1	2	HNSC,KIRC
ENSG00000269959.1	2	HNSC,KIRC
ENSG00000271576.1	2	HNSC,KIRC
ENSG00000272374.1	2	HNSC,KIRC
ENSG00000272654.1	2	HNSC,KIRC
ENSG00000272669.1	2	HNSC,KIRC
ENSG00000272696.1	2	HNSC,KIRC
ENSG00000229647.1	2	HNSC,KIRP
ENSG00000225778.1	2	HNSC,LIHC
ENSG00000232295.3	2	HNSC,LIHC
ENSG00000235257.4	2	HNSC,LIHC
ENSG00000267898.1	2	HNSC,LIHC
ENSG00000259005.1	2	HNSC,STAD
ENSG00000196668.3	2	KICH,KIRC
ENSG00000214783.5	2	KICH,KIRC
ENSG00000232995.3	2	KICH,KIRC
ENSG00000251432.2	2	KICH,KIRC
ENSG00000253669.3	2	KICH,KIRC
ENSG00000258458.1	2	KICH,KIRC
ENSG00000259251.2	2	KICH,KIRC
ENSG00000271966.1	2	KICH,KIRC
ENSG00000272040.1	2	KICH,KIRC
ENSG00000272630.1	2	KICH,KIRC
ENSG00000225077.2	2	KICH,KIRP
ENSG00000258017.1	2	KICH,LIHC
ENSG00000270069.1	2	KIRC,ESCA
ENSG00000132832.5	2	KIRC,KIRP
ENSG00000179428.2	2	KIRC,KIRP
ENSG00000231298.2	2	KIRC,KIRP
ENSG00000260910.1	2	KIRC,KIRP
ENSG00000273374.1	2	KIRC,KIRP
ENSG00000203721.1	2	KIRC,LIHC
ENSG00000204758.3	2	KIRC,LIHC
ENSG00000222041.6	2	KIRC,LIHC
ENSG00000225313.2	2	KIRC,LIHC
ENSG00000227036.2	2	KIRC,LIHC
ENSG00000229214.1	2	KIRC,LIHC
ENSG00000230551.3	2	KIRC,LIHC
ENSG00000232807.2	2	KIRC,LIHC
ENSG00000236519.1	2	KIRC,LIHC
ENSG00000244151.1	2	KIRC,LIHC
ENSG00000245275.3	2	KIRC,LIHC
ENSG00000251003.3	2	KIRC,LIHC
ENSG00000260261.1	2	KIRC,LIHC
ENSG00000271788.1	2	KIRC,LIHC
ENSG00000273375.1	2	KIRC,LIHC
ENSG00000188660.3	2	KIRC,LUAD
ENSG00000254718.2	2	KIRC,LUAD
ENSG00000254812.1	2	KIRC,LUAD
ENSG00000259705.1	2	KIRC,LUAD
ENSG00000261087.1	2	KIRC,LUAD
ENSG00000264469.1	2	KIRC,LUAD
ENSG00000188185.7	2	KIRC,LUSC
ENSG00000260083.1	2	KIRC,LUSC
ENSG00000271769.1	2	KIRC,LUSC
ENSG00000223768.1	2	KIRC,STAD
ENSG00000268460.1	2	KIRC,STAD
ENSG00000268621.1	2	KIRC,STAD
ENSG00000215068.3	2	KIRC,THCA
ENSG00000226496.1	2	KIRC,THCA
ENSG00000231611.1	2	KIRC,THCA
ENSG00000242798.1	2	KIRC,THCA
ENSG00000253552.3	2	KIRC,THCA
ENSG00000203327.2	2	KIRC,UCEC
ENSG00000272953.1	2	KIRC,UCEC
ENSG00000230337.1	2	LIHC,LUAD
ENSG00000272908.1	2	LIHC,LUAD
ENSG00000255090.1	2	LIHC,LUSC
ENSG00000215246.4	2	LIHC,STAD
ENSG00000231574.1	2	LIHC,STAD
ENSG00000236404.4	2	LIHC,STAD
ENSG00000272168.1	2	LIHC,STAD
ENSG00000234155.1	2	LUAD,STAD
ENSG00000259727.1	2	LUAD,STAD
ENSG00000229832.1	2	LUSC,THCA
ENSG00000253476.1	2	STAD,THCA
ENSG00000262420.2	2	STAD,UCEC
ENSG00000227285.1	2	THCA, ESCA
ENSG00000203497.2	1	BLCA
ENSG00000239828.2	1	BLCA
ENSG00000243701.1	1	BLCA
ENSG00000245248.3	1	BLCA
ENSG00000258701.1	1	BLCA
ENSG00000258789.1	1	BLCA
ENSG00000259498.1	1	BLCA
ENSG00000261033.1	1	BLCA
ENSG00000263470.1	1	BLCA
ENSG00000267654.1	1	BLCA
ENSG00000270177.1	1	BLCA
ENSG00000271334.1	1	BLCA
ENSG00000271926.1	1	BLCA
ENSG00000272841.1	1	BLCA
ENSG00000224165.1	1	BRCA
ENSG00000231324.1	1	BRCA
ENSG00000231770.1	1	BRCA
ENSG00000231969.1	1	BRCA
ENSG00000236318.1	1	BRCA
ENSG00000237505.2	1	BRCA
ENSG00000237863.2	1	BRCA
ENSG00000239219.2	1	BRCA
ENSG00000239407.1	1	BRCA
ENSG00000259345.1	1	BRCA
ENSG00000263823.1	1	BRCA
ENSG00000265242.1	1	BRCA
ENSG00000135253.9	1	COAD
ENSG00000224020.1	1	COAD
ENSG00000226609.1	1	COAD
ENSG00000228613.1	1	COAD
ENSG00000231742.1	1	COAD
ENSG00000232386.5	1	COAD
ENSG00000234378.1	1	COAD
ENSG00000235453.3	1	COAD
ENSG00000235781.1	1	COAD
ENSG00000236740.2	1	COAD
ENSG00000237548.1	1	COAD
ENSG00000246560.2	1	COAD
ENSG00000253217.1	1	COAD
ENSG00000261211.1	1	COAD
ENSG00000266927.2	1	COAD
ENSG00000267058.1	1	COAD
ENSG00000267737.1	1	COAD
ENSG00000267751.1	1	COAD
ENSG00000267892.1	1	COAD
ENSG00000268307.1	1	COAD
ENSG00000268364.1	1	COAD
ENSG00000270720.1	1	COAD
ENSG00000271551.1	1	COAD
ENSG00000271722.1	1	COAD
ENSG00000271871.1	1	COAD
ENSG00000272129.1	1	COAD
ENSG00000272183.1	1	COAD
ENSG00000272345.1	1	COAD
ENSG00000272524.1	1	COAD
ENSG00000272777.1	1	COAD
ENSG00000222043.2	1	ESCA
ENSG00000224614.1	1	ESCA
ENSG00000235499.1	1	ESCA
NSG00000237721.1	1	ESCA
ENSG00000250041.2	1	ESCA
ENSG00000258499.1	1	ESCA
ENSG00000264964.1	1	ESCA
ENSG00000273247.1	1	ESCA
ENSG00000179818.9	1	HNSC
ENSG00000227741.1	1	HNSC
ENSG00000229931.1	1	HNSC
ENSG00000231312.2	1	HNSC
ENSG00000233117.2	1	HNSC
ENSG00000234432.3	1	HNSC
ENSG00000244945.1	1	HNSC
ENSG00000248027.1	1	HNSC
ENSG00000254991.1	1	HNSC
ENSG00000257038.1	1	HNSC
ENSG00000257557.1	1	HNSC
ENSG00000259450.1	1	HNSC
ENSG00000260219.1	1	HNSC
ENSG00000261690.1	1	HNSC
ENSG00000264098.1	1	HNSC
ENSG00000270036.1	1	HNSC
ENSG00000272341.1	1	HNSC
ENSG00000272434.1	1	HNSC
ENSG00000175611.7	1	KICH
ENSG00000228434.1	1	KICH
ENSG00000234996.3	1	KICH
ENSG00000236947.1	1	KICH
ENSG00000238121.1	1	KICH
ENSG00000238123.1	1	KICH
ENSG00000240005.1	1	KICH
ENSG00000245571.2	1	KICH
ENSG00000248932.1	1	KICH
ENSG00000255129.1	1	KICH
ENSG00000255992.1	1	KICH
ENSG00000258334.1	1	KICH
ENSG00000271367.1	1	KICH
ENSG00000272102.1	1	KICH
ENSG00000179406.6	1	KIRC
ENSG00000204362.5	1	KIRC
ENSG00000204584.1	1	KIRC
ENSG00000212766.5	1	KIRC
ENSG00000213742.2	1	KIRC
ENSG00000215908.5	1	KIRC
ENSG00000223486.1	1	KIRC
ENSG00000223734.2	1	KIRC
ENSG00000225062.1	1	KIRC
ENSG00000225269.2	1	KIRC
ENSG00000225764.1	1	KIRC
ENSG00000225822.3	1	KIRC
ENSG00000225855.2	1	KIRC
ENSG00000227039.2	1	KIRC
ENSG00000227210.1	1	KIRC
ENSG00000227844.1	1	KIRC
ENSG00000227908.3	1	KIRC
ENSG00000227946.1	1	KIRC
ENSG00000228393.3	1	KIRC
ENSG00000228817.3	1	KIRC
ENSG00000229867.1	1	KIRC
ENSG00000229989.3	1	KIRC
ENSG00000231064.1	1	KIRC
ENSG00000231367.1	1	KIRC
ENSG00000231638.1	1	KIRC
ENSG00000231964.1	1	KIRC
ENSG00000232470.1	1	KIRC
ENSG00000232732.5	1	KIRC
ENSG00000233175.2	1	KIRC
ENSG00000233184.2	1	KIRC
ENSG00000233360.4	1	KIRC
ENSG00000233922.1	1	KIRC
ENSG00000233967.2	1	KIRC
ENSG00000234290.2	1	KIRC
ENSG00000234336.2	1	KIRC
ENSG00000234362.1	1	KIRC
ENSG00000234405.1	1	KIRC
ENSG00000234427.1	1	KIRC
ENSG00000235052.1	1	KIRC
ENSG00000235527.2	1	KIRC
ENSG00000236641.1	1	KIRC
ENSG00000238273.3	1	KIRC
ENSG00000240291.1	1	KIRC
ENSG00000243819.3	1	KIRC
ENSG00000245552.2	1	KIRC
ENSG00000245869.2	1	KIRC
ENSG00000245904.2	1	KIRC
ENSG00000247373.2	1	KIRC
ENSG00000248367.1	1	KIRC
ENSG00000248734.2	1	KIRC
ENSG00000248996.1	1	KIRC
ENSG00000249635.1	1	KIRC
ENSG00000250286.1	1	KIRC
ENSG00000250548.2	1	KIRC
ENSG00000251131.1	1	KIRC
ENSG00000251867.2	1	KIRC
ENSG00000254290.1	1	KIRC
ENSG00000254363.2	1	KIRC
ENSG00000254990.1	1	KIRC
ENSG00000255031.1	1	KIRC
ENSG00000255142.1	1	KIRC
ENSG00000255449.1	1	KIRC
ENSG00000255693.1	1	KIRC
ENSG00000256092.2	1	KIRC
ENSG00000257135.1	1	KIRC
ENSG00000257496.1	1	KIRC
ENSG00000259717.1	1	KIRC
ENSG00000259793.1	1	KIRC
ENSG00000259865.1	1	KIRC
ENSG00000260052.1	1	KIRC
ENSG00000260081.1	1	KIRC
ENSG00000260179.1	1	KIRC
ENSG00000260233.2	1	KIRC
ENSG00000260236.1	1	KIRC
ENSG00000260470.1	1	KIRC
ENSG00000260563.2	1	KIRC
ENSG00000260589.1	1	KIRC
ENSG00000260645.1	1	KIRC
ENSG00000260669.2	1	KIRC
ENSG00000261071.1	1	KIRC
ENSG00000261136.1	1	KIRC
ENSG00000261251.1	1	KIRC
ENSG00000261433.1	1	KIRC
ENSG00000261584.1	1	KIRC
ENSG00000261663.1	1	KIRC
ENSG00000261744.1	1	KIRC
ENSG00000261971.2	1	KIRC
ENSG00000262482.1	1	KIRC
ENSG00000262903.1	1	KIRC
ENSG00000263126.1	1	KIRC
ENSG00000263272.1	1	KIRC
ENSG00000266289.1	1	KIRC
ENSG00000266473.1	1	KIRC
ENSG00000267199.1	1	KIRC
ENSG00000267242.1	1	KIRC
ENSG00000267278.1	1	KIRC
ENSG00000267283.1	1	KIRC
ENSG00000267547.1	1	KIRC
ENSG00000267745.1	1	KIRC
ENSG00000269399.1	1	KIRC
ENSG00000269720.1	1	KIRC
ENSG00000269946.1	1	KIRC
ENSG00000269963.1	1	KIRC
ENSG00000269999.1	1	KIRC
ENSG00000270049.1	1	KIRC
ENSG00000270210.1	1	KIRC
ENSG00000270562.1	1	KIRC
ENSG00000271200.1	1	KIRC
ENSG00000271204.1	1	KIRC
ENSG00000271344.1	1	KIRC
ENSG00000271384.1	1	KIRC
ENSG00000271895.1	1	KIRC
ENSG00000271964.1	1	KIRC
ENSG00000272010.1	1	KIRC
ENSG00000272146.1	1	KIRC
ENSG00000272248.1	1	KIRC
ENSG00000272367.1	1	KIRC
ENSG00000272579.1	1	KIRC
ENSG00000272668.1	1	KIRC
ENSG00000272720.1	1	KIRC
ENSG00000272787.1	1	KIRC
ENSG00000272817.1	1	KIRC
ENSG00000272973.1	1	KIRC
ENSG00000273002.1	1	KIRC
ENSG00000273019.1	1	KIRC
ENSG00000273055.1	1	KIRC
ENSG00000273148.1	1	KIRC
ENSG00000273243.1	1	KIRC
ENSG00000273253.1	1	KIRC
ENSG00000273321.1	1	KIRC
ENSG00000273464.1	1	KIRC
ENSG00000177788.5	1	KIRP
ENSG00000227373.1	1	KIRP
ENSG00000229951.1	1	KIRP
ENSG00000236197.2	1	KIRP
ENSG00000243479.3	1	KIRP
ENSG00000244558.1	1	KIRP
ENSG00000248884.1	1	KIRP
ENSG00000261253.1	1	KIRP
ENSG00000264868.1	1	KIRP
ENSG00000265702.1	1	KIRP
ENSG00000266401.1	1	KIRP
ENSG00000267666.1	1	KIRP
ENSG00000269275.1	1	KIRP
ENSG00000272198.1	1	KIRP
ENSG00000273143.1	1	KIRP
ENSG00000225806.3	1	LIHC
ENSG00000227456.3	1	LIHC
ENSG00000227496.1	1	LIHC
ENSG00000228412.2	1	LIHC
ENSG00000232194.1	1	LIHC
ENSG00000232645.1	1	LIHC
ENSG00000232656.3	1	LIHC
ENSG00000233901.1	1	LIHC
ENSG00000234636.1	1	LIHC
ENSG00000235092.1	1	LIHC
ENSG00000235269.1	1	LIHC
ENSG00000236423.1	1	LIHC
ENSG00000242539.2	1	LIHC
ENSG00000245105.1	1	LIHC
ENSG00000251323.2	1	LIHC
ENSG00000254389.2	1	LIHC
ENSG00000256940.1	1	LIHC
ENSG00000260000.2	1	LIHC
ENSG00000260360.1	1	LIHC
ENSG00000260879.1	1	LIHC
ENSG00000263105.1	1	LIHC
ENSG00000267419.1	1	LIHC
ENSG00000267475.1	1	LIHC
ENSG00000268516.1	1	LIHC
ENSG00000271270.1	1	LIHC
ENSG00000271797.1	1	LIHC
ENSG00000228624.3	1	LUAD
ENSG00000229591.1	1	LUAD
ENSG00000236751.1	1	LUAD
ENSG00000248898.1	1	LUAD
ENSG00000251359.3	1	LUAD
ENSG00000254142.2	1	LUAD
ENSG00000256443.1	1	LUAD
ENSG00000259230.1	1	LUAD
ENSG00000265148.1	1	LUAD
ENSG00000268061.1	1	LUAD
ENSG00000271948.1	1	LUAD
ENSG00000272016.1	1	LUAD
ENSG00000223695.1	1	LUSC
ENSG00000229261.1	1	LUSC
ENSG00000237476.1	1	LUSC
ENSG00000241764.3	1	LUSC
ENSG00000254872.2	1	LUSC
ENSG00000259071.1	1	LUSC
ENSG00000259915.1	1	LUSC
ENSG00000260196.1	1	LUSC
ENSG00000261553.1	1	LUSC
ENSG00000267665.1	1	LUSC
ENSG00000152268.8	1	STAD
ENSG00000185044.10	1	STAD
ENSG00000185065.6	1	STAD
ENSG00000188693.7	1	STAD
ENSG00000215196.4	1	STAD
ENSG00000229425.1	1	STAD
ENSG00000229563.2	1	STAD
ENSG00000232640.1	1	STAD
ENSG00000234699.1	1	STAD
ENSG00000235023.1	1	STAD
ENSG00000235387.1	1	STAD
ENSG00000237416.2	1	STAD
ENSG00000247134.2	1	STAD
ENSG00000253301.1	1	STAD
ENSG00000259426.1	1	STAD
ENSG00000259863.1	1	STAD
ENSG00000260830.1	1	STAD
ENSG00000260833.2	1	STAD
ENSG00000272377.1	1	STAD
ENSG00000272979.1	1	STAD
ENSG00000223356.1	1	THCA
ENSG00000223396.2	1	THCA
ENSG00000225555.1	1	THCA
ENSG00000225826.1	1	THCA
ENSG00000229619.3	1	THCA
ENSG00000237281.1	1	THCA
ENSG00000237595.2	1	THCA
ENSG00000246250.2	1	THCA
ENSG00000246859.2	1	THCA
ENSG00000273033.1	1	THCA
ENSG00000273081.1	1	THCA
ENSG00000214293.4	1	UCEC
ENSG00000239213.1	1	UCEC
ENSG00000245750.3	1	UCEC
ENSG00000246174.3	1	UCEC
ENSG00000267265.1	1	UCEC
ENSG00000272288.1	1	UCEC
ENSG00000273456.1	1	UCEC

## Sheet: Supplementary Data 2g
	GI	HR	concordance	LCI	UCI	p-value
BLCA	ENSG00000180769.4	3.63238	0.674174	1.44141	9.15367	0.0062327
BLCA	aG	0.570993	0.674174	0.376138	0.866792	0.00850832
BLCA	pS	1.50781	0.674174	0.521621	4.3585	0.448294
BLCA	pT	1.4924	0.674174	0.684566	3.25355	0.313977
BLCA	pN	2.21772	0.674174	1.39663	3.52153	0.000735747
BLCA	ENSG00000212766.5	2.38408	0.672007	1.12251	5.06352	0.0237799
BLCA	aG	0.570916	0.672007	0.376033	0.866798	0.00851501
BLCA	pS	1.58022	0.672007	0.547005	4.56504	0.39791
BLCA	pT	1.39138	0.672007	0.635107	3.04819	0.409116
BLCA	pN	2.09798	0.672007	1.32469	3.32271	0.00158578
BLCA	ENSG00000231964.1	0.487418	0.671652	0.251684	0.943946	0.0330869
BLCA	aG	0.608572	0.671652	0.401748	0.921871	0.0190834
BLCA	pS	1.53445	0.671652	0.53642	4.38934	0.424597
BLCA	pT	1.45921	0.671652	0.674603	3.15637	0.337057
BLCA	pN	1.96433	0.671652	1.23574	3.12249	0.00430264
BLCA	ENSG00000234380.1	2.13835	0.66675	1.30542	3.50273	0.00254064
BLCA	aG	0.541238	0.66675	0.354667	0.825952	0.00441827
BLCA	pS	1.41846	0.66675	0.490865	4.09893	0.5185
BLCA	pT	1.46152	0.66675	0.670229	3.18703	0.340077
BLCA	pN	2.45512	0.66675	1.52844	3.94365	0.000203638
BLCA	ENSG00000238120.1	0.618583	0.671403	0.426625	0.896911	0.0112793
BLCA	aG	0.606954	0.671403	0.400579	0.919652	0.0185212
BLCA	pS	1.82272	0.671403	0.613508	5.41527	0.279888
BLCA	pT	1.27655	0.671403	0.571704	2.85038	0.551359
BLCA	pN	1.93912	0.671403	1.21645	3.0911	0.00537673
BLCA	ENSG00000238121.1	0.4468	0.675382	0.202524	0.985711	0.0459759
BLCA	aG	0.621824	0.675382	0.409284	0.944735	0.0259891
BLCA	pS	1.4205	0.675382	0.498311	4.04935	0.511343
BLCA	pT	1.69126	0.675382	0.781865	3.65838	0.181921
BLCA	pN	1.95586	0.675382	1.22935	3.11172	0.00463288
BLCA	ENSG00000245248.3	10.4721	0.67524	1.81902	60.2884	0.00854147
BLCA	aG	0.570349	0.67524	0.375624	0.866022	0.00841412
BLCA	pS	1.1664	0.67524	0.399073	3.4091	0.7785
BLCA	pT	1.65627	0.67524	0.762078	3.59966	0.202681
BLCA	pN	2.38842	0.67524	1.48517	3.841	0.00032859
BLCA	ENSG00000246363.2	3.33639	0.676377	1.49713	7.43524	0.00320892
BLCA	aG	0.6032	0.676377	0.3981	0.913966	0.0171127
BLCA	pS	1.31687	0.676377	0.45896	3.77841	0.608772
BLCA	pT	1.7572	0.676377	0.809896	3.81253	0.153743
BLCA	pN	2.28114	0.676377	1.43415	3.62838	0.000496428
BLCA	ENSG00000246430.2	6.86291	0.65865	1.02255	46.0609	0.0473763
BLCA	aG	0.607695	0.65865	0.400894	0.921173	0.0189339
BLCA	pS	1.36559	0.65865	0.474156	3.93295	0.56372
BLCA	pT	1.49789	0.65865	0.690541	3.24916	0.306435
BLCA	pN	2.27244	0.65865	1.42118	3.63357	0.000608717
BLCA	ENSG00000249306.1	9.86899	0.669805	2.26949	42.9158	0.00226716
BLCA	aG	0.564783	0.669805	0.371228	0.859257	0.00762013
BLCA	pS	1.35904	0.669805	0.471639	3.91612	0.569938
BLCA	pT	1.56966	0.669805	0.724778	3.39944	0.252815
BLCA	pN	2.26576	0.669805	1.41686	3.62326	0.000638564
BLCA	ENSG00000251576.1	0.372832	0.665222	0.162442	0.855714	0.0199356
BLCA	aG	0.635631	0.665222	0.418973	0.964325	0.0331071
BLCA	pS	1.52499	0.665222	0.52682	4.41443	0.43648
BLCA	pT	1.48021	0.665222	0.678929	3.22716	0.324036
BLCA	pN	2.14548	0.665222	1.35268	3.40293	0.0011806
BLCA	ENSG00000261033.1	1.80282	0.672504	1.08345	2.99982	0.0233002
BLCA	aG	0.570736	0.672504	0.37594	0.866465	0.00846705
BLCA	pS	1.38238	0.672504	0.479465	3.98564	0.548936
BLCA	pT	1.67511	0.672504	0.768019	3.65353	0.194774
BLCA	pN	2.0853	0.672504	1.31503	3.30675	0.00178324
BLCA	ENSG00000267583.1	3.43262	0.674671	1.27723	9.22539	0.0144827
BLCA	aG	0.577341	0.674671	0.380312	0.876445	0.00990381
BLCA	pS	1.36643	0.674671	0.482283	3.87146	0.556823
BLCA	pT	1.50171	0.674671	0.699385	3.22447	0.297
BLCA	pN	2.20951	0.674671	1.3914	3.50865	0.000779842
BLCA	ENSG00000269929.1	0.49314	0.68238	0.287986	0.84444	0.00999293
BLCA	aG	0.614692	0.68238	0.404487	0.934137	0.0226644
BLCA	pS	1.38019	0.68238	0.487259	3.90946	0.544142
BLCA	pT	1.61187	0.68238	0.751353	3.45794	0.220246
BLCA	pN	2.04814	0.68238	1.28806	3.25675	0.00244809
BLCA	ENSG00000269999.1	0.685544	0.668455	0.48356	0.971899	0.0340043
BLCA	aG	0.623288	0.668455	0.410617	0.946109	0.0264103
BLCA	pS	1.43699	0.668455	0.499908	4.13065	0.500961
BLCA	pT	1.52992	0.668455	0.705532	3.31758	0.281602
BLCA	pN	2.07404	0.668455	1.30773	3.2894	0.00193447
BLCA	ENSG00000271334.1	2.62837	0.671261	1.28295	5.3847	0.00826909
BLCA	aG	0.593802	0.671261	0.392091	0.899281	0.0138445
BLCA	pS	1.4517	0.671261	0.506953	4.15704	0.48744
BLCA	pT	1.38909	0.671261	0.638333	3.02282	0.407428
BLCA	pN	2.27248	0.671261	1.42973	3.61198	0.000516585
BLCA	ENSG00000272142.1	2.16682	0.670906	1.04169	4.50723	0.0385217
BLCA	aG	0.578083	0.670906	0.38095	0.877231	0.0100084
BLCA	pS	1.28592	0.670906	0.446555	3.703	0.641209
BLCA	pT	1.57476	0.670906	0.727717	3.40776	0.248924
BLCA	pN	2.21136	0.670906	1.39207	3.51286	0.000777148
BRCA	ENSG00000204584.1	0.325816	0.768922	0.162869	0.651789	0.0015251
BRCA	aG	0.531242	0.768922	0.301654	0.935569	0.0284795
BRCA	pS	3.31381	0.768922	1.6774	6.54665	0.000562769
BRCA	pT	1.35398	0.768922	0.648376	2.82746	0.419868
BRCA	pR	0.55399	0.768922	0.223268	1.3746	0.202744
BRCA	eR	0.62145	0.768922	0.244755	1.5779	0.31702
BRCA	hR	1.61387	0.768922	0.70816	3.67795	0.254758
BRCA	hR	3.13424	0.768922	1.26136	7.78795	0.0138954
BRCA	ENSG00000228798.1	0.164369	0.797907	0.0398198	0.678482	0.0125527
BRCA	aG	0.544928	0.797907	0.308729	0.961836	0.0362433
BRCA	pS	3.12795	0.797907	1.54121	6.34832	0.00158983
BRCA	pT	1.54976	0.797907	0.716863	3.35039	0.26539
BRCA	pR	0.592726	0.797907	0.24221	1.45049	0.252016
BRCA	eR	0.607464	0.797907	0.242829	1.51964	0.286662
BRCA	hR	1.50502	0.797907	0.656882	3.44826	0.333816
BRCA	hR	2.60698	0.797907	1.04787	6.48586	0.0393482
BRCA	ENSG00000233871.1	0.477735	0.770767	0.238522	0.956851	0.0371217
BRCA	aG	0.49697	0.770767	0.282914	0.872983	0.0149937
BRCA	pS	3.16735	0.770767	1.55642	6.44561	0.00147116
BRCA	pT	1.24947	0.770767	0.569564	2.74102	0.578445
BRCA	pR	0.572864	0.770767	0.230046	1.42656	0.231392
BRCA	eR	0.62334	0.770767	0.245335	1.58376	0.320467
BRCA	hR	1.56432	0.770767	0.684754	3.57369	0.288444
BRCA	hR	2.77336	0.770767	1.11428	6.90269	0.0283402
BRCA	ENSG00000235236.1	0.269919	0.777862	0.0976132	0.746377	0.0116142
BRCA	aG	0.492952	0.777862	0.280836	0.86528	0.0137383
BRCA	pS	3.06885	0.777862	1.54651	6.08974	0.00134162
BRCA	pT	1.52292	0.777862	0.724983	3.1991	0.266687
BRCA	pR	0.605536	0.777862	0.242351	1.51299	0.282966
BRCA	eR	0.714864	0.777862	0.282774	1.8072	0.478104
BRCA	hR	1.69926	0.777862	0.743594	3.88315	0.208619
BRCA	hR	3.06455	0.777862	1.2212	7.69038	0.0170488
BRCA	ENSG00000235257.4	0.205685	0.767158	0.0458247	0.923222	0.0389949
BRCA	aG	0.468154	0.767158	0.265954	0.824084	0.00852374
BRCA	pS	3.02907	0.767158	1.53733	5.96834	0.00136121
BRCA	pT	1.36051	0.767158	0.639405	2.89484	0.424226
BRCA	pR	0.596814	0.767158	0.241142	1.47708	0.264283
BRCA	eR	0.674694	0.767158	0.268308	1.6966	0.402945
BRCA	hR	1.67613	0.767158	0.73535	3.82051	0.219195
BRCA	hR	3.00288	0.767158	1.20476	7.48474	0.0182887
BRCA	ENSG00000237476.1	0.284196	0.777421	0.126557	0.638189	0.00230302
BRCA	aG	0.499469	0.777421	0.284128	0.878017	0.0158677
BRCA	pS	3.33208	0.777421	1.68178	6.6018	0.000560324
BRCA	pT	1.36464	0.777421	0.660243	2.82052	0.401327
BRCA	pR	0.578755	0.777421	0.233709	1.43322	0.237198
BRCA	eR	0.680097	0.777421	0.269321	1.7174	0.414674
BRCA	hR	1.52044	0.777421	0.664658	3.4781	0.320983
BRCA	hR	2.26263	0.777421	0.895806	5.71498	0.0841292
BRCA	ENSG00000239407.1	5.9659	0.780709	1.71848	20.7113	0.00491437
BRCA	aG	0.529368	0.780709	0.301893	0.928247	0.0264316
BRCA	pS	2.69948	0.780709	1.31404	5.54561	0.00686209
BRCA	pT	1.71426	0.780709	0.778633	3.77414	0.180716
BRCA	pR	0.53172	0.780709	0.212855	1.32826	0.176298
BRCA	eR	0.554399	0.780709	0.213384	1.4404	0.225946
BRCA	hR	1.51582	0.780709	0.664254	3.45909	0.323085
BRCA	hR	2.56361	0.780709	1.02817	6.39203	0.0434289
BRCA	ENSG00000239636.1	0.100273	0.768842	0.0295279	0.340514	0.000226869
BRCA	aG	0.482394	0.768842	0.272287	0.854628	0.0124783
BRCA	pS	3.82694	0.768842	1.8706	7.82927	0.000238094
BRCA	pT	1.31099	0.768842	0.611388	2.81113	0.486585
BRCA	pR	0.524141	0.768842	0.212011	1.2958	0.16186
BRCA	eR	0.445001	0.768842	0.172924	1.14516	0.0931707
BRCA	hR	1.94777	0.768842	0.847123	4.47846	0.116553
BRCA	hR	2.88618	0.768842	1.15651	7.20273	0.0231107
BRCA	ENSG00000248015.2	0.314293	0.756655	0.10963	0.901033	0.0312482
BRCA	aG	0.507708	0.756655	0.289476	0.890461	0.0180454
BRCA	pS	3.29069	0.756655	1.6281	6.6511	0.000908106
BRCA	pT	1.41254	0.756655	0.667212	2.99048	0.366758
BRCA	pR	0.599966	0.756655	0.237608	1.51493	0.27968
BRCA	eR	0.65614	0.756655	0.255845	1.68274	0.380526
BRCA	hR	1.72815	0.756655	0.758452	3.93762	0.192929
BRCA	hR	2.76088	0.756655	1.10673	6.88736	0.0294512
BRCA	ENSG00000248027.1	0.249727	0.788967	0.101078	0.616984	0.00264346
BRCA	aG	0.526693	0.788967	0.301868	0.918962	0.0239745
BRCA	pS	3.52068	0.788967	1.77221	6.99418	0.000325822
BRCA	pT	1.46032	0.788967	0.698282	3.05396	0.314458
BRCA	pR	0.576901	0.788967	0.236695	1.40609	0.22621
BRCA	eR	0.493505	0.788967	0.192128	1.26763	0.142307
BRCA	hR	1.59222	0.788967	0.697278	3.63579	0.269561
BRCA	hR	2.92208	0.788967	1.17599	7.26078	0.0209416
BRCA	ENSG00000251661.3	0.43798	0.777903	0.207049	0.926481	0.0307939
BRCA	aG	0.517115	0.777903	0.294258	0.908755	0.0218726
BRCA	pS	2.98415	0.777903	1.48901	5.9806	0.00205374
BRCA	pT	1.40022	0.777903	0.657633	2.98134	0.382645
BRCA	pR	0.596334	0.777903	0.237339	1.49834	0.271442
BRCA	eR	0.576883	0.777903	0.223867	1.48657	0.254683
BRCA	hR	1.57441	0.777903	0.689982	3.59249	0.280888
BRCA	hR	2.59602	0.777903	1.03754	6.49549	0.0414785
BRCA	ENSG00000260868.1	0.369888	0.777742	0.173676	0.787773	0.00992607
BRCA	aG	0.560878	0.777742	0.319344	0.985095	0.0441964
BRCA	pS	3.31528	0.777742	1.64595	6.67765	0.00079427
BRCA	pT	1.46243	0.777742	0.685321	3.12073	0.325673
BRCA	pR	0.525817	0.777742	0.216773	1.27545	0.155081
BRCA	eR	0.630959	0.777742	0.254584	1.56377	0.319995
BRCA	hR	1.46587	0.777742	0.640392	3.35542	0.365378
BRCA	hR	2.67595	0.777742	1.07954	6.63307	0.0335681
BRCA	ENSG00000266053.2	0.178534	0.787284	0.0637302	0.500145	0.00104459
BRCA	aG	0.483398	0.787284	0.274195	0.852217	0.0119796
BRCA	pS	3.56859	0.787284	1.75787	7.24445	0.000429222
BRCA	pT	1.36752	0.787284	0.637871	2.93179	0.421155
BRCA	pR	0.608876	0.787284	0.241077	1.53781	0.29392
BRCA	eR	0.588866	0.787284	0.228079	1.52036	0.273841
BRCA	hR	1.54359	0.787284	0.674671	3.53159	0.303936
BRCA	hR	2.43017	0.787284	0.970382	6.08596	0.0579898
BRCA	ENSG00000268061.1	0.299598	0.765876	0.114769	0.782079	0.0138146
BRCA	aG	0.524329	0.765876	0.298104	0.922232	0.0250282
BRCA	pS	3.05707	0.765876	1.5413	6.06351	0.00138329
BRCA	pT	1.42962	0.765876	0.671894	3.04189	0.353536
BRCA	pR	0.542011	0.765876	0.216121	1.35932	0.191696
BRCA	eR	0.596781	0.765876	0.231796	1.53647	0.284688
BRCA	hR	1.62597	0.765876	0.712873	3.70861	0.2479
BRCA	hR	2.81266	0.765876	1.1302	6.99967	0.0262106
BRCA	ENSG00000268189.2	0.440917	0.765715	0.235136	0.826789	0.0106819
BRCA	aG	0.46241	0.765715	0.260236	0.821649	0.00854543
BRCA	pS	3.28884	0.765715	1.62818	6.6433	0.000903844
BRCA	pT	1.38087	0.765715	0.649997	2.93355	0.401231
BRCA	pR	0.530156	0.765715	0.211617	1.32818	0.175647
BRCA	eR	0.643294	0.765715	0.251006	1.64867	0.358233
BRCA	hR	1.61163	0.765715	0.70673	3.67515	0.256506
BRCA	hR	2.56709	0.765715	1.02536	6.42694	0.044067
BRCA	ENSG00000271384.1	0.53063	0.774655	0.305978	0.920225	0.0240749
BRCA	aG	0.474932	0.774655	0.27015	0.834943	0.00969191
BRCA	pS	3.12277	0.774655	1.54599	6.30774	0.00150091
BRCA	pT	1.1603	0.774655	0.528641	2.54671	0.710871
BRCA	pR	0.566427	0.774655	0.228962	1.40128	0.218724
BRCA	eR	0.610565	0.774655	0.240713	1.54869	0.298852
BRCA	hR	1.57001	0.774655	0.688814	3.57852	0.283219
BRCA	hR	2.62332	0.774655	1.05069	6.5498	0.038839
BRCA	ENSG00000271964.1	0.483171	0.76331	0.280751	0.831536	0.00864029
BRCA	aG	0.509072	0.76331	0.290356	0.892542	0.0184335
BRCA	pS	3.49257	0.76331	1.72728	7.06202	0.00049885
BRCA	pT	1.31997	0.76331	0.617897	2.81974	0.473482
BRCA	pR	0.565892	0.76331	0.227137	1.40986	0.221537
BRCA	eR	0.575102	0.76331	0.224176	1.47537	0.24978
BRCA	hR	1.60291	0.76331	0.703581	3.65179	0.261394
BRCA	hR	2.65213	0.76331	1.06919	6.5786	0.0353516
BRCA	ENSG00000273055.1	0.494137	0.782152	0.287021	0.850708	0.0109812
BRCA	aG	0.527479	0.782152	0.299858	0.927886	0.0264395
BRCA	pS	3.41811	0.782152	1.68385	6.93857	0.000667823
BRCA	pT	1.28302	0.782152	0.600197	2.74265	0.520262
BRCA	pR	0.571985	0.782152	0.228887	1.42938	0.2319
BRCA	eR	0.619462	0.782152	0.242703	1.58108	0.316473
BRCA	hR	1.55861	0.782152	0.681842	3.56279	0.292756
BRCA	hR	2.81856	0.782152	1.13323	7.01031	0.0258141
COAD	ENSG00000135253.9	3.93435	0.717679	1.2945	11.9576	0.0157318
COAD	pM	4.23032	0.717679	2.00074	8.94449	0.000159797
COAD	ENSG00000203999.4	11.262	0.710827	1.36874	92.664	0.0243303
COAD	pM	3.54947	0.710827	1.67852	7.50586	0.000915027
COAD	ENSG00000224046.1	5.35306	0.734582	1.20316	23.8166	0.0276081
COAD	pM	4.27824	0.734582	2.01468	9.08496	0.000154957
COAD	ENSG00000224616.1	0.168696	0.722019	0.0549186	0.518194	0.00188297
COAD	pM	5.85416	0.722019	2.64338	12.9649	1.32364e-05
COAD	ENSG00000225434.2	6.02626	0.716309	1.22357	29.6804	0.0272442
COAD	pM	4.22137	0.716309	1.99114	8.94963	0.000172465
COAD	ENSG00000227953.2	6.043	0.703746	1.76203	20.7249	0.00422545
COAD	pM	4.4379	0.703746	2.09094	9.4192	0.000104039
COAD	ENSG00000231113.2	7.19423	0.755139	1.22414	42.2801	0.0289784
COAD	pM	4.15644	0.755139	1.97234	8.75911	0.000179796
COAD	ENSG00000232611.1	5.3935	0.736409	1.05577	27.5531	0.0428481
COAD	pM	3.97375	0.736409	1.88581	8.37343	0.000285555
COAD	ENSG00000233077.1	14.201	0.714025	1.05129	191.831	0.0457581
COAD	pM	3.64327	0.714025	1.70389	7.7901	0.000855021
COAD	ENSG00000236519.1	4.0009	0.756053	1.17824	13.5857	0.0262201
COAD	pM	4.50841	0.756053	2.10892	9.63799	0.000102389
COAD	ENSG00000244151.1	5.22804	0.750114	1.36415	20.0363	0.0158229
COAD	pM	4.03968	0.750114	1.91715	8.51213	0.000241176
COAD	ENSG00000245954.2	0.225431	0.692325	0.0547948	0.927445	0.0389858
COAD	pM	4.28472	0.692325	2.02009	9.08812	0.000148962
COAD	ENSG00000254815.1	2.77955	0.740978	1.06473	7.25618	0.0367904
COAD	pM	3.84557	0.740978	1.8279	8.09036	0.000386025
COAD	ENSG00000255318.1	18.0529	0.775697	2.91345	111.863	0.00187703
COAD	pM	3.77438	0.775697	1.78054	8.00093	0.000530313
COAD	ENSG00000257596.1	20.134	0.775697	3.30702	122.582	0.00112313
COAD	pM	4.19479	0.775697	1.97465	8.91108	0.000191582
COAD	ENSG00000258384.1	8.09527	0.74783	2.20062	29.7796	0.0016507
COAD	pM	5.03073	0.74783	2.338	10.8247	3.59146e-05
COAD	ENSG00000262152.2	2.96689	0.738922	1.15994	7.58869	0.0232317
COAD	pM	4.49642	0.738922	2.10875	9.58759	9.97439e-05
COAD	ENSG00000271992.1	5.0789	0.754683	1.65977	15.5415	0.00440102
COAD	pM	4.64899	0.754683	2.17168	9.95227	7.59355e-05
COAD	ENSG00000272205.1	3.17344	0.751485	1.15748	8.70057	0.0248223
COAD	pM	4.24742	0.751485	2.01437	8.95593	0.00014477
COAD	ENSG00000272524.1	2.5598	0.75354	1.25009	5.24171	0.0101589
COAD	pM	4.3769	0.75354	2.07104	9.25007	0.000110221
COAD	ENSG00000272599.1	7.17884	0.724075	1.98865	25.9149	0.00261599
COAD	pM	4.47214	0.724075	2.09653	9.53959	0.000106548
COAD	ENSG00000272696.1	3.67261	0.699406	1.17232	11.5054	0.0255597
COAD	pM	4.04188	0.699406	1.9085	8.56	0.000264184
ESCA	ENSG00000110347.7	1.9718	0.66056	1.1525	3.37352	0.013212
ESCA	pS	2.33409	0.66056	1.0364	5.25665	0.0407289
ESCA	pN	1.5417	0.66056	0.645443	3.68251	0.329842
ESCA	ENSG00000179141.5	6.82702	0.670484	1.56633	29.7563	0.0105461
ESCA	pS	2.4272	0.670484	1.05777	5.56958	0.036395
ESCA	pN	1.48485	0.670484	0.612961	3.59693	0.381188
ESCA	ENSG00000213904.4	29.0637	0.643766	1.11666	756.45	0.0427318
ESCA	pS	2.21439	0.643766	0.960227	5.10661	0.0622146
ESCA	pN	1.57161	0.643766	0.643077	3.84087	0.321383
ESCA	ENSG00000222043.2	3.02109	0.666667	1.43127	6.37685	0.00372342
ESCA	pS	3.08719	0.666667	1.31759	7.23344	0.00946335
ESCA	pN	1.27682	0.666667	0.531039	3.06994	0.585102
ESCA	ENSG00000224614.1	2.30173	0.656998	1.07029	4.95002	0.0328552
ESCA	pS	2.5758	0.656998	1.1523	5.75782	0.0211461
ESCA	pN	1.22882	0.656998	0.509076	2.96616	0.646738
ESCA	ENSG00000227285.1	3.78662	0.664122	1.27209	11.2716	0.016739
ESCA	pS	2.32999	0.664122	1.04284	5.20582	0.0391851
ESCA	pN	1.41479	0.664122	0.599571	3.33845	0.428278
ESCA	ENSG00000227496.1	15.0123	0.655725	2.70476	83.3228	0.00194922
ESCA	pS	1.95207	0.655725	0.863208	4.41444	0.108134
ESCA	pN	1.75951	0.655725	0.747752	4.14026	0.195605
ESCA	ENSG00000229647.1	2.00771	0.669211	1.14313	3.52617	0.015288
ESCA	pS	2.14433	0.669211	0.933816	4.92406	0.0720947
ESCA	pN	1.70871	0.669211	0.688223	4.24234	0.248229
ESCA	ENSG00000245648.1	2.02668	0.648855	1.05499	3.89331	0.033949
ESCA	pS	2.48665	0.648855	1.12073	5.51733	0.0250733
ESCA	pN	1.31888	0.648855	0.557306	3.12118	0.528853
ESCA	ENSG00000259712.1	13.4781	0.661578	1.73876	104.477	0.0127966
ESCA	pS	2.70468	0.661578	1.20846	6.05339	0.0154944
ESCA	pN	1.5098	0.661578	0.636189	3.58303	0.350148
HNSC	ENSG00000179818.9	0.444946	0.616418	0.236652	0.836571	0.0119398
HNSC	pS	0.8897	0.616418	0.457471	1.73031	0.73057
HNSC	pT	2.14804	0.616418	1.19376	3.86515	0.010745
HNSC	ENSG00000181097.5	0.643332	0.618757	0.447738	0.924373	0.0170696
HNSC	pS	0.878899	0.618757	0.45211	1.70857	0.703499
HNSC	pT	2.2101	0.618757	1.2297	3.97215	0.00801988
HNSC	ENSG00000189223.9	0.760372	0.620752	0.594228	0.972969	0.02942
HNSC	pS	0.886051	0.620752	0.454469	1.72748	0.722472
HNSC	pT	2.14172	0.620752	1.18868	3.85889	0.011234
HNSC	ENSG00000196668.3	0.606228	0.638673	0.437935	0.839195	0.00255624
HNSC	pS	0.881782	0.638673	0.454878	1.70934	0.709498
HNSC	pT	2.17244	0.638673	1.20835	3.90573	0.00953334
HNSC	ENSG00000205622.5	4.92011	0.594816	1.63787	14.7798	0.00452347
HNSC	pS	0.842486	0.594816	0.433157	1.63863	0.613582
HNSC	pT	2.21798	0.594816	1.22941	4.00148	0.00814534
HNSC	ENSG00000213904.4	0.20328	0.612703	0.0519594	0.795288	0.0220756
HNSC	pS	0.82771	0.612703	0.427793	1.60149	0.574446
HNSC	pT	2.20573	0.612703	1.22446	3.97339	0.00843123
HNSC	ENSG00000223473.1	0.555291	0.613666	0.349629	0.881929	0.0126927
HNSC	pS	0.80245	0.613666	0.415446	1.54996	0.512307
HNSC	pT	2.34051	0.613666	1.30216	4.20684	0.00447585
HNSC	ENSG00000223745.3	0.427002	0.616487	0.216313	0.8429	0.0141858
HNSC	pS	0.922076	0.616487	0.471639	1.8027	0.81252
HNSC	pT	2.10678	0.616487	1.17016	3.7931	0.0130016
HNSC	ENSG00000224614.1	0.581324	0.611826	0.362268	0.93284	0.0245708
HNSC	pS	0.819748	0.611826	0.424277	1.58384	0.554194
HNSC	pT	2.26766	0.611826	1.26325	4.07067	0.00609126
HNSC	ENSG00000224950.1	0.503549	0.620081	0.296538	0.855073	0.011101
HNSC	pS	0.911045	0.620081	0.466993	1.77733	0.784673
HNSC	pT	2.09004	0.620081	1.15976	3.76653	0.0141601
HNSC	ENSG00000225778.1	0.368493	0.616813	0.16792	0.808641	0.012787
HNSC	pS	0.825795	0.616813	0.426588	1.59858	0.57006
HNSC	pT	2.19512	0.616813	1.21655	3.96082	0.0090302
HNSC	ENSG00000225855.2	0.633599	0.621612	0.443119	0.90596	0.0123741
HNSC	pS	0.881901	0.621612	0.453625	1.71452	0.711001
HNSC	pT	2.21217	0.621612	1.23134	3.9743	0.0079043
HNSC	ENSG00000204584.1	0.619964	0.610071	0.397037	0.968059	0.0354888
HNSC	pS	0.876719	0.610071	0.450394	1.70659	0.698641
HNSC	pT	2.15135	0.610071	1.19366	3.87742	0.0108048
HNSC	ENSG00000227039.2	0.630429	0.607337	0.430272	0.923695	0.0179218
HNSC	pS	0.930519	0.607337	0.475234	1.82198	0.833624
HNSC	pT	2.00988	0.607337	1.11131	3.63499	0.0209395
HNSC	ENSG00000227456.3	0.361486	0.615162	0.162838	0.802466	0.0123903
HNSC	pS	0.894103	0.615162	0.460006	1.73785	0.741314
HNSC	pT	2.11091	0.615162	1.17182	3.80258	0.0128469
HNSC	ENSG00000227543.3	0.354839	0.619032	0.167734	0.750659	0.00672474
HNSC	pS	0.899115	0.619032	0.462084	1.74949	0.754193
HNSC	pT	2.20607	0.619032	1.22855	3.96135	0.00806933
HNSC	ENSG00000227741.1	0.373596	0.628216	0.184992	0.754486	0.006041
HNSC	pS	0.846865	0.628216	0.437825	1.63805	0.621444
HNSC	pT	2.14666	0.628216	1.19234	3.86479	0.0108856
HNSC	ENSG00000227953.2	0.563794	0.619479	0.331419	0.9591	0.0345139
HNSC	pS	0.853095	0.619479	0.439448	1.6561	0.63875
HNSC	pT	2.20262	0.619479	1.22208	3.96991	0.00860875
HNSC	ENSG00000228274.3	0.531701	0.630899	0.31596	0.894753	0.0173716
HNSC	pS	0.872492	0.630899	0.449202	1.69465	0.687172
HNSC	pT	2.21887	0.630899	1.23452	3.98808	0.00771598
HNSC	ENSG00000228393.3	0.22734	0.610244	0.056468	0.915267	0.0371092
HNSC	pS	0.83089	0.610244	0.429228	1.60842	0.582506
HNSC	pT	2.17448	0.610244	1.20751	3.91579	0.00964665
HNSC	ENSG00000228486.5	0.296849	0.625843	0.113373	0.777249	0.0133952
HNSC	pS	0.901618	0.625843	0.463329	1.75451	0.760449
HNSC	pT	2.13829	0.625843	1.18684	3.8525	0.0113988
HNSC	ENSG00000229896.2	0.654215	0.618568	0.490173	0.873157	0.00396571
HNSC	pS	0.868046	0.618568	0.447639	1.68328	0.675359
HNSC	pT	2.21283	0.618568	1.2308	3.97843	0.00795932
HNSC	ENSG00000229931.1	0.670775	0.623332	0.463699	0.970325	0.0340156
HNSC	pS	0.867738	0.623332	0.446477	1.68647	0.675628
HNSC	pT	2.17328	0.623332	1.20699	3.91316	0.00968357
HNSC	ENSG00000231113.2	0.398945	0.611723	0.190005	0.837648	0.0151798
HNSC	pS	0.924923	0.611723	0.474365	1.80343	0.818806
HNSC	pT	2.02877	0.611723	1.12475	3.65939	0.0187441
HNSC	ENSG00000231154.1	0.519899	0.60517	0.27114	0.996881	0.0489109
HNSC	pS	0.822378	0.60517	0.425051	1.59112	0.561419
HNSC	pT	2.21387	0.60517	1.22882	3.98857	0.00814529
HNSC	ENSG00000231160.5	0.254034	0.613529	0.07501	0.860329	0.0276878
HNSC	pS	0.864227	0.613529	0.444757	1.67932	0.666818
HNSC	pT	2.2134	0.613529	1.22863	3.98748	0.00815603
HNSC	ENSG00000232611.1	0.467631	0.626187	0.277512	0.787998	0.00430537
HNSC	pS	0.95016	0.626187	0.485514	1.85948	0.881364
HNSC	pT	2.13991	0.626187	1.19017	3.84753	0.0110352
HNSC	ENSG00000232931.1	0.617254	0.626634	0.445162	0.855873	0.00381281
HNSC	pS	0.894753	0.626634	0.460659	1.73791	0.742675
HNSC	pT	2.18994	0.626634	1.2187	3.93522	0.0087577
HNSC	ENSG00000234290.2	0.634889	0.604448	0.430645	0.936001	0.0217952
HNSC	pS	0.839431	0.604448	0.433835	1.62422	0.603251
HNSC	pT	2.15644	0.604448	1.1987	3.8794	0.0103216
HNSC	ENSG00000234614.1	0.571718	0.626772	0.389183	0.839866	0.0043814
HNSC	pS	0.789124	0.626772	0.408314	1.52509	0.481126
HNSC	pT	2.34716	0.626772	1.30354	4.22632	0.00446408
HNSC	ENSG00000234699.1	0.150394	0.607612	0.0362455	0.624028	0.00906769
HNSC	pS	0.869895	0.607612	0.448501	1.68721	0.680061
HNSC	pT	2.12149	0.607612	1.1778	3.8213	0.0122444
HNSC	ENSG00000234996.3	0.326678	0.617862	0.137611	0.775505	0.0112017
HNSC	pS	0.828845	0.617862	0.428708	1.60245	0.576778
HNSC	pT	2.18722	0.617862	1.21482	3.93797	0.00909217
HNSC	ENSG00000235138.1	0.326776	0.632705	0.176234	0.605916	0.000384807
HNSC	pS	0.917385	0.632705	0.472675	1.78049	0.798829
HNSC	pT	2.04956	0.632705	1.13912	3.6877	0.0166389
HNSC	ENSG00000235257.4	0.157847	0.612909	0.0389866	0.639083	0.00966821
HNSC	pS	0.900959	0.612909	0.463068	1.75293	0.758751
HNSC	pT	2.13543	0.612909	1.18445	3.84994	0.0116395
HNSC	ENSG00000235831.2	0.242123	0.612187	0.0767071	0.764252	0.0155889
HNSC	pS	0.889342	0.612187	0.457402	1.72918	0.72958
HNSC	pT	2.03921	0.612187	1.12679	3.69045	0.0185525
HNSC	ENSG00000236519.1	0.543603	0.624123	0.315254	0.937352	0.0283293
HNSC	pS	0.830905	0.624123	0.429233	1.60846	0.58255
HNSC	pT	2.25068	0.624123	1.24957	4.05385	0.00689109
HNSC	ENSG00000237489.2	0.237846	0.603742	0.0667036	0.848089	0.0268303
HNSC	pS	0.900246	0.603742	0.461627	1.75562	0.757796
HNSC	pT	2.08093	0.603742	1.15272	3.75658	0.0150347
HNSC	ENSG00000238121.1	0.418832	0.602969	0.201565	0.870289	0.0196859
HNSC	pS	0.890651	0.602969	0.458005	1.73199	0.7329
HNSC	pT	1.99874	0.602969	1.10397	3.61872	0.0222221
HNSC	ENSG00000239636.1	0.470774	0.615764	0.24925	0.889181	0.0202347
HNSC	pS	0.88901	0.615764	0.456817	1.7301	0.729107
HNSC	pT	2.09395	0.615764	1.16197	3.77345	0.0139113
HNSC	ENSG00000239653.1	0.313358	0.615713	0.148128	0.662892	0.00240176
HNSC	pS	0.867048	0.615713	0.447792	1.67884	0.672178
HNSC	pT	2.09073	0.615713	1.16304	3.75838	0.0137116
HNSC	ENSG00000240291.1	0.241551	0.627975	0.0871742	0.669311	0.00629319
HNSC	pS	0.919953	0.627975	0.472614	1.79071	0.806055
HNSC	pT	2.0232	0.627975	1.11947	3.65653	0.0196117
HNSC	ENSG00000244151.1	0.608064	0.620098	0.426326	0.867273	0.00603272
HNSC	pS	0.897223	0.620098	0.46141	1.74467	0.74925
HNSC	pT	2.16347	0.620098	1.20393	3.88777	0.00986407
HNSC	ENSG00000244945.1	0.178601	0.634253	0.0500813	0.636932	0.00792382
HNSC	pS	0.860611	0.634253	0.443938	1.66837	0.656708
HNSC	pT	2.25457	0.634253	1.252	4.05998	0.00675237
HNSC	ENSG00000245552.2	0.279733	0.627511	0.0921674	0.849002	0.0245161
HNSC	pS	0.815469	0.627511	0.421874	1.57628	0.544082
HNSC	pT	2.27626	0.627511	1.26754	4.08776	0.00589395
HNSC	ENSG00000245904.2	0.254581	0.614543	0.0991166	0.653892	0.0044746
HNSC	pS	0.981332	0.614543	0.500492	1.92413	0.956254
HNSC	pT	1.84073	0.614543	1.01024	3.35395	0.0462358
HNSC	ENSG00000246090.2	0.201923	0.621784	0.0588173	0.69321	0.0110153
HNSC	pS	0.842663	0.621784	0.435284	1.63131	0.611503
HNSC	pT	2.29227	0.621784	1.27321	4.12697	0.00569095
HNSC	ENSG00000246526.2	0.526805	0.62641	0.339376	0.817744	0.00427939
HNSC	pS	0.877946	0.62641	0.452846	1.7021	0.699961
HNSC	pT	2.06402	0.62641	1.14533	3.71961	0.0158861
HNSC	ENSG00000247498.5	0.551725	0.623779	0.361034	0.843134	0.00598562
HNSC	pS	0.843189	0.623779	0.435955	1.63083	0.612308
HNSC	pT	2.26503	0.623779	1.26108	4.06823	0.00621291
HNSC	ENSG00000248599.1	0.518628	0.601816	0.312227	0.861474	0.0112167
HNSC	pS	0.788355	0.601816	0.408978	1.51965	0.477584
HNSC	pT	2.20234	0.601816	1.22743	3.9516	0.00812085
HNSC	ENSG00000251143.1	0.402588	0.633479	0.238438	0.679746	0.000663031
HNSC	pS	0.908116	0.633479	0.467721	1.76318	0.775864
HNSC	pT	2.21348	0.633479	1.23391	3.97073	0.00770109
HNSC	ENSG00000251455.1	0.602563	0.610828	0.376706	0.963832	0.0345431
HNSC	pS	0.813313	0.610828	0.421016	1.57115	0.538492
HNSC	pT	2.27576	0.610828	1.26724	4.08688	0.00590798
HNSC	ENSG00000253854.1	0.588102	0.622661	0.385682	0.896761	0.0136562
HNSC	pS	0.876177	0.622661	0.451219	1.70136	0.696234
HNSC	pT	2.17209	0.622661	1.20888	3.90277	0.00947505
HNSC	ENSG00000254815.1	0.663041	0.620339	0.492349	0.89291	0.00681352
HNSC	pS	0.88593	0.620339	0.456188	1.7205	0.720604
HNSC	pT	2.23604	0.620339	1.24413	4.01879	0.00714068
HNSC	ENSG00000255182.1	0.318075	0.621113	0.16427	0.615889	0.000679741
HNSC	pS	0.836925	0.621113	0.432934	1.6179	0.59657
HNSC	pT	2.47768	0.621113	1.37519	4.46403	0.00252282
HNSC	ENSG00000255202.1	0.253972	0.630418	0.0776881	0.830265	0.0233448
HNSC	pS	0.800212	0.630418	0.413918	1.54702	0.507547
HNSC	pT	2.30389	0.630418	1.27949	4.14846	0.00541439
HNSC	ENSG00000257038.1	0.457435	0.608696	0.284229	0.73619	0.00127552
HNSC	pS	0.855293	0.608696	0.442214	1.65424	0.642337
HNSC	pT	2.21583	0.608696	1.23352	3.98041	0.0077629
HNSC	ENSG00000258317.1	0.233201	0.597551	0.0550289	0.988258	0.0481553
HNSC	pS	0.792144	0.597551	0.410092	1.53012	0.487878
HNSC	pT	2.27667	0.597551	1.26531	4.09641	0.00604836
HNSC	ENSG00000259291.1	0.51843	0.609986	0.304974	0.881288	0.0152334
HNSC	pS	0.896967	0.609986	0.460311	1.74784	0.749376
HNSC	pT	2.0269	0.609986	1.11942	3.67005	0.0196806
HNSC	ENSG00000259407.1	0.353357	0.599598	0.143068	0.872742	0.0241318
HNSC	pS	0.854239	0.599598	0.440386	1.65701	0.641186
HNSC	pT	2.13567	0.599598	1.18394	3.85245	0.011704
HNSC	ENSG00000259705.1	0.325728	0.602796	0.15153	0.700182	0.00406873
HNSC	pS	0.950198	0.602796	0.48601	1.85773	0.881285
HNSC	pT	1.97686	0.602796	1.09091	3.58231	0.0246515
HNSC	ENSG00000260193.1	0.663353	0.621199	0.492585	0.893321	0.00687554
HNSC	pS	0.891031	0.621199	0.458466	1.73172	0.733625
HNSC	pT	2.18248	0.621199	1.21512	3.91994	0.00899921
HNSC	ENSG00000260276.1	0.597898	0.609504	0.379997	0.940752	0.0261439
HNSC	pS	0.834275	0.609504	0.431192	1.61417	0.590531
HNSC	pT	2.26686	0.609504	1.26147	4.07356	0.00620614
HNSC	ENSG00000260589.1	0.617998	0.6099	0.401221	0.951897	0.0289886
HNSC	pS	0.865183	0.6099	0.445579	1.67993	0.668843
HNSC	pT	2.11554	0.6099	1.17357	3.81356	0.0126907
HNSC	ENSG00000260669.2	0.577987	0.616418	0.366852	0.910637	0.0181002
HNSC	pS	0.886071	0.616418	0.455068	1.72528	0.722005
HNSC	pT	2.21702	0.616418	1.23392	3.98339	0.00774427
HNSC	ENSG00000261136.1	0.590669	0.614612	0.38451	0.907362	0.0162254
HNSC	pS	0.920003	0.614612	0.470541	1.79879	0.807441
HNSC	pT	2.06856	0.614612	1.14714	3.73011	0.0156789
HNSC	ENSG00000261326.2	0.649243	0.615248	0.479418	0.879226	0.00523993
HNSC	pS	0.913977	0.615248	0.469135	1.78063	0.791511
HNSC	pT	2.09375	0.615248	1.16411	3.76576	0.0136117
HNSC	ENSG00000261584.1	0.641899	0.634941	0.478417	0.861245	0.00311697
HNSC	pS	0.86497	0.634941	0.446696	1.6749	0.667017
HNSC	pT	2.1941	0.634941	1.21999	3.94599	0.00869071
HNSC	ENSG00000261840.1	0.652748	0.616418	0.446319	0.954654	0.0278625
HNSC	pS	0.842436	0.616418	0.434991	1.63152	0.61116
HNSC	pT	2.24934	0.616418	1.25262	4.03916	0.00664611
HNSC	ENSG00000261971.2	0.680829	0.6126	0.474866	0.976123	0.0364892
HNSC	pS	0.853729	0.6126	0.439794	1.65726	0.640297
HNSC	pT	2.17802	0.6126	1.21106	3.91705	0.00933771
HNSC	ENSG00000262903.1	0.581125	0.617777	0.407359	0.829014	0.00274923
HNSC	pS	0.919498	0.617777	0.472074	1.79098	0.805114
HNSC	pT	2.16991	0.617777	1.20753	3.89929	0.00958198
HNSC	ENSG00000263126.1	0.581847	0.622644	0.387057	0.874666	0.00921876
HNSC	pS	0.918585	0.622644	0.470765	1.7924	0.803371
HNSC	pT	2.10883	0.622644	1.17256	3.79267	0.0127186
HNSC	ENSG00000263272.1	0.575766	0.623091	0.394645	0.840012	0.00417522
HNSC	pS	0.947875	0.623091	0.484602	1.85403	0.875724
HNSC	pT	2.10347	0.623091	1.16851	3.78649	0.013168
HNSC	ENSG00000264098.1	0.552071	0.619582	0.373092	0.81691	0.00296385
HNSC	pS	0.945781	0.619582	0.484423	1.84653	0.870282
HNSC	pT	2.04751	0.619582	1.13594	3.6906	0.0171265
HNSC	ENSG00000265100.1	0.659604	0.612858	0.437447	0.994583	0.0470457
HNSC	pS	0.868471	0.612858	0.446478	1.68931	0.677835
HNSC	pT	2.13221	0.612858	1.18174	3.84714	0.0119189
HNSC	ENSG00000266289.1	0.655664	0.61475	0.454697	0.945455	0.0238018
HNSC	pS	0.85145	0.61475	0.439141	1.65087	0.63405
HNSC	pT	2.24601	0.61475	1.24802	4.04206	0.00695537
HNSC	ENSG00000267163.1	0.314989	0.623504	0.133564	0.74285	0.008314
HNSC	pS	0.873166	0.623504	0.450208	1.69348	0.688197
HNSC	pT	2.23758	0.623504	1.24408	4.02447	0.00716259
HNSC	ENSG00000267169.1	0.333805	0.621543	0.154011	0.723495	0.0054351
HNSC	pS	0.931751	0.621543	0.477121	1.81958	0.836003
HNSC	pT	2.15739	0.621543	1.19955	3.88008	0.0102433
HNSC	ENSG00000267199.1	0.427099	0.603072	0.201549	0.905055	0.0263969
HNSC	pS	0.866689	0.603072	0.446612	1.68189	0.672322
HNSC	pT	2.15651	0.603072	1.19778	3.88263	0.0104226
HNSC	ENSG00000267248.1	0.547258	0.60971	0.316657	0.945792	0.0308017
HNSC	pS	0.845056	0.60971	0.436288	1.63681	0.617699
HNSC	pT	2.2171	0.60971	1.2332	3.98599	0.00780586
HNSC	ENSG00000267283.1	0.620365	0.641906	0.467198	0.823747	0.000966276
HNSC	pS	0.947451	0.641906	0.486119	1.84659	0.874029
HNSC	pT	2.05992	0.641906	1.14545	3.70446	0.0158002
HNSC	ENSG00000267309.1	0.699187	0.610656	0.509225	0.960012	0.0269486
HNSC	pS	0.851598	0.610656	0.439314	1.6508	0.634303
HNSC	pT	2.16906	0.610656	1.20588	3.90158	0.00973924
HNSC	ENSG00000267532.2	0.514033	0.609676	0.328682	0.803909	0.00353881
HNSC	pS	0.941123	0.609676	0.481615	1.83905	0.85909
HNSC	pT	2.09721	0.609676	1.16563	3.77332	0.0134589
HNSC	ENSG00000267801.1	0.645799	0.618447	0.452205	0.922275	0.0161733
HNSC	pS	0.873409	0.618447	0.449678	1.69642	0.689451
HNSC	pT	2.21255	0.618447	1.23149	3.97517	0.00789603
HNSC	ENSG00000268189.2	0.592998	0.616831	0.384225	0.91521	0.0182686
HNSC	pS	0.887931	0.616831	0.455964	1.72913	0.726682
HNSC	pT	2.13766	0.616831	1.18707	3.84947	0.0113618
HNSC	ENSG00000269352.1	0.637645	0.62629	0.475181	0.855656	0.00270965
HNSC	pS	0.916832	0.62629	0.471101	1.78429	0.798267
HNSC	pT	2.16727	0.62629	1.20759	3.88961	0.00953933
HNSC	ENSG00000269399.1	0.637201	0.617725	0.437512	0.928032	0.0188082
HNSC	pS	0.890098	0.617725	0.457217	1.73282	0.731949
HNSC	pT	2.12873	0.617725	1.1818	3.83443	0.0118603
HNSC	ENSG00000269439.1	0.297893	0.607819	0.0947951	0.93613	0.0381779
HNSC	pS	0.862649	0.607819	0.444118	1.6756	0.662717
HNSC	pT	2.16015	0.607819	1.19814	3.89459	0.010435
HNSC	ENSG00000270069.1	0.646541	0.609229	0.430673	0.97061	0.0353897
HNSC	pS	0.878765	0.609229	0.451251	1.7113	0.703906
HNSC	pT	2.14418	0.609229	1.1886	3.86802	0.0112794
HNSC	ENSG00000270562.1	0.464365	0.634201	0.294089	0.73323	0.000997017
HNSC	pS	0.99039	0.634201	0.505885	1.93892	0.977523
HNSC	pT	1.90744	0.634201	1.05385	3.45241	0.0329054
HNSC	ENSG00000271895.1	0.706797	0.619754	0.546767	0.913666	0.00806614
HNSC	pS	0.920059	0.619754	0.471425	1.79564	0.807066
HNSC	pT	2.11162	0.619754	1.17422	3.79737	0.012548
HNSC	ENSG00000271966.1	0.646175	0.614629	0.448639	0.930685	0.0189834
HNSC	pS	0.85677	0.614629	0.442115	1.66032	0.646984
HNSC	pT	2.21493	0.614629	1.23295	3.97902	0.00780069
HNSC	ENSG00000272183.1	0.668767	0.613873	0.465815	0.960144	0.0292288
HNSC	pS	0.897137	0.613873	0.458967	1.75362	0.75092
HNSC	pT	2.14106	0.613873	1.18765	3.85986	0.0113442
HNSC	ENSG00000272341.1	0.707526	0.614044	0.514547	0.97288	0.0332406
HNSC	pS	0.875621	0.614044	0.449869	1.7043	0.695877
HNSC	pT	2.16641	0.614044	1.20396	3.89824	0.00990202
HNSC	ENSG00000272367.1	0.648875	0.604207	0.449636	0.936399	0.0208274
HNSC	pS	0.87609	0.604207	0.451265	1.70085	0.695928
HNSC	pT	2.14215	0.604207	1.19038	3.85492	0.0110435
HNSC	ENSG00000272374.1	0.565829	0.629575	0.364398	0.878604	0.0111997
HNSC	pS	0.909201	0.629575	0.466307	1.77275	0.779931
HNSC	pT	2.06514	0.629575	1.14402	3.72791	0.0161085
HNSC	ENSG00000272668.1	0.7451	0.610536	0.573543	0.967973	0.0275407
HNSC	pS	0.893364	0.610536	0.4582	1.74182	0.740642
HNSC	pT	2.10322	0.610536	1.16551	3.79534	0.0135684
HNSC	ENSG00000272669.1	0.749792	0.620752	0.584779	0.961369	0.0231702
HNSC	pS	0.879424	0.620752	0.452114	1.7106	0.705055
HNSC	pT	2.19793	0.620752	1.22311	3.94968	0.00845267
HNSC	ENSG00000272720.1	0.676707	0.626582	0.503595	0.909326	0.00958399
HNSC	pS	0.867486	0.626582	0.44691	1.68386	0.674421
HNSC	pT	2.25486	0.626582	1.25303	4.05766	0.00667857
HNSC	ENSG00000273002.1	0.556887	0.626445	0.338967	0.914907	0.0208294
HNSC	pS	0.953809	0.626445	0.483823	1.88034	0.891377
HNSC	pT	1.97121	0.626445	1.08412	3.58416	0.0260994
HNSC	ENSG00000273137.1	0.673227	0.613219	0.479106	0.946002	0.0226189
HNSC	pS	0.875763	0.613219	0.450914	1.7009	0.695292
HNSC	pT	2.1616	0.613219	1.20174	3.88814	0.010068
HNSC	ENSG00000273253.1	0.646253	0.620408	0.447064	0.934192	0.0202309
HNSC	pS	0.89373	0.620408	0.458762	1.74111	0.741244
HNSC	pT	2.09207	0.620408	1.15892	3.77659	0.0143111
HNSC	ENSG00000273374.1	0.596668	0.605686	0.36101	0.986156	0.0439735
HNSC	pS	0.927038	0.605686	0.470834	1.82527	0.826515
HNSC	pT	2.05593	0.605686	1.13239	3.73269	0.017858
HNSC	ENSG00000273448.1	0.512321	0.626187	0.343712	0.763641	0.00102315
HNSC	pS	0.883468	0.626187	0.456004	1.71164	0.713481
HNSC	pT	2.24348	0.626187	1.25168	4.02117	0.00664865
HNSC	ENSG00000273486.1	0.656614	0.627219	0.486196	0.886766	0.00607282
HNSC	pS	0.915267	0.627219	0.46937	1.78476	0.794979
HNSC	pT	2.17179	0.627219	1.20929	3.90038	0.00942979
KICH	ENSG00000196668.3	9.44324	0.78553	1.27898	69.7231	0.0277221
KICH	pS	9.93423	0.78553	1.93294	51.0565	0.0059768
KICH	ENSG00000225062.1	0.137372	0.788114	0.0192425	0.980699	0.0477712
KICH	pS	6.23214	0.788114	1.23642	31.413	0.0266154
KICH	ENSG00000228313.3	12.1593	0.826873	1.39723	105.816	0.0236374
KICH	pS	8.27635	0.826873	1.63968	41.7752	0.0105081
KICH	ENSG00000236519.1	15.7893	0.824289	1.58365	157.422	0.0186831
KICH	pS	10.7696	0.824289	2.08391	55.6568	0.00456626
KICH	ENSG00000239636.1	17.4686	0.850129	1.40548	217.116	0.0261018
KICH	pS	7.68642	0.850129	1.51835	38.9113	0.0137143
KICH	ENSG00000240005.1	11.9773	0.808786	1.40875	101.831	0.0229785
KICH	pS	8.58797	0.808786	1.69088	43.6182	0.00950205
KICH	ENSG00000247735.2	14.7255	0.837209	1.89533	114.407	0.0101341
KICH	pS	7.12481	0.837209	1.40487	36.1334	0.0177722
KICH	ENSG00000250548.2	10.1984	0.803618	1.26452	82.2503	0.0292344
KICH	pS	6.32214	0.803618	1.21486	32.9006	0.0284352
KICH	ENSG00000253669.3	24.0825	0.816538	2.34648	247.165	0.00740929
KICH	pS	6.00848	0.816538	1.17412	30.748	0.0313452
KICH	ENSG00000260910.1	7.89816	0.79845	1.18291	52.7351	0.0328947
KICH	pS	7.75523	0.79845	1.5468	38.8825	0.0127654
KICH	ENSG00000262420.2	0.141358	0.863049	0.0276889	0.721667	0.0186666
KICH	pS	11.9919	0.863049	1.94015	74.1213	0.00751486
KICH	ENSG00000264868.1	0.122172	0.860465	0.0260986	0.571904	0.00759649
KICH	pS	15.8123	0.860465	2.48408	100.653	0.00346131
KICH	ENSG00000267666.1	20.5194	0.811369	1.78402	236.009	0.0153305
KICH	pS	11.3402	0.811369	2.10249	61.1656	0.00473944
KICH	ENSG00000267751.1	29.1869	0.863049	3.52643	241.569	0.00175562
KICH	pS	19.2108	0.863049	2.53285	145.707	0.00425033
KICH	ENSG00000269959.1	11.0032	0.829457	1.32659	91.2642	0.0262975
KICH	pS	7.88469	0.829457	1.56	39.8516	0.0124936
KICH	ENSG00000271270.1	19.9958	0.75969	1.08688	367.872	0.0437967
KICH	pS	7.29478	0.75969	1.44472	36.8334	0.0161595
KICH	ENSG00000271992.1	0.172777	0.830749	0.0504818	0.591342	0.00516045
KICH	pS	7.77162	0.830749	1.49089	40.5114	0.014931
KICH	ENSG00000272720.1	9.68941	0.816538	1.60102	58.6404	0.0134239
KICH	pS	11.3514	0.816538	2.10357	61.2547	0.00473414
KICH	ENSG00000272841.1	20.8598	0.808786	1.35672	320.725	0.0293494
KICH	pS	8.99345	0.808786	1.76603	45.7989	0.00817468
KICH	ENSG00000273002.1	14.7077	0.808786	1.39013	155.609	0.0255063
KICH	pS	9.54058	0.808786	1.86719	48.7485	0.0067225
KICH	ENSG00000273007.1	16.65	0.826873	1.10087	251.82	0.0424271
KICH	pS	8.89521	0.826873	1.75905	44.9815	0.00821879
KICH	ENSG00000273018.1	12.2831	0.842377	1.13798	132.582	0.0387858
KICH	pS	7.96879	0.842377	1.59562	39.7975	0.0114256
KICH	ENSG00000273448.1	24.405	0.870801	2.17909	273.327	0.00954534
KICH	pS	8.41152	0.870801	1.675	42.2409	0.00969762
KIRC	ENSG00000110347.7	1.51294	0.750921	1.17107	1.95461	0.00153329
KIRC	aG	0.606451	0.750921	0.440326	0.83525	0.00219703
KIRC	pS	4.63763	0.750921	2.40021	8.96073	4.98587e-06
KIRC	pT	0.673048	0.750921	0.35892	1.26211	0.217093
KIRC	gD	1.82679	0.750921	1.24125	2.68855	0.00224252
KIRC	ENSG00000132832.5	3.15252	0.746178	1.15747	8.58629	0.0247025
KIRC	aG	0.615517	0.746178	0.447072	0.847427	0.00293218
KIRC	pS	4.51875	0.746178	2.3338	8.74928	7.67979e-06
KIRC	pT	0.70057	0.746178	0.374243	1.31144	0.265959
KIRC	gD	1.82192	0.746178	1.23528	2.68716	0.00248071
KIRC	ENSG00000178440.5	3.00689	0.74524	1.09475	8.25883	0.032714
KIRC	aG	0.636587	0.74524	0.462797	0.875638	0.0054974
KIRC	pS	4.70227	0.74524	2.43197	9.09194	4.19021e-06
KIRC	pT	0.693944	0.74524	0.37053	1.29965	0.253755
KIRC	gD	2.02512	0.74524	1.38093	2.96981	0.000303598
KIRC	ENSG00000179406.6	1.58945	0.741075	1.0634	2.37575	0.0238384
KIRC	aG	0.622756	0.741075	0.452765	0.85657	0.00359307
KIRC	pS	4.8526	0.741075	2.50892	9.38559	2.69229e-06
KIRC	pT	0.674411	0.741075	0.359639	1.26468	0.219465
KIRC	gD	1.92058	0.741075	1.31103	2.81352	0.00080764
KIRC	ENSG00000179428.2	1.71087	0.754313	1.2752	2.29539	0.00034208
KIRC	aG	0.627381	0.754313	0.456106	0.862972	0.00415795
KIRC	pS	5.47293	0.754313	2.81655	10.6346	5.29922e-07
KIRC	pT	0.600077	0.754313	0.317327	1.13477	0.116174
KIRC	gD	1.75067	0.754313	1.18249	2.59186	0.00515368
KIRC	ENSG00000180769.4	0.486626	0.749231	0.328274	0.721364	0.000335584
KIRC	aG	0.595019	0.749231	0.431485	0.820533	0.00154367
KIRC	pS	4.81412	0.749231	2.48859	9.31281	3.03999e-06
KIRC	pT	0.63379	0.749231	0.336829	1.19256	0.157377
KIRC	gD	1.89416	0.749231	1.28713	2.78748	0.00119344
KIRC	ENSG00000181097.5	1.68024	0.744281	1.03746	2.72127	0.034904
KIRC	aG	0.636509	0.744281	0.462866	0.875293	0.00544484
KIRC	pS	4.78166	0.744281	2.47261	9.24701	3.31466e-06
KIRC	pT	0.680839	0.744281	0.363372	1.27567	0.230144
KIRC	gD	1.89656	0.744281	1.29357	2.78064	0.00104371
KIRC	ENSG00000188185.7	2.50984	0.744324	1.33988	4.70136	0.0040577
KIRC	aG	0.600692	0.744324	0.435889	0.827803	0.00183983
KIRC	pS	4.87039	0.744324	2.51878	9.41752	2.52927e-06
KIRC	pT	0.683297	0.744324	0.364673	1.28031	0.234565
KIRC	gD	1.88913	0.744324	1.28904	2.7686	0.00110674
KIRC	ENSG00000188660.3	2.51509	0.759929	1.73282	3.65052	1.22165e-06
KIRC	aG	0.624498	0.759929	0.453927	0.859164	0.00382105
KIRC	pS	4.27486	0.759929	2.20657	8.28182	1.66536e-05
KIRC	pT	0.723701	0.759929	0.385435	1.35884	0.314398
KIRC	gD	1.84384	0.759929	1.25433	2.7104	0.00185313
KIRC	ENSG00000203327.2	2.00476	0.747487	1.30982	3.06842	0.00136121
KIRC	aG	0.617299	0.747487	0.448544	0.849544	0.00306936
KIRC	pS	4.85825	0.747487	2.50084	9.43785	3.07994e-06
KIRC	pT	0.683141	0.747487	0.364577	1.28006	0.234313
KIRC	gD	1.97443	0.747487	1.3435	2.90164	0.000533826
KIRC	ENSG00000203865.5	0.399714	0.747443	0.206523	0.773626	0.00649311
KIRC	aG	0.619716	0.747443	0.450261	0.852947	0.00332583
KIRC	pS	4.35205	0.747443	2.24538	8.43526	1.3271e-05
KIRC	pT	0.716706	0.747443	0.382142	1.34418	0.299216
KIRC	gD	1.87495	0.747443	1.27563	2.75583	0.00137987
KIRC	ENSG00000203999.4	3.28518	0.74476	1.65171	6.53408	0.000698098
KIRC	aG	0.633626	0.74476	0.460689	0.871481	0.00501838
KIRC	pS	4.42516	0.74476	2.28675	8.56328	1.00734e-05
KIRC	pT	0.728157	0.74476	0.388709	1.36404	0.321888
KIRC	gD	1.81494	0.74476	1.23457	2.66813	0.00243096
KIRC	ENSG00000204362.5	1.41706	0.746865	1.12737	1.78119	0.00281359
KIRC	aG	0.633738	0.746865	0.460636	0.87189	0.00507561
KIRC	pS	5.50933	0.746865	2.82592	10.7409	5.44986e-07
KIRC	pT	0.591782	0.746865	0.312472	1.12076	0.107383
KIRC	gD	1.89064	0.746865	1.29129	2.76818	0.00106003
KIRC	ENSG00000204584.1	1.7529	0.738523	1.12464	2.73211	0.0131853
KIRC	aG	0.619233	0.738523	0.450063	0.851992	0.00324184
KIRC	pS	4.59522	0.738523	2.37454	8.89267	5.97425e-06
KIRC	pT	0.697157	0.738523	0.372237	1.3057	0.259828
KIRC	gD	1.96865	0.738523	1.34434	2.88288	0.000500618
KIRC	ENSG00000204815.4	0.530585	0.74476	0.323041	0.871468	0.0123012
KIRC	aG	0.616746	0.74476	0.44805	0.848957	0.00303374
KIRC	pS	4.81993	0.74476	2.49237	9.32115	2.9555e-06
KIRC	pT	0.660122	0.74476	0.3513	1.24043	0.196874
KIRC	gD	1.98861	0.74476	1.35504	2.91843	0.000444216
KIRC	ENSG00000212766.5	1.60116	0.744641	1.01066	2.53667	0.0449509
KIRC	aG	0.646824	0.744641	0.469884	0.890394	0.00754171
KIRC	pS	4.62706	0.744641	2.39078	8.95511	5.43723e-06
KIRC	pT	0.718911	0.744641	0.383513	1.34763	0.303303
KIRC	gD	1.94582	0.744641	1.32826	2.85051	0.000632835
KIRC	ENSG00000214783.5	2.00958	0.740529	1.06987	3.77468	0.0300106
KIRC	aG	0.630415	0.740529	0.458394	0.86699	0.00454175
KIRC	pS	4.88396	0.740529	2.52167	9.45922	2.57189e-06
KIRC	pT	0.664287	0.740529	0.353938	1.24676	0.202885
KIRC	gD	1.96114	0.740529	1.33751	2.87556	0.000562185
KIRC	ENSG00000223745.3	2.24834	0.749733	1.44208	3.50538	0.000349431
KIRC	aG	0.614904	0.749733	0.446978	0.845921	0.00280639
KIRC	pS	4.91302	0.749733	2.53922	9.50598	2.27737e-06
KIRC	pT	0.662245	0.749733	0.353672	1.24004	0.197845
KIRC	gD	1.92515	0.749733	1.31408	2.82038	0.000774144
KIRC	ENSG00000224020.1	6.70535	0.74693	1.63268	27.5386	0.00828809
KIRC	aG	0.631258	0.74693	0.459024	0.868117	0.00465526
KIRC	pS	4.8968	0.74693	2.53187	9.47075	2.35609e-06
KIRC	pT	0.662844	0.74693	0.353195	1.24396	0.200442
KIRC	gD	1.99021	0.74693	1.35669	2.91956	0.000431201
KIRC	ENSG00000224616.1	0.536651	0.746592	0.327502	0.879366	0.0135053
KIRC	aG	0.608971	0.746592	0.441988	0.839039	0.00241945
KIRC	pS	4.60327	0.746592	2.38002	8.90332	5.7251e-06
KIRC	pT	0.69923	0.746592	0.372772	1.31158	0.264932
KIRC	gD	1.99373	0.746592	1.35801	2.92705	0.000428376
KIRC	ENSG00000225177.1	2.12274	0.741424	1.22408	3.68117	0.00736703
KIRC	aG	0.637299	0.741424	0.463422	0.876416	0.00558036
KIRC	pS	5.14456	0.741424	2.65054	9.98535	1.29325e-06
KIRC	pT	0.642437	0.741424	0.341708	1.20783	0.169521
KIRC	gD	1.95103	0.741424	1.32958	2.86295	0.000635845
KIRC	ENSG00000225313.2	2.00576	0.744161	1.2567	3.20129	0.00352465
KIRC	aG	0.634914	0.744161	0.461624	0.873256	0.00521682
KIRC	pS	5.2066	0.744161	2.68485	10.0969	1.04663e-06
KIRC	pT	0.619693	0.744161	0.328935	1.16746	0.138651
KIRC	gD	2.00692	0.744161	1.36949	2.94103	0.00035343
KIRC	ENSG00000225431.1	0.547809	0.757857	0.429566	0.698599	1.22734e-06
KIRC	aG	0.594166	0.757857	0.430865	0.81936	0.00149805
KIRC	pS	4.7396	0.757857	2.44928	9.17158	3.84631e-06
KIRC	pT	0.661775	0.757857	0.35222	1.24339	0.199502
KIRC	gD	1.83944	0.757857	1.24647	2.71449	0.00214341
KIRC	ENSG00000225806.3	3.19098	0.744924	1.23801	8.22477	0.0163087
KIRC	aG	0.654501	0.744924	0.475122	0.901605	0.00949299
KIRC	pS	5.27667	0.744924	2.70847	10.2801	1.01765e-06
KIRC	pT	0.644526	0.744924	0.342518	1.21282	0.173273
KIRC	gD	1.94713	0.744924	1.33103	2.8484	0.000596264
KIRC	ENSG00000225822.3	1.57706	0.746014	1.00523	2.47417	0.0474029
KIRC	aG	0.602343	0.746014	0.436487	0.831221	0.002036
KIRC	pS	4.72781	0.746014	2.44383	9.14639	3.95087e-06
KIRC	pT	0.688813	0.746014	0.367519	1.29099	0.244792
KIRC	gD	1.92414	0.746014	1.31159	2.82278	0.000816534
KIRC	ENSG00000225855.2	1.55144	0.740726	1.04776	2.29724	0.0283139
KIRC	aG	0.632381	0.740726	0.459854	0.869637	0.00481306
KIRC	pS	4.88281	0.740726	2.52241	9.45201	2.53362e-06
KIRC	pT	0.681115	0.740726	0.363637	1.27577	0.230398
KIRC	gD	1.95734	0.740726	1.33675	2.86604	0.00055708
KIRC	ENSG00000227036.2	2.73682	0.74789	1.34861	5.55401	0.00530006
KIRC	aG	0.646023	0.74789	0.469504	0.888907	0.00729328
KIRC	pS	4.57034	0.74789	2.36138	8.84568	6.47336e-06
KIRC	pT	0.733726	0.74789	0.391505	1.37508	0.333992
KIRC	gD	1.95271	0.74789	1.32963	2.86776	0.000642644
KIRC	ENSG00000227619.1	1.52625	0.740748	1.02251	2.27816	0.0385573
KIRC	aG	0.613649	0.740748	0.445427	0.845403	0.00281419
KIRC	pS	4.41613	0.740748	2.27651	8.56669	1.11656e-05
KIRC	pT	0.727763	0.740748	0.388242	1.3642	0.321572
KIRC	gD	1.92129	0.740748	1.31089	2.81593	0.000814514
KIRC	ENSG00000227953.2	2.09477	0.748392	1.36684	3.21037	0.000687385
KIRC	aG	0.646323	0.748392	0.46974	0.889286	0.00734855
KIRC	pS	5.35729	0.748392	2.75429	10.4203	7.62534e-07
KIRC	pT	0.613583	0.748392	0.32577	1.15567	0.130517
KIRC	gD	1.88433	0.748392	1.2832	2.76706	0.00122926
KIRC	ENSG00000228013.1	0.495082	0.743038	0.285233	0.859318	0.0124589
KIRC	aG	0.623689	0.743038	0.453347	0.858034	0.00372313
KIRC	pS	4.5111	0.743038	2.3259	8.74933	8.29454e-06
KIRC	pT	0.727904	0.743038	0.388437	1.36404	0.321629
KIRC	gD	1.94796	0.743038	1.32665	2.86026	0.000668544
KIRC	ENSG00000228393.3	3.33753	0.747192	1.69761	6.56164	0.000475225
KIRC	aG	0.627493	0.747192	0.456266	0.862979	0.00415226
KIRC	pS	4.71645	0.747192	2.43459	9.13703	4.2825e-06
KIRC	pT	0.661241	0.747192	0.352956	1.23879	0.19656
KIRC	gD	1.88448	0.747192	1.28434	2.76505	0.00119869
KIRC	ENSG00000228412.2	0.674225	0.747683	0.489205	0.92922	0.0160185
KIRC	aG	0.631227	0.747683	0.458802	0.868452	0.00470716
KIRC	pS	5.26975	0.747683	2.70914	10.2506	9.79022e-07
KIRC	pT	0.61829	0.747683	0.326711	1.17009	0.139594
KIRC	gD	1.9075	0.747683	1.30105	2.79663	0.000939555
KIRC	ENSG00000228486.5	2.15634	0.743256	1.2897	3.60532	0.00338873
KIRC	aG	0.620039	0.743256	0.450804	0.852806	0.00329258
KIRC	pS	4.68085	0.743256	2.41884	9.05821	4.59996e-06
KIRC	pT	0.693893	0.743256	0.370572	1.29931	0.253518
KIRC	gD	1.93825	0.743256	1.32276	2.84013	0.00068651
KIRC	ENSG00000228544.1	0.63732	0.745262	0.453605	0.89544	0.00941733
KIRC	aG	0.6473	0.745262	0.470291	0.890932	0.00761884
KIRC	pS	4.63957	0.745262	2.39875	8.97368	5.12676e-06
KIRC	pT	0.688088	0.745262	0.366857	1.2906	0.244026
KIRC	gD	1.97798	0.745262	1.34777	2.90287	0.00049257
KIRC	ENSG00000228817.3	2.73171	0.747028	1.44224	5.17406	0.00204482
KIRC	aG	0.637127	0.747028	0.463304	0.876165	0.00554957
KIRC	pS	4.92587	0.747028	2.54369	9.53898	2.25906e-06
KIRC	pT	0.624426	0.747028	0.331669	1.17559	0.144615
KIRC	gD	2.04865	0.747028	1.3994	2.99912	0.000225995
KIRC	ENSG00000229214.1	2.07423	0.748522	1.17039	3.67604	0.0124596
KIRC	aG	0.617107	0.748522	0.44837	0.849344	0.0030574
KIRC	pS	4.93574	0.748522	2.55191	9.54639	2.10066e-06
KIRC	pT	0.633495	0.748522	0.335798	1.19511	0.158659
KIRC	gD	1.86833	0.748522	1.27284	2.74242	0.00141295
KIRC	ENSG00000229619.3	0.567546	0.748511	0.394737	0.816008	0.0022318
KIRC	aG	0.642458	0.748511	0.467028	0.883784	0.00654342
KIRC	pS	4.54538	0.748511	2.34809	8.79886	7.02604e-06
KIRC	pT	0.752923	0.748511	0.401154	1.41315	0.377004
KIRC	gD	1.92895	0.748511	1.31561	2.82823	0.000765854
KIRC	ENSG00000229647.1	2.26986	0.748632	1.35076	3.81432	0.00196599
KIRC	aG	0.626906	0.748632	0.455668	0.862494	0.004121
KIRC	pS	4.49879	0.748632	2.32974	8.6873	7.49967e-06
KIRC	pT	0.674726	0.748632	0.3596	1.266	0.220434
KIRC	gD	1.88838	0.748632	1.28611	2.77271	0.001179
KIRC	ENSG00000229867.1	1.77926	0.749885	1.24354	2.54579	0.0016192
KIRC	aG	0.624319	0.749885	0.453968	0.858593	0.00375827
KIRC	pS	4.87481	0.749885	2.52063	9.42771	2.51129e-06
KIRC	pT	0.644621	0.749885	0.342794	1.2122	0.172969
KIRC	gD	1.76433	0.749885	1.19374	2.60766	0.00439403
KIRC	ENSG00000229951.1	1.92763	0.747356	1.04513	3.55529	0.0356142
KIRC	aG	0.612281	0.747356	0.444192	0.843978	0.00273637
KIRC	pS	4.68255	0.747356	2.42033	9.05923	4.53823e-06
KIRC	pT	0.723997	0.747356	0.386317	1.35685	0.31357
KIRC	gD	1.85121	0.747356	1.25886	2.72227	0.00174794
KIRC	ENSG00000230074.1	0.471596	0.741315	0.250302	0.888539	0.0200392
KIRC	aG	0.635657	0.741315	0.462134	0.874336	0.00534355
KIRC	pS	4.74389	0.741315	2.45377	9.17141	3.67986e-06
KIRC	pT	0.646121	0.741315	0.343315	1.21601	0.175806
KIRC	gD	1.91504	0.741315	1.3062	2.80766	0.00087376
KIRC	ENSG00000231064.1	1.75623	0.745371	1.03925	2.96784	0.0353961
KIRC	aG	0.633149	0.745371	0.46039	0.870734	0.00493262
KIRC	pS	4.4112	0.745371	2.27446	8.55531	1.1263e-05
KIRC	pT	0.750332	0.745371	0.399349	1.40979	0.372042
KIRC	gD	1.96644	0.745371	1.34318	2.87889	0.000507064
KIRC	ENSG00000231298.2	4.04282	0.753418	2.17905	7.50068	9.42442e-06
KIRC	aG	0.659394	0.753418	0.478303	0.909049	0.0110203
KIRC	pS	4.49858	0.753418	2.32558	8.70199	7.93048e-06
KIRC	pT	0.673453	0.753418	0.358591	1.26478	0.218901
KIRC	gD	1.80686	0.753418	1.22754	2.65957	0.0027052
KIRC	ENSG00000231806.2	0.524537	0.747159	0.315684	0.871564	0.0127538
KIRC	aG	0.60281	0.747159	0.43742	0.830735	0.0019796
KIRC	pS	5.1296	0.747159	2.64615	9.94378	1.28951e-06
KIRC	pT	0.630202	0.747159	0.334821	1.18617	0.152469
KIRC	gD	1.9635	0.747159	1.33528	2.88728	0.000604319
KIRC	ENSG00000231964.1	2.96145	0.752917	1.5621	5.61434	0.000878919
KIRC	aG	0.622166	0.752917	0.452425	0.85559	0.00350623
KIRC	pS	4.26944	0.752917	2.19637	8.29921	1.86852e-05
KIRC	pT	0.713777	0.752917	0.380975	1.3373	0.292518
KIRC	gD	1.80172	0.752917	1.22148	2.65759	0.00298929
KIRC	ENSG00000232065.1	1.71266	0.745458	1.1125	2.63659	0.0145143
KIRC	aG	0.631027	0.745458	0.458827	0.867854	0.00463072
KIRC	pS	4.66059	0.745458	2.41075	9.0101	4.73441e-06
KIRC	pT	0.711739	0.745458	0.380135	1.33261	0.287943
KIRC	gD	1.92553	0.745458	1.31396	2.82174	0.000778444
KIRC	ENSG00000232611.1	1.81249	0.743714	1.13902	2.88416	0.0121014
KIRC	aG	0.623547	0.743714	0.45332	0.857696	0.00368866
KIRC	pS	4.63373	0.743714	2.39084	8.98071	5.57989e-06
KIRC	pT	0.707884	0.743714	0.37816	1.3251	0.280141
KIRC	gD	1.89808	0.743714	1.29411	2.78393	0.00104076
KIRC	ENSG00000232759.1	1.76718	0.750605	1.2339	2.53093	0.0018913
KIRC	aG	0.644392	0.750605	0.468236	0.88682	0.00699296
KIRC	pS	5.2974	0.750605	2.72598	10.2945	8.72893e-07
KIRC	pT	0.625703	0.750605	0.331961	1.17937	0.147106
KIRC	gD	1.83669	0.750605	1.2482	2.70264	0.00203607
KIRC	ENSG00000232807.2	1.70714	0.741075	1.0071	2.89377	0.0470075
KIRC	aG	0.616759	0.741075	0.447869	0.849337	0.00307419
KIRC	pS	5.09275	0.741075	2.62425	9.88322	1.49417e-06
KIRC	pT	0.624648	0.741075	0.329744	1.1833	0.148843
KIRC	gD	1.96869	0.741075	1.34381	2.88416	0.000507648
KIRC	ENSG00000232876.1	0.272399	0.749962	0.114386	0.64869	0.00330778
KIRC	aG	0.650313	0.749962	0.472273	0.895471	0.00837902
KIRC	pS	5.83447	0.749962	2.97699	11.4347	2.78235e-07
KIRC	pT	0.562156	0.749962	0.29476	1.07212	0.0803689
KIRC	gD	1.97718	0.749962	1.34794	2.90015	0.000487466
KIRC	ENSG00000232931.1	1.54815	0.743059	1.08377	2.21152	0.0163021
KIRC	aG	0.635367	0.743059	0.461947	0.873892	0.00529005
KIRC	pS	4.75526	0.743059	2.45706	9.20308	3.68477e-06
KIRC	pT	0.686231	0.743059	0.366454	1.28505	0.239434
KIRC	gD	1.94804	0.743059	1.3299	2.85348	0.000617388
KIRC	ENSG00000233077.1	3.50538	0.749155	1.73493	7.08253	0.000473485
KIRC	aG	0.637718	0.749155	0.463651	0.877132	0.00567422
KIRC	pS	4.5475	0.749155	2.35276	8.78958	6.64814e-06
KIRC	pT	0.671847	0.749155	0.358396	1.25944	0.214788
KIRC	gD	1.86284	0.749155	1.26979	2.73286	0.00146534
KIRC	ENSG00000233175.2	1.82667	0.745382	1.24981	2.66979	0.00186068
KIRC	aG	0.620617	0.745382	0.45127	0.853514	0.00334388
KIRC	pS	4.65714	0.745382	2.41001	8.99953	4.71615e-06
KIRC	pT	0.685765	0.745382	0.366112	1.28451	0.238779
KIRC	gD	1.87409	0.745382	1.27904	2.74599	0.00127015
KIRC	ENSG00000233871.1	1.69966	0.742514	1.02517	2.81792	0.0397501
KIRC	aG	0.634452	0.742514	0.461095	0.872984	0.00520356
KIRC	pS	4.95889	0.742514	2.5624	9.59671	2.00202e-06
KIRC	pT	0.658469	0.742514	0.350136	1.23833	0.19476
KIRC	gD	1.88651	0.742514	1.28466	2.77033	0.00120485
KIRC	ENSG00000233967.2	3.27632	0.745644	1.45549	7.375	0.00414846
KIRC	aG	0.632631	0.745644	0.459933	0.870175	0.00487954
KIRC	pS	4.46071	0.745644	2.30165	8.64505	9.4558e-06
KIRC	pT	0.729689	0.745644	0.389394	1.36737	0.325366
KIRC	gD	1.91276	0.745644	1.30483	2.80394	0.000889231
KIRC	ENSG00000234362.1	1.66586	0.757104	1.25841	2.20523	0.000362394
KIRC	aG	0.640709	0.757104	0.465641	0.881597	0.00625975
KIRC	pS	4.39394	0.757104	2.27204	8.49753	1.08876e-05
KIRC	pT	0.647317	0.757104	0.344895	1.21492	0.175761
KIRC	gD	1.71117	0.757104	1.15472	2.53576	0.00743244
KIRC	ENSG00000234614.1	0.633662	0.746232	0.408982	0.981772	0.0411205
KIRC	aG	0.62887	0.746232	0.457232	0.864939	0.00434195
KIRC	pS	4.82641	0.746232	2.49421	9.33935	2.95994e-06
KIRC	pT	0.66661	0.746232	0.354851	1.25227	0.207425
KIRC	gD	1.92403	0.746232	1.30987	2.82615	0.000850161
KIRC	ENSG00000234996.3	0.413677	0.747323	0.197442	0.866725	0.0193361
KIRC	aG	0.635066	0.747323	0.461667	0.873594	0.0052615
KIRC	pS	4.79734	0.747323	2.48238	9.27116	3.09005e-06
KIRC	pT	0.668809	0.747323	0.356306	1.2554	0.210563
KIRC	gD	1.99257	0.747323	1.35941	2.92063	0.000409538
KIRC	ENSG00000235142.3	0.599727	0.748893	0.457753	0.785734	0.000207696
KIRC	aG	0.594254	0.748893	0.430913	0.819511	0.0015046
KIRC	pS	5.17306	0.748893	2.66945	10.0248	1.12304e-06
KIRC	pT	0.644871	0.748893	0.343027	1.21232	0.173152
KIRC	gD	1.92557	0.748893	1.31107	2.82809	0.000834694
KIRC	ENSG00000235387.1	0.586827	0.75464	0.450257	0.764822	8.02634e-05
KIRC	aG	0.60967	0.75464	0.442647	0.839717	0.00245014
KIRC	pS	4.6435	0.75464	2.39582	8.99988	5.42137e-06
KIRC	pT	0.711892	0.75464	0.380145	1.33315	0.288393
KIRC	gD	1.84895	0.75464	1.25776	2.71803	0.00176856
KIRC	ENSG00000235477.2	0.661844	0.743561	0.469214	0.933554	0.0186857
KIRC	aG	0.614494	0.743561	0.446071	0.84651	0.00288675
KIRC	pS	4.80216	0.743561	2.48221	9.29042	3.15978e-06
KIRC	pT	0.670689	0.743561	0.357364	1.25873	0.213647
KIRC	gD	1.98879	0.743561	1.35465	2.91979	0.000449256
KIRC	ENSG00000235781.1	0.42182	0.752764	0.248157	0.717016	0.00142792
KIRC	aG	0.619528	0.752764	0.449963	0.852993	0.00334115
KIRC	pS	4.56764	0.752764	2.36693	8.81452	5.93477e-06
KIRC	pT	0.699095	0.752764	0.372615	1.31163	0.26485
KIRC	gD	1.99561	0.752764	1.36275	2.92239	0.000384885
KIRC	ENSG00000235947.1	0.638395	0.748948	0.492944	0.826762	0.000668882
KIRC	aG	0.622842	0.748948	0.452747	0.856839	0.00362147
KIRC	pS	4.60567	0.748948	2.38289	8.90187	5.55738e-06
KIRC	pT	0.6839	0.748948	0.364366	1.28365	0.236937
KIRC	gD	1.85912	0.748948	1.26366	2.73517	0.00164446
KIRC	ENSG00000236345.1	2.18595	0.742405	1.04487	4.57318	0.0378469
KIRC	aG	0.623713	0.742405	0.453403	0.857996	0.00371698
KIRC	pS	4.79747	0.742405	2.47995	9.28072	3.19739e-06
KIRC	pT	0.655092	0.742405	0.348298	1.23212	0.189408
KIRC	gD	1.93437	0.742405	1.3184	2.83811	0.000743013
KIRC	ENSG00000236519.1	1.73968	0.74668	1.10211	2.7461	0.017434
KIRC	aG	0.613187	0.74668	0.445725	0.843566	0.00265331
KIRC	pS	4.78204	0.74668	2.47333	9.2458	3.28709e-06
KIRC	pT	0.692992	0.74668	0.369986	1.29799	0.25205
KIRC	gD	1.93236	0.74668	1.32088	2.82692	0.000689631
KIRC	ENSG00000236753.1	0.532036	0.743452	0.303373	0.933052	0.0276841
KIRC	aG	0.62537	0.743452	0.454563	0.860358	0.00392582
KIRC	pS	4.46963	0.743452	2.30413	8.67034	9.46699e-06
KIRC	pT	0.705294	0.743452	0.376474	1.32131	0.275687
KIRC	gD	1.93763	0.743452	1.31918	2.84602	0.000745795
KIRC	ENSG00000237416.2	0.295712	0.747628	0.126968	0.688721	0.00473565
KIRC	aG	0.612965	0.747628	0.445361	0.843643	0.00267124
KIRC	pS	4.19619	0.747628	2.16194	8.14453	2.24887e-05
KIRC	pT	0.731248	0.747628	0.389815	1.37174	0.329465
KIRC	gD	1.81926	0.747628	1.2342	2.68166	0.00250369
KIRC	ENSG00000237471.1	0.558108	0.750627	0.342484	0.909488	0.019245
KIRC	aG	0.600155	0.750627	0.435534	0.826998	0.00180135
KIRC	pS	4.60856	0.750627	2.38463	8.90657	5.49042e-06
KIRC	pT	0.704429	0.750627	0.37592	1.32002	0.27419
KIRC	gD	1.93524	0.750627	1.31943	2.83847	0.000729193
KIRC	ENSG00000237753.1	2.358	0.742928	1.28219	4.33647	0.00578704
KIRC	aG	0.629835	0.742928	0.457915	0.866301	0.0044775
KIRC	pS	4.77899	0.742928	2.47207	9.23873	3.30293e-06
KIRC	pT	0.672006	0.742928	0.35837	1.26013	0.215285
KIRC	gD	1.90665	0.742928	1.30068	2.79493	0.000942489
KIRC	ENSG00000240291.1	2.1644	0.742743	1.22309	3.83016	0.00801342
KIRC	aG	0.630973	0.742743	0.458786	0.867783	0.00462343
KIRC	pS	4.89936	0.742743	2.52801	9.49508	2.51189e-06
KIRC	pT	0.674028	0.742743	0.359629	1.26329	0.218406
KIRC	gD	1.92274	0.742743	1.31115	2.81962	0.000817438
KIRC	ENSG00000242798.1	3.10268	0.746811	1.31507	7.3202	0.00972781
KIRC	aG	0.651084	0.746811	0.472947	0.896317	0.00851031
KIRC	pS	4.69634	0.746811	2.42651	9.08947	4.4094e-06
KIRC	pT	0.716296	0.746811	0.38252	1.34132	0.297186
KIRC	gD	1.98577	0.746811	1.35539	2.90932	0.000430658
KIRC	ENSG00000243701.1	0.467149	0.740028	0.22119	0.986614	0.0460108
KIRC	aG	0.63426	0.740028	0.461096	0.872455	0.00513127
KIRC	pS	4.44084	0.740028	2.28894	8.61583	1.03918e-05
KIRC	pT	0.712228	0.740028	0.379827	1.33553	0.290069
KIRC	gD	1.90898	0.740028	1.29958	2.80414	0.000982016
KIRC	ENSG00000244151.1	1.69245	0.742383	1.17869	2.43015	0.00436314
KIRC	aG	0.633636	0.742383	0.46074	0.871412	0.00500688
KIRC	pS	4.79741	0.742383	2.4791	9.28367	3.23428e-06
KIRC	pT	0.676473	0.742383	0.361031	1.26753	0.222463
KIRC	gD	1.87432	0.742383	1.27693	2.75117	0.00133465
KIRC	ENSG00000245571.2	0.561421	0.747028	0.354365	0.88946	0.0139355
KIRC	aG	0.629077	0.747028	0.457298	0.865383	0.00439232
KIRC	pS	4.87089	0.747028	2.51489	9.43406	2.67512e-06
KIRC	pT	0.669082	0.747028	0.35653	1.25563	0.210865
KIRC	gD	1.96308	0.747028	1.33759	2.88107	0.000569036
KIRC	ENSG00000245614.2	5.79164	0.746396	1.82224	18.4076	0.00291033
KIRC	aG	0.643625	0.746396	0.467786	0.885563	0.00680138
KIRC	pS	4.19002	0.746396	2.15808	8.13512	2.31338e-05
KIRC	pT	0.777248	0.746396	0.413442	1.46118	0.433964
KIRC	gD	1.89613	0.746396	1.29593	2.77431	0.000984396
KIRC	ENSG00000245648.1	2.23624	0.743016	1.03384	4.8371	0.0409035
KIRC	aG	0.622503	0.743016	0.452351	0.856658	0.00361789
KIRC	pS	4.1802	0.743016	2.12155	8.23647	3.57137e-05
KIRC	pT	0.786814	0.743016	0.413968	1.49547	0.464324
KIRC	gD	1.92061	0.743016	1.31084	2.81405	0.00081169
KIRC	ENSG00000245750.3	0.569386	0.75054	0.374364	0.866005	0.00847873
KIRC	aG	0.610286	0.75054	0.443473	0.839847	0.00243462
KIRC	pS	4.43769	0.75054	2.29421	8.58381	9.56033e-06
KIRC	pT	0.703101	0.75054	0.375128	1.31782	0.271783
KIRC	gD	1.83464	0.75054	1.24599	2.70139	0.00211175
KIRC	ENSG00000246273.2	0.524101	0.748184	0.294503	0.932698	0.028029
KIRC	aG	0.609055	0.748184	0.44192	0.839401	0.00244863
KIRC	pS	4.47914	0.748184	2.31155	8.67934	8.88864e-06
KIRC	pT	0.711728	0.748184	0.379667	1.33421	0.288856
KIRC	gD	1.95329	0.748184	1.3315	2.86544	0.000616348
KIRC	ENSG00000246363.2	5.18525	0.751805	2.04311	13.1598	0.000533145
KIRC	aG	0.627884	0.751805	0.456522	0.863571	0.00421019
KIRC	pS	4.66513	0.751805	2.41217	9.02235	4.72955e-06
KIRC	pT	0.68467	0.751805	0.36543	1.2828	0.236992
KIRC	gD	1.8561	0.751805	1.26329	2.72708	0.00162958
KIRC	ENSG00000246523.3	0.412181	0.746974	0.170889	0.994174	0.0484989
KIRC	aG	0.615033	0.746974	0.446677	0.846843	0.00289494
KIRC	pS	4.44335	0.746974	2.29032	8.62036	1.02998e-05
KIRC	pT	0.717587	0.746974	0.382595	1.34589	0.301034
KIRC	gD	1.92619	0.746974	1.3124	2.82704	0.000811914
KIRC	ENSG00000248323.1	1.58118	0.749624	1.1889	2.10289	0.0016366
KIRC	aG	0.661842	0.749624	0.480076	0.912427	0.0117556
KIRC	pS	4.65266	0.749624	2.40782	8.99039	4.77273e-06
KIRC	pT	0.673198	0.749624	0.358589	1.26383	0.218187
KIRC	gD	1.92379	0.749624	1.31374	2.81711	0.000773324
KIRC	ENSG00000249684.1	2.73113	0.742591	1.16816	6.38533	0.0204133
KIRC	aG	0.636631	0.742591	0.462869	0.875625	0.00549225
KIRC	pS	4.09222	0.742591	2.09442	7.99567	3.73672e-05
KIRC	pT	0.792265	0.742591	0.419125	1.4976	0.473505
KIRC	gD	1.85175	0.742591	1.26015	2.72108	0.00170432
KIRC	ENSG00000250303.2	0.501647	0.75139	0.315546	0.797505	0.003539
KIRC	aG	0.599519	0.75139	0.434885	0.826477	0.00178737
KIRC	pS	4.57432	0.75139	2.36236	8.85745	6.49019e-06
KIRC	pT	0.708853	0.75139	0.378379	1.32796	0.282658
KIRC	gD	1.85487	0.75139	1.25895	2.73287	0.00178056
KIRC	ENSG00000250410.1	10.7341	0.743397	1.70127	67.7264	0.0115583
KIRC	aG	0.640244	0.743397	0.465364	0.880844	0.00615483
KIRC	pS	4.99321	0.743397	2.57347	9.68812	1.98358e-06
KIRC	pT	0.660125	0.743397	0.351515	1.23968	0.196447
KIRC	gD	2.00824	0.743397	1.3707	2.94232	0.000346128
KIRC	ENSG00000250548.2	3.25952	0.752034	1.80987	5.87028	8.27272e-05
KIRC	aG	0.617948	0.752034	0.4491	0.850276	0.0031165
KIRC	pS	5.44407	0.752034	2.80688	10.559	5.34432e-07
KIRC	pT	0.568042	0.752034	0.299421	1.07765	0.0834412
KIRC	gD	1.91873	0.752034	1.30779	2.81505	0.000862136
KIRC	ENSG00000251003.3	2.48289	0.743059	1.0643	5.79232	0.0353655
KIRC	aG	0.650903	0.743059	0.472504	0.896658	0.00860366
KIRC	pS	4.79128	0.743059	2.47516	9.27469	3.32954e-06
KIRC	pT	0.676937	0.743059	0.361012	1.26933	0.223817
KIRC	gD	1.89848	0.743059	1.29176	2.79019	0.00110216
KIRC	ENSG00000251141.1	0.294839	0.739483	0.0930925	0.933806	0.0378569
KIRC	aG	0.610494	0.739483	0.443088	0.84115	0.00254597
KIRC	pS	4.85909	0.739483	2.51025	9.40574	2.71574e-06
KIRC	pT	0.670059	0.739483	0.357122	1.25721	0.212382
KIRC	gD	1.91281	0.739483	1.30246	2.80917	0.000940809
KIRC	ENSG00000251143.1	1.63446	0.741707	1.05535	2.53135	0.0277105
KIRC	aG	0.620867	0.741707	0.451294	0.854156	0.00340562
KIRC	pS	4.84056	0.741707	2.50011	9.37201	2.89287e-06
KIRC	pT	0.670725	0.741707	0.357832	1.25722	0.212796
KIRC	gD	1.97619	0.741707	1.3487	2.89565	0.000474699
KIRC	ENSG00000251169.2	0.61367	0.751968	0.472935	0.796285	0.00023889
KIRC	aG	0.607006	0.751968	0.440929	0.835638	0.0022065
KIRC	pS	5.09832	0.751968	2.62573	9.89929	1.49889e-06
KIRC	pT	0.642647	0.751968	0.341866	1.20806	0.169746
KIRC	gD	1.84344	0.751968	1.25156	2.71522	0.0019637
KIRC	ENSG00000251359.3	0.59769	0.750071	0.430358	0.830085	0.00213187
KIRC	aG	0.622138	0.750071	0.452214	0.855914	0.00354696
KIRC	pS	4.66636	0.750071	2.41102	9.03142	4.82868e-06
KIRC	pT	0.696442	0.750071	0.371519	1.30553	0.259157
KIRC	gD	1.8896	0.750071	1.2851	2.77844	0.00121553
KIRC	ENSG00000254290.1	1.26323	0.742383	1.01344	1.5746	0.0376466
KIRC	aG	0.625675	0.742383	0.454924	0.860515	0.00392884
KIRC	pS	4.49863	0.742383	2.32297	8.71197	8.21862e-06
KIRC	pT	0.695559	0.742383	0.371441	1.3025	0.25669
KIRC	gD	1.84501	0.742383	1.25371	2.7152	0.00189059
KIRC	ENSG00000254343.2	0.564285	0.747857	0.358289	0.888718	0.0135482
KIRC	aG	0.626842	0.747857	0.455659	0.862337	0.00410343
KIRC	pS	4.52384	0.747857	2.33061	8.78102	8.18007e-06
KIRC	pT	0.723284	0.747857	0.385974	1.35538	0.31202
KIRC	gD	1.96487	0.747857	1.33916	2.88295	0.00055448
KIRC	ENSG00000255031.1	1.85793	0.745676	1.24426	2.77426	0.00245916
KIRC	aG	0.623147	0.745676	0.453134	0.856946	0.00361777
KIRC	pS	4.4477	0.745676	2.29709	8.61178	9.56173e-06
KIRC	pT	0.712028	0.745676	0.380225	1.33338	0.288648
KIRC	gD	1.94884	0.745676	1.32902	2.85775	0.000634751
KIRC	ENSG00000255129.1	20.6348	0.743932	2.72897	156.028	0.0033616
KIRC	aG	0.632336	0.743932	0.459518	0.870148	0.00489433
KIRC	pS	4.39643	0.743932	2.26868	8.51973	1.15009e-05
KIRC	pT	0.719023	0.743932	0.383781	1.3471	0.303111
KIRC	gD	1.88351	0.743932	1.28273	2.76568	0.00123641
KIRC	ENSG00000255139.1	3.95853	0.745535	1.76079	8.8994	0.000872331
KIRC	aG	0.635903	0.745535	0.462139	0.875001	0.00543712
KIRC	pS	4.69805	0.745535	2.42904	9.08659	4.28807e-06
KIRC	pT	0.698305	0.745535	0.372768	1.30813	0.262172
KIRC	gD	1.98155	0.745535	1.35418	2.89958	0.00042996
KIRC	ENSG00000255145.1	0.413157	0.746658	0.18112	0.942461	0.0356579
KIRC	aG	0.612856	0.746658	0.445069	0.843899	0.00270142
KIRC	pS	4.79239	0.746658	2.47981	9.2616	3.13687e-06
KIRC	pT	0.6641	0.746658	0.353609	1.24722	0.203041
KIRC	gD	1.87719	0.746658	1.27853	2.75615	0.00130955
KIRC	ENSG00000255318.1	3.41741	0.742231	1.39242	8.3873	0.00730452
KIRC	aG	0.629814	0.742231	0.457809	0.866443	0.00449931
KIRC	pS	4.51586	0.742231	2.3282	8.75912	8.19104e-06
KIRC	pT	0.733528	0.742231	0.390877	1.37656	0.334601
KIRC	gD	1.9839	0.742231	1.35348	2.90796	0.000445815
KIRC	ENSG00000255449.1	2.02445	0.744662	1.23267	3.32481	0.00533006
KIRC	aG	0.626685	0.744662	0.455475	0.862252	0.00410122
KIRC	pS	4.97605	0.744662	2.56996	9.6348	1.9377e-06
KIRC	pT	0.63991	0.744662	0.34018	1.20373	0.166117
KIRC	gD	1.99626	0.744662	1.36166	2.9266	0.000397831
KIRC	ENSG00000257261.1	0.155663	0.747356	0.0451603	0.536558	0.00321879
KIRC	aG	0.607796	0.747356	0.441174	0.837347	0.00232004
KIRC	pS	4.25336	0.747356	2.19166	8.2545	1.87387e-05
KIRC	pT	0.714047	0.747356	0.380629	1.33953	0.294048
KIRC	gD	1.92948	0.747356	1.31526	2.83056	0.000775263
KIRC	ENSG00000257596.1	2.98478	0.751292	1.77095	5.03058	4.02917e-05
KIRC	aG	0.642338	0.751292	0.46687	0.883755	0.00654664
KIRC	pS	4.37097	0.751292	2.2579	8.46158	1.20588e-05
KIRC	pT	0.679509	0.751292	0.362986	1.27204	0.227123
KIRC	gD	1.86667	0.751292	1.27284	2.73753	0.00139904
KIRC	ENSG00000258334.1	2.78688	0.746124	1.23682	6.27957	0.013408
KIRC	aG	0.615999	0.746124	0.44768	0.847603	0.00292687
KIRC	pS	4.74072	0.746124	2.44908	9.1767	3.87495e-06
KIRC	pT	0.662604	0.746124	0.353136	1.24327	0.199909
KIRC	gD	2.08404	0.746124	1.41866	3.0615	0.000182448
KIRC	ENSG00000258384.1	2.39849	0.751805	1.60361	3.58738	2.05236e-05
KIRC	aG	0.608919	0.751805	0.442704	0.83754	0.00228868
KIRC	pS	4.98253	0.751805	2.57204	9.65211	1.93462e-06
KIRC	pT	0.622282	0.751805	0.331625	1.16769	0.139623
KIRC	gD	1.87897	0.751805	1.28035	2.75746	0.00126975
KIRC	ENSG00000258586.1	0.743758	0.741696	0.582512	0.949637	0.0175758
KIRC	aG	0.606663	0.741696	0.440347	0.835797	0.00223435
KIRC	pS	4.70035	0.741696	2.42981	9.09259	4.28284e-06
KIRC	pT	0.695641	0.741696	0.371204	1.30364	0.257417
KIRC	gD	1.92939	0.741696	1.31461	2.83168	0.000786866
KIRC	ENSG00000259071.1	0.572293	0.745022	0.349585	0.936881	0.0264719
KIRC	aG	0.603306	0.745022	0.437152	0.832611	0.00210846
KIRC	pS	4.51155	0.745022	2.32757	8.74478	8.12298e-06
KIRC	pT	0.728959	0.745022	0.388595	1.36744	0.324642
KIRC	gD	1.92877	0.745022	1.31303	2.83327	0.00081394
KIRC	ENSG00000259251.2	1.86184	0.752186	1.13741	3.04768	0.0134348
KIRC	aG	0.617737	0.752186	0.4488	0.850266	0.00312614
KIRC	pS	4.75623	0.752186	2.46034	9.19456	3.53572e-06
KIRC	pT	0.708587	0.752186	0.378426	1.3268	0.281747
KIRC	gD	1.84091	0.752186	1.25358	2.70342	0.0018538
KIRC	ENSG00000259407.1	2.63147	0.750551	1.42305	4.86606	0.0020369
KIRC	aG	0.616086	0.750551	0.447761	0.847688	0.00293152
KIRC	pS	5.22039	0.750551	2.69946	10.0955	9.0562e-07
KIRC	pT	0.652469	0.750551	0.34764	1.22459	0.183766
KIRC	gD	2.06483	0.750551	1.4097	3.02443	0.000196676
KIRC	ENSG00000260196.1	0.6949	0.748315	0.524288	0.92103	0.011333
KIRC	aG	0.607699	0.748315	0.441059	0.837298	0.00231994
KIRC	pS	4.74887	0.748315	2.45812	9.17437	3.53657e-06
KIRC	pT	0.685308	0.748315	0.36505	1.28653	0.239622
KIRC	gD	1.96366	0.748315	1.33828	2.88127	0.0005617
KIRC	ENSG00000260261.1	1.38118	0.74186	1.01867	1.8727	0.0376148
KIRC	aG	0.62395	0.74186	0.453649	0.858184	0.00372726
KIRC	pS	4.95583	0.74186	2.55897	9.5977	2.07272e-06
KIRC	pT	0.675095	0.74186	0.359956	1.26614	0.220753
KIRC	gD	1.94719	0.74186	1.3321	2.84631	0.000580797
KIRC	ENSG00000260418.1	0.688188	0.75163	0.542067	0.873698	0.00214964
KIRC	aG	0.598764	0.75163	0.434235	0.825631	0.0017549
KIRC	pS	4.95111	0.75163	2.56251	9.5662	1.93397e-06
KIRC	pT	0.667038	0.75163	0.35562	1.25117	0.207048
KIRC	gD	1.95061	0.75163	1.33059	2.85955	0.000618341
KIRC	ENSG00000260470.1	1.61422	0.743485	1.08284	2.40635	0.0187398
KIRC	aG	0.630888	0.743485	0.458825	0.867476	0.0045835
KIRC	pS	4.76899	0.743485	2.46399	9.23027	3.54358e-06
KIRC	pT	0.696759	0.743485	0.372133	1.30457	0.258852
KIRC	gD	1.93467	0.743485	1.32066	2.83415	0.00070478
KIRC	ENSG00000260589.1	1.9789	0.750005	1.35669	2.88648	0.000394449
KIRC	aG	0.612378	0.750005	0.445217	0.842302	0.00256901
KIRC	pS	4.62446	0.750005	2.39115	8.94366	5.353e-06
KIRC	pT	0.711392	0.750005	0.38011	1.3314	0.286931
KIRC	gD	1.80088	0.750005	1.22583	2.64569	0.00272246
KIRC	ENSG00000260645.1	1.89519	0.743637	1.25097	2.87117	0.00255721
KIRC	aG	0.637993	0.743637	0.463869	0.877478	0.00571481
KIRC	pS	4.99583	0.743637	2.57573	9.68978	1.94386e-06
KIRC	pT	0.663363	0.743637	0.353767	1.2439	0.200704
KIRC	gD	1.94086	0.743637	1.32406	2.84498	0.000677313
KIRC	ENSG00000260669.2	2.14338	0.741271	1.20098	3.82526	0.0098899
KIRC	aG	0.620216	0.741271	0.450854	0.853197	0.00332839
KIRC	pS	5.00506	0.741271	2.58266	9.69953	1.836e-06
KIRC	pT	0.663357	0.741271	0.35361	1.24443	0.201004
KIRC	gD	2.00903	0.741271	1.37199	2.94184	0.000336726
KIRC	ENSG00000260910.1	2.5108	0.749471	1.66468	3.78698	1.13106e-05
KIRC	aG	0.586095	0.749471	0.425358	0.807572	0.00108789
KIRC	pS	5.55727	0.749471	2.85913	10.8016	4.23514e-07
KIRC	pT	0.576366	0.749471	0.305376	1.08783	0.0890934
KIRC	gD	1.92566	0.749471	1.31027	2.83006	0.00085127
KIRC	ENSG00000261136.1	1.57166	0.742787	1.08924	2.26774	0.0156536
KIRC	aG	0.621793	0.742787	0.452113	0.855154	0.00347419
KIRC	pS	4.75244	0.742787	2.45665	9.19369	3.663e-06
KIRC	pT	0.694669	0.742787	0.371281	1.29973	0.254372
KIRC	gD	1.88971	0.742787	1.28956	2.76917	0.00109729
KIRC	ENSG00000261229.1	0.580982	0.748043	0.412697	0.817889	0.00185818
KIRC	aG	0.624235	0.748043	0.453556	0.859142	0.00383309
KIRC	pS	4.47586	0.748043	2.31102	8.66861	8.83825e-06
KIRC	pT	0.685855	0.748043	0.36544	1.28721	0.240414
KIRC	gD	1.87149	0.748043	1.27121	2.75521	0.00149292
KIRC	ENSG00000261326.2	1.54848	0.744673	1.1053	2.16937	0.0110241
KIRC	aG	0.629743	0.744673	0.457934	0.866013	0.00444165
KIRC	pS	4.88526	0.744673	2.52484	9.45237	2.47467e-06
KIRC	pT	0.650298	0.744673	0.346498	1.22046	0.180338
KIRC	gD	1.9554	0.744673	1.33535	2.86337	0.00056882
KIRC	ENSG00000261634.2	0.365896	0.753211	0.195294	0.685528	0.00169741
KIRC	aG	0.611181	0.753211	0.444033	0.841249	0.0025241
KIRC	pS	4.19528	0.753211	2.16202	8.14068	2.23899e-05
KIRC	pT	0.703108	0.753211	0.374139	1.32133	0.273814
KIRC	gD	1.8459	0.753211	1.25257	2.72029	0.00194697
KIRC	ENSG00000261729.1	0.510926	0.75404	0.339114	0.769786	0.00132245
KIRC	aG	0.622804	0.75404	0.452751	0.856731	0.00361016
KIRC	pS	4.91965	0.75404	2.5452	9.50927	2.155e-06
KIRC	pT	0.647451	0.75404	0.344625	1.21637	0.176645
KIRC	gD	1.98665	0.75404	1.356	2.9106	0.000426885
KIRC	ENSG00000261754.2	0.611464	0.754378	0.463633	0.806432	0.00049491
KIRC	aG	0.615212	0.754378	0.447025	0.846676	0.00286893
KIRC	pS	4.48802	0.754378	2.321	8.67828	8.0959e-06
KIRC	pT	0.719522	0.754378	0.383998	1.34821	0.304231
KIRC	gD	1.87363	0.754378	1.27669	2.74966	0.00133639
KIRC	ENSG00000262681.2	0.616843	0.750104	0.41687	0.912745	0.0156647
KIRC	aG	0.622801	0.750104	0.452673	0.856868	0.00362729
KIRC	pS	4.87615	0.750104	2.51818	9.44205	2.61255e-06
KIRC	pT	0.706585	0.750104	0.37719	1.32364	0.278156
KIRC	gD	1.89045	0.750104	1.28852	2.77358	0.00112943
KIRC	ENSG00000262769.1	0.10136	0.748457	0.021392	0.480268	0.00392685
KIRC	aG	0.636478	0.748457	0.462505	0.875892	0.00554762
KIRC	pS	4.58898	0.748457	2.37431	8.8694	5.84474e-06
KIRC	pT	0.694222	0.748457	0.370108	1.30217	0.255441
KIRC	gD	1.85355	0.748457	1.25971	2.72735	0.00173864
KIRC	ENSG00000262903.1	1.7402	0.7497	1.25744	2.4083	0.000832442
KIRC	aG	0.616978	0.7497	0.448674	0.848417	0.00296432
KIRC	pS	4.74111	0.7497	2.45105	9.17083	3.77729e-06
KIRC	pT	0.665194	0.7497	0.355031	1.24632	0.20316
KIRC	gD	1.85995	0.7497	1.26745	2.72942	0.00151843
KIRC	ENSG00000263126.1	1.68755	0.742427	1.16389	2.44683	0.00576925
KIRC	aG	0.625908	0.742427	0.455095	0.860833	0.00395714
KIRC	pS	4.99029	0.742427	2.57655	9.66525	1.8778e-06
KIRC	pT	0.651874	0.742427	0.347332	1.22344	0.182816
KIRC	gD	1.92556	0.742427	1.3139	2.82197	0.000779764
KIRC	ENSG00000263272.1	1.67787	0.743528	1.17832	2.3892	0.00410594
KIRC	aG	0.622255	0.743528	0.452456	0.855776	0.00352393
KIRC	pS	4.93723	0.743528	2.54922	9.56225	2.19449e-06
KIRC	pT	0.670153	0.743528	0.357702	1.25553	0.211465
KIRC	gD	1.95124	0.743528	1.33269	2.85689	0.000589612
KIRC	ENSG00000264112.1	1.57624	0.742471	1.11222	2.23384	0.0105329
KIRC	aG	0.621674	0.742471	0.451964	0.855109	0.00347519
KIRC	pS	5.2974	0.742471	2.72189	10.3099	9.23573e-07
KIRC	pT	0.627699	0.742471	0.333286	1.18219	0.149359
KIRC	gD	1.96469	0.742471	1.34215	2.87599	0.00051361
KIRC	ENSG00000265100.1	1.73615	0.742623	1.22356	2.46348	0.00200059
KIRC	aG	0.628242	0.742623	0.456717	0.864187	0.00427421
KIRC	pS	4.8111	0.742623	2.48498	9.31464	3.15579e-06
KIRC	pT	0.686569	0.742623	0.366568	1.28592	0.240185
KIRC	gD	1.93552	0.742623	1.32054	2.83689	0.000711025
KIRC	ENSG00000266289.1	1.9528	0.746189	1.27945	2.98053	0.00192075
KIRC	aG	0.659192	0.746189	0.478499	0.908119	0.0107842
KIRC	pS	4.47329	0.746189	2.31124	8.65785	8.72433e-06
KIRC	pT	0.695289	0.746189	0.371163	1.30247	0.256456
KIRC	gD	1.94375	0.746189	1.32565	2.85005	0.000664907
KIRC	ENSG00000266680.1	0.618072	0.751739	0.447651	0.853372	0.0034631
KIRC	aG	0.617958	0.751739	0.448838	0.850803	0.0031743
KIRC	pS	4.92504	0.751739	2.5444	9.53309	2.22901e-06
KIRC	pT	0.67463	0.751739	0.35969	1.26533	0.21998
KIRC	gD	2.03611	0.751739	1.38765	2.98759	0.000278396
KIRC	ENSG00000266927.2	0.747052	0.747825	0.578624	0.964508	0.0252734
KIRC	aG	0.631538	0.747825	0.45925	0.86846	0.0046887
KIRC	pS	4.75342	0.747825	2.46048	9.18318	3.48829e-06
KIRC	pT	0.697276	0.747825	0.3719	1.30732	0.260868
KIRC	gD	1.96816	0.747825	1.34146	2.88764	0.000536332
KIRC	ENSG00000267123.1	2.90276	0.751696	1.59779	5.27355	0.000468158
KIRC	aG	0.630585	0.751696	0.458449	0.867354	0.00458449
KIRC	pS	4.7267	0.751696	2.44939	9.12133	3.64152e-06
KIRC	pT	0.653542	0.751696	0.347518	1.22905	0.186853
KIRC	gD	1.80773	0.751696	1.22648	2.66443	0.0027767
KIRC	ENSG00000267199.1	2.12602	0.74693	1.37069	3.2976	0.000757436
KIRC	aG	0.614343	0.74693	0.446679	0.844941	0.00273452
KIRC	pS	4.79619	0.74693	2.47894	9.27955	3.22501e-06
KIRC	pT	0.671206	0.74693	0.358357	1.25717	0.213072
KIRC	gD	1.94731	0.74693	1.32867	2.85398	0.000633149
KIRC	ENSG00000267278.1	2.0114	0.744062	1.05339	3.84068	0.0342115
KIRC	aG	0.624446	0.744062	0.453965	0.85895	0.00379651
KIRC	pS	4.75744	0.744062	2.45942	9.20269	3.59905e-06
KIRC	pT	0.700752	0.744062	0.374152	1.31244	0.26669
KIRC	gD	1.93626	0.744062	1.32288	2.83404	0.000674814
KIRC	ENSG00000267283.1	1.46298	0.741445	1.09353	1.95724	0.0104059
KIRC	aG	0.626746	0.741445	0.455736	0.861926	0.00405366
KIRC	pS	4.72914	0.741445	2.44403	9.15076	3.96129e-06
KIRC	pT	0.687455	0.741445	0.367147	1.28721	0.241583
KIRC	gD	1.96614	0.741445	1.34237	2.87977	0.00051642
KIRC	ENSG00000267405.1	0.531755	0.749667	0.325073	0.869846	0.0118934
KIRC	aG	0.653752	0.749667	0.474872	0.900015	0.0091653
KIRC	pS	4.13728	0.749667	2.1222	8.06575	3.05831e-05
KIRC	pT	0.834673	0.749667	0.439428	1.58542	0.580895
KIRC	gD	1.87666	0.749667	1.28086	2.74958	0.00123723
KIRC	ENSG00000267473.1	2.05228	0.750398	1.28772	3.27079	0.00249991
KIRC	aG	0.632295	0.750398	0.459566	0.869944	0.00486558
KIRC	pS	4.88863	0.750398	2.52933	9.44861	2.35816e-06
KIRC	pT	0.664832	0.750398	0.353898	1.24895	0.204461
KIRC	gD	1.78659	0.750398	1.21145	2.63478	0.00341457
KIRC	ENSG00000267801.1	1.60093	0.741925	1.04697	2.448	0.0298713
KIRC	aG	0.639353	0.741925	0.46478	0.879496	0.00597471
KIRC	pS	4.92684	0.741925	2.54557	9.53568	2.20983e-06
KIRC	pT	0.668028	0.741925	0.356689	1.25112	0.207617
KIRC	gD	1.89997	0.741925	1.29647	2.7844	0.000996675
KIRC	ENSG00000268061.1	0.535536	0.742907	0.300705	0.953758	0.0339429
KIRC	aG	0.610161	0.742907	0.442715	0.84094	0.00254138
KIRC	pS	4.55519	0.742907	2.34833	8.83598	7.27973e-06
KIRC	pT	0.698018	0.742907	0.372592	1.30768	0.261675
KIRC	gD	1.89759	0.742907	1.29234	2.78631	0.00108118
KIRC	ENSG00000268189.2	1.99989	0.743234	1.30225	3.07127	0.00154278
KIRC	aG	0.644938	0.743234	0.46879	0.887274	0.0070429
KIRC	pS	4.84792	0.743234	2.5052	9.3814	2.77986e-06
KIRC	pT	0.648722	0.743234	0.345407	1.21839	0.178397
KIRC	gD	1.83566	0.743234	1.24912	2.69763	0.00198509
KIRC	ENSG00000268460.1	1.75884	0.745142	1.2169	2.54212	0.00265993
KIRC	aG	0.649424	0.745142	0.471519	0.894452	0.00822027
KIRC	pS	4.74785	0.745142	2.45778	9.17174	3.53863e-06
KIRC	pT	0.68656	0.745142	0.36579	1.28862	0.241749
KIRC	gD	1.88951	0.745142	1.28601	2.77623	0.00119005
KIRC	ENSG00000269352.1	1.45726	0.740998	1.05534	2.01226	0.0221898
KIRC	aG	0.627838	0.740998	0.456528	0.863431	0.00419374
KIRC	pS	4.8645	0.740998	2.51433	9.41139	2.62499e-06
KIRC	pT	0.674673	0.740998	0.360027	1.2643	0.219415
KIRC	gD	1.93586	0.740998	1.32188	2.83504	0.000689829
KIRC	ENSG00000269399.1	1.58386	0.739679	1.08771	2.30632	0.0164646
KIRC	aG	0.628601	0.739679	0.457097	0.864455	0.00429012
KIRC	pS	4.62417	0.739679	2.39006	8.94659	5.42699e-06
KIRC	pT	0.718194	0.739679	0.383488	1.34503	0.301127
KIRC	gD	1.84455	0.739679	1.25484	2.7114	0.00183984
KIRC	ENSG00000269720.1	1.7947	0.752895	1.35292	2.38073	4.98033e-05
KIRC	aG	0.608205	0.752895	0.442168	0.836592	0.00223718
KIRC	pS	4.62442	0.752895	2.38646	8.96108	5.70661e-06
KIRC	pT	0.675608	0.752895	0.361239	1.26356	0.219587
KIRC	gD	1.91238	0.752895	1.30514	2.80215	0.000880267
KIRC	ENSG00000269959.1	2.7632	0.756799	1.76309	4.33062	9.27002e-06
KIRC	aG	0.612014	0.756799	0.444806	0.842077	0.00256431
KIRC	pS	5.45486	0.756799	2.80703	10.6004	5.59207e-07
KIRC	pT	0.630201	0.756799	0.335537	1.18364	0.151082
KIRC	gD	1.79879	0.756799	1.22484	2.64169	0.00275065
KIRC	ENSG00000269999.1	1.78407	0.746385	1.22313	2.60224	0.00264908
KIRC	aG	0.631793	0.746385	0.459367	0.868939	0.0047446
KIRC	pS	5.01605	0.746385	2.59297	9.70348	1.6667e-06
KIRC	pT	0.639552	0.746385	0.340264	1.20209	0.165047
KIRC	gD	1.98361	0.746385	1.3543	2.90533	0.000435521
KIRC	ENSG00000270069.1	2.4451	0.752808	1.62874	3.67064	1.6089e-05
KIRC	aG	0.638751	0.752808	0.464163	0.879009	0.00593024
KIRC	pS	5.62099	0.752808	2.88911	10.9361	3.69017e-07
KIRC	pT	0.607812	0.752808	0.323124	1.14333	0.122474
KIRC	gD	1.84786	0.752808	1.25739	2.71559	0.00177195
KIRC	ENSG00000270177.1	0.607442	0.745251	0.402002	0.917869	0.0179393
KIRC	aG	0.622861	0.745251	0.452721	0.856942	0.00363306
KIRC	pS	4.85074	0.745251	2.50499	9.39313	2.82093e-06
KIRC	pT	0.667335	0.745251	0.355496	1.25271	0.208119
KIRC	gD	1.97549	0.745251	1.34564	2.90014	0.000510017
KIRC	ENSG00000270277.1	2.44629	0.747901	1.37851	4.34114	0.00223647
KIRC	aG	0.61103	0.747901	0.443946	0.840996	0.00250737
KIRC	pS	4.88685	0.747901	2.52449	9.45984	2.5034e-06
KIRC	pT	0.646696	0.747901	0.34491	1.21254	0.174122
KIRC	gD	1.86416	0.747901	1.27086	2.73445	0.00144168
KIRC	ENSG00000270562.1	1.82639	0.746821	1.22203	2.72962	0.00330325
KIRC	aG	0.610186	0.746821	0.443352	0.839798	0.00243466
KIRC	pS	4.46917	0.746821	2.30897	8.65036	8.85208e-06
KIRC	pT	0.696758	0.746821	0.372418	1.30357	0.258265
KIRC	gD	1.93174	0.746821	1.31694	2.83356	0.000755996
KIRC	ENSG00000271020.1	0.652227	0.74271	0.450119	0.945085	0.0239182
KIRC	aG	0.617523	0.74271	0.448615	0.850026	0.00311063
KIRC	pS	4.48528	0.74271	2.31281	8.69839	8.94924e-06
KIRC	pT	0.718948	0.74271	0.383257	1.34866	0.30393
KIRC	gD	1.92444	0.74271	1.31044	2.82611	0.000840904
KIRC	ENSG00000271334.1	0.538041	0.747083	0.340937	0.849097	0.00775161
KIRC	aG	0.608938	0.747083	0.442173	0.838599	0.00238126
KIRC	pS	5.16028	0.747083	2.65931	10.0133	1.22439e-06
KIRC	pT	0.61556	0.747083	0.326088	1.162	0.134444
KIRC	gD	1.9497	0.747083	1.32861	2.86112	0.000644992
KIRC	ENSG00000271344.1	1.44402	0.737313	1.04463	1.99612	0.0261307
KIRC	aG	0.637389	0.737313	0.463401	0.876702	0.00562301
KIRC	pS	4.84733	0.737313	2.50368	9.3848	2.83184e-06
KIRC	pT	0.663049	0.737313	0.353101	1.24507	0.201194
KIRC	gD	1.92996	0.737313	1.31662	2.82902	0.000752533
KIRC	ENSG00000271359.1	0.691856	0.740519	0.483526	0.989945	0.0438783
KIRC	aG	0.641349	0.740519	0.46622	0.882262	0.0063369
KIRC	pS	4.36268	0.740519	2.24094	8.49331	1.46502e-05
KIRC	pT	0.74635	0.740519	0.397253	1.40223	0.363206
KIRC	gD	1.99761	0.740519	1.36053	2.93301	0.000413913
KIRC	ENSG00000271382.1	1.75289	0.742798	1.06675	2.88037	0.0267626
KIRC	aG	0.639189	0.742798	0.464621	0.879348	0.00595969
KIRC	pS	4.69657	0.742798	2.42764	9.08609	4.34518e-06
KIRC	pT	0.685001	0.742798	0.365215	1.28479	0.238392
KIRC	gD	1.93653	0.742798	1.3218	2.83717	0.000694465
KIRC	ENSG00000271576.1	1.53192	0.742122	1.07669	2.17963	0.0177552
KIRC	aG	0.644129	0.742122	0.468072	0.886406	0.00693033
KIRC	pS	4.75645	0.742122	2.4591	9.20008	3.60047e-06
KIRC	pT	0.706032	0.742122	0.377308	1.32115	0.276234
KIRC	gD	1.89431	0.742122	1.2929	2.77546	0.00104488
KIRC	ENSG00000271659.1	1.594	0.746516	1.18149	2.15055	0.00227734
KIRC	aG	0.623109	0.746516	0.453146	0.856822	0.00360449
KIRC	pS	4.63124	0.746516	2.39407	8.95897	5.28564e-06
KIRC	pT	0.710233	0.746516	0.379346	1.32974	0.28492
KIRC	gD	1.93728	0.746516	1.3216	2.83978	0.000701526
KIRC	ENSG00000271788.1	1.79575	0.747247	1.28086	2.51761	0.000684232
KIRC	aG	0.624236	0.747247	0.453839	0.858611	0.00376526
KIRC	pS	4.7156	0.747247	2.43598	9.12852	4.18701e-06
KIRC	pT	0.658266	0.747247	0.351147	1.234	0.192173
KIRC	gD	1.8707	0.747247	1.27384	2.74722	0.00140092
KIRC	ENSG00000271966.1	1.88466	0.743386	1.19961	2.96093	0.00596771
KIRC	aG	0.615587	0.743386	0.447522	0.846768	0.00286011
KIRC	pS	4.96009	0.743386	2.56155	9.60456	2.03614e-06
KIRC	pT	0.673596	0.743386	0.3597	1.26141	0.217042
KIRC	gD	1.89098	0.743386	1.28997	2.772	0.00109559
KIRC	ENSG00000272003.1	0.68085	0.746462	0.509359	0.910078	0.00942155
KIRC	aG	0.619438	0.746462	0.449849	0.852959	0.00334203
KIRC	pS	4.58561	0.746462	2.36923	8.87538	6.18161e-06
KIRC	pT	0.721617	0.746462	0.384985	1.3526	0.308784
KIRC	gD	1.92029	0.746462	1.30984	2.81524	0.000829592
KIRC	ENSG00000272009.1	0.542768	0.748555	0.349859	0.842045	0.00638623
KIRC	aG	0.585655	0.748555	0.423374	0.810139	0.00123025
KIRC	pS	4.5658	0.748555	2.35595	8.84848	6.84581e-06
KIRC	pT	0.699527	0.748555	0.373179	1.31127	0.264993
KIRC	gD	1.93983	0.748555	1.32087	2.84883	0.00072685
KIRC	ENSG00000272016.1	0.66673	0.747443	0.535168	0.830634	0.00030078
KIRC	aG	0.607715	0.747443	0.44086	0.837719	0.00235626
KIRC	pS	4.77776	0.747443	2.46669	9.25412	3.53956e-06
KIRC	pT	0.675573	0.747443	0.360114	1.26738	0.221783
KIRC	gD	1.92669	0.747443	1.30892	2.83602	0.000884915
KIRC	ENSG00000272129.1	0.598069	0.746941	0.402514	0.888633	0.0109473
KIRC	aG	0.60419	0.746941	0.438315	0.832838	0.00209106
KIRC	pS	4.69396	0.746941	2.42623	9.08128	4.3836e-06
KIRC	pT	0.687315	0.746941	0.366718	1.28819	0.242051
KIRC	gD	1.95044	0.746941	1.32896	2.86257	0.000642936
KIRC	ENSG00000272205.1	1.5385	0.74198	1.11264	2.12736	0.00917413
KIRC	aG	0.638725	0.74198	0.464345	0.878592	0.00585831
KIRC	pS	4.96755	0.74198	2.56589	9.61718	1.97832e-06
KIRC	pT	0.641006	0.74198	0.341553	1.203	0.166188
KIRC	gD	1.89743	0.74198	1.2955	2.77905	0.00100303
KIRC	ENSG00000272374.1	1.57915	0.740704	1.05703	2.35918	0.0256965
KIRC	aG	0.630352	0.740704	0.458381	0.86684	0.00452369
KIRC	pS	4.84183	0.740704	2.50109	9.37326	2.86906e-06
KIRC	pT	0.6869	0.740704	0.366834	1.28623	0.240604
KIRC	gD	1.93938	0.740704	1.32414	2.84047	0.000668984
KIRC	ENSG00000272462.2	0.591585	0.747203	0.404289	0.865651	0.00687633
KIRC	aG	0.605731	0.747203	0.439524	0.834788	0.00218821
KIRC	pS	4.5599	0.747203	2.35579	8.82622	6.70227e-06
KIRC	pT	0.700818	0.747203	0.373807	1.3139	0.267593
KIRC	gD	1.87714	0.747203	1.27599	2.7615	0.00138661
KIRC	ENSG00000272604.1	0.622581	0.74548	0.418683	0.925776	0.019235
KIRC	aG	0.625817	0.74548	0.454853	0.86104	0.00398982
KIRC	pS	4.71357	0.74548	2.43605	9.12042	4.14888e-06
KIRC	pT	0.699582	0.74548	0.37325	1.31123	0.265015
KIRC	gD	1.96621	0.74548	1.34009	2.88487	0.000547093
KIRC	ENSG00000272668.1	1.38789	0.741097	1.03792	1.85587	0.0270347
KIRC	aG	0.626348	0.741097	0.455378	0.861509	0.00402113
[truncated: 473 more rows]

## Sheet: Supplementary Data 2h
ENSG00000232759.1	KIRC,KIRP,LIHC,STAD	4
[truncated: 374 more rows]

[truncated: 1 more sheets: Supplementary Data 2i]
