# Supplementary material for: PAN-cancer analysis of S-phase enriched lncRNAs identifies oncogenic drivers and biomarkers
Source: Nat Commun. 2018 Feb 28;9:883. doi: 10.1038/s41467-018-03265-1 (PMC5830406; doi:10.1038/s41467-018-03265-1)
Supplement: Supplementary file 6 — Supplementary Data 3 [file 41467_2018_3265_MOESM6_ESM.xlsx]

## Sheet: Supplementary Data 3 descriptio
Supplementary Data 3: RNA sequencing analysis of SCAT7 by siRNA and shRNA downregulation.
Supplementary Data 3a: Summary of reads obtained in RNA sequencing of SCAT7 after siRNA (HeLa and Caki2) and shRNA (A549) downregulation.
Supplementary Data 3b: Protein coding genes significantly affected by SCAT7 siRNA downregulation in HeLa cells.
Supplementary Data 3c: Biological functions enriched for affected protein coding genes from SCAT7 siRNA downregulation in HeLa cells.
Supplementary Data 3d: Protein coding genes significantly affected by SCAT7 siRNA downregulation in Caki2 cells.
Supplementary Data 3e: Biological functions enriched for affected protein coding genes from SCAT7 siRNA downregulation in Caki2 cells.
Supplementary Data 3f: Protein coding genes significantly affected by SCAT7 shRNA downregulation in A549 cells.
Supplementary Data 3g: Biological functions enriched for affected protein coding genes from SCAT7 siRNA downregulation in A549 cells.
Supplementary Data 3h: Correlation of SCAT7 and FGFR2/FGFR3 in KIRC, LUAD and UCEC
Supplementary Data 3i: ChOP interacting proteins.
Supplementary Data 3j: Body and organ weights of xenografts samples treated with LNAs

## Sheet: Supplementary Data 3a
	Uniquely mapped reads with MAPQ > 30
	SCAT7 (HeLa)	SCAT7 (Caki2)
Csi-1	23582512	71812320
Csi-2	24505098	27242734
Si-1	28252848	25150952
Si-2	29907496	19558646
Si-3	29503034	-
	Uniquely mapped reads with MAPQ > 30
	SCAT7 (A549)
Csh-1	34599440
Csh-2	32552134
Csh-3	34556132
Sh-1	36042472
Sh-2	34936528

## Sheet: Supplementary Data 3b
							Differential expression (LFC ± 1, FDR<0.05)				Expression (Counts Per Million)
Geneid	GeneSymbol	Chromosome	Start	End	Class	Strand	logFC	logCPM	PValue	FDR	Csi1	Csi2	Si1	Si2	Si3
ENSG00000124203.5	ZNF831	chr20	57766075	57834168	protein_coding	+	-13.8276	5.29505	3.07643e-122	1.58488e-118	118.62	79.9551	0	0	0
ENSG00000185736.11	ADARB2	chr10	1228073	1779670	protein_coding	-	-13.0459	4.51305	3.83811e-97	6.59089e-94	49.3571	65.8419	0	0	0
ENSG00000138792.5	ENPEP	chr4	111286889	111486441	protein_coding	+	-12.2014	3.66809	3.36991e-73	3.47213e-70	28.9487	35.2233	0	0	0
ENSG00000162670.8	BRINP3	chr1	190066792	190446759	protein_coding	-	-11.7562	3.22209	2.99822e-57	1.78221e-54	29.0115	18.2396	0	0	0
ENSG00000070915.5	SLC12A3	chr16	56899119	56949762	protein_coding	+	-11.3805	5.92972	1.49858e-161	2.31605e-157	141.415	166.01	0.102818	0.0492727	0
ENSG00000133863.2	TEX15	chr8	30689060	30748122	protein_coding	-	-11.363	2.82901	3.13304e-50	1.38346e-47	22.104	13.874	0	0	0
ENSG00000146938.10	NLGN4X	chrX	5758678	6146904	protein_coding	-	-11.0831	2.54991	1.88353e-50	8.56175e-48	16.264	13.3358	0	0	0
ENSG00000176566.3	DCAF4L2	chr8	88882973	88886296	protein_coding	-	-10.7445	2.21236	7.52328e-45	2.90681e-42	13.1242	10.2859	0	0	0
ENSG00000152910.14	CNTNAP4	chr16	76311176	76593135	protein_coding	+	-10.5971	2.06575	1.09722e-42	3.60798e-40	11.8055	9.3291	0	0	0
ENSG00000197701.7	ZNF595	chr4	53179	88099	protein_coding	+	-10.2683	1.7397	9.38156e-39	2.68504e-36	9.10533	7.71445	0	0	0
ENSG00000105550.4	FGF21	chr19	49258816	49261587	protein_coding	+	-10.0974	1.57307	1.09083e-29	1.93779e-27	4.83524	10.0467	0	0	0
ENSG00000066468.16	FGFR2	chr10	123237848	123357972	protein_coding	-	-10.0948	1.56827	1.10367e-36	2.99249e-34	7.91221	6.99682	0	0	0
ENSG00000040731.6	CDH10	chr5	24487209	24645087	protein_coding	-	-9.97807	3.24796	6.24054e-62	4.19337e-59	27.4416	20.5719	0.0514091	0	0
ENSG00000068985.4	PAGE1	chrX	49452053	49460596	protein_coding	-	-9.30386	2.5732	8.18009e-46	3.24162e-43	18.7758	11.3026	0	0	0.0495453
ENSG00000237412.2	PRSS56	chr2	233385173	233390422	protein_coding	+	-9.17965	8.82408	1.09022e-34	2.55293e-32	1075.43	1205.31	0.5655	0.640546	4.60771
ENSG00000156466.8	GDF6	chr8	97154562	97173020	protein_coding	-	-9.1409	0.637566	7.27677e-24	9.29441e-22	4.83524	2.87049	0	0	0
ENSG00000196549.6	MME	chr3	154741913	154901497	protein_coding	+	-9.01296	4.47579	2.66768e-96	4.1229e-93	57.3322	54.7785	0.102818	0	0.198181
ENSG00000183117.13	CSMD1	chr8	2792875	4852494	protein_coding	-	-8.79915	2.07232	1.16892e-43	4.10581e-41	11.1776	9.98692	0	0.0492727	0
ENSG00000168333.9	C8orf22	chr8	49966870	49988649	protein_coding	+	-8.51276	3.43591	1.45949e-65	1.12782e-62	27.6927	26.7913	0.0514091	0.0985455	0.0495453
ENSG00000126890.13	CTAG2	chrX	153880246	153881853	protein_coding	-	-8.49586	5.63095	6.15352e-126	4.75513e-122	141.227	108.241	0.154227	0.394182	0.445907
ENSG00000205777.13	GAGE1	chrX	49363628	49373139	protein_coding	+	-8.42175	-0.0361649	1.67011e-19	1.50944e-17	2.6374	2.03326	0	0	0
ENSG00000140285.5	FGF7	chr15	49715293	49780972	protein_coding	+	-8.23563	2.78999	7.45769e-52	3.71802e-49	18.8386	15.9671	0.102818	0.0492727	0
ENSG00000099399.5	MAGEB2	chrX	30233677	30238206	protein_coding	+	-8.20308	1.4838	3.16806e-35	7.89716e-33	7.72383	6.2792	0	0.0492727	0
ENSG00000186007.5	LEMD1	chr1	205350506	205425082	protein_coding	-	-8.08216	-0.342612	1.0101e-16	6.61485e-15	2.13504	1.55485	0	0	0
ENSG00000182912.6	C21orf90	chr21	45937099	45945835	protein_coding	+	-8.03122	-0.386833	9.82838e-17	6.46373e-15	1.82107	1.73426	0	0	0
ENSG00000164265.4	SCGB3A2	chr5	147250245	147261754	protein_coding	+	-7.95886	-0.452156	3.82696e-15	1.96497e-13	2.13504	1.25584	0	0	0
ENSG00000204869.4	IGFL4	chr19	46543006	46580376	protein_coding	-	-7.95471	2.51108	8.89563e-48	3.61795e-45	14.7569	13.874	0.102818	0	0.0495453
ENSG00000213401.4	MAGEA12	chrX	151899293	151903184	protein_coding	-	-7.86559	4.59913	3.67093e-86	4.36418e-83	68.1958	53.5825	0.205636	0.0985455	0.445907
ENSG00000147381.7	MAGEA4	chrX	151080981	151093642	protein_coding	+	-7.78741	-0.598692	1.01251e-14	4.90543e-13	1.3815	1.61465	0	0	0
ENSG00000128710.5	HOXD10	chr2	176973518	176984670	protein_coding	+	-7.67519	2.89872	3.51256e-48	1.50796e-45	22.3551	15.1299	0.102818	0.0492727	0.0990905
ENSG00000171236.9	LRG1	chr19	4536421	4540486	protein_coding	-	-7.67081	2.59814	1.19232e-42	3.83904e-40	18.9642	11.482	0.0514091	0.0985455	0.0495453
ENSG00000183508.4	FAM46C	chr1	118148556	118170994	protein_coding	+	-7.5168	4.79539	2.85254e-87	3.67383e-84	80.8804	58.4265	0.411273	0.492727	0.198181
ENSG00000234949.2	AC104667.3	chr2	238499663	238504624	protein_coding	+	-7.38542	-0.935759	4.52584e-12	1.38809e-10	1.13032	1.13624	0	0	0
ENSG00000171956.5	FOXB1	chr15	60296421	60353929	protein_coding	+	-7.29724	0.61046	9.26315e-26	1.30147e-23	3.51654	3.94693	0.0514091	0	0
ENSG00000118777.6	ABCG2	chr4	89011416	89152474	protein_coding	-	-7.29711	5.10742	2.83453e-89	3.98252e-86	94.2558	78.3405	0.411273	0.246364	0.94136
ENSG00000263711.1	RP11-169F17.1	chr18	70818476	70931715	protein_coding	-	-7.25007	1.31728	5.06363e-32	1.05755e-29	6.15394	6.2194	0	0.0985455	0
ENSG00000107105.10	ELAVL2	chr9	23690102	23826335	protein_coding	-	-7.2207	0.533666	1.73195e-22	1.95382e-20	4.52127	2.57148	0	0	0.0495453
ENSG00000151025.9	GPR158	chr10	25463991	25891155	protein_coding	+	-7.1232	1.1954	1.06871e-30	2.01425e-28	5.96556	5.38217	0.0514091	0	0.0495453
ENSG00000205363.4	C15orf59	chr15	74032141	74045088	protein_coding	-	-7.0339	3.46256	3.55224e-59	2.196e-56	25.6833	29.3627	0.205636	0.147818	0.247726
ENSG00000204174.2	NPY4R	chr10	47083534	47088320	protein_coding	+	-7.01459	5.38103	2.19405e-101	4.84414e-98	120.253	88.0284	0.976772	0.591273	0.792724
ENSG00000141968.3	VAV1	chr19	6772725	6857377	protein_coding	+	-7.00318	1.5752	5.8415e-30	1.04977e-27	9.16812	5.68118	0.154227	0	0
ENSG00000120669.11	SOHLH2	chr13	36742345	36871979	protein_coding	-	-6.99931	1.56796	4.60306e-32	9.74525e-30	8.66576	6.09979	0.0514091	0.0985455	0
ENSG00000162733.12	DDR2	chr1	162601163	162757190	protein_coding	+	-6.94149	6.19169	1.98571e-118	7.67228e-115	162.389	201.891	1.6965	1.03473	1.63499
ENSG00000261115.1	TMEM178B	chr7	140774032	141180180	protein_coding	+	-6.8984	3.64738	7.81233e-48	3.26323e-45	38.5563	24.1002	0.514091	0.0492727	0.198181
ENSG00000139629.11	GALNT6	chr12	51745031	51786651	protein_coding	-	-6.88103	4.74862	7.80079e-63	5.48006e-60	81.2572	53.0443	0.976772	0.197091	0.495453
ENSG00000145287.6	PLAC8	chr4	84011201	84058228	protein_coding	-	-6.85119	5.97619	3.33897e-98	6.45047e-95	180.976	133.179	0.873954	1.97091	1.13954
ENSG00000263053.3	RP11-1055B8.6	chr17	79369275	79375658	protein_coding	+	-6.83402	0.173289	2.22764e-20	2.19287e-18	3.32815	2.09307	0	0.0492727	0
ENSG00000186583.7	SPATC1	chr8	145086582	145101933	protein_coding	+	-6.69032	0.779801	3.99564e-26	5.66538e-24	4.39567	4.00673	0.0514091	0	0.0495453
ENSG00000157388.9	CACNA1D	chr3	53528683	53847760	protein_coding	+	-6.54139	1.12476	1.57231e-28	2.6413e-26	5.58879	5.14296	0.0514091	0	0.0990905
ENSG00000138483.1	CCDC54	chr3	107096188	107097481	protein_coding	+	-6.44603	-0.180675	5.09539e-14	2.31615e-12	2.95138	1.19604	0	0	0.0495453
ENSG00000146005.3	PSD2	chr5	139175406	139224051	protein_coding	+	-6.43558	-0.185338	4.99688e-18	3.86134e-16	1.82107	2.27247	0	0.0492727	0
ENSG00000163520.9	FBLN2	chr3	13573824	13679922	protein_coding	+	-6.43049	6.02209	5.98122e-117	1.8488e-113	162.138	160.389	1.64509	2.26655	1.58545
ENSG00000198930.8	CSAG1	chrX	151903228	151909518	protein_coding	+	-6.38013	2.81909	1.13863e-41	3.51951e-39	21.0364	14.0534	0.257045	0.0985455	0.247726
ENSG00000129993.10	CBFA2T3	chr16	88941266	89043612	protein_coding	-	-6.32801	-0.280849	2.76516e-15	1.46858e-13	2.32343	1.49505	0.0514091	0	0
ENSG00000149150.4	SLC43A1	chr11	57252007	57283259	protein_coding	-	-6.25303	4.1673	3.53558e-56	2.02379e-53	36.7981	52.0875	0.668318	0.246364	0.792724
ENSG00000158104.7	HPD	chr12	122277433	122301502	protein_coding	-	-6.24929	7.7657	4.45362e-113	1.14718e-109	562.709	514.894	8.68813	4.92727	7.28315
ENSG00000173641.13	HSPB7	chr1	16340523	16346089	protein_coding	-	-6.20473	3.20925	1.17272e-28	1.9917e-26	28.4463	17.4622	0.154227	0	0.743179
ENSG00000149054.10	ZNF215	chr11	6947635	7005863	protein_coding	+	-6.10597	-0.47666	3.32268e-13	1.26483e-11	2.13504	1.13624	0	0	0.0495453
ENSG00000173212.4	MAB21L3	chr1	116654376	116677861	protein_coding	+	-6.10528	-0.47565	1.31362e-12	4.53168e-11	2.26063	1.01663	0.0514091	0	0
ENSG00000138336.8	TET1	chr10	70320413	70454239	protein_coding	+	-6.06982	1.03674	2.63535e-24	3.51114e-22	6.09115	3.94693	0.102818	0	0.0990905
ENSG00000161940.6	BCL6B	chr17	6926339	6933609	protein_coding	+	-6.0356	0.645354	2.23065e-21	2.31356e-19	4.70965	2.87049	0.102818	0.0492727	0
ENSG00000135902.5	CHRND	chr2	233390703	233401377	protein_coding	+	-6.02945	1.73319	3.47088e-32	7.55527e-30	8.1006	8.25266	0.0514091	0.0985455	0.198181
ENSG00000205403.8	CFI	chr4	110661852	110723335	protein_coding	-	-6.01659	-0.550433	6.95198e-14	3.08744e-12	1.50709	1.55485	0	0.0492727	0
ENSG00000214575.5	CPEB1	chr15	83211951	83317612	protein_coding	-	-6.0132	-0.550853	1.3302e-13	5.63238e-12	1.3187	1.73426	0.0514091	0	0
ENSG00000245848.2	CEBPA	chr19	33790840	33793470	protein_coding	-	-5.95661	0.931499	5.17426e-24	6.77696e-22	5.3376	3.94693	0.154227	0	0.0495453
ENSG00000110934.6	BIN2	chr12	51674822	51718452	protein_coding	-	-5.93213	-0.623562	1.4087e-12	4.80606e-11	1.82107	1.07643	0	0.0492727	0
ENSG00000023839.6	ABCC2	chr10	101542489	101611949	protein_coding	+	-5.8353	5.16971	2.41722e-66	2.06868e-63	105.559	71.8221	1.6965	1.97091	0.891815
ENSG00000183580.8	FBXL7	chr5	15500305	15939900	protein_coding	+	-5.82015	0.444068	4.59294e-21	4.70092e-19	3.57933	2.93029	0.0514091	0.0985455	0
ENSG00000165995.14	CACNB2	chr10	18429606	18830798	protein_coding	+	-5.81309	4.75032	1.28758e-68	1.17056e-65	70.3308	62.1342	1.28523	1.47818	0.693634
ENSG00000007314.7	SCN4A	chr17	62015914	62050278	protein_coding	-	-5.78685	0.416462	2.10355e-20	2.084e-18	2.763	3.58811	0.102818	0	0.0495453
ENSG00000080854.10	IGSF9B	chr11	133778459	133826880	protein_coding	-	-5.74786	0.379597	1.05489e-20	1.05866e-18	3.20256	2.9901	0.102818	0.0492727	0
ENSG00000140506.12	LMAN1L	chr15	75105057	75118099	protein_coding	+	-5.7191	-0.112855	1.25409e-16	8.04228e-15	1.69547	2.57148	0.0514091	0.0492727	0
ENSG00000182264.4	IZUMO1	chr19	49244109	49250166	protein_coding	-	-5.69626	-0.816587	1.09e-11	3.16059e-10	1.19311	1.25584	0	0	0.0495453
ENSG00000128713.11	HOXD11	chr2	176968944	176974722	protein_coding	+	-5.66025	2.90984	3.48938e-31	7.00367e-29	21.9156	15.0103	0.668318	0.0492727	0.346817
ENSG00000139445.13	FOXN4	chr12	109715784	109747025	protein_coding	-	-5.57575	-0.243027	7.71892e-16	4.38588e-14	2.26063	1.61465	0	0.0492727	0.0495453
ENSG00000185924.6	RTN4RL1	chr17	1837971	1928639	protein_coding	-	-5.55598	0.839512	1.73859e-19	1.5622e-17	5.71438	2.93029	0.154227	0.0985455	0
ENSG00000007264.9	MATK	chr19	3777971	3802127	protein_coding	-	-5.50314	5.06144	6.90111e-43	2.31862e-40	95.135	68.2938	2.8275	1.72455	0.743179
ENSG00000144730.12	IL17RD	chr3	57124010	57204334	protein_coding	-	-5.48469	2.26181	3.90485e-35	9.57927e-33	11.6799	11.7212	0.359863	0.197091	0.198181
ENSG00000178031.11	ADAMTSL1	chr9	18473892	18910948	protein_coding	+	-5.48168	2.85773	2.15732e-37	6.06208e-35	15.8872	19.4954	0.359863	0.197091	0.594543
ENSG00000141527.12	CARD14	chr17	78143791	78183130	protein_coding	+	-5.47035	5.00533	6.81087e-76	7.51872e-73	70.7076	86.0549	1.74791	1.57673	1.88272
ENSG00000138622.3	HCN4	chr15	73612200	73661605	protein_coding	-	-5.44628	0.974301	1.27354e-22	1.44725e-20	5.58879	3.88712	0.154227	0.0985455	0.0495453
ENSG00000107731.8	UNC5B	chr10	72972327	73062621	protein_coding	+	-5.42909	5.80509	1.20554e-29	2.11723e-27	96.7048	175.459	5.80922	1.87236	1.63499
ENSG00000130487.4	KLHDC7B	chr22	50986462	50989451	protein_coding	+	-5.41408	1.32282	3.63497e-23	4.38894e-21	4.83524	7.23603	0	0.147818	0.247726
ENSG00000136457.5	CHAD	chr17	48541857	48546327	protein_coding	-	-5.40569	-0.389365	8.06343e-15	3.9688e-13	1.94666	1.49505	0	0.0492727	0.0495453
ENSG00000089820.11	ARHGAP4	chrX	153172821	153200452	protein_coding	-	-5.35568	4.26392	7.04737e-61	4.53821e-58	50.5503	43.1172	1.23382	0.936182	1.18909
ENSG00000166387.7	PPFIBP2	chr11	7534529	7678358	protein_coding	+	-5.30771	1.89513	8.13575e-28	1.29627e-25	9.98446	8.07326	0.411273	0.0985455	0.148636
ENSG00000084710.9	EFR3B	chr2	25264999	25378243	protein_coding	+	-5.30071	4.53206	4.60753e-35	1.11265e-32	56.5158	56.0344	2.62186	0.739091	0.842269
ENSG00000137872.11	SEMA6D	chr15	47476298	48066420	protein_coding	+	-5.15522	4.35116	2.17776e-43	7.47939e-41	47.1593	51.7286	0.5655	1.626	1.88272
ENSG00000118946.7	PCDH17	chr13	58205944	58303445	protein_coding	+	-5.13433	4.07116	4.32599e-54	2.38779e-51	44.7103	36.7782	1.131	1.28109	0.990905
ENSG00000140795.8	MYLK3	chr16	46740891	46824319	protein_coding	-	-5.03709	5.37551	6.73693e-63	4.95806e-60	105.936	94.6066	2.67327	2.11873	4.21135
ENSG00000092068.14	SLC7A8	chr14	23594504	23652883	protein_coding	-	-5.02742	1.3996	9.47697e-24	1.18118e-21	6.7191	5.92039	0.359863	0.0985455	0.0990905
ENSG00000162009.7	SSTR5	chr16	1122756	1131454	protein_coding	+	-5.0198	-0.705721	3.5511e-11	9.39764e-10	1.19311	1.43525	0.102818	0	0
ENSG00000179046.4	TRIML2	chr4	189012427	189030757	protein_coding	-	-5.00894	3.21658	5.8107e-15	2.8876e-13	20.4085	24.3992	1.64509	0.246364	0.148636
ENSG00000166866.8	MYO1A	chr12	57422301	57444982	protein_coding	-	-5.00065	0.324984	1.034e-16	6.74281e-15	3.57933	2.27247	0	0.147818	0.0990905
ENSG00000117148.6	ACTL8	chr1	18081808	18153558	protein_coding	+	-4.99408	3.31411	9.51423e-31	1.81534e-28	30.2046	17.8808	0.771136	1.084	0.346817
ENSG00000183801.3	OLFML1	chr11	7506619	7532608	protein_coding	+	-4.88525	2.75246	2.3653e-28	3.93072e-26	21.3504	11.1232	0.411273	0.542	0.644088
ENSG00000244509.3	APOBEC3C	chr22	39410088	39416357	protein_coding	+	-4.87374	3.98316	2.33231e-17	1.63845e-15	42.0729	33.9675	2.62186	0.246364	0.94136
ENSG00000104140.6	RHOV	chr15	41164412	41166487	protein_coding	-	-4.77902	5.82034	3.01557e-69	2.91286e-66	152.907	117.87	3.85568	5.91273	4.75635
ENSG00000174343.5	CHRNA9	chr4	40337346	40357234	protein_coding	+	-4.76868	2.86222	1.71963e-24	2.31104e-22	16.7664	18.0004	1.07959	0.640546	0.148636
ENSG00000071073.8	MGAT4A	chr2	99235569	99347589	protein_coding	-	-4.76097	1.96868	1.42457e-18	1.17737e-16	11.052	7.65464	0.205636	0.0492727	0.743179
ENSG00000073849.10	ST6GAL1	chr3	186648274	186796341	protein_coding	+	-4.73108	3.25606	1.42295e-29	2.44352e-27	25.1809	20.5121	1.43945	0.492727	0.594543
ENSG00000115596.3	WNT6	chr2	219724544	219738955	protein_coding	+	-4.71078	2.94579	1.14658e-30	2.135e-28	19.2782	17.522	0.822545	0.295636	0.94136
ENSG00000082497.7	SERTAD4	chr1	210406144	210419976	protein_coding	+	-4.68517	3.00875	1.25156e-22	1.43281e-20	22.9831	15.4887	0.154227	0.985455	1.04045
ENSG00000160223.12	ICOSLG	chr21	45642874	45660849	protein_coding	-	-4.65089	4.78427	2.19197e-21	2.28898e-19	75.3544	56.0942	3.393	3.64618	0.644088
ENSG00000163485.11	ADORA1	chr1	203059782	203136533	protein_coding	+	-4.6115	1.12693	6.12281e-20	5.70048e-18	6.21674	4.06653	0.205636	0.0985455	0.297272
ENSG00000170786.8	SDR16C5	chr8	57212569	57233335	protein_coding	-	-4.60159	2.45909	1.85204e-15	9.90425e-14	17.7711	8.43207	1.131	0.197091	0.247726
ENSG00000101977.15	MCF2	chrX	138663929	138790386	protein_coding	-	-4.57474	1.93631	6.16992e-19	5.23935e-17	12.873	5.32237	0.514091	0.246364	0.346817
ENSG00000180815.10	MAP3K15	chrX	19378174	19533379	protein_coding	-	-4.54698	1.27926	7.1815e-23	8.47253e-21	5.65158	5.74098	0.205636	0.295636	0.198181
ENSG00000187824.4	TMEM220	chr17	10602332	10633633	protein_coding	-	-4.52494	0.803384	6.47871e-18	4.93243e-16	4.89804	3.2293	0.205636	0.197091	0.0990905
ENSG00000139269.2	INHBE	chr12	57846106	57853063	protein_coding	+	-4.50042	1.4224	5.55158e-20	5.19998e-18	4.58406	7.95365	0.257045	0.344909	0.198181
ENSG00000160191.13	PDE9A	chr21	44073746	44195619	protein_coding	+	-4.48684	1.79221	9.3702e-24	1.17737e-21	8.47737	7.83405	0.5655	0.295636	0.198181
ENSG00000167676.3	PLIN4	chr19	4502204	4517716	protein_coding	-	-4.46258	5.39197	2.54319e-66	2.06868e-63	110.206	88.447	4.67823	4.38527	4.21135
ENSG00000080031.5	PTPRH	chr19	55692616	55720874	protein_coding	-	-4.45802	1.69826	2.68747e-22	2.96677e-20	7.15867	8.07326	0.5655	0.147818	0.297272
ENSG00000241935.4	HOGA1	chr10	99344080	99372559	protein_coding	+	-4.44442	0.589	1.30937e-16	8.32771e-15	3.07697	3.82732	0.0514091	0.295636	0.0990905
ENSG00000186907.3	RTN4RL2	chr11	57228022	57245007	protein_coding	+	-4.43574	4.86154	5.3001e-44	1.95031e-41	80.8804	56.5726	4.11273	2.21727	3.02226
ENSG00000197106.6	SLC6A17	chr1	110693108	110744824	protein_coding	+	-4.43188	2.15602	5.65332e-15	2.81845e-13	13.6894	7.35563	1.02818	0.147818	0.247726
ENSG00000158859.9	ADAMTS4	chr1	161154098	161168846	protein_coding	-	-4.41967	1.65618	1.86144e-17	1.32574e-15	10.424	4.42534	0.359863	0.443455	0.198181
ENSG00000050555.13	LAMC3	chr9	133884469	133969860	protein_coding	+	-4.41476	4.67108	4.61922e-52	2.37967e-49	65.3072	54.958	2.57045	2.41436	3.31953
ENSG00000174672.11	BRSK2	chr11	1411129	1483919	protein_coding	+	-4.41442	2.71144	5.19683e-22	5.53911e-20	16.9547	13.9338	1.28523	0.295636	0.544998
ENSG00000171631.10	P2RY6	chr11	72975550	73009662	protein_coding	+	-4.40044	4.0408	8.50327e-40	2.52727e-37	37.9284	39.6487	1.85073	1.18255	2.37817
ENSG00000198125.8	MB	chr22	36002811	36033998	protein_coding	-	-4.39298	0.543109	1.16383e-16	7.49461e-15	3.01418	3.64792	0.0514091	0.147818	0.247726
ENSG00000079215.9	SLC1A3	chr5	36606457	36688436	protein_coding	+	-4.3659	6.11737	9.06886e-44	3.25952e-41	189.893	137.186	11.1044	7.046	5.20225
ENSG00000167107.8	ACSF2	chr17	48503519	48552206	protein_coding	+	-4.28858	3.45697	7.42292e-31	1.43401e-28	26.1857	25.2962	1.79932	1.33036	0.743179
ENSG00000218336.3	TENM3	chr4	183065140	183724177	protein_coding	+	-4.25614	3.70946	2.68526e-33	6.0146e-31	35.5422	25.7746	1.79932	1.87236	1.04045
ENSG00000137558.3	PI15	chr8	75736772	75767264	protein_coding	+	-4.21254	2.44829	3.10543e-26	4.44393e-24	11.052	14.3525	0.873954	0.492727	0.644088
ENSG00000123999.4	INHA	chr2	220433884	220440435	protein_coding	+	-4.07832	1.03816	1.02026e-17	7.58086e-16	4.45847	4.90376	0.205636	0.147818	0.445907
ENSG00000065717.10	TLE2	chr19	2997636	3047633	protein_coding	-	-4.07001	5.11787	1.06475e-27	1.67915e-25	81.5084	79.4169	7.3515	2.31582	4.45907
ENSG00000090661.7	CERS4	chr19	8271620	8327305	protein_coding	+	-4.0681	0.117333	4.63728e-13	1.74378e-11	2.44902	2.33227	0.308454	0	0.0990905
ENSG00000157703.11	SVOPL	chr7	138279030	138386097	protein_coding	-	-4.06477	3.96137	1.73943e-36	4.63497e-34	32.214	39.8879	1.90214	1.77382	2.67544
ENSG00000099617.2	EFNA2	chr19	1286153	1301430	protein_coding	+	-4.02488	1.66672	3.85064e-17	2.64496e-15	9.35651	5.26257	0.5655	0.197091	0.544998
ENSG00000176533.8	GNG7	chr19	2511217	2702707	protein_coding	-	-4.0171	0.357575	8.13854e-15	3.99305e-13	2.88859	2.81069	0.205636	0.0985455	0.198181
ENSG00000169026.8	MFSD7	chr4	675618	683230	protein_coding	-	-4.01643	2.88549	3.62302e-27	5.43628e-25	16.6408	17.4622	0.668318	1.28109	1.13954
ENSG00000174951.6	FUT1	chr19	49251268	49258647	protein_coding	-	-4.00807	3.18426	9.60717e-23	1.11638e-20	18.1479	23.7414	2.05636	0.788364	0.990905
ENSG00000105289.10	TJP3	chr19	3708107	3750811	protein_coding	+	-3.99854	3.21227	2.0564e-09	3.87109e-08	16.7664	25.8942	3.03314	0.591273	0.297272
ENSG00000126882.8	FAM78A	chr9	134133463	134151934	protein_coding	-	-3.97799	2.33459	6.2788e-23	7.46452e-21	12.6847	10.5251	0.822545	0.394182	0.94136
ENSG00000123095.5	BHLHE41	chr12	26272959	26278060	protein_coding	-	-3.95289	2.59723	4.40285e-18	3.45411e-16	15.8872	11.9604	0.257045	1.13327	1.23863
ENSG00000197245.4	FAM110D	chr1	26485511	26489119	protein_coding	+	-3.90983	1.27083	1.55762e-15	8.50636e-14	6.7191	4.24594	0.616909	0.246364	0.198181
ENSG00000113763.6	UNC5A	chr5	176237478	176307897	protein_coding	+	-3.9035	-0.372162	5.9905e-10	1.25451e-08	1.75827	1.49505	0.308454	0	0
ENSG00000172828.8	CES3	chr16	66995140	67009051	protein_coding	+	-3.82754	3.78604	9.71101e-13	3.44229e-11	32.9048	30.0804	3.90709	0.492727	2.13045
ENSG00000188818.8	ZDHHC11	chr5	710471	851101	protein_coding	-	-3.79346	4.5201	5.09636e-39	1.48612e-36	61.7278	42.9378	3.70145	3.64618	3.76544
ENSG00000143028.7	SYPL2	chr1	110009180	110024759	protein_coding	+	-3.77616	3.77215	3.2762e-30	5.95691e-28	33.5955	28.5853	2.8275	2.21727	1.63499
ENSG00000012124.10	CD22	chr19	35810164	35838258	protein_coding	+	-3.74424	-0.311934	1.15472e-09	2.29977e-08	1.44429	1.91366	0.308454	0.0492727	0
ENSG00000130707.13	ASS1	chr9	133320316	133376661	protein_coding	+	-3.73417	9.06793	8.45976e-52	4.0858e-49	1096.03	1336.51	87.3954	70.3122	112.616
ENSG00000164318.13	EGFLAM	chr5	38258511	38465123	protein_coding	+	-3.70431	4.55726	1.94284e-36	5.08925e-34	54.3808	52.2071	3.85568	3.05491	5.15271
ENSG00000120833.9	SOCS2	chr12	93963590	93977263	protein_coding	+	-3.68348	3.27767	9.8882e-26	1.37678e-23	25.8089	18.0602	2.00495	1.37964	1.63499
ENSG00000148357.12	HMCN2	chr9	133046882	133309510	protein_coding	+	-3.64321	-0.0864109	1.18858e-10	2.85685e-09	1.56988	2.39208	0.205636	0.0492727	0.198181
ENSG00000124839.8	RAB17	chr2	238482965	238510257	protein_coding	-	-3.60429	3.42052	1.6604e-15	8.97256e-14	19.341	28.6451	3.44441	1.18255	1.18909
ENSG00000113594.5	LIFR	chr5	38475065	38608456	protein_coding	-	-3.60253	7.38809	2.52884e-52	1.3477e-49	401.576	351.336	27.1954	37.8907	26.3581
ENSG00000152284.4	TCF7L1	chr2	85360533	85537511	protein_coding	+	-3.5945	1.47991	2.15405e-12	7.06813e-11	6.97028	5.44197	0.359863	0.147818	0.990905
ENSG00000185633.6	NDUFA4L2	chr12	57628686	57634498	protein_coding	-	-3.53341	3.19998	8.42532e-17	5.61264e-15	11.4288	29.4225	1.85073	1.57673	1.78363
ENSG00000049249.4	TNFRSF9	chr1	7979907	8000926	protein_coding	-	-3.52111	0.282707	4.88583e-10	1.04009e-08	1.94666	3.2293	0.102818	0.443455	0.0990905
ENSG00000108823.11	SGCA	chr17	48241575	48253292	protein_coding	+	-3.51888	0.791819	8.36195e-15	4.07678e-13	3.76772	3.76752	0.411273	0.295636	0.247726
ENSG00000166450.8	PRTG	chr15	55903744	56035288	protein_coding	-	-3.51465	4.31417	1.94686e-31	3.95904e-29	49.3571	39.4693	3.49582	3.10418	4.85544
ENSG00000171282.9	RP11-1055B8.7	chr17	79373540	79433357	protein_coding	+	-3.50353	5.47042	8.2519e-34	1.90348e-31	108.573	89.2244	6.16909	7.68655	11.8909
ENSG00000172985.8	SH3RF3	chr2	109745804	110262207	protein_coding	+	-3.50088	3.02364	1.08113e-22	1.24693e-20	21.8528	14.4123	1.54227	1.42891	1.73408
ENSG00000137474.15	MYO7A	chr11	76839310	76926284	protein_coding	+	-3.49629	0.912483	6.85123e-14	3.05146e-12	3.76772	4.42534	0.5655	0.197091	0.297272
ENSG00000184058.8	TBX1	chr22	19744226	19771116	protein_coding	+	-3.49344	3.91418	1.75636e-25	2.42362e-23	35.1026	32.0538	2.31341	2.26655	4.21135
ENSG00000182379.9	NXPH4	chr12	57610578	57620232	protein_coding	+	-3.47876	4.71903	3.77783e-32	8.10921e-30	49.5455	67.4566	5.96345	3.94182	5.59861
ENSG00000105464.3	GRIN2D	chr19	48898132	48948188	protein_coding	+	-3.4748	4.00841	1.11323e-18	9.29998e-17	45.0871	26.6118	4.93527	2.51291	2.03136
ENSG00000126838.5	PZP	chr12	9301436	9360966	protein_coding	-	-3.47417	3.6431	8.77181e-09	1.46878e-07	28.5719	26.9707	0.308454	3.49837	3.56726
ENSG00000149418.6	ST14	chr11	130029457	130080271	protein_coding	+	-3.39955	2.19292	7.78724e-07	8.30012e-06	12.9986	7.17623	2.05636	0.0985455	0.644088
ENSG00000111341.5	MGP	chr12	15034115	15038860	protein_coding	-	-3.38944	1.93837	2.87258e-17	1.99981e-15	9.4821	7.35563	0.771136	0.542	1.04045
ENSG00000109072.9	VTN	chr17	26691290	26700110	protein_coding	-	-3.38833	2.50193	1.66166e-19	1.50944e-17	14.5685	10.4055	0.976772	1.47818	1.04045
ENSG00000105048.12	TNNT1	chr19	55644162	55660722	protein_coding	-	-3.38798	4.64453	4.04466e-09	7.26018e-08	59.0904	51.3698	11.2072	1.72455	2.57635
ENSG00000128965.7	CHAC1	chr15	41245160	41248710	protein_coding	+	-3.38355	4.07853	8.68263e-32	1.7892e-29	38.2424	36.2998	3.90709	3.44909	3.1709
ENSG00000102934.5	PLLP	chr16	57290004	57318599	protein_coding	-	-3.37776	3.84192	1.35609e-09	2.6597e-08	35.1654	28.1069	6.32332	1.28109	1.33772
ENSG00000174595.4	KLF14	chr7	130417401	130418888	protein_coding	-	-3.37445	-0.444856	1.42141e-08	2.24683e-07	1.3187	1.61465	0.102818	0	0.297272
ENSG00000205221.8	VIT	chr2	36923833	37041935	protein_coding	+	-3.36161	0.657177	2.25498e-12	7.38364e-11	3.45374	3.2891	0.257045	0.542	0.148636
ENSG00000025423.7	HSD17B6	chr12	57145945	57181574	protein_coding	+	-3.36126	0.352718	1.40473e-09	2.73426e-08	2.57461	2.81069	0.5655	0.0985455	0.0990905
ENSG00000095637.16	SORBS1	chr10	97071528	97321171	protein_coding	-	-3.35481	1.75251	8.66416e-14	3.80411e-12	9.98446	4.78415	0.873954	0.542	0.693634
ENSG00000145626.7	UGT3A1	chr5	35951112	36001130	protein_coding	-	-3.34788	1.23188	1.00554e-13	4.37764e-12	5.08642	5.08316	0.719727	0.542	0.198181
ENSG00000090339.4	ICAM1	chr19	10381511	10397291	protein_coding	+	-3.34681	4.44065	2.51998e-10	5.7106e-09	54.8831	40.7251	9.45927	1.92164	2.42772
ENSG00000133488.10	SEC14L4	chr22	30884900	30901698	protein_coding	-	-3.34605	2.29796	2.45871e-17	1.71943e-15	11.9939	9.5683	1.28523	0.591273	1.23863
ENSG00000127954.8	STEAP4	chr7	87905744	87936206	protein_coding	-	-3.32408	4.64163	9.62305e-33	2.12463e-30	53.5016	56.0344	4.524	6.65182	4.95453
ENSG00000116852.10	KIF21B	chr1	200938520	200992828	protein_coding	-	-3.3154	3.83412	2.91631e-15	1.53828e-13	28.1323	34.3263	5.29513	1.67527	2.27908
ENSG00000204519.6	ZNF551	chr19	58193337	58228669	protein_coding	+	-3.31008	0.689405	9.14549e-13	3.27943e-11	3.51654	3.34891	0.514091	0.197091	0.297272
ENSG00000163888.3	CAMK2N2	chr3	183977001	183979251	protein_coding	-	-3.29782	3.03929	4.57337e-11	1.18731e-09	19.2782	16.6847	2.41623	0.443455	2.52681
ENSG00000161082.8	CELF5	chr19	3224701	3297074	protein_coding	+	-3.28956	-0.00183106	4.39481e-10	9.43359e-09	2.07225	2.03326	0.308454	0.246364	0.0495453
ENSG00000168672.3	FAM84B	chr8	127564687	127570638	protein_coding	-	-3.28942	3.99796	8.3264e-10	1.69993e-08	34.1607	35.7017	7.24868	1.87236	1.38727
ENSG00000197852.8	FAM212B	chr1	112223252	112298446	protein_coding	-	-3.28343	3.89252	1.1692e-17	8.60476e-16	33.4071	31.5156	4.88386	1.626	3.31953
ENSG00000197142.6	ACSL5	chr10	114133776	114188138	protein_coding	+	-3.28047	2.78253	2.31831e-20	2.25343e-18	17.0175	13.0368	1.18241	1.57673	1.78363
ENSG00000181444.8	ZNF467	chr7	149461271	149470568	protein_coding	-	-3.27935	0.729871	5.48177e-13	2.04147e-11	3.57933	3.46851	0.514091	0.295636	0.247726
ENSG00000074660.11	SCARF1	chr17	1537152	1549041	protein_coding	-	-3.25973	0.569546	3.39254e-11	8.99342e-10	3.83052	2.45188	0.154227	0.344909	0.445907
ENSG00000181856.10	SLC2A4	chr17	7184986	7191576	protein_coding	+	-3.25857	0.34765	1.23253e-10	2.94416e-09	1.94666	3.34891	0.308454	0.295636	0.198181
ENSG00000182459.4	TEX19	chr17	80317123	80321652	protein_coding	+	-3.25652	-0.142093	5.57657e-10	1.1742e-08	1.94666	1.73426	0.154227	0.197091	0.198181
ENSG00000204947.4	ZNF425	chr7	148799876	148823438	protein_coding	-	-3.22329	0.678229	6.77098e-12	2.02409e-10	4.0189	2.75089	0.308454	0.246364	0.495453
ENSG00000167889.8	MGAT5B	chr17	74864538	74946475	protein_coding	+	-3.21656	5.65722	1.90469e-27	2.97344e-25	120.253	99.2114	10.3846	7.93291	16.5481
ENSG00000204262.7	COL5A2	chr2	189896622	190044605	protein_coding	-	-3.20937	3.33438	2.28393e-23	2.77938e-21	24.0506	19.7346	2.57045	2.31582	2.0809
ENSG00000150054.14	MPP7	chr10	28339922	28623415	protein_coding	-	-3.19603	4.10741	7.9771e-24	1.01054e-21	46.4058	28.4657	4.21554	4.43455	3.36908
ENSG00000221890.2	NPTXR	chr22	39214457	39239987	protein_coding	-	-3.19121	3.22502	2.32114e-16	1.42354e-14	23.5483	16.9837	2.72468	1.13327	2.67544
ENSG00000184985.12	SORCS2	chr4	7194265	7744554	protein_coding	+	-3.16751	4.25899	3.71026e-24	4.90104e-22	39.3099	43.4162	6.16909	3.94182	3.46817
ENSG00000104953.14	TLE6	chr19	2977444	2995177	protein_coding	+	-3.15209	1.64229	1.81984e-11	5.09521e-10	6.15394	7.17623	0.616909	0.295636	1.28818
ENSG00000198681.5	MAGEA1	chrX	152481522	152486115	protein_coding	-	-3.13961	4.05587	5.27399e-27	7.61771e-25	40.2518	31.5156	3.54723	4.13891	4.31044
ENSG00000163694.10	RBM47	chr4	40425272	40632892	protein_coding	-	-3.13869	5.20788	1.50447e-20	1.5001e-18	89.3578	70.1476	13.6234	7.34164	5.69771
ENSG00000124140.8	SLC12A5	chr20	44650356	44688784	protein_coding	+	-3.10172	0.449944	1.94371e-10	4.47024e-09	2.95138	2.69109	0.411273	0.0985455	0.445907
ENSG00000240038.2	AMY2B	chr1	104096437	104122156	protein_coding	+	-3.09913	0.045332	3.54796e-10	7.78888e-09	2.32343	1.85386	0.257045	0.295636	0.148636
ENSG00000128510.6	CPA4	chr7	129932974	129964020	protein_coding	+	-3.06038	5.82601	1.86189e-16	1.1603e-14	122.514	120.142	24.3165	9.65746	8.8686
ENSG00000116761.7	CTH	chr1	70876901	70905534	protein_coding	+	-3.04194	5.04013	9.81664e-17	6.46373e-15	59.4672	80.7924	13.2635	6.99673	4.85544
ENSG00000167646.9	DNAAF3	chr19	55670031	55678090	protein_coding	-	-3.03213	1.30437	2.24739e-13	9.09252e-12	5.71438	4.66455	0.719727	0.443455	0.693634
ENSG00000182240.11	BACE2	chr21	42539728	42654445	protein_coding	+	-3.02909	7.65702	8.12049e-45	3.06103e-42	403.46	456.647	58.4521	48.3858	48.7525
ENSG00000184588.13	PDE4B	chr1	66258197	66840259	protein_coding	+	-3.02228	4.66527	1.55168e-17	1.12061e-15	56.0762	52.0277	3.393	6.65182	9.61178
ENSG00000079385.17	CEACAM1	chr19	43011456	43065386	protein_coding	-	-3.0199	-0.106567	2.47191e-08	3.74112e-07	2.07225	1.61465	0.359863	0.246364	0.0495453
ENSG00000140287.6	HDC	chr15	50534144	50558223	protein_coding	-	-3.01794	-0.314678	1.03696e-06	1.07703e-05	2.00945	1.13624	0.411273	0.147818	0
ENSG00000178401.10	DNAJC22	chr12	49740700	49751309	protein_coding	+	-3.00873	1.3579	3.15848e-13	1.21429e-11	6.15394	4.60475	0.719727	0.492727	0.743179
ENSG00000166446.10	CDYL2	chr16	80631803	80838226	protein_coding	-	-3.00812	6.13806	2.44873e-42	7.72349e-40	149.579	149.983	17.4277	17.3933	20.1649
ENSG00000165124.13	SVEP1	chr9	113127531	113342160	protein_coding	-	-3.00799	5.0835	3.44756e-27	5.22373e-25	71.5867	72.5995	9.45927	6.15909	10.8504
ENSG00000175197.6	DDIT3	chr12	57910371	57914300	protein_coding	-	-3.00329	3.64755	2.29007e-18	1.85304e-16	20.2201	32.891	2.57045	3.252	3.96362
ENSG00000141524.11	TMC6	chr17	76106539	76128488	protein_coding	-	-3.00218	5.47887	5.97562e-21	6.07587e-19	103.989	85.6961	17.5819	8.17928	9.11633
ENSG00000143847.11	PPFIA4	chr1	202995626	203047868	protein_coding	+	-2.99235	0.849599	7.31875e-08	9.84433e-07	2.57461	4.84395	0.873954	0.344909	0.148636
ENSG00000130829.13	DUSP9	chrX	152907946	152916781	protein_coding	+	-2.98244	2.87714	9.13089e-15	4.43767e-13	18.0851	13.0368	2.8275	1.47818	1.48636
ENSG00000162545.5	CAMK2N1	chr1	20808884	20812713	protein_coding	-	-2.97593	3.32487	2.07062e-16	1.28006e-14	21.3504	21.0503	3.49582	1.52746	2.92317
ENSG00000197415.7	VEPH1	chr3	156977531	157251408	protein_coding	-	-2.96008	1.35108	3.02824e-12	9.62993e-11	6.59351	4.06653	0.616909	0.542	0.842269
ENSG00000145911.5	N4BP3	chr5	177540444	177553088	protein_coding	+	-2.9592	4.85367	1.93543e-27	2.99121e-25	64.9304	57.4098	9.51068	6.20837	7.48133
ENSG00000105227.10	PRX	chr19	40899675	40919273	protein_coding	-	-2.9539	2.25254	1.27614e-15	7.04384e-14	10.1101	9.92712	1.18241	0.936182	1.68454
ENSG00000204176.9	SYT15	chr10	46955444	46971400	protein_coding	-	-2.95323	1.59696	1.42328e-12	4.84512e-11	7.22147	5.44197	0.462682	1.03473	0.891815
ENSG00000128652.7	HOXD3	chr2	177001340	177037830	protein_coding	+	-2.94632	-0.16574	4.13291e-08	5.90333e-07	1.3815	2.09307	0.154227	0.246364	0.247726
ENSG00000137460.4	FHDC1	chr4	153857504	153900848	protein_coding	+	-2.94089	4.6576	5.08915e-22	5.462e-20	54.3808	52.1473	8.99659	4.53309	6.93634
ENSG00000105639.14	JAK3	chr19	17935589	17958880	protein_coding	-	-2.91586	0.673363	6.73348e-10	1.39126e-08	3.39095	3.1097	0.5655	0.147818	0.544998
ENSG00000137259.2	HIST1H2AB	chr6	26033320	26033796	protein_coding	-	-2.91395	0.0725995	5.34e-09	9.35711e-08	2.07225	2.09307	0.102818	0.443455	0.247726
ENSG00000177519.3	RPRM	chr2	154333852	154335322	protein_coding	-	-2.91028	4.82637	2.3271e-30	4.28158e-28	64.9304	54.4795	7.71136	7.68655	8.02633
ENSG00000188687.11	SLC4A5	chr2	74443369	74570541	protein_coding	-	-2.90443	-0.404442	1.17826e-07	1.52004e-06	1.3815	1.49505	0.154227	0.0985455	0.297272
ENSG00000063127.11	SLC6A16	chr19	49792895	49828482	protein_coding	-	-2.8924	0.0583485	2.66739e-09	4.94892e-08	2.32343	1.79406	0.205636	0.344909	0.247726
ENSG00000160255.12	ITGB2	chr21	46305868	46351904	protein_coding	-	-2.8702	-0.541131	1.88223e-06	1.83532e-05	1.00473	1.55485	0.205636	0.295636	0
ENSG00000067141.12	NEO1	chr15	73344051	73597547	protein_coding	+	-2.86529	4.2357	3.80521e-19	3.28545e-17	43.266	35.5821	7.24868	3.69546	5.00407
ENSG00000175426.6	PCSK1	chr5	95726119	95769847	protein_coding	-	-2.84793	6.08928	2.5853e-12	8.35897e-11	130.112	154.05	7.19727	21.9264	29.3308
ENSG00000136114.11	THSD1	chr13	52951305	52980629	protein_coding	-	-2.83944	0.0306157	1.03732e-05	8.35858e-05	2.763	1.25584	0.616909	0.0492727	0.148636
ENSG00000021645.13	NRXN3	chr14	78708734	80330762	protein_coding	+	-2.82597	2.55136	2.93465e-13	1.13672e-11	11.8055	12.4986	1.43945	1.084	2.52681
ENSG00000181690.3	PLAG1	chr8	57073463	57123883	protein_coding	-	-2.80586	2.40798	1.85249e-13	7.61441e-12	11.1148	10.8241	1.79932	1.92164	0.891815
ENSG00000170382.7	LRRN2	chr1	204586298	204654861	protein_coding	-	-2.80509	4.40613	3.24291e-19	2.83159e-17	45.715	42.3397	8.73954	4.878	4.95453
ENSG00000049130.9	KITLG	chr12	88886570	88974628	protein_coding	-	-2.80425	6.21117	2.34499e-33	5.32968e-31	171.996	136.049	24.2137	22.0742	18.7281
ENSG00000198353.6	HOXC4	chr12	54410715	54449813	protein_coding	+	-2.7929	1.34933	2.14379e-11	5.90594e-10	4.52127	5.86059	0.5655	0.591273	1.04045
ENSG00000117016.5	RIMS3	chr1	41086351	41131329	protein_coding	-	-2.78637	2.202	2.23348e-08	3.41091e-07	10.0473	8.91048	2.262	0.394182	1.38727
ENSG00000167306.14	MYO5B	chr18	47349183	47721463	protein_coding	-	-2.77677	4.13923	2.35937e-15	1.25738e-13	39.8123	33.1303	7.96841	4.04037	3.66635
ENSG00000198796.6	ALPK2	chr18	56148479	56296189	protein_coding	-	-2.77228	3.68546	3.38485e-12	1.06544e-10	24.0506	29.0637	6.32332	2.51291	2.6259
ENSG00000110723.7	EXPH5	chr11	108376158	108464465	protein_coding	-	-2.76199	3.24874	9.9681e-19	8.37266e-17	19.1526	20.0336	2.98173	2.90709	2.6259
ENSG00000124693.2	HIST1H3B	chr6	26031817	26032288	protein_coding	-	-2.75798	2.99817	2.118e-13	8.59151e-12	14.8825	18.0004	1.33664	2.75927	3.07181
ENSG00000068078.13	FGFR3	chr4	1795034	1810599	protein_coding	+	-2.75714	3.84302	8.6166e-13	3.12605e-11	35.9189	23.3825	6.52895	3.84327	2.52681
ENSG00000163584.13	RPL22L1	chr3	170582664	170588272	protein_coding	-	-2.7566	5.20022	4.64728e-28	7.56039e-26	80.8804	70.9849	11.2072	12.7124	9.21542
ENSG00000152402.6	GUCY1A2	chr11	106544738	106889250	protein_coding	-	-2.75499	2.68889	1.83116e-12	6.07309e-11	13.0614	13.4554	1.38804	1.37964	3.02226
ENSG00000175287.14	PHYHD1	chr9	131683174	131704320	protein_coding	+	-2.75002	2.78808	2.16765e-16	1.33471e-14	13.187	15.1897	2.31341	2.11873	1.78363
ENSG00000072071.12	LPHN1	chr19	14260750	14316999	protein_coding	-	-2.74523	6.20922	1.28058e-07	1.637e-06	167.789	137.544	46.371	11.8747	8.67042
ENSG00000167992.8	VWCE	chr11	61025762	61062896	protein_coding	-	-2.73953	1.40234	2.00982e-12	6.62296e-11	5.3376	5.38217	0.822545	0.640546	0.891815
ENSG00000178826.6	TMEM139	chr7	142977050	142985141	protein_coding	+	-2.73797	3.13166	3.11122e-15	1.62996e-13	17.8967	18.12	2.62186	1.82309	3.51771
ENSG00000184489.7	PTP4A3	chr8	142402093	142441620	protein_coding	+	-2.72563	1.02643	7.10597e-09	1.21351e-07	2.82579	5.32237	0.822545	0.394182	0.594543
ENSG00000131471.2	AOC3	chr17	41003201	41010147	protein_coding	+	-2.72511	1.41497	4.4995e-11	1.1733e-09	6.09115	4.72435	0.514091	1.084	0.792724
ENSG00000126562.12	WNK4	chr17	40932696	40948954	protein_coding	+	-2.71596	0.3434	7.84022e-09	1.32717e-07	2.82579	2.15287	0.308454	0.295636	0.495453
ENSG00000010810.13	FYN	chr6	111981535	112194655	protein_coding	-	-2.71363	6.54363	1.26408e-35	3.20269e-33	192.217	190.947	27.6581	25.9175	32.6999
ENSG00000172889.11	EGFL7	chr9	139553308	139567130	protein_coding	+	-2.71344	3.70586	4.77306e-11	1.23151e-09	25.7461	27.7481	6.68318	2.06946	3.26999
ENSG00000143382.9	ADAMTSL4	chr1	150521884	150533413	protein_coding	+	-2.70571	4.16146	4.27686e-18	3.37239e-16	43.0776	30.3794	7.14586	4.48382	4.95453
ENSG00000154359.8	LONRF1	chr8	12579403	12613582	protein_coding	-	-2.69006	2.19381	1.71268e-12	5.72932e-11	10.8636	7.77425	1.02818	1.33036	1.88272
ENSG00000188766.8	SPRED3	chr19	38879061	38886881	protein_coding	+	-2.67632	0.0589724	1.41856e-06	1.42734e-05	2.51181	1.49505	0.5655	0.246364	0.0990905
ENSG00000156453.9	PCDH1	chr5	141232938	141258811	protein_coding	-	-2.66924	2.85816	1.20388e-05	9.5464e-05	11.9311	17.522	4.98668	0.788364	1.04045
ENSG00000140563.10	MCTP2	chr15	94774767	95023632	protein_coding	+	-2.66823	4.9571	2.71575e-19	2.38477e-17	61.9162	64.8253	13.1607	6.65182	9.61178
ENSG00000154188.5	ANGPT1	chr8	108261721	108510283	protein_coding	-	-2.6627	2.85797	3.38861e-10	7.48156e-09	17.1431	12.379	1.131	2.11873	3.6168
ENSG00000050438.12	SLC4A8	chr12	51785101	51902980	protein_coding	+	-2.65546	0.102715	9.81953e-07	1.0268e-05	2.6374	1.49505	0.205636	0.147818	0.594543
ENSG00000133466.9	C1QTNF6	chr22	37576207	37595425	protein_coding	-	-2.64176	5.78183	5.72433e-24	7.43442e-22	120.128	103.816	13.2121	16.5064	23.2863
ENSG00000064195.7	DLX3	chr17	48067369	48072588	protein_coding	-	-2.6357	3.20224	1.50545e-16	9.45805e-15	21.0992	16.2661	2.72468	3.20273	2.92317
ENSG00000186487.13	MYT1L	chr2	1792885	2335032	protein_coding	-	-2.63489	-0.132707	4.38082e-07	4.96012e-06	1.63268	1.79406	0.102818	0.197091	0.495453
ENSG00000100867.10	DHRS2	chr14	24099324	24114848	protein_coding	+	-2.63252	1.16167	6.24667e-10	1.30286e-08	5.14922	3.76752	0.719727	0.936182	0.445907
ENSG00000164056.6	SPRY1	chr4	124317950	124324910	protein_coding	+	-2.6296	1.31616	1.47354e-11	4.17097e-10	5.27481	4.66455	0.822545	0.689818	0.842269
ENSG00000121769.3	FABP3	chr1	31838472	31849697	protein_coding	-	-2.6178	1.1831	1.09573e-09	2.19644e-08	5.02363	4.00673	0.771136	0.394182	0.990905
ENSG00000106018.9	VIPR2	chr7	158820866	158937649	protein_coding	-	-2.60349	2.47587	3.5177e-13	1.3325e-11	9.98446	12.379	2.262	1.77382	1.38727
ENSG00000111837.7	MAK	chr6	10762956	10838764	protein_coding	-	-2.59775	0.316532	6.4689e-08	8.80853e-07	2.88859	1.91366	0.411273	0.492727	0.247726
ENSG00000164764.10	SBSPON	chr8	73976775	74036323	protein_coding	-	-2.59775	0.369199	2.66349e-07	3.19598e-06	3.39095	1.61465	0.308454	0.492727	0.396362
ENSG00000168242.3	HIST1H2BI	chr6	26273144	26273622	protein_coding	+	-2.59679	1.88745	1.87717e-11	5.23676e-10	9.16812	5.68118	1.07959	1.18255	1.33772
ENSG00000101230.5	ISM1	chr20	13202418	13281298	protein_coding	+	-2.58683	1.54409	4.00951e-06	3.59646e-05	6.90749	4.72435	1.85073	0.739091	0.247726
ENSG00000115041.8	KCNIP3	chr2	95963052	96051825	protein_coding	+	-2.57981	1.89477	6.9986e-11	1.74739e-09	8.35178	6.51841	1.18241	0.788364	1.68454
ENSG00000159208.11	C1orf51	chr1	150254953	150259505	protein_coding	+	-2.56613	-0.342076	2.18306e-06	2.0943e-05	1.63268	1.25584	0.359863	0.0985455	0.247726
ENSG00000176490.4	DIRAS1	chr19	2714565	2721416	protein_coding	-	-2.5647	2.94866	2.47012e-08	3.74112e-07	18.6502	12.379	2.8275	0.985455	3.91408
ENSG00000073605.14	GSDMB	chr17	38060848	38076107	protein_coding	-	-2.5607	0.890533	5.12922e-08	7.17394e-07	4.52127	2.75089	0.462682	0.936182	0.396362
ENSG00000087510.5	TFAP2C	chr20	55204358	55214339	protein_coding	+	-2.55781	4.27855	5.85398e-13	2.16962e-11	40.6914	37.3164	6.01486	3.69546	9.85951
ENSG00000185432.10	METTL7A	chr12	51317255	51326300	protein_coding	+	-2.55493	5.31552	9.96109e-09	1.63775e-07	82.7015	77.3837	4.16413	20.2018	15.904
ENSG00000178075.15	GRAMD1C	chr3	113547029	113666021	protein_coding	+	-2.52309	0.20883	4.45769e-05	0.000307012	3.20256	1.19604	0.616909	0.443455	0.0495453
ENSG00000153233.8	PTPRR	chr12	71031853	71314623	protein_coding	-	-2.52284	1.04636	1.42758e-07	1.81178e-06	5.65158	2.45188	0.873954	0.542	0.644088
ENSG00000180264.6	GPR144	chr9	127213423	127239379	protein_coding	+	-2.51845	0.570259	3.46924e-07	4.05575e-06	3.20256	2.51168	0.616909	0.147818	0.693634
ENSG00000124529.3	HIST1H4B	chr6	26027124	26027480	protein_coding	-	-2.51279	2.61673	9.77809e-13	3.45813e-11	14.5057	9.92712	1.74791	2.41436	2.13045
ENSG00000171551.7	ECEL1	chr2	233344537	233352538	protein_coding	-	-2.51263	8.65225	2.60282e-08	3.9017e-07	713.167	893.381	78.6045	67.8978	271.112
ENSG00000131480.4	AOC2	chr17	40996617	41002724	protein_coding	+	-2.50764	2.08589	1.94182e-12	6.41257e-11	9.16812	7.65464	1.23382	1.52746	1.58545
ENSG00000073792.11	IGF2BP2	chr3	185361527	185542844	protein_coding	-	-2.50014	2.62507	3.11626e-11	8.37596e-10	15.636	8.91048	2.62186	1.77382	1.98181
ENSG00000169621.5	APLF	chr2	68694693	68858004	protein_coding	+	-2.4982	-0.473621	3.27398e-05	0.000234039	1.00473	1.55485	0.462682	0.0492727	0.148636
ENSG00000256316.1	HIST1H3F	chr6	26250370	26250835	protein_coding	-	-2.48811	1.31051	6.21698e-07	6.74743e-06	5.21201	4.48514	0.257045	1.47818	0.792724
ENSG00000052344.11	PRSS8	chr16	31142756	31147083	protein_coding	-	-2.48412	0.984489	1.45724e-08	2.29345e-07	4.14449	3.52831	0.873954	0.344909	0.792724
ENSG00000108924.9	HLF	chr17	53342373	53402426	protein_coding	+	-2.48058	0.11561	1.8533e-07	2.30432e-06	2.07225	1.97346	0.514091	0.197091	0.346817
ENSG00000134183.7	GNAT2	chr1	110145889	110155679	protein_coding	-	-2.46886	0.825618	1.94505e-08	3.00643e-07	4.27008	2.57148	0.668318	0.591273	0.544998
ENSG00000076826.5	CAMSAP3	chr19	7660788	7683190	protein_coding	+	-2.45508	3.7518	1.37381e-06	1.38682e-05	28.1323	25.1766	8.43109	1.37964	4.50862
ENSG00000011590.9	ZBTB32	chr19	36195429	36207940	protein_coding	+	-2.4534	0.73648	4.22367e-09	7.50308e-08	3.39095	2.9901	0.616909	0.492727	0.594543
ENSG00000086300.11	SNX10	chr7	26331541	26413949	protein_coding	+	-2.4511	0.696495	5.63665e-08	7.78012e-07	3.20256	2.9901	0.719727	0.246364	0.693634
ENSG00000168209.4	DDIT4	chr10	74033678	74035794	protein_coding	+	-2.44457	7.30784	3.56178e-12	1.11658e-10	326.975	300.086	48.3245	91.4995	30.0244
ENSG00000198455.3	ZXDB	chrX	57618269	57623906	protein_coding	+	-2.43768	5.52484	1.38338e-24	1.87545e-22	93.3767	88.5666	14.703	14.9296	19.9667
ENSG00000116990.9	MYCL	chr1	40361098	40367928	protein_coding	-	-2.4286	0.942666	4.80868e-08	6.76739e-07	4.64686	2.75089	0.873954	0.542	0.594543
ENSG00000172840.2	PDP2	chr16	66912492	66929657	protein_coding	+	-2.42826	3.40191	5.98063e-14	2.70265e-12	21.0364	20.5719	4.62682	3.99109	2.77453
ENSG00000065534.14	MYLK	chr3	123328896	123603178	protein_coding	-	-2.42149	2.4533	2.92878e-09	5.38219e-08	11.052	10.4055	3.03314	1.084	1.78363
ENSG00000099957.12	P2RX6	chr22	21364097	21383119	protein_coding	+	-2.41989	1.03129	1.56567e-09	3.00217e-08	4.27008	3.58811	0.616909	0.788364	0.743179
ENSG00000137573.9	SULF1	chr8	70378859	70573150	protein_coding	+	-2.41978	2.68995	3.12148e-07	3.69462e-06	12.7475	12.5584	3.65004	2.51291	0.792724
ENSG00000184825.4	HIST1H2AH	chr6	27114861	27115317	protein_coding	+	-2.4171	2.65359	9.18173e-13	3.28481e-11	13.501	11.183	2.15918	1.92164	2.72499
ENSG00000130675.10	MNX1	chr7	156786745	156803345	protein_coding	-	-2.41158	2.46234	1.28421e-07	1.64028e-06	12.6219	8.97029	3.49582	1.18255	1.28818
ENSG00000106799.8	TGFBR1	chr9	101866320	101916474	protein_coding	+	-2.40541	6.82932	2.11629e-17	1.50033e-15	288.105	160.09	35.7807	54.2	34.6321
ENSG00000107242.13	PIP5K1B	chr9	71320575	71624092	protein_coding	+	-2.40354	3.24541	3.33058e-11	8.87486e-10	18.2734	18.8974	2.262	3.00564	5.10316
ENSG00000185818.7	NAT8L	chr4	2061239	2070816	protein_coding	+	-2.39795	5.49503	1.2613e-16	8.0551e-15	106.752	70.6261	21.8489	12.0718	15.6563
ENSG00000123843.8	C4BPB	chr1	207262187	207273338	protein_coding	+	-2.39216	5.93355	4.79885e-27	6.99681e-25	125.34	114.58	19.8439	22.8626	24.7726
ENSG00000171246.5	NPTX1	chr17	78440948	78451643	protein_coding	-	-2.39206	8.83494	1.11239e-17	8.22582e-16	934.834	858.157	200.393	100.566	203.383
ENSG00000115252.14	PDE1A	chr2	183004763	183387919	protein_coding	-	-2.38075	4.19446	2.79231e-18	2.24766e-16	36.6725	34.9841	6.11768	7.68655	6.49043
ENSG00000116675.11	DNAJC6	chr1	65713902	65881552	protein_coding	+	-2.37012	4.62917	2.26677e-20	2.21727e-18	45.715	50.9512	9.81913	8.47491	9.31451
ENSG00000221963.5	APOL6	chr22	36044442	36064456	protein_coding	+	-2.36606	4.93174	3.35379e-20	3.21943e-18	69.4517	49.9346	11.31	11.6776	11.1477
ENSG00000164707.11	SLC13A4	chr7	135365985	135414006	protein_coding	-	-2.3632	1.42372	1.23612e-08	1.97972e-07	5.3376	4.96356	0.514091	1.13327	1.28818
ENSG00000088899.10	LZTS3	chr20	3143263	3154192	protein_coding	-	-2.36032	3.23283	2.98155e-11	8.04187e-10	19.027	17.5818	4.67823	2.168	3.66635
ENSG00000158856.13	DMTN	chr8	21906506	21940038	protein_coding	+	-2.35768	4.37316	3.36939e-11	8.96282e-10	44.2707	36.5988	9.87054	3.94182	9.46314
ENSG00000086848.10	ALG9	chr11	111652919	111742305	protein_coding	-	-2.35316	3.64214	2.56346e-10	5.7837e-09	28.9487	19.7346	2.87891	4.23746	6.93634
ENSG00000163283.6	ALPP	chr2	233243244	233247599	protein_coding	+	-2.35276	1.09048	9.49532e-06	7.71963e-05	4.64686	3.46851	1.49086	0.542	0.297272
ENSG00000213199.3	ASIC3	chr7	150745379	150749843	protein_coding	+	-2.35031	2.49982	9.41725e-11	2.28483e-09	12.6219	9.3291	1.43945	2.31582	2.57635
ENSG00000117983.13	MUC5B	chr11	1244296	1283406	protein_coding	+	-2.34941	0.399942	1.29532e-07	1.65311e-06	2.19784	2.69109	0.514091	0.344909	0.544998
ENSG00000101680.9	LAMA1	chr18	6941743	7117813	protein_coding	-	-2.34184	8.79094	9.01183e-22	9.47468e-20	947.645	778.621	165.075	124.167	213.639
ENSG00000108950.7	FAM20A	chr17	66531254	66597530	protein_coding	-	-2.33257	0.337843	6.07254e-07	6.60458e-06	2.7002	1.97346	0.462682	0.295636	0.594543
ENSG00000163884.3	KLF15	chr3	126061478	126076285	protein_coding	-	-2.327	-0.192208	9.4931e-06	7.71963e-05	1.06752	2.03326	0.257045	0.246364	0.396362
ENSG00000137393.8	RNF144B	chr6	18368779	18469105	protein_coding	+	-2.32248	1.81598	8.60561e-08	1.14065e-06	5.14922	8.31246	1.6965	0.689818	1.58545
ENSG00000156042.13	TTC18	chr10	75013517	75118617	protein_coding	-	-2.32012	-0.0648782	1.63153e-06	1.61844e-05	1.94666	1.49505	0.257045	0.295636	0.445907
ENSG00000130768.10	SMPDL3B	chr1	28261504	28285668	protein_coding	+	-2.31773	1.08641	5.10377e-07	5.66065e-06	4.14449	3.88712	1.131	0.295636	0.94136
ENSG00000162512.11	SDC3	chr1	31342314	31381608	protein_coding	-	-2.31375	5.57819	6.65303e-17	4.50976e-15	92.4976	92.6332	24.9334	13.008	16.994
ENSG00000115255.6	REEP6	chr19	1491165	1497926	protein_coding	+	-2.31276	2.83899	2.13559e-07	2.63202e-06	17.0175	10.6447	4.62682	1.67527	1.88272
ENSG00000228919.3	AC097381.1	chr4	7940728	7942022	protein_coding	+	-2.30921	1.56478	1.72602e-09	3.27309e-08	5.90276	5.38217	0.822545	1.084	1.43681
ENSG00000156510.11	HKDC1	chr10	70980059	71027315	protein_coding	+	-2.30435	0.0530755	4.82449e-06	4.2365e-05	2.38622	1.37544	0.5655	0.246364	0.297272
ENSG00000128165.7	ADM2	chr22	50919985	50924869	protein_coding	+	-2.30269	4.57197	2.33075e-14	1.08827e-12	38.3052	53.5227	8.73954	6.84891	11.9404
ENSG00000167705.7	RILP	chr17	1549444	1553371	protein_coding	-	-2.30254	3.03607	7.00036e-09	1.19945e-07	16.0128	15.6083	1.74791	2.75927	4.95453
ENSG00000142347.12	MYO1F	chr19	8585674	8642461	protein_coding	-	-2.30027	-0.524047	5.88751e-05	0.000393562	1.06752	1.31564	0.154227	0.0985455	0.445907
ENSG00000128298.12	BAIAP2L2	chr22	38480896	38506677	protein_coding	-	-2.29577	-0.208774	7.43649e-06	6.2327e-05	1.25591	1.79406	0.462682	0.246364	0.198181
ENSG00000108932.7	SLC16A6	chr17	66263167	66287408	protein_coding	-	-2.29504	4.33291	0.000100474	0.000640606	38.8703	38.931	17.3249	3.10418	2.87363
ENSG00000136010.9	ALDH1L2	chr12	105413568	105478355	protein_coding	-	-2.29224	4.69946	1.2153e-18	1.00981e-16	46.2802	53.9413	10.7445	10.6922	8.76951
ENSG00000111110.7	PPM1H	chr12	63037762	63328817	protein_coding	-	-2.28789	5.15322	1.44525e-17	1.0536e-15	72.7798	64.5861	13.1093	10.5444	17.8858
ENSG00000186918.9	ZNF395	chr8	28203102	28260218	protein_coding	-	-2.2796	4.27766	5.43877e-08	7.53346e-07	35.291	39.3497	13.1607	5.71564	3.76544
ENSG00000185332.2	TMEM105	chr17	79285074	79304474	protein_coding	-	-2.27657	-0.722751	7.22084e-05	0.000472873	1.00473	1.01663	0.154227	0.197091	0.247726
ENSG00000168490.9	PHYHIP	chr8	22077222	22089854	protein_coding	-	-2.27043	3.01249	2.47971e-09	4.60933e-08	17.5199	13.4554	1.85073	3.05491	4.55816
ENSG00000105650.17	PDE4C	chr19	18318771	18366229	protein_coding	-	-2.26929	-0.0288324	1.36706e-05	0.000106827	2.07225	1.43525	0.616909	0.147818	0.297272
ENSG00000150510.11	FAM124A	chr13	51796503	51858377	protein_coding	+	-2.26845	1.84026	8.98695e-08	1.18814e-06	9.4193	4.24594	1.49086	1.18255	1.48636
ENSG00000165730.10	STOX1	chr10	70587298	70655188	protein_coding	+	-2.26808	0.804568	7.47988e-05	0.000488182	3.39095	3.1097	1.38804	0.246364	0.346817
ENSG00000043591.4	ADRB1	chr10	115803806	115806667	protein_coding	+	-2.25197	-0.0464133	1.81175e-05	0.000137056	2.32343	1.13624	0.411273	0.197091	0.445907
ENSG00000179750.11	APOBEC3B	chr22	39378352	39388809	protein_coding	+	-2.24724	2.57328	5.38399e-10	1.1383e-08	13.9406	8.79088	1.90214	2.26655	2.87363
ENSG00000203813.4	HIST1H3H	chr6	27777842	27778314	protein_coding	+	-2.22543	2.53505	8.46839e-10	1.72436e-08	11.2404	10.7643	1.64509	2.06946	3.22044
ENSG00000181240.9	SLC25A41	chr19	6426048	6433790	protein_coding	-	-2.2219	-0.570238	5.85423e-05	0.000391676	1.13032	1.13624	0.308454	0.295636	0.0990905
ENSG00000164850.10	GPER1	chr7	1121844	1133451	protein_coding	+	-2.22162	3.50499	2.12223e-11	5.85698e-10	24.867	18.419	4.62682	5.71564	3.31953
ENSG00000059804.11	SLC2A3	chr12	8071826	8088871	protein_coding	-	-2.21845	5.99045	3.14039e-15	1.63969e-13	114.915	127.557	20.3066	19.7091	37.0599
ENSG00000185130.4	HIST1H2BL	chr6	27775257	27775709	protein_coding	-	-2.21519	2.55715	2.6207e-08	3.92471e-07	11.2404	11.0634	1.64509	1.67527	3.76544
ENSG00000179862.5	CITED4	chr1	41326729	41328018	protein_coding	-	-2.21321	6.09642	3.82012e-20	3.62208e-18	136.894	124.029	32.1307	21.0395	29.8758
ENSG00000120055.5	C10orf95	chr10	104209594	104211300	protein_coding	-	-2.21026	0.435599	4.68763e-07	5.24221e-06	2.763	2.15287	0.462682	0.492727	0.594543
ENSG00000179294.5	C17orf96	chr17	36827961	36831187	protein_coding	-	-2.20928	5.6761	2.54441e-08	3.83647e-07	102.733	92.0949	36.9631	12.4167	12.634
ENSG00000163701.14	IL17RE	chr3	9944296	9958086	protein_coding	+	-2.20767	1.64417	1.14663e-06	1.17749e-05	6.65631	5.08316	2.05636	0.640546	1.04045
ENSG00000085552.12	IGSF9	chr1	159896829	159915386	protein_coding	-	-2.20136	2.0919	4.66073e-08	6.58425e-07	10.5496	5.56158	1.38804	1.52746	2.22954
ENSG00000178814.11	OPLAH	chr8	145106167	145118735	protein_coding	-	-2.20103	5.18248	2.32323e-13	9.32613e-12	69.1377	68.9516	16.8108	8.86909	18.6786
ENSG00000163293.7	NIPAL1	chr4	47916159	48042188	protein_coding	+	-2.19557	1.59617	2.02461e-06	1.95809e-05	6.97028	4.36554	1.95354	1.03473	0.644088
ENSG00000175318.7	GRAMD2	chr15	72452148	72490126	protein_coding	-	-2.19155	1.15783	2.84008e-08	4.21647e-07	3.95611	4.30574	1.02818	0.689818	0.94136
ENSG00000171227.6	TMEM37	chr2	120187477	120196096	protein_coding	+	-2.19108	3.4971	9.62253e-12	2.80597e-10	23.6738	19.1366	3.393	5.66637	4.75635
ENSG00000105376.4	ICAM5	chr19	10400657	10407454	protein_coding	+	-2.18649	4.32553	1.10327e-08	1.79352e-07	38.8075	37.1968	13.7262	5.12437	5.74725
ENSG00000011347.5	SYT7	chr11	61282785	61348620	protein_coding	-	-2.18395	3.34621	1.3063e-10	3.0917e-09	24.6786	13.874	4.62682	4.04037	3.81499
ENSG00000169136.4	ATF5	chr19	50431959	50437192	protein_coding	+	-2.17979	5.65597	3.38397e-18	2.69584e-16	101.414	89.7627	16.1424	26.1146	20.0163
ENSG00000111087.5	GLI1	chr12	57853918	57866045	protein_coding	+	-2.17573	0.951284	6.12998e-08	8.3914e-07	3.45374	3.64792	0.925363	0.640546	0.743179
ENSG00000134245.13	WNT2B	chr1	113009163	113072787	protein_coding	+	-2.17243	3.08905	4.08285e-09	7.31175e-08	19.5294	12.6182	4.26695	3.99109	2.22954
ENSG00000157657.10	ZNF618	chr9	116638562	116818871	protein_coding	+	-2.16179	4.47329	6.24811e-13	2.31016e-11	48.8548	35.1037	8.4825	12.0226	7.13452
ENSG00000135436.4	FAM186B	chr12	49976668	49999422	protein_coding	-	-2.16066	1.10421	4.12635e-07	4.70648e-06	4.33288	3.58811	0.668318	1.28109	0.644088
ENSG00000140459.13	CYP11A1	chr15	74630100	74660081	protein_coding	-	-2.16022	1.35111	1.50637e-08	2.36595e-07	4.89804	4.54494	1.02818	0.837637	1.23863
ENSG00000166816.9	LDHD	chr16	75145758	75150669	protein_coding	-	-2.15953	0.67684	1.66777e-06	1.64909e-05	2.13504	3.64792	0.616909	0.492727	0.792724
ENSG00000171791.10	BCL2	chr18	60790579	60987361	protein_coding	-	-2.15793	4.31727	1.07733e-15	5.98926e-14	40.0634	35.1635	8.01981	7.29237	9.56224
ENSG00000170412.12	GPRC5C	chr17	72420990	72447792	protein_coding	+	-2.15713	3.76719	4.3223e-06	3.83694e-05	32.214	19.1964	9.87054	4.68091	2.37817
ENSG00000051108.10	HERPUD1	chr16	56965960	56977798	protein_coding	+	-2.15703	6.80635	3.63281e-15	1.87776e-13	143.864	277.72	52.3858	46.612	40.8253
ENSG00000114757.14	PEX5L	chr3	179512746	179754841	protein_coding	-	-2.14762	1.15046	5.91913e-08	8.1388e-07	4.52127	3.64792	0.925363	1.03473	0.743179
ENSG00000139631.14	CSAD	chr12	53551447	53575135	protein_coding	-	-2.13205	4.72055	4.51379e-15	2.27976e-13	50.3619	48.6788	8.94518	13.9935	10.4045
ENSG00000134317.13	GRHL1	chr2	10085341	10142411	protein_coding	+	-2.1287	1.52589	9.25459e-07	9.70349e-06	6.40513	4.24594	1.79932	0.739091	1.04045
ENSG00000129646.9	QRICH2	chr17	74270130	74303761	protein_coding	-	-2.1276	2.50303	2.67063e-08	3.99561e-07	12.873	8.31246	2.98173	1.52746	2.6259
ENSG00000063438.12	AHRR	chr5	304291	438406	protein_coding	+	-2.12451	7.68458	2.10278e-23	2.57924e-21	348.137	423.756	76.8051	89.0851	95.8205
ENSG00000078399.11	HOXA9	chr7	27202054	27210117	protein_coding	-	-2.12086	0.842212	1.83696e-06	1.79458e-05	3.57933	2.93029	0.359863	0.788364	1.04045
ENSG00000124466.8	LYPD3	chr19	43964939	43969812	protein_coding	-	-2.11279	4.92332	2.38643e-06	2.2795e-05	72.2774	41.5623	23.6482	7.93291	7.08497
ENSG00000184343.6	SRPK3	chrX	153041867	153051187	protein_coding	+	-2.11265	1.04749	5.24644e-07	5.78757e-06	3.39095	4.12633	0.873954	1.13327	0.544998
ENSG00000132170.15	PPARG	chr3	12328867	12475855	protein_coding	+	-2.10854	3.72653	1.06376e-08	1.7324e-07	30.4557	19.0768	7.65995	5.86346	3.36908
ENSG00000269175.1	AC093157.1	chr1	101455761	101457653	protein_coding	+	-2.10753	-0.267871	2.74418e-05	0.000199771	1.63268	1.19604	0.359863	0.394182	0.198181
ENSG00000128564.5	VGF	chr7	100805790	100808874	protein_coding	-	-2.10371	1.33849	6.41477e-07	6.93289e-06	4.83524	4.42534	1.43945	0.542	1.18909
ENSG00000103056.7	SMPD3	chr16	68392231	68482591	protein_coding	-	-2.10311	2.50617	5.13963e-09	9.02647e-08	9.10533	11.9604	1.79932	2.26655	3.1709
ENSG00000104518.6	GSDMD	chr8	144635377	144645232	protein_coding	+	-2.10292	4.62416	2.10777e-13	8.57251e-12	51.6806	40.5457	8.99659	8.81982	13.8727
ENSG00000162931.7	TRIM17	chr1	228595641	228604562	protein_coding	-	-2.10237	1.55451	2.68566e-08	4.01421e-07	5.83997	4.96356	0.976772	1.52746	1.18909
ENSG00000109762.11	SNX25	chr4	186125391	186291339	protein_coding	+	-2.10007	4.27022	4.34808e-15	2.20327e-13	35.2282	36.7782	8.4825	9.06619	7.23361
ENSG00000178460.13	MCMDC2	chr8	67782984	67834283	protein_coding	+	-2.09037	0.393503	3.87103e-06	3.48235e-05	2.07225	2.57148	0.308454	0.640546	0.644088
ENSG00000175170.10	FAM182B	chr20	25744102	25848861	protein_coding	-	-2.085	-0.570741	0.000167599	0.00100748	1.19311	1.01663	0.411273	0.147818	0.198181
ENSG00000130052.9	STARD8	chrX	67867508	67945684	protein_coding	+	-2.08058	3.44608	1.418e-09	2.75316e-08	23.4227	17.1033	3.44441	6.45473	4.21135
ENSG00000179168.10	GGN	chr19	38874905	38878722	protein_coding	-	-2.07451	1.83194	4.06234e-08	5.81329e-07	7.09587	5.98019	1.85073	1.03473	1.68454
ENSG00000137203.6	TFAP2A	chr6	10393419	10419892	protein_coding	-	-2.07359	7.22397	2.75469e-22	3.01941e-20	284.777	271.501	61.8965	75.338	57.8193
ENSG00000163993.6	S100P	chr4	6694796	6698897	protein_coding	+	-2.07174	5.02419	2.34087e-13	9.3726e-12	45.1499	75.5298	15.5255	12.0226	14.9131
ENSG00000162878.8	PKDCC	chr2	42275160	42285668	protein_coding	+	-2.07156	6.54931	6.09417e-22	6.45106e-20	162.828	185.266	36.6033	40.9949	44.7889
ENSG00000114378.12	HYAL1	chr3	50337320	50349812	protein_coding	-	-2.07111	4.38646	1.64407e-13	6.84881e-12	40.0634	37.6154	11.2586	7.14455	8.8686
ENSG00000132849.14	INADL	chr1	62208149	62629592	protein_coding	+	-2.06829	6.48629	2.80767e-12	9.04011e-11	168.982	164.216	55.8817	24.2422	37.0599
ENSG00000105523.3	FAM83E	chr19	49104067	49118111	protein_coding	-	-2.06794	-0.0491178	3.61912e-05	0.000255755	2.13504	1.19604	0.514091	0.295636	0.346817
ENSG00000162434.7	JAK1	chr1	65298912	65432187	protein_coding	-	-2.06524	7.53382	1.54214e-09	2.97178e-08	375.453	313.422	38.0941	90.8097	114.549
ENSG00000105088.4	OLFM2	chr19	9964394	10047228	protein_coding	-	-2.06228	1.38511	1.34358e-05	0.000105407	4.70965	4.78415	0.822545	0.542	1.98181
ENSG00000197405.3	C5AR1	chr19	47793280	47825323	protein_coding	+	-2.05849	1.95397	2.73387e-08	4.07445e-07	6.40513	7.77425	1.95354	1.87236	1.18909
ENSG00000021826.10	CPS1	chr2	211342406	211543831	protein_coding	+	-2.05626	10.4028	2.19866e-22	2.46234e-20	2446.19	2574.29	503.552	589.795	690.958
ENSG00000166183.11	ASPG	chr14	104552016	104579098	protein_coding	+	-2.05369	0.195579	3.79838e-06	3.42297e-05	2.00945	1.97346	0.462682	0.344909	0.594543
ENSG00000087258.9	GNAO1	chr16	56225302	56391356	protein_coding	+	-2.05164	4.034	6.07438e-11	1.53398e-09	35.7933	24.8776	8.17404	5.12437	8.27406
ENSG00000165685.4	TMEM52B	chr12	10323141	10344400	protein_coding	+	-2.05098	0.528236	2.45166e-05	0.000180524	3.20256	1.91366	0.616909	0.886909	0.297272
ENSG00000197444.5	OGDHL	chr10	50942689	50970425	protein_coding	-	-2.05052	0.961947	0.00110782	0.00520249	3.76772	3.2293	0.205636	0.443455	1.83317
ENSG00000105516.6	DBP	chr19	49133287	49140695	protein_coding	-	-2.04722	3.66863	6.496e-11	1.63511e-09	20.4713	26.4324	4.21554	6.35618	6.19316
ENSG00000114541.10	FRMD4B	chr3	69219141	69591734	protein_coding	-	-2.04406	1.43661	3.90819e-07	4.49078e-06	5.4632	4.36554	1.07959	0.788364	1.63499
ENSG00000138639.13	ARHGAP24	chr4	86396267	86923823	protein_coding	+	-2.04317	1.26959	1.24112e-07	1.59183e-06	4.83524	3.88712	1.131	1.13327	0.842269
ENSG00000077150.13	NFKB2	chr10	104153867	104162281	protein_coding	+	-2.04161	6.97894	4.45729e-14	2.05411e-12	275.797	191.366	74.7488	41.2413	51.1803
ENSG00000144460.10	NYAP2	chr2	226265364	226518734	protein_coding	+	-2.04138	3.37141	4.13457e-10	8.94956e-09	22.1668	16.0269	4.67823	3.49837	5.49952
ENSG00000181754.6	AMIGO1	chr1	110046797	110052360	protein_coding	-	-2.0402	3.66377	1.46793e-10	3.4374e-09	20.9736	25.7148	6.63177	4.04037	6.09407
ENSG00000182534.9	MXRA7	chr17	74668633	74707098	protein_coding	-	-2.03885	5.18108	2.95828e-16	1.7721e-14	62.3558	71.5829	18.096	13.008	17.0436
ENSG00000258839.2	MC1R	chr16	89978527	89987385	protein_coding	+	-2.02733	3.72248	6.58174e-10	1.36538e-08	25.8089	22.7845	3.75286	7.34164	6.49043
ENSG00000100271.12	TTLL1	chr22	43435522	43485434	protein_coding	-	-2.02268	0.6861	1.05081e-06	1.08995e-05	2.57461	3.1097	0.719727	0.640546	0.693634
ENSG00000187266.9	EPOR	chr19	11488236	11495018	protein_coding	-	-2.01952	3.22277	2.50642e-11	6.83188e-10	17.1431	17.1033	4.00991	3.99109	4.45907
ENSG00000182759.3	MAFA	chr8	144501352	144512576	protein_coding	-	-2.01472	1.27953	1.20579e-05	9.54688e-05	5.4004	3.34891	1.6965	0.739091	0.743179
ENSG00000170100.9	ZNF778	chr16	89284118	89295363	protein_coding	+	-2.01461	2.64781	1.55591e-09	2.99459e-08	13.3754	9.5683	2.72468	2.90709	2.72499
ENSG00000007255.6	TRAPPC6A	chr19	45666186	45681495	protein_coding	-	-2.00441	2.07172	7.31747e-07	7.84812e-06	5.71438	9.5085	1.74791	1.28109	2.57635
ENSG00000181192.7	DHTKD1	chr10	12110971	12165224	protein_coding	+	-2.00149	5.88954	2.54186e-19	2.25773e-17	110.771	106.806	24.2137	25.474	30.5694
ENSG00000161570.4	CCL5	chr17	34198495	34207797	protein_coding	-	-1.9984	2.65931	0.00359434	0.0140777	21.5388	1.67445	3.80427	2.80855	1.88272
ENSG00000198208.7	RPS6KL1	chr14	75370657	75390099	protein_coding	-	-1.99588	2.69955	9.05108e-09	1.51063e-07	12.3079	11.3624	3.80427	2.71	2.22954
ENSG00000196747.3	HIST1H2AI	chr6	27775899	27776429	protein_coding	+	-1.98936	2.00415	4.34818e-07	4.93401e-06	7.03308	7.47524	1.18241	1.52746	2.67544
ENSG00000186300.7	ZNF555	chr19	2841433	2860482	protein_coding	+	-1.98738	2.00966	1.32792e-08	2.10925e-07	6.59351	7.95365	1.85073	1.72455	1.83317
ENSG00000104894.7	CD37	chr19	49838428	49846592	protein_coding	+	-1.98651	2.46186	6.59664e-08	8.9588e-07	11.1148	8.91048	1.95354	3.49837	1.98181
ENSG00000165115.10	KIF27	chr9	86451613	86536342	protein_coding	-	-1.98616	0.108125	2.46885e-05	0.000181523	1.88386	1.79406	0.668318	0.344909	0.346817
ENSG00000145198.10	VWA5B2	chr3	183948217	183960117	protein_coding	+	-1.98293	-0.0547272	5.08207e-05	0.000345854	1.63268	1.61465	0.205636	0.542	0.445907
ENSG00000130005.7	GAMT	chr19	1397091	1401569	protein_coding	-	-1.97824	5.28765	2.60308e-07	3.12592e-06	76.1708	66.5595	30.8969	10.7415	11.6927
ENSG00000054179.7	ENTPD2	chr9	139942550	139948497	protein_coding	-	-1.9775	1.91839	2.93456e-05	0.000212529	7.91221	5.74098	2.77609	0.689818	1.63499
ENSG00000137841.7	PLCB2	chr15	40570377	40600136	protein_coding	-	-1.97608	1.20179	1.83093e-05	0.000138372	5.83997	2.39208	1.28523	0.936182	0.842269
ENSG00000196083.5	IL1RAP	chr3	190231840	190375843	protein_coding	+	-1.97549	4.95707	2.18143e-11	5.99894e-10	61.0999	52.3267	12.8523	19.512	10.1568
ENSG00000131849.10	ZNF132	chr19	58944181	58951589	protein_coding	-	-1.97047	1.57581	3.1161e-07	3.6932e-06	6.15394	4.54494	1.54227	0.985455	1.48636
ENSG00000184270.3	HIST2H2AB	chr1	149859019	149859466	protein_coding	-	-1.96447	2.07936	4.05203e-08	5.8093e-07	6.59351	8.61147	1.59368	2.21727	1.93227
ENSG00000256018.1	HIST1H3G	chr6	26271146	26271612	protein_coding	-	-1.95886	1.73812	4.75245e-06	4.18513e-05	6.34233	5.62138	0.719727	2.21727	1.58545
ENSG00000196176.7	HIST1H4A	chr6	26021907	26022278	protein_coding	+	-1.95645	3.30229	9.44234e-08	1.24303e-06	17.3315	18.419	2.93032	3.84327	6.83725
ENSG00000063241.3	ISOC2	chr19	55964352	55973710	protein_coding	-	-1.95322	5.7156	1.4736e-17	1.06922e-15	99.9702	91.1381	25.1904	26.8044	20.809
ENSG00000178597.4	PSAPL1	chr4	7432022	7436700	protein_coding	-	-1.95234	0.260933	2.78595e-05	0.000202716	1.69547	2.39208	0.359863	0.443455	0.743179
ENSG00000070371.11	CLTCL1	chr22	19166986	19279239	protein_coding	-	-1.94972	5.31784	4.55749e-16	2.6884e-14	73.9101	70.9849	20.7693	15.176	19.4217
ENSG00000125746.10	EML2	chr19	46110252	46148887	protein_coding	-	-1.94537	5.87467	4.60634e-07	5.17001e-06	98.8399	114.042	47.6562	15.4716	18.3317
ENSG00000166123.9	GPT2	chr16	46918290	46965209	protein_coding	+	-1.94303	6.20294	7.4263e-12	2.21144e-10	114.664	152.375	44.6231	35.2793	22.5926
ENSG00000196890.3	HIST3H2BB	chr1	228645808	228646259	protein_coding	+	-1.94184	0.452962	1.58271e-05	0.000121756	2.38622	2.33227	0.462682	0.443455	0.891815
ENSG00000196872.6	KIAA1211L	chr2	99410309	99552722	protein_coding	-	-1.93978	0.607772	0.000593227	0.00302685	3.51654	1.79406	1.28523	0.492727	0.247726
ENSG00000182578.9	CSF1R	chr5	149432854	149492935	protein_coding	-	-1.93583	0.626832	0.000135396	0.000836012	3.89331	1.49505	0.771136	0.837637	0.445907
ENSG00000126895.9	AVPR2	chrX	153167985	153172620	protein_coding	+	-1.93431	0.944161	7.67499e-06	6.39789e-05	3.70493	3.0499	0.514091	0.788364	1.28818
ENSG00000196268.7	ZNF493	chr19	21579921	21610375	protein_coding	+	-1.92974	0.62594	5.15188e-05	0.000349701	3.39095	1.97346	0.925363	0.344909	0.792724
ENSG00000104205.8	SGK3	chr8	67624653	67774257	protein_coding	+	-1.92934	2.27732	5.41032e-08	7.50597e-07	10.0473	7.35563	2.67327	1.77382	2.27908
ENSG00000180066.5	C10orf91	chr10	134257831	134262912	protein_coding	+	-1.92813	-0.14153	5.18231e-05	0.000351438	1.50709	1.49505	0.308454	0.394182	0.445907
ENSG00000106852.11	LHX6	chr9	124964856	124991905	protein_coding	-	-1.92806	0.368761	1.29254e-05	0.000101764	2.6374	1.79406	0.514091	0.591273	0.594543
ENSG00000085465.11	OVGP1	chr1	111956936	111970399	protein_coding	-	-1.92126	0.624551	3.64639e-05	0.000257328	2.6374	2.69109	1.07959	0.640546	0.346817
ENSG00000079739.11	PGM1	chr1	64058947	64125916	protein_coding	+	-1.91972	7.33405	1.51769e-05	0.000117221	285.907	297.036	111.763	92.2386	22.8404
ENSG00000026950.12	BTN3A1	chr6	26402465	26415444	protein_coding	+	-1.91942	3.17601	2.42037e-07	2.93848e-06	17.4571	15.0701	5.55218	4.73018	2.37817
ENSG00000127948.9	POR	chr7	75528518	75616173	protein_coding	+	-1.91646	7.14947	2.63665e-19	2.32854e-17	271.402	241.48	75.1601	58.2404	67.0843
ENSG00000107159.8	CA9	chr9	35673853	35681156	protein_coding	+	-1.91466	1.3598	0.014756	0.0459415	2.13504	6.87722	2.87891	0.246364	0.396362
ENSG00000102996.4	MMP15	chr16	58059470	58080805	protein_coding	+	-1.91239	6.12828	3.63126e-07	4.20383e-06	147.757	104.893	56.0873	23.6016	19.0254
ENSG00000116574.4	RHOU	chr1	228870824	228882416	protein_coding	+	-1.91164	2.3839	0.00014581	0.000892827	10.4868	8.19286	1.43945	1.18255	4.7068
ENSG00000178752.11	FAM132B	chr2	239067623	239077541	protein_coding	+	-1.90904	1.40707	1.35885e-06	1.37621e-05	3.89331	5.44197	1.49086	0.886909	1.28818
ENSG00000221867.4	MAGEA3	chrX	151934652	151938240	protein_coding	-	-1.90643	4.28502	3.73523e-11	9.8344e-10	36.6725	33.4891	7.81418	7.78509	12.0395
ENSG00000138162.13	TACC2	chr10	123748689	124014060	protein_coding	+	-1.90443	6.03117	1.64235e-18	1.35013e-16	116.737	118.767	29.3546	33.9982	29.529
ENSG00000110987.4	BCL7A	chr12	122457328	122499948	protein_coding	+	-1.90227	3.9782	8.12541e-11	1.99647e-09	30.5185	26.1334	9.15081	6.94746	6.2427
ENSG00000174669.7	SLC29A2	chr11	66129992	66139685	protein_coding	-	-1.90026	4.4848	2.51862e-13	9.98085e-12	41.2565	39.2301	11.4128	9.16473	11.2468
ENSG00000129270.11	MMP28	chr17	34083268	34122711	protein_coding	-	-1.89909	1.01447	5.84485e-05	0.000391218	3.51654	3.52831	1.59368	0.492727	0.693634
ENSG00000169314.10	C22orf15	chr22	24105208	24108048	protein_coding	+	-1.89555	0.6316	3.30311e-06	3.02785e-05	2.6374	2.69109	0.616909	0.739091	0.743179
ENSG00000163975.7	MFI2	chr3	196715492	196756687	protein_coding	-	-1.89467	5.19165	9.02304e-11	2.19954e-09	75.166	56.2736	24.0594	13.2051	14.814
ENSG00000139626.11	ITGB7	chr12	53585102	53601091	protein_coding	-	-1.89409	0.219087	0.000894945	0.0043075	2.00945	1.91366	0.205636	1.084	0.247726
ENSG00000125966.8	MMP24	chr20	33814457	33864801	protein_coding	+	-1.89327	2.04445	3.16851e-08	4.65488e-07	7.40985	7.23603	1.95354	1.77382	2.0809
ENSG00000189350.8	FAM179A	chr2	29179477	29284239	protein_coding	+	-1.89313	3.11458	2.17525e-07	2.66813e-06	16.9547	14.0534	2.77609	3.49837	6.04452
ENSG00000142408.2	CACNG8	chr19	54466294	54493469	protein_coding	+	-1.89285	0.866467	4.53246e-06	4.0051e-05	3.70493	2.63128	0.719727	0.985455	0.792724
ENSG00000243566.2	UPK3B	chr7	76139745	76648340	protein_coding	+	-1.89276	1.09913	2.13161e-06	2.04875e-05	3.89331	3.58811	1.18241	1.084	0.693634
ENSG00000088305.14	DNMT3B	chr20	31350191	31397162	protein_coding	+	-1.89024	3.96671	9.08916e-11	2.2087e-09	33.0931	23.0237	8.17404	6.75037	7.38224
ENSG00000106479.6	ZNF862	chr7	149535456	149564568	protein_coding	+	-1.88978	1.38936	6.86944e-07	7.39841e-06	5.08642	4.12633	1.18241	0.985455	1.48636
ENSG00000110042.3	DTX4	chr11	58938903	58976060	protein_coding	+	-1.88171	3.80031	4.02248e-11	1.05548e-09	27.5044	22.3659	6.16909	6.94746	6.83725
ENSG00000196074.8	SYCP2	chr20	58438618	58508710	protein_coding	-	-1.87675	2.3658	4.65144e-08	6.57713e-07	8.28899	9.98692	1.95354	2.85782	2.52681
ENSG00000016391.6	CHDH	chr3	53846362	53880417	protein_coding	-	-1.87491	4.39687	1.3349e-12	4.59485e-11	42.3241	33.0705	10.6417	10.2487	9.4136
ENSG00000233224.1	HIST1H2AM	chr6	27860477	27860963	protein_coding	-	-1.87435	2.40853	3.54801e-07	4.13222e-06	10.6124	8.25266	1.6965	2.51291	3.36908
ENSG00000106004.4	HOXA5	chr7	27180671	27183287	protein_coding	-	-1.872	1.03248	3.17657e-06	2.93448e-05	3.13977	3.94693	0.771136	0.886909	1.18909
ENSG00000050405.9	LIMA1	chr12	50569571	50677329	protein_coding	-	-1.86663	6.44342	4.2089e-16	2.50187e-14	175.764	135.631	48.4788	36.5111	40.9244
ENSG00000130830.10	MPP1	chrX	154006959	154049282	protein_coding	-	-1.86488	3.06138	1.80062e-06	1.76242e-05	15.7616	13.9338	5.34654	2.02018	4.65725
ENSG00000206262.4	C3orf72	chr3	138666076	138672293	protein_coding	+	-1.86453	2.08527	1.41602e-06	1.42571e-05	8.72855	6.2792	2.21059	1.28109	2.57635
ENSG00000163235.11	TGFA	chr2	70674412	70781325	protein_coding	-	-1.86195	1.73804	0.000613241	0.00311048	6.65631	5.08316	2.67327	0.394182	1.68454
ENSG00000206538.3	VGLL3	chr3	86987119	87040269	protein_coding	-	-1.86183	4.69758	4.53746e-07	5.10753e-06	57.4577	35.2831	19.8439	8.72128	8.96769
ENSG00000114737.11	CISH	chr3	50643921	50649262	protein_coding	-	-1.86111	2.25733	3.53703e-07	4.12253e-06	10.2356	6.69781	2.262	1.77382	2.82408
ENSG00000143126.7	CELSR2	chr1	109792641	109818372	protein_coding	+	-1.86094	7.68503	8.03756e-12	2.37515e-10	387.259	347.987	135.052	64.7444	98.7437
ENSG00000112812.11	PRSS16	chr6	27215480	27224403	protein_coding	+	-1.85716	1.71786	3.68823e-05	0.000259807	4.33288	7.17623	2.41623	0.886909	1.38727
ENSG00000198339.3	HIST1H4I	chr6	27107076	27108418	protein_coding	+	-1.85503	2.63617	4.7991e-07	5.35524e-06	11.5543	10.4653	2.05636	2.61146	4.31044
ENSG00000115257.11	PCSK4	chr19	1481427	1490751	protein_coding	-	-1.85493	1.26945	1.76542e-06	1.73016e-05	3.76772	4.60475	1.23382	1.28109	0.891815
ENSG00000167964.8	RAB26	chr16	2190804	2204166	protein_coding	+	-1.85388	4.71576	1.02612e-13	4.4547e-12	49.9851	43.6554	12.2354	12.3675	13.6249
ENSG00000102053.11	ZC3H12B	chrX	64708615	64727767	protein_coding	+	-1.8531	1.89064	1.58983e-06	1.58215e-05	8.1006	4.96356	1.95354	2.02018	1.33772
ENSG00000112144.11	ICK	chr6	52866077	52926600	protein_coding	-	-1.85175	3.63956	7.672e-08	1.02926e-06	23.7994	20.5121	4.67823	4.58237	8.8686
ENSG00000184260.4	HIST2H2AC	chr1	149858525	149858961	protein_coding	+	-1.8513	2.24565	2.30657e-07	2.81188e-06	8.41458	8.31246	1.54227	2.75927	2.52681
ENSG00000103044.6	HAS3	chr16	69139467	69152622	protein_coding	+	-1.84823	0.91696	5.46513e-06	4.72391e-05	3.32815	3.1695	0.771136	0.739091	1.13954
ENSG00000097096.8	SYDE2	chr1	85622556	85666729	protein_coding	-	-1.84391	4.46738	8.74095e-13	3.16373e-11	41.1937	37.436	11.5156	9.60819	11.1972
ENSG00000100889.7	PCK2	chr14	24563262	24579807	protein_coding	+	-1.84018	6.26327	2.81664e-11	7.63706e-10	95.1978	177.253	41.8984	39.2704	31.3622
ENSG00000101162.3	TUBB1	chr20	57594309	57601709	protein_coding	+	-1.83708	-0.0427715	0.00143526	0.00648976	1.00473	2.15287	0.205636	0.788364	0.297272
ENSG00000103257.4	SLC7A5	chr16	87863629	87903094	protein_coding	-	-1.83267	12.9139	6.30856e-18	4.82667e-16	13567	13839.3	4013.04	4215.58	3126.75
ENSG00000213865.3	C8orf44	chr8	67579850	67597799	protein_coding	+	-1.82945	0.261335	0.000169468	0.00101596	2.57461	1.43525	0.308454	0.640546	0.693634
ENSG00000174804.3	FZD4	chr11	86656721	86666433	protein_coding	-	-1.82878	3.27988	2.17425e-07	2.66813e-06	21.2248	13.1564	3.23877	5.32146	5.69771
ENSG00000130475.10	FCHO1	chr19	17858527	17899377	protein_coding	+	-1.82582	2.18633	0.000144316	0.000885784	9.04253	6.93702	4.00991	1.47818	1.13954
ENSG00000168274.3	HIST1H2AE	chr6	26217165	26217711	protein_coding	+	-1.82266	3.91376	1.64968e-10	3.82247e-09	27.5044	25.7746	7.40291	6.15909	8.67042
ENSG00000130653.11	PNPLA7	chr9	140354404	140444986	protein_coding	-	-1.82206	1.89825	1.2396e-06	1.26622e-05	7.47265	5.56158	2.262	1.33036	1.83317
ENSG00000153721.13	CNKSR3	chr6	154708638	154831793	protein_coding	-	-1.82168	2.8634	2.22394e-08	3.3997e-07	13.187	12.4388	2.93032	4.28673	3.46817
ENSG00000169122.7	FAM110B	chr8	58907068	59116838	protein_coding	+	-1.81998	3.84691	1.27684e-07	1.63357e-06	22.5435	28.2265	4.11273	8.37637	8.76951
ENSG00000168993.10	CPLX1	chr4	778745	819986	protein_coding	-	-1.81798	2.22882	5.02157e-05	0.000342339	10.1728	6.2792	2.46764	1.03473	3.36908
ENSG00000180263.9	FGD6	chr12	95470525	95611258	protein_coding	-	-1.81583	3.97673	1.23461e-09	2.44001e-08	33.7211	21.9473	8.12263	8.37637	6.7877
ENSG00000162601.5	MYSM1	chr1	59120411	59165764	protein_coding	-	-1.81443	5.08388	1.95657e-11	5.44842e-10	68.4469	51.5492	12.4924	20.2018	17.6381
ENSG00000135842.12	FAM129A	chr1	184759858	184943682	protein_coding	-	-1.81442	6.58752	1.01013e-12	3.56429e-11	142.42	197.286	50.7922	35.0329	57.0266
ENSG00000196338.8	NLGN3	chrX	70364681	70391051	protein_coding	+	-1.81182	1.33581	1.35863e-06	1.37621e-05	4.83524	3.88712	1.07959	1.33036	1.23863
ENSG00000244405.3	ETV5	chr3	185764097	185828107	protein_coding	-	-1.80985	5.41451	4.10682e-09	7.3292e-08	68.8237	81.6894	31.3595	16.6542	15.3095
ENSG00000163710.3	PCOLCE2	chr3	142534764	142608045	protein_coding	-	-1.80931	4.24417	5.21357e-11	1.32744e-09	36.9237	29.9608	10.6931	9.41109	8.02633
ENSG00000198435.2	NRARP	chr9	140194083	140196703	protein_coding	-	-1.80602	4.23762	1.14758e-08	1.85328e-07	33.4071	33.0705	13.2121	6.84891	7.97679
ENSG00000175911.4	AC127496.1	chr17	78977135	78978932	protein_coding	+	-1.80543	1.46615	3.78943e-06	3.4169e-05	4.27008	5.26257	1.74791	0.985455	1.28818
ENSG00000100311.12	PDGFB	chr22	39619364	39640756	protein_coding	-	-1.80442	3.15683	0.000314533	0.00174923	16.2012	15.1299	1.64509	3.252	8.37315
ENSG00000117480.11	FAAH	chr1	46859937	46879520	protein_coding	+	-1.80246	-0.274252	0.000370327	0.00202312	1.25591	1.37544	0.308454	0.542	0.247726
ENSG00000177614.5	PGBD5	chr1	230457392	230561475	protein_coding	-	-1.80051	1.14548	0.000181016	0.00107311	5.71438	1.91366	1.07959	0.985455	1.13954
ENSG00000183770.5	FOXL2	chr3	138663066	138665982	protein_coding	-	-1.8	3.42212	4.05904e-08	5.81329e-07	22.0412	15.6681	5.0895	4.13891	6.73816
ENSG00000137486.12	ARRB1	chr11	74975226	75062873	protein_coding	-	-1.79578	3.74648	3.40097e-08	4.96805e-07	24.6158	22.5453	9.20222	5.76491	5.05362
ENSG00000104290.6	FZD3	chr8	28351729	28431775	protein_coding	+	-1.79396	1.85513	1.54996e-05	0.000119594	8.1634	4.42534	2.46764	1.42891	1.43681
ENSG00000125434.6	SLC25A35	chr17	8191081	8198661	protein_coding	-	-1.79395	3.3078	1.59315e-08	2.48457e-07	16.8919	17.821	6.2205	4.28673	4.26089
ENSG00000198518.5	HIST1H4E	chr6	26204858	26206266	protein_coding	+	-1.78982	4.5634	4.4826e-10	9.60868e-09	41.9473	41.1437	8.12263	13.4022	13.9718
ENSG00000197061.3	HIST1H4C	chr6	26104104	26104518	protein_coding	+	-1.78724	3.1854	3.70346e-07	4.28421e-06	13.3754	18.419	3.23877	4.18818	6.19316
ENSG00000185269.7	NOTUM	chr17	79910388	79919716	protein_coding	-	-1.78422	2.93141	0.000180053	0.00106945	13.501	13.1564	7.09445	2.168	2.13045
ENSG00000167994.7	RAB3IL1	chr11	61664773	61687741	protein_coding	-	-1.78146	4.14181	9.71621e-09	1.60775e-07	28.9487	32.891	10.7959	5.86346	9.90905
ENSG00000215012.4	C22orf29	chr22	19833661	19842419	protein_coding	-	-1.77251	5.98258	7.50597e-15	3.7181e-13	108.573	113.026	26.27	32.6186	36.9608
ENSG00000253598.1	SLC10A5	chr8	82605842	82608409	protein_coding	-	-1.77145	1.57572	3.59687e-06	3.26806e-05	5.58879	4.66455	1.85073	1.03473	1.5359
ENSG00000173269.9	MMRN2	chr10	88695297	88729238	protein_coding	-	-1.76774	2.59973	8.81445e-06	7.24103e-05	12.1195	8.97029	4.42118	2.90709	1.78363
ENSG00000142046.10	TMEM91	chr19	41856816	41889988	protein_coding	+	-1.76501	0.861129	1.13921e-05	9.07641e-05	3.01418	3.1097	0.668318	0.837637	1.13954
ENSG00000197846.3	HIST1H2BF	chr6	26199748	26200942	protein_coding	+	-1.76453	3.38279	2.3972e-07	2.91493e-06	19.2154	17.1631	3.54723	4.97655	7.28315
ENSG00000172530.15	BANP	chr16	87982850	88110924	protein_coding	+	-1.76411	4.53131	1.23655e-11	3.5325e-10	42.4497	38.3928	10.179	11.4313	13.5259
ENSG00000232434.1	C9orf172	chr9	139738867	139741797	protein_coding	+	-1.76203	5.4664	6.03915e-14	2.72114e-12	72.0891	82.407	21.746	19.6106	25.9617
ENSG00000182700.3	IGIP	chr5	139505521	139508391	protein_coding	+	-1.76008	2.10827	2.43115e-06	2.31506e-05	7.53544	7.35563	2.72468	1.37964	2.37817
ENSG00000144677.10	CTDSPL	chr3	37903451	38025960	protein_coding	+	-1.75951	5.05588	1.44907e-08	2.28524e-07	59.4672	56.752	12.441	25.1784	13.0304
ENSG00000076770.10	MBNL3	chrX	131503345	131623996	protein_coding	-	-1.75943	5.51601	4.69472e-14	2.14665e-12	78.3686	81.51	20.9235	27.3464	21.4531
ENSG00000187990.4	HIST1H2BG	chr6	26216428	26216872	protein_coding	-	-1.75832	2.99191	8.31905e-07	8.83042e-06	16.4524	11.2428	3.90709	2.85782	5.30134
ENSG00000196296.9	ATP2A1	chr16	28889726	28915830	protein_coding	+	-1.75639	2.05765	3.90533e-07	4.49078e-06	7.97501	6.3988	2.21059	2.21727	1.83317
ENSG00000176171.7	BNIP3	chr10	133781578	133795435	protein_coding	-	-1.75076	4.39744	5.15135e-08	7.19189e-07	31.7117	41.6221	15.2171	9.06619	7.8777
ENSG00000122971.4	ACADS	chr12	121163538	121177811	protein_coding	+	-1.74725	3.33781	1.1683e-07	1.50971e-06	17.6455	17.4622	4.31836	4.08964	7.03543
ENSG00000174137.8	FAM53A	chr4	1619642	1686029	protein_coding	-	-1.74631	1.34622	1.38064e-05	0.000107786	4.83524	3.82732	0.976772	1.03473	1.78363
ENSG00000173546.7	CSPG4	chr15	75966663	76005189	protein_coding	-	-1.74627	6.29775	3.87778e-12	1.20829e-10	157.993	116.554	50.2781	38.3835	31.9071
ENSG00000204991.6	SPIRE2	chr16	89884587	89937727	protein_coding	+	-1.744	5.61408	3.38829e-11	8.99342e-10	82.5759	87.9686	32.5933	18.2802	24.2772
ENSG00000198682.8	PAPSS2	chr10	89419370	89507462	protein_coding	+	-1.74306	5.66528	2.528e-10	5.72039e-09	100.849	76.068	27.7095	32.4215	17.7372
ENSG00000106404.9	CLDN15	chr7	100875373	100882101	protein_coding	-	-1.74012	3.03512	2.42712e-07	2.94436e-06	14.7569	13.6348	3.34159	5.56782	3.6168
ENSG00000197927.8	C2orf27A	chr2	132479948	132524973	protein_coding	+	-1.73326	0.244657	6.67363e-05	0.000439912	1.88386	1.97346	0.462682	0.591273	0.644088
ENSG00000163393.8	SLC22A15	chr1	116519119	116612675	protein_coding	+	-1.73314	2.52375	5.74664e-06	4.94237e-05	8.79135	11.0036	3.65004	1.67527	3.46817
ENSG00000107957.12	SH3PXD2A	chr10	105348285	105615301	protein_coding	-	-1.72895	7.89969	2.9495e-16	1.7721e-14	428.704	401.151	112.175	112.095	145.564
ENSG00000163545.7	NUAK2	chr1	205271187	205290883	protein_coding	-	-1.72636	3.73315	2.57824e-07	3.10574e-06	29.3254	16.8043	5.91204	5.86346	8.76951
ENSG00000177508.11	IRX3	chr16	54317216	54320675	protein_coding	-	-1.72428	6.56299	3.00664e-15	1.58053e-13	161.949	166.07	54.288	50.8002	41.4198
ENSG00000114841.13	DNAH1	chr3	52350335	52434507	protein_coding	+	-1.72397	3.16061	5.28558e-07	5.82658e-06	15.0709	15.7877	6.11768	4.48382	3.1709
ENSG00000101695.4	RNF125	chr18	29598335	29653176	protein_coding	+	-1.71521	2.2511	3.25616e-05	0.000232873	8.35178	7.95365	3.90709	1.52746	1.88272
ENSG00000085185.11	BCORL1	chrX	129115083	129192058	protein_coding	+	-1.71151	4.79084	5.21662e-08	7.2657e-07	52.6853	43.0574	19.9467	13.7471	9.36405
ENSG00000170145.4	SIK2	chr11	111473115	111601577	protein_coding	+	-1.70815	6.21108	1.36389e-14	6.52598e-13	136.517	119.723	41.4357	40.8964	33.344
ENSG00000107742.8	SPOCK2	chr10	73818793	73848790	protein_coding	-	-1.70771	1.64002	1.6641e-05	0.000127257	6.59351	4.00673	1.90214	1.67527	1.18909
ENSG00000063180.4	CA11	chr19	49141199	49149569	protein_coding	-	-1.70769	3.14571	3.19341e-05	0.000228703	14.9453	15.4887	7.45431	3.69546	2.57635
ENSG00000116584.13	ARHGEF2	chr1	155916630	155976861	protein_coding	-	-1.70554	6.90982	3.00647e-10	6.6862e-09	176.769	238.311	78.1932	67.5037	42.163
ENSG00000196374.5	HIST1H2BM	chr6	27782822	27783267	protein_coding	+	-1.70415	-0.0248103	0.000312173	0.00173798	1.50709	1.61465	0.462682	0.591273	0.346817
ENSG00000133056.9	PIK3C2B	chr1	204391756	204463852	protein_coding	-	-1.70201	7.85632	1.35287e-11	3.85767e-10	397.871	402.467	85.2362	117.663	160.923
ENSG00000255284.1	AP006621.5	chr11	777578	784297	protein_coding	+	-1.70112	0.952044	0.000168087	0.00100963	3.89331	2.57148	1.38804	0.542	0.990905
ENSG00000139438.5	FAM222A	chr12	110152033	110208312	protein_coding	+	-1.69893	2.88165	1.08936e-07	1.41361e-06	13.4382	11.8408	4.16413	4.04037	3.26999
ENSG00000160867.10	FGFR4	chr5	176513887	176525145	protein_coding	+	-1.6976	3.64346	5.4586e-06	4.72091e-05	29.8906	13.2162	8.17404	6.15909	5.20225
ENSG00000198205.5	ZXDA	chrX	57931864	57937067	protein_coding	-	-1.69556	2.42996	8.48575e-06	7.00199e-05	10.0473	8.37227	2.05636	2.168	4.1618
ENSG00000155096.9	AZIN1	chr8	103838585	103906092	protein_coding	-	-1.69471	6.58438	2.51749e-13	9.98085e-12	189.391	141.79	49.1985	58.8317	42.8071
ENSG00000150672.12	DLG2	chr11	83166055	85338966	protein_coding	-	-1.6899	1.59153	6.49898e-06	5.51686e-05	5.21201	4.96356	1.18241	1.42891	2.03136
ENSG00000163354.10	DCST2	chr1	154990996	155006257	protein_coding	-	-1.68978	0.0536884	0.000821702	0.00400612	1.50709	1.79406	0.359863	0.886909	0.247726
ENSG00000111266.4	DUSP16	chr12	12628829	12715317	protein_coding	-	-1.68714	5.42002	4.96395e-12	1.51324e-10	86.4064	61.0577	24.3165	23.1089	20.0658
ENSG00000154035.6	C17orf103	chr17	21142183	21156722	protein_coding	-	-1.68302	2.68038	1.73709e-06	1.70414e-05	8.72855	13.0966	4.06132	3.20273	2.77453
ENSG00000152433.10	ZNF547	chr19	57874845	57890933	protein_coding	+	-1.68242	0.325513	0.000161139	0.000974338	2.44902	1.61465	0.5655	0.640546	0.644088
ENSG00000269190.1	FBXO17	chr19	39432044	39466550	protein_coding	-	-1.68219	3.5334	1.51959e-08	2.38187e-07	20.5341	19.1366	5.29513	5.81418	7.13452
ENSG00000171451.13	DSEL	chr18	65173819	65184217	protein_coding	-	-1.67936	4.57085	4.72462e-07	5.27976e-06	46.343	35.2831	9.81913	18.8222	8.91815
ENSG00000160318.2	CLDND2	chr19	51870352	51872257	protein_coding	-	-1.67892	-0.147348	0.00775395	0.0269358	1.69547	1.13624	0	0.640546	0.644088
ENSG00000159761.10	C16orf86	chr16	67700719	67702661	protein_coding	+	-1.67635	-0.237033	0.000630589	0.00318575	1.19311	1.43525	0.462682	0.344909	0.396362
ENSG00000130997.12	POLN	chr4	2073645	2243848	protein_coding	-	-1.67211	0.327091	0.000408011	0.00220098	2.13504	1.91366	0.976772	0.542	0.346817
ENSG00000196987.2	LCA10	chrX	153146127	153154444	protein_coding	+	-1.67122	0.131127	0.000211967	0.00123621	1.63268	1.85386	0.668318	0.344909	0.594543
ENSG00000171105.9	INSR	chr19	7112266	7294045	protein_coding	-	-1.67072	4.95617	8.83639e-07	9.29476e-06	54.6947	51.6688	24.9334	9.55891	14.7645
ENSG00000215375.2	MYL5	chr4	667369	675822	protein_coding	+	-1.66837	3.56072	9.58845e-09	1.59515e-07	21.6016	18.718	5.91204	6.10982	6.68861
ENSG00000109771.11	LRP2BP	chr4	186285032	186317053	protein_coding	-	-1.66806	2.34942	4.08754e-07	4.66994e-06	8.85414	8.43207	2.87891	2.71	2.42772
ENSG00000160183.9	TMPRSS3	chr21	43791999	43816955	protein_coding	-	-1.66683	3.90659	2.40893e-07	2.92689e-06	26.374	24.8776	10.0248	5.07509	8.71997
ENSG00000186326.3	RGS9BP	chr19	33166313	33169206	protein_coding	+	-1.66401	-0.357523	0.0042962	0.016338	1.06752	1.31564	0.257045	0.0985455	0.743179
ENSG00000130304.12	SLC27A1	chr19	17579578	17616977	protein_coding	+	-1.66396	2.82831	7.73612e-06	6.4419e-05	12.4335	11.7212	5.55218	2.80855	2.87363
ENSG00000163517.10	HDAC11	chr3	13521224	13547916	protein_coding	+	-1.66261	2.04049	5.32088e-06	4.60696e-05	6.27954	7.59484	2.36482	1.52746	2.57635
ENSG00000145949.8	MYLK4	chr6	2663863	2751200	protein_coding	-	-1.65958	-0.144977	0.000451252	0.00240072	1.3187	1.49505	0.514091	0.394182	0.396362
ENSG00000163141.14	BNIPL	chr1	151009046	151020076	protein_coding	+	-1.65812	-0.420214	0.00162967	0.00725	1.25591	1.01663	0.154227	0.542	0.346817
ENSG00000120049.14	KCNIP2	chr10	103585731	103603677	protein_coding	-	-1.65558	1.55949	1.63414e-05	0.000125152	4.96083	4.90376	1.64509	1.92164	1.04045
ENSG00000106948.12	AKNA	chr9	117096436	117156685	protein_coding	-	-1.65009	4.94627	1.18218e-06	1.21157e-05	37.4888	67.3967	21.1291	17.9846	10.2559
ENSG00000224420.3	ADM5	chr19	50191921	50193832	protein_coding	+	-1.64675	2.23297	1.18048e-05	9.37581e-05	9.4193	6.45861	2.51904	3.20273	1.73408
ENSG00000145242.9	EPHA5	chr4	66185281	66536213	protein_coding	-	-1.64612	3.80851	4.96686e-07	5.52251e-06	27.0648	20.6317	4.98668	9.55891	7.92724
ENSG00000135090.9	TAOK3	chr12	118587606	118810750	protein_coding	-	-1.6454	4.75321	4.3827e-10	9.42068e-09	49.8595	42.0407	17.3763	13.5007	12.4359
ENSG00000162068.1	NTN3	chr16	2521500	2524146	protein_coding	+	-1.64352	2.09796	3.64634e-06	3.30135e-05	7.34706	7.05662	1.90214	1.92164	2.97272
ENSG00000117543.15	DPH5	chr1	101455179	101491644	protein_coding	-	-1.64169	4.58408	1.01528e-10	2.45944e-09	44.4591	37.1968	11.9269	13.5993	13.0799
ENSG00000132680.6	KIAA0907	chr1	155882834	155904191	protein_coding	-	-1.64143	5.77098	3.33046e-11	8.87486e-10	99.6562	86.4138	22.1059	35.6735	30.2722
ENSG00000090263.11	MRPS33	chr7	140705854	140715028	protein_coding	-	-1.63988	3.8354	5.99155e-09	1.04044e-07	26.4996	22.0071	8.27686	7.24309	7.43179
ENSG00000168679.13	SLC16A4	chr1	110905470	110933704	protein_coding	-	-1.63729	2.17742	2.47612e-06	2.34781e-05	8.1006	7.11643	2.36482	1.92164	2.92317
ENSG00000127578.6	WFIKKN1	chr16	679239	684116	protein_coding	+	-1.63622	2.49218	8.47584e-07	8.9722e-06	10.738	8.25266	2.67327	2.95636	3.36908
ENSG00000189298.9	ZKSCAN3	chr6	28317691	28336947	protein_coding	+	-1.63191	2.17861	6.8844e-06	5.81095e-05	7.91221	7.29583	1.64509	3.10418	2.47726
ENSG00000232859.5	LYRM9	chr17	26205340	26221778	protein_coding	-	-1.62895	-0.07667	0.00870421	0.0297027	1.82107	1.13624	0.257045	0.147818	0.990905
ENSG00000157890.13	MEGF11	chr15	66187417	66546085	protein_coding	-	-1.62249	0.517109	0.000348075	0.00191441	2.82579	1.79406	0.514091	0.640546	1.04045
ENSG00000147852.11	VLDLR	chr9	2621834	2660053	protein_coding	+	-1.62238	4.85026	1.16869e-10	2.81779e-09	49.3571	48.3797	16.7079	17.0484	13.0799
ENSG00000145362.12	ANK2	chr4	113739265	114304896	protein_coding	+	-1.62231	0.360949	0.000233921	0.00134577	1.82107	2.27247	0.668318	0.788364	0.495453
ENSG00000197766.3	CFD	chr19	859453	863453	protein_coding	+	-1.62081	5.2061	2.64602e-10	5.95258e-09	57.9601	67.0379	21.746	15.176	23.1376
ENSG00000173894.6	CBX2	chr17	77751931	77761782	protein_coding	+	-1.61662	6.81671	2.99428e-12	9.56128e-11	210.992	171.213	75.2115	51.7857	56.7789
ENSG00000249087.3	C1orf213	chr1	23695490	23698332	protein_coding	+	-1.61642	0.171709	0.000324405	0.00179573	1.75827	1.79406	0.359863	0.640546	0.693634
ENSG00000198774.3	RASSF9	chr12	86198331	86230348	protein_coding	-	-1.61629	2.84135	8.38093e-07	8.87781e-06	12.9986	11.1232	4.67823	3.69546	3.22044
ENSG00000107859.5	PITX3	chr10	103989943	104001231	protein_coding	-	-1.6159	1.12703	0.000161921	0.000978682	3.76772	3.40871	0.822545	0.837637	1.78363
ENSG00000184307.9	ZDHHC23	chr3	113666748	113684248	protein_coding	+	-1.61483	3.45697	0.000847857	0.00411159	21.5388	15.5485	10.5903	4.92727	2.27908
ENSG00000182611.3	HIST1H2AJ	chr6	27782112	27782607	protein_coding	-	-1.60943	0.481181	0.000145499	0.000891639	2.13504	2.33227	0.616909	0.591273	0.94136
ENSG00000143434.11	SEMA6C	chr1	151104161	151119104	protein_coding	-	-1.60904	2.43771	1.02359e-06	1.06386e-05	9.23092	8.91048	3.13595	2.46364	3.1709
ENSG00000145990.6	GFOD1	chr6	13358062	13487894	protein_coding	-	-1.60896	5.43935	6.51711e-12	1.95957e-10	80.3153	66.4399	26.7841	22.0742	22.0972
ENSG00000168453.10	HR	chr8	21971928	21990897	protein_coding	-	-1.60887	6.17784	4.882e-07	5.43598e-06	121.76	123.013	25.6017	30.6476	62.5261
ENSG00000103227.14	LMF1	chr16	903634	1031318	protein_coding	-	-1.60824	-0.275735	0.00156488	0.006994	1.25591	1.25584	0.514091	0.197091	0.495453
ENSG00000180626.9	ZNF594	chr17	5082831	5095178	protein_coding	-	-1.60484	2.80085	3.51444e-05	0.000249498	12.6847	10.7045	1.95354	4.63164	4.75635
ENSG00000176105.9	YES1	chr18	721588	812547	protein_coding	-	-1.60481	5.54194	9.86424e-07	1.0295e-05	84.3342	73.0779	14.3431	23.7495	38.4471
ENSG00000151718.11	WWC2	chr4	184020446	184241930	protein_coding	+	-1.60393	6.48028	8.73068e-14	3.82246e-12	155.418	146.216	49.8668	53.4117	43.1539
ENSG00000069869.11	NEDD4	chr15	56119120	56285944	protein_coding	-	-1.60167	4.72033	5.9402e-10	1.24567e-08	47.9129	41.0241	11.8755	15.8658	15.5077
ENSG00000162006.5	MSLNL	chr16	819428	833370	protein_coding	-	-1.60022	2.91337	2.02027e-06	1.95635e-05	15.2593	10.0467	3.49582	4.73018	4.06271
ENSG00000115507.5	OTX1	chr2	63277192	63284971	protein_coding	+	-1.59986	3.23699	1.03964e-06	1.07909e-05	15.1965	16.4455	6.11768	3.64618	5.64816
ENSG00000189114.6	BLOC1S3	chr19	45682003	45685059	protein_coding	+	-1.59836	3.97773	2.58974e-08	3.88964e-07	23.1087	29.8412	7.71136	8.08073	10.0577
ENSG00000113555.4	PCDH12	chr5	141323150	141349304	protein_coding	-	-1.59252	1.26997	3.0949e-05	0.00022237	3.95611	3.94693	1.33664	1.52746	0.990905
ENSG00000203814.5	HIST2H2BF	chr1	149754245	149783928	protein_coding	-	-1.58985	2.26501	3.63397e-06	3.29595e-05	8.22619	7.77425	1.95354	2.85782	3.02226
ENSG00000154429.6	CCSAP	chr1	229456758	229479041	protein_coding	-	-1.58704	4.74416	2.81005e-08	4.17991e-07	48.9176	41.2035	10.436	18.6251	15.2104
ENSG00000183010.12	PYCR1	chr17	79890260	79900288	protein_coding	-	-1.58601	7.72804	2.50588e-13	9.98085e-12	327.352	385.603	135.926	102.832	111.972
ENSG00000169169.10	CPT1C	chr19	50194155	50216988	protein_coding	+	-1.58461	0.699579	0.00067797	0.00338875	3.13977	2.09307	1.02818	0.394182	1.13954
ENSG00000186854.6	TRABD2A	chr2	85048774	85134132	protein_coding	-	-1.582	6.00033	4.27388e-12	1.32106e-10	124.146	91.1979	32.4905	34.9837	38.6453
ENSG00000116704.6	SLC35D1	chr1	67465015	67519782	protein_coding	-	-1.58076	5.38963	9.06087e-11	2.20529e-09	79.1849	61.7156	18.9185	24.8335	25.7635
ENSG00000101255.6	TRIB3	chr20	361261	378203	protein_coding	+	-1.57721	5.86137	5.3349e-07	5.87676e-06	72.9054	121.816	42.2583	20.1526	34.0871
ENSG00000122035.6	RASL11A	chr13	27844464	27847827	protein_coding	+	-1.57614	0.77761	0.00060703	0.00308303	2.763	2.75089	1.38804	0.443455	0.891815
ENSG00000123838.6	C4BPA	chr1	207277607	207318317	protein_coding	+	-1.57514	-0.464457	0.00180174	0.00786608	1.13032	1.01663	0.257045	0.443455	0.346817
ENSG00000152518.5	ZFP36L2	chr2	43449541	43453748	protein_coding	-	-1.57495	6.05034	2.37386e-12	7.73842e-11	112.592	109.736	42.8238	34.7866	32.5017
ENSG00000135114.8	OASL	chr12	121458095	121477045	protein_coding	-	-1.57234	5.41837	0.00257435	0.0106666	118.809	25.2364	30.6912	30.1056	10.2063
ENSG00000116396.9	KCNC4	chr1	110753965	110825722	protein_coding	+	-1.56575	4.34493	1.81827e-08	2.82142e-07	40.503	27.5089	11.8241	10.0516	11.99
ENSG00000169696.11	ASPSCR1	chr17	79934683	79975282	protein_coding	+	-1.56487	6.45711	2.69819e-13	1.05305e-11	147.695	146.395	53.9795	48.3858	44.343
ENSG00000142552.3	RCN3	chr19	50030875	50050219	protein_coding	+	-1.55999	3.07175	0.000606555	0.00308163	14.3801	13.575	8.32827	2.41436	3.22044
ENSG00000152475.6	ZNF837	chr19	58878985	58892427	protein_coding	-	-1.55656	1.69392	0.00277326	0.0113568	5.27481	5.32237	0.668318	1.28109	3.36908
ENSG00000175567.4	UCP2	chr11	73685712	73694352	protein_coding	-	-1.55558	5.25537	1.38987e-10	3.27947e-09	69.1377	58.4265	23.6996	17.7875	22.5431
ENSG00000104375.11	STK3	chr8	99413631	99955055	protein_coding	-	-1.55383	3.92732	9.81401e-08	1.28648e-06	28.8231	21.8875	6.99163	9.80528	8.67042
ENSG00000154358.15	OBSCN	chr1	228395831	228566577	protein_coding	+	-1.55172	8.37538	4.46574e-14	2.05411e-12	548.266	560.224	194.532	201.279	162.31
ENSG00000254667.1	AP000783.1	chr11	123301058	123306427	protein_coding	+	-1.5492	3.39229	9.75912e-07	1.02117e-05	17.3315	17.522	7.04304	6.15909	4.35998
ENSG00000068650.14	ATP11A	chr13	113344643	113541482	protein_coding	+	-1.54409	7.01777	7.84673e-11	1.93107e-09	223.3	208.529	93.9244	62.4286	62.0307
ENSG00000184357.3	HIST1H1B	chr6	27834570	27835359	protein_coding	-	-1.54015	2.64234	1.49017e-06	1.49162e-05	10.8008	9.80751	3.08454	3.74473	3.6168
ENSG00000187187.9	ZNF546	chr19	40490041	40523514	protein_coding	+	-1.5382	1.35273	5.72954e-05	0.000384332	4.39567	3.88712	1.131	1.23182	1.83317
ENSG00000161243.4	FBXO27	chr19	39481354	39523425	protein_coding	-	-1.53814	1.68319	0.00139636	0.00633609	5.27481	5.20277	3.18736	1.23182	0.891815
ENSG00000138646.4	HERC5	chr4	89378268	89427314	protein_coding	+	-1.53761	4.64678	4.04653e-06	3.62545e-05	54.8203	28.5853	17.222	15.3731	9.66133
ENSG00000139832.3	RAB20	chr13	111175417	111214080	protein_coding	-	-1.53709	3.89245	4.91297e-05	0.000335825	24.1134	25.1168	12.7494	7.78509	4.45907
ENSG00000139800.8	ZIC5	chr13	100615218	100624163	protein_coding	-	-1.53696	3.57198	3.97204e-06	3.56492e-05	21.6016	17.821	9.15081	4.97655	5.89589
ENSG00000135605.8	TEC	chr4	48137800	48271881	protein_coding	-	-1.53542	1.8126	6.67482e-05	0.000439912	6.34233	5.14296	2.62186	1.82309	1.38727
ENSG00000067167.3	TRAM1	chr8	71485677	71520622	protein_coding	-	-1.535	6.9997	1.5783e-08	2.46448e-07	208.167	217.201	67.0888	100.369	49.1489
ENSG00000169629.7	RGPD8	chr2	113127669	113192065	protein_coding	-	-1.53221	0.373506	0.000521055	0.00271966	2.26063	1.79406	0.771136	0.492727	0.792724
ENSG00000160226.11	C21orf2	chr21	45748827	45759285	protein_coding	-	-1.52995	4.03092	1.05655e-08	1.72428e-07	28.0695	26.0736	8.84236	9.55891	9.26496
ENSG00000185920.11	PTCH1	chr9	98205262	98279339	protein_coding	-	-1.52923	4.38351	4.31531e-09	7.64829e-08	34.1607	34.9841	10.1276	12.9095	12.3368
ENSG00000118292.4	C1orf54	chr1	150240600	150253327	protein_coding	+	-1.52639	0.200904	0.000960828	0.00458321	1.63268	1.91366	0.822545	0.344909	0.644088
ENSG00000108839.7	ALOX12	chr17	6899384	6914055	protein_coding	+	-1.52172	0.51287	0.00134933	0.00615525	2.51181	1.97346	0.359863	0.739091	1.18909
ENSG00000185133.9	INPP5J	chr22	31518717	31530682	protein_coding	+	-1.52123	4.04459	1.45663e-07	1.84225e-06	27.316	27.2099	11.7213	7.68655	8.62088
ENSG00000184702.13	SEPT5	chr22	19701987	19712295	protein_coding	+	-1.51754	2.54424	6.26062e-05	0.000415984	9.92167	9.20949	3.13595	2.02018	4.7068
ENSG00000171872.4	KLF17	chr1	44584522	44600812	protein_coding	+	-1.51613	0.995737	0.000582865	0.0029868	2.95138	3.40871	1.6965	0.739091	0.842269
ENSG00000158458.15	NRG2	chr5	139226364	139422884	protein_coding	-	-1.51457	2.12404	0.000421513	0.00225805	7.47265	6.75762	2.05636	1.33036	3.96362
ENSG00000116641.11	DOCK7	chr1	62920399	63153969	protein_coding	-	-1.51229	5.83048	1.20717e-10	2.89703e-09	104.68	83.5433	38.0941	30.4998	28.6867
ENSG00000175727.9	MLXIP	chr12	122516628	122631894	protein_coding	+	-1.51136	7.11286	5.0215e-12	1.5277e-10	238.308	219.413	82.9742	89.0851	64.8052
ENSG00000136367.12	ZFHX2	chr14	23990066	24025401	protein_coding	-	-1.51109	0.0377085	0.0017496	0.00768402	1.56988	1.55485	0.719727	0.591273	0.297272
ENSG00000131242.11	RAB11FIP4	chr17	29718642	29865236	protein_coding	+	-1.50777	0.863019	0.00696038	0.0244943	3.51654	2.27247	1.90214	0.344909	0.743179
ENSG00000196526.6	AFAP1	chr4	7760441	7941653	protein_coding	-	-1.50544	7.42577	3.71668e-12	1.16278e-10	290.68	277.062	117.264	89.1344	88.6365
ENSG00000154065.12	ANKRD29	chr18	21178890	21242849	protein_coding	-	-1.50457	3.01092	5.14772e-06	4.4872e-05	16.0756	10.4055	4.06132	4.68091	5.00407
ENSG00000174371.12	EXO1	chr1	242011269	242058450	protein_coding	+	-1.50383	6.04538	3.32306e-11	8.87486e-10	123.832	94.2478	41.7956	35.5257	36.069
ENSG00000198477.3	ZNF280B	chr22	22838767	22863505	protein_coding	-	-1.50286	0.358846	0.00112707	0.00526569	1.56988	2.39208	0.873954	0.443455	0.743179
ENSG00000133460.15	SLC2A11	chr22	24198890	24228496	protein_coding	+	-1.50245	3.59532	3.19581e-07	3.7732e-06	20.0945	19.615	7.14586	5.81418	7.72906
ENSG00000137713.11	PPP2R1B	chr11	111597632	111637151	protein_coding	-	-1.50205	5.58089	5.54331e-06	4.7808e-05	96.3281	61.7156	15.5769	27.9869	38.8435
ENSG00000102098.13	SCML2	chrX	18257434	18372847	protein_coding	-	-1.5018	3.84038	6.34855e-07	6.87092e-06	26.688	20.4523	7.24868	10.1995	7.08497
ENSG00000115825.5	PRKD3	chr2	37477645	37551951	protein_coding	-	-1.50117	6.34897	1.41326e-11	4.01006e-10	143.425	125.464	41.7442	54.3971	44.0457
ENSG00000182272.7	B4GALNT4	chr11	369796	382116	protein_coding	+	-1.49902	5.57312	4.51084e-11	1.17366e-09	77.6151	79.1777	29.8687	23.7002	28.3399
ENSG00000164758.3	MED30	chr8	118532952	118552501	protein_coding	+	-1.4976	1.86719	2.37858e-05	0.000176142	5.52599	6.2792	2.262	2.168	1.73408
ENSG00000204923.3	FBXO48	chr2	68686551	68694390	protein_coding	-	-1.49701	-0.239479	0.00248084	0.0103433	1.3187	1.19604	0.462682	0.295636	0.544998
ENSG00000163995.14	ABLIM2	chr4	7967039	8160559	protein_coding	-	-1.49691	4.34782	0.000325938	0.00180293	34.6002	32.3528	17.4791	4.53309	12.9809
ENSG00000118707.5	TGIF2	chr20	35201891	35222353	protein_coding	+	-1.4954	5.17435	1.63282e-06	1.61868e-05	63.2349	55.6158	30.5884	17.4918	14.0213
ENSG00000122497.13	NBPF14	chr1	148003642	148025863	protein_coding	-	-1.49455	1.34616	4.30606e-05	0.000297364	4.0817	4.06653	1.49086	1.52746	1.23863
ENSG00000104324.11	CPQ	chr8	97657455	98161882	protein_coding	+	-1.49428	2.42669	0.000219696	0.00127403	8.35178	9.14969	2.05636	2.21727	4.90498
ENSG00000168152.8	THAP9	chr4	83821837	83841122	protein_coding	+	-1.49267	2.61166	4.30353e-06	3.82502e-05	10.6124	9.3291	3.08454	3.35055	4.01317
ENSG00000172476.3	RAB40A	chrX	102754678	102774417	protein_coding	-	-1.49225	0.90908	0.000110917	0.000698257	2.95138	2.9901	1.131	1.03473	0.94136
ENSG00000141570.6	CBX8	chr17	77765931	77775482	protein_coding	-	-1.49219	5.20573	1.30168e-10	3.0855e-09	59.4044	61.895	19.0728	21.7786	22.8404
ENSG00000134602.11	MST4	chrX	131157293	131209971	protein_coding	+	-1.4914	6.04009	6.94199e-11	1.73606e-09	125.716	90.9587	40.3561	35.0329	38.2489
ENSG00000180539.4	C9orf139	chr9	139921916	139931234	protein_coding	+	-1.49083	0.143386	0.00101079	0.00480225	1.63268	1.73426	0.822545	0.394182	0.544998
ENSG00000181274.5	FRAT2	chr10	99092255	99094458	protein_coding	-	-1.48695	4.88585	8.6829e-09	1.45863e-07	46.5314	50.4728	13.7262	20.3496	17.0436
ENSG00000138347.11	MYPN	chr10	69865912	69971774	protein_coding	+	-1.48693	5.2043	0.000319842	0.00177556	73.2194	48.0209	24.2651	31.1404	8.22451
ENSG00000169239.8	CA5B	chrX	15706953	15805747	protein_coding	+	-1.48419	2.63847	4.59944e-05	0.00031593	7.53544	12.678	2.77609	4.38527	3.51771
ENSG00000126878.8	AIF1L	chr9	133971863	133998539	protein_coding	+	-1.48276	4.41412	0.000253927	0.0014492	35.291	34.5655	20.7179	5.91273	10.2063
ENSG00000150907.6	FOXO1	chr13	41129804	41240734	protein_coding	-	-1.48226	3.34504	2.46888e-06	2.34521e-05	17.9595	15.2495	7.19727	4.73018	5.59861
ENSG00000099889.9	ARVCF	chr22	19957419	20004331	protein_coding	-	-1.47574	3.71464	0.000755716	0.00372436	19.027	23.8012	12.3382	3.15346	7.23361
ENSG00000136653.15	RASSF5	chr1	206680879	206762616	protein_coding	+	-1.47535	3.14424	0.000848972	0.00411571	14.6941	14.1132	8.73954	2.46364	4.06271
ENSG00000164323.8	KIAA1430	chr4	186080819	186130658	protein_coding	-	-1.47371	5.37705	7.05812e-09	1.20667e-07	70.3308	65.7223	29.6116	24.2422	18.3813
ENSG00000162994.11	CLHC1	chr2	55401927	55459699	protein_coding	-	-1.47302	1.31306	0.000107573	0.00068053	4.45847	3.46851	1.18241	1.72455	1.28818
ENSG00000114993.11	RTKN	chr2	74652963	74669549	protein_coding	-	-1.46786	3.66635	0.000174343	0.00104034	21.2248	20.1532	10.6417	3.54764	7.8777
ENSG00000154556.13	SORBS2	chr4	186506598	186877806	protein_coding	-	-1.4665	6.24702	1.01896e-08	1.66822e-07	126.219	122.115	44.7259	56.4173	31.4117
ENSG00000128011.4	LRFN1	chr19	39797208	39805976	protein_coding	-	-1.46413	3.56751	2.43606e-05	0.000179711	20.7853	17.821	7.3515	4.18818	9.11633
ENSG00000139197.6	PEX5	chr12	7341281	7371170	protein_coding	+	-1.46345	6.04097	2.96175e-08	4.38447e-07	114.413	100.766	37.6314	26.8536	50.7839
ENSG00000138798.7	EGF	chr4	110834040	110933422	protein_coding	+	-1.46054	0.740966	0.00235937	0.00991141	2.88859	2.33227	0.411273	0.837637	1.5359
ENSG00000104899.4	AMH	chr19	2249308	2252072	protein_coding	+	-1.45925	4.8277	4.72228e-09	8.32188e-08	49.8595	42.7584	18.4559	16.26	14.9627
ENSG00000103089.4	FA2H	chr16	74746853	74808729	protein_coding	-	-1.45838	1.32963	0.00186318	0.00809909	4.64686	3.34891	2.05636	0.591273	1.63499
ENSG00000196839.8	ADA	chr20	43248163	43280874	protein_coding	-	-1.4541	4.00536	0.00045041	0.00239707	28.2579	23.9806	15.5769	4.43455	8.07588
ENSG00000065060.12	UHRF1BP1	chr6	34759857	34850915	protein_coding	+	-1.45336	6.36235	1.53951e-07	1.94229e-06	124.209	143.764	33.3131	67.3066	43.9962
ENSG00000205517.8	RGL3	chr19	11495017	11530018	protein_coding	-	-1.44907	4.15471	1.94172e-05	0.000146102	29.1998	28.6451	14.4974	6.10982	10.6522
ENSG00000105767.2	CADM4	chr19	44126520	44143991	protein_coding	-	-1.44747	2.96932	0.0022634	0.00956544	11.1148	14.1731	8.37968	2.61146	2.67544
ENSG00000072818.7	ACAP1	chr17	7239848	7254797	protein_coding	+	-1.44666	2.41063	0.000168332	0.00101032	9.16812	7.95365	1.85073	3.00564	4.40953
ENSG00000138767.8	CNOT6L	chr4	78634541	78740769	protein_coding	-	-1.44618	4.45193	3.65871e-08	5.30943e-07	37.6144	33.4891	10.8987	12.8602	14.7645
ENSG00000197459.2	HIST1H2BH	chr6	26251879	26252303	protein_coding	+	-1.44534	3.01289	1.95484e-05	0.000147017	14.5057	11.6016	3.9585	3.89255	6.29225
ENSG00000254087.3	LYN	chr8	56792372	56923940	protein_coding	+	-1.44303	4.42571	1.14e-06	1.17302e-05	39.1843	30.6186	8.68813	15.176	14.0213
ENSG00000126778.7	SIX1	chr14	61110133	61124977	protein_coding	-	-1.43923	2.3687	0.000231923	0.00133695	9.73328	6.87722	4.42118	2.21727	2.37817
ENSG00000165572.6	KBTBD6	chr13	41701705	41706882	protein_coding	-	-1.4388	4.56066	5.49404e-07	6.03914e-06	39.875	36.6586	9.81913	17.5904	14.269
ENSG00000114796.11	KLHL24	chr3	183353356	183402265	protein_coding	+	-1.43878	3.68124	0.000303339	0.00169245	17.5827	23.861	3.70145	7.53873	11.3954
ENSG00000130584.6	ZBTB46	chr20	62375019	62462597	protein_coding	-	-1.43553	3.28491	4.50163e-06	3.98013e-05	16.6408	14.8309	6.63177	5.962	4.55816
ENSG00000167614.9	TTYH1	chr19	54926393	54948080	protein_coding	+	-1.43453	1.88549	8.70604e-05	0.000562978	6.53072	5.26257	2.57045	2.21727	1.63499
ENSG00000198315.6	ZKSCAN8	chr6	28109688	28127250	protein_coding	+	-1.43426	4.74586	2.25255e-08	3.43664e-07	46.7197	40.2467	13.1607	16.9991	17.3408
ENSG00000151651.11	ADAM8	chr10	135075907	135090372	protein_coding	-	-1.43261	0.872799	0.000481201	0.00253475	2.95138	2.75089	1.131	0.689818	1.28818
ENSG00000164663.9	USP49	chr6	41757634	41863099	protein_coding	-	-1.43049	4.04992	9.35943e-08	1.23316e-06	28.2579	25.2962	9.30504	10.4458	9.56224
ENSG00000112715.16	VEGFA	chr6	43737921	43754224	protein_coding	+	-1.4287	6.691	4.1259e-10	8.9433e-09	146.188	188.197	71.6642	58.4375	53.3602
ENSG00000132600.12	PRMT7	chr16	68344877	68392466	protein_coding	+	-1.42475	6.23307	1.85685e-11	5.18944e-10	129.107	114.401	42.7209	46.3164	44.8385
ENSG00000166482.7	MFAP4	chr17	19286755	19290553	protein_coding	-	-1.42463	-0.279363	0.00483438	0.0180428	1.19311	1.19604	0.462682	0.246364	0.594543
ENSG00000132639.8	SNAP25	chr20	10199478	10288066	protein_coding	+	-1.42225	3.40622	0.000546533	0.00283349	18.9014	15.2495	3.59863	4.68091	10.5531
ENSG00000167528.8	ZNF641	chr12	48733791	48745197	protein_coding	-	-1.42137	4.63166	6.21129e-07	6.74599e-06	42.3241	37.735	17.1706	10.2487	16.6968
ENSG00000108813.9	DLX4	chr17	48046334	48052321	protein_coding	+	-1.42071	3.3872	1.89523e-06	1.84451e-05	15.5732	18.0602	6.88882	5.71564	5.94543
ENSG00000125652.3	ALKBH7	chr19	6372444	6375042	protein_coding	+	-1.41967	4.66098	6.08766e-08	8.34085e-07	41.7589	39.8879	18.1474	13.3036	13.5754
ENSG00000122435.5	TRMT13	chr1	100598706	100616053	protein_coding	+	-1.41897	3.68166	1.6886e-06	1.66331e-05	21.162	20.1532	7.09445	6.40546	9.31451
ENSG00000066405.8	CLDN18	chr3	137717577	137752494	protein_coding	+	-1.41883	0.23891	0.00127295	0.00585171	1.82107	1.73426	0.5655	0.788364	0.594543
ENSG00000257093.2	KIAA1147	chr7	141356528	141401953	protein_coding	-	-1.41865	5.10056	4.66623e-09	8.2419e-08	58.7137	52.0875	23.3911	18.97	18.7777
ENSG00000180089.4	TMEM86B	chr19	55738007	55741647	protein_coding	-	-1.41804	0.282002	0.00465806	0.0174819	1.56988	2.09307	1.131	0.492727	0.396362
ENSG00000100307.8	CBX7	chr22	39516172	39548679	protein_coding	-	-1.41762	2.91496	4.11838e-05	0.000287357	11.6171	12.5584	4.31836	3.15346	5.89589
ENSG00000111012.5	CYP27B1	chr12	58156117	58162769	protein_coding	-	-1.41717	3.1065	9.43073e-06	7.67924e-05	16.3896	11.3026	5.29513	4.68091	5.30134
ENSG00000127588.4	GNG13	chr16	848041	850733	protein_coding	-	-1.41566	0.37032	0.00111642	0.00522856	1.82107	2.09307	0.873954	0.689818	0.594543
ENSG00000135116.5	HRK	chr12	117293949	117319246	protein_coding	-	-1.41552	2.23383	0.0011593	0.00538693	6.84469	8.13306	3.44441	1.18255	3.66635
ENSG00000116191.13	RALGPS2	chr1	178694300	178889238	protein_coding	+	-1.41476	3.68832	1.57481e-06	1.56923e-05	23.9878	17.522	8.17404	6.99673	7.77861
ENSG00000124171.4	PARD6B	chr20	49348081	49373332	protein_coding	+	-1.41131	2.72814	3.24161e-05	0.000231941	12.3079	8.91048	4.83245	3.35055	3.56726
ENSG00000149573.4	MPZL2	chr11	118124118	118135251	protein_coding	-	-1.41102	1.78781	0.00138712	0.00629972	6.34233	4.60475	3.29018	1.28109	1.48636
ENSG00000065911.7	MTHFD2	chr2	74425689	74444692	protein_coding	+	-1.41047	7.25533	2.24726e-11	6.16898e-10	223.677	268.75	99.7336	84.4535	89.4787
ENSG00000172000.3	ZNF556	chr19	2867333	2878515	protein_coding	+	-1.40758	1.81786	0.000524205	0.00273403	5.65158	5.50178	3.03314	1.87236	1.28818
ENSG00000141582.10	CBX4	chr17	77806955	77813228	protein_coding	-	-1.40728	6.96634	1.14153e-07	1.48006e-06	184.556	218.157	82.9228	92.0908	49.0498
ENSG00000125257.9	ABCC4	chr13	95672083	95953687	protein_coding	-	-1.40665	5.77283	1.32315e-08	2.10384e-07	87.8507	88.2078	40.4589	32.3722	25.1194
ENSG00000166455.9	C16orf46	chr16	81087102	81110872	protein_coding	-	-1.40625	0.515697	0.00228625	0.00964881	2.44902	1.91366	1.23382	0.591273	0.594543
ENSG00000053747.11	LAMA3	chr18	21269407	21535030	protein_coding	+	-1.40606	5.46635	1.30015e-08	2.07581e-07	63.6745	78.5199	30.6912	21.0887	27.4976
ENSG00000134013.11	LOXL2	chr8	23154702	23282841	protein_coding	-	-1.40528	6.20805	2.43239e-09	4.5347e-08	98.0863	139.637	43.4921	39.8124	49.4462
ENSG00000160781.11	PAQR6	chr1	156213206	156217881	protein_coding	-	-1.4002	3.10396	1.02144e-05	8.24352e-05	14.7569	12.7378	6.11768	4.878	4.35998
ENSG00000179698.9	KIAA1875	chr8	145162629	145173218	protein_coding	+	-1.39805	1.23707	0.000218399	0.00126846	3.64213	3.70772	1.43945	1.13327	1.5359
ENSG00000143845.10	ETNK2	chr1	204100190	204121307	protein_coding	-	-1.39757	1.29711	0.00369486	0.014413	4.58406	3.1097	2.41623	0.689818	1.18909
ENSG00000100350.10	FOXRED2	chr22	36883237	36903148	protein_coding	-	-1.39639	6.51412	3.50976e-10	7.71597e-09	159.437	134.435	63.7987	51.9335	48.9012
ENSG00000168003.12	SLC3A2	chr11	62623518	62656352	protein_coding	+	-1.39459	10.7746	4.52668e-12	1.38809e-10	2753.95	2874.44	1080.88	1135.93	943.788
ENSG00000197409.6	HIST1H3D	chr6	26197068	26199521	protein_coding	-	-1.39369	2.69226	0.000183394	0.00108554	9.73328	10.8241	2.262	5.07509	4.21135
ENSG00000108511.8	HOXB6	chr17	46671639	46682354	protein_coding	-	-1.39303	4.02147	1.4055e-05	0.000109376	29.137	22.9041	6.2205	11.5298	11.4945
ENSG00000021574.7	SPAST	chr2	32288680	32382706	protein_coding	+	-1.39133	4.19928	0.00013123	0.000813772	33.0304	25.8344	7.65995	17.5411	7.8777
ENSG00000165716.5	FAM69B	chr9	139607022	139618502	protein_coding	+	-1.39061	0.554613	0.000983264	0.00468156	1.82107	2.63128	0.771136	0.788364	0.94136
ENSG00000214248.2	AC010336.1	chr19	7963689	7968427	protein_coding	-	-1.38995	-0.403673	0.00925293	0.0312714	1.13032	1.01663	0.154227	0.394182	0.644088
ENSG00000167074.10	TEF	chr22	41763337	41795330	protein_coding	+	-1.38805	3.74492	1.25921e-05	9.92912e-05	19.7177	23.0835	6.27191	10.7907	7.08497
ENSG00000117155.12	SSX2IP	chr1	85109390	85156486	protein_coding	-	-1.38701	6.01147	1.71243e-10	3.96191e-09	114.036	92.8724	38.6082	39.0733	39.0417
ENSG00000151729.6	SLC25A4	chr4	186064395	186071536	protein_coding	+	-1.38638	5.33276	2.86657e-09	5.29304e-08	67.8818	61.2372	27.6581	22.6162	22.5926
ENSG00000163357.6	DCST1	chr1	155006300	155023406	protein_coding	+	-1.38332	-0.169174	0.00669816	0.0237268	1.44429	1.13624	0.257045	0.344909	0.842269
ENSG00000162076.8	FLYWCH2	chr16	2933187	2949383	protein_coding	+	-1.38204	5.72302	2.09133e-08	3.21607e-07	81.0688	87.9088	34.3413	23.8973	37.5553
ENSG00000101004.10	NINL	chr20	25433341	25566153	protein_coding	-	-1.37845	4.29254	3.35978e-07	3.93374e-06	32.9676	29.6019	10.179	11.2342	14.1204
ENSG00000159184.7	HOXB13	chr17	46802125	46806540	protein_coding	-	-1.37448	2.79594	0.000247295	0.00141396	11.4915	10.5251	4.47259	2.41436	5.64816
ENSG00000180592.12	SKIDA1	chr10	21802407	21814611	protein_coding	-	-1.3736	2.55072	3.95254e-05	0.000276535	10.2356	8.31246	3.13595	4.23746	3.1709
ENSG00000134852.10	CLOCK	chr4	56294070	56413305	protein_coding	-	-1.3727	5.38308	5.68881e-09	9.90096e-08	76.2336	57.1108	26.3729	25.8189	23.7322
ENSG00000103067.7	ESRP2	chr16	68263014	68272005	protein_coding	-	-1.37178	5.9365	9.06657e-10	1.83169e-08	103.801	91.7959	42.6695	34.8358	33.988
ENSG00000197943.5	PLCG2	chr16	81772702	81991899	protein_coding	+	-1.37084	0.946384	0.00767989	0.0266905	4.52127	1.43525	1.59368	0.985455	0.792724
ENSG00000176715.11	ACSF3	chr16	89154783	89222254	protein_coding	+	-1.36968	5.35649	1.44345e-08	2.2787e-07	70.582	60.1607	22.3629	22.2713	30.074
ENSG00000158691.10	ZSCAN12	chr6	28346732	28367511	protein_coding	-	-1.36864	3.17388	1.22791e-05	9.71207e-05	16.7036	11.9604	5.14091	5.76491	5.44998
ENSG00000156509.9	FBXO43	chr8	101145588	101158028	protein_coding	-	-1.36556	2.9881	0.000184074	0.00108915	14.5685	10.5849	2.93032	5.37073	6.09407
ENSG00000102302.7	FGD1	chrX	54471887	54522599	protein_coding	-	-1.36358	5.38466	1.32408e-09	2.60683e-08	69.2633	63.8086	26.3729	23.8973	26.0608
ENSG00000167468.12	GPX4	chr19	1103936	1106787	protein_coding	+	-1.3626	7.14183	3.53046e-09	6.39663e-08	233.034	217.081	92.0222	100.566	65.5979
ENSG00000107821.10	KAZALD1	chr10	102821598	102827888	protein_coding	+	-1.36222	4.62098	1.63954e-06	1.62326e-05	39.8123	38.4526	10.3846	18.0338	16.5481
ENSG00000186765.7	FSCN2	chr17	79495422	79504156	protein_coding	+	-1.36074	2.41975	4.02218e-05	0.000280898	8.28899	8.55167	3.49582	3.49837	2.67544
ENSG00000105426.10	PTPRS	chr19	5158506	5340814	protein_coding	-	-1.35975	7.78632	1.53927e-10	3.58274e-09	392.848	310.791	122.765	151.662	130.106
ENSG00000036549.8	ZZZ3	chr1	78028101	78149104	protein_coding	-	-1.35811	6.43265	5.7837e-08	7.95967e-07	153.66	121.458	38.1969	64.0546	56.1843
ENSG00000168502.13	SOGA2	chr18	8705659	8832776	protein_coding	+	-1.35753	6.33541	4.20899e-08	6.00645e-07	143.864	113.265	60.1486	37.2009	50.6353
ENSG00000117054.9	ACADM	chr1	76190036	76253260	protein_coding	+	-1.35735	6.2722	6.14885e-10	1.2842e-08	125.34	120.561	51.6147	49.2727	40.7262
ENSG00000161618.5	ALDH16A1	chr19	49956426	49974305	protein_coding	+	-1.35675	5.85937	4.06332e-09	7.28522e-08	93.1255	91.4969	35.2666	41.5369	29.5785
ENSG00000197892.8	KIF13B	chr8	28924796	29120641	protein_coding	-	-1.35524	4.22903	3.39819e-05	0.000242134	29.5766	29.901	15.4227	6.99673	11.8909
ENSG00000196584.2	XRCC2	chr7	152341864	152373250	protein_coding	-	-1.35515	4.70718	4.05392e-06	3.62836e-05	46.5314	36.4792	14.6516	21.2858	11.8909
ENSG00000148660.16	CAMK2G	chr10	75572259	75634343	protein_coding	-	-1.35507	5.91584	1.51575e-09	2.92458e-08	98.7143	93.2312	36.3462	42.2267	32.1549
ENSG00000197128.7	ZNF772	chr19	57978031	57988938	protein_coding	-	-1.35389	1.03001	0.00044609	0.00237899	3.51654	2.75089	1.18241	1.28109	1.13954
ENSG00000107902.9	LHPP	chr10	126150403	126306457	protein_coding	+	-1.35344	3.05291	1.12408e-05	8.97755e-05	12.3079	13.874	5.29513	4.58237	5.2518
ENSG00000173085.9	COQ2	chr4	84182689	84206067	protein_coding	-	-1.35105	5.38206	0.000360837	0.00197616	72.8426	59.6225	12.1839	41.8326	22.6422
ENSG00000103260.4	METRN	chr16	765115	769655	protein_coding	+	-1.35067	5.60839	6.23828e-08	8.52568e-07	86.2808	68.7124	37.2202	24.8335	27.5472
ENSG00000047579.15	DTNBP1	chr6	15523032	15663289	protein_coding	-	-1.34947	4.12688	2.4284e-06	2.31506e-05	29.5138	25.8344	13.1093	8.57346	10.355
ENSG00000162437.10	RAVER2	chr1	65210778	65298915	protein_coding	+	-1.34817	5.23084	7.12232e-08	9.61358e-07	63.1093	56.0344	19.7925	20.5467	28.7858
ENSG00000198355.4	PIM3	chr22	50354161	50357728	protein_coding	+	-1.34282	7.0619	4.95996e-10	1.05442e-08	188.26	234.962	81.8432	73.3178	91.5101
ENSG00000189308.6	LIN54	chr4	83831126	83934079	protein_coding	-	-1.34132	5.74137	8.70962e-10	1.76882e-08	85.7157	83.7227	31.9764	35.5257	31.2135
ENSG00000069702.6	TGFBR3	chr1	92145902	92371892	protein_coding	-	-1.34003	4.96922	0.000584123	0.00299027	50.6131	48.4993	21.1291	28.4796	8.07588
ENSG00000159958.3	TNFRSF13C	chr22	42321045	42322822	protein_coding	-	-1.33887	1.01961	0.000467888	0.00247729	3.01418	3.1695	1.02818	1.23182	1.33772
ENSG00000142235.4	LMTK3	chr19	48988528	49016446	protein_coding	-	-1.33735	3.31898	0.00406117	0.0155978	17.3943	14.0534	10.0248	2.26655	6.04452
ENSG00000152409.8	JMY	chr5	78532012	78623038	protein_coding	+	-1.33705	5.64061	4.03011e-08	5.79399e-07	65.8095	91.7959	27.2982	29.3666	35.623
ENSG00000162396.5	PARS2	chr1	55222571	55230187	protein_coding	-	-1.33617	2.39901	0.00176609	0.00774544	8.66576	7.83405	1.49086	3.30127	4.85544
ENSG00000076641.4	PAG1	chr8	81880045	82024303	protein_coding	-	-1.33484	2.00876	0.000147116	0.000899753	7.22147	5.32237	2.77609	2.11873	2.42772
ENSG00000105427.5	CNFN	chr19	42891171	42894439	protein_coding	-	-1.33439	0.939438	0.000681566	0.00340453	3.32815	2.51168	1.07959	1.084	1.23863
ENSG00000079482.11	OPHN1	chrX	67262186	67653755	protein_coding	-	-1.33389	3.43608	4.31184e-06	3.82986e-05	16.8292	17.2229	6.99163	6.504	6.44088
ENSG00000141504.7	SAT2	chr17	7529552	7531194	protein_coding	-	-1.33354	4.3803	5.16544e-07	5.71044e-06	32.0256	33.6685	12.8523	10.7907	14.8636
ENSG00000108984.9	MAP2K6	chr17	67410839	67539472	protein_coding	+	-1.33341	3.56067	0.00059246	0.00302393	19.0898	18.0602	3.49582	10.1009	8.17497
ENSG00000160932.6	LY6E	chr8	144099399	144105249	protein_coding	+	-1.33335	7.97265	1.37758e-10	3.25542e-09	418.28	376.573	175.665	141.511	148.239
ENSG00000100767.11	PAPLN	chr14	73704205	73741348	protein_coding	+	-1.33287	4.72579	1.75487e-05	0.000133407	42.5752	40.9643	12.441	12.6138	23.9799
ENSG00000168874.8	ATOH8	chr2	85978467	86015189	protein_coding	+	-1.32962	5.25194	0.000234443	0.00134796	65.8723	54.4795	10.5903	31.2882	28.8849
ENSG00000115904.8	SOS1	chr2	39208537	39351486	protein_coding	-	-1.32902	5.51281	7.00665e-08	9.46572e-07	65.4956	78.5199	21.9517	32.0766	30.7181
ENSG00000071794.11	HLTF	chr3	148747914	148804341	protein_coding	-	-1.32858	5.79963	3.16215e-05	0.00022678	88.2275	87.6098	18.7643	35.23	49.5948
ENSG00000101115.8	SALL4	chr20	50400581	50419059	protein_coding	-	-1.32811	4.40651	0.000470221	0.00248709	32.9048	33.9077	5.75782	16.1122	17.4895
ENSG00000198723.6	C19orf45	chr19	7557862	7573336	protein_coding	+	-1.32669	-0.151184	0.00588928	0.0213119	1.19311	1.37544	0.514091	0.443455	0.544998
ENSG00000100731.11	PCNX	chr14	71374122	71582099	protein_coding	+	-1.32539	6.46652	9.99349e-09	1.64133e-07	141.038	138.023	42.2583	58.4868	63.8143
ENSG00000174586.6	ZNF497	chr19	58865723	58874214	protein_coding	-	-1.32508	0.687619	0.00586713	0.0212506	2.26063	2.57148	0.514091	0.689818	1.63499
ENSG00000250067.7	YJEFN3	chr19	19627036	19648390	protein_coding	+	-1.32467	2.72102	4.94789e-05	0.000337913	11.2404	9.3889	4.67823	3.94182	3.51771
ENSG00000070018.4	LRP6	chr12	12268959	12419946	protein_coding	-	-1.32429	6.45918	2.13674e-10	4.8851e-09	143.048	134.554	51.7175	56.9593	54.9952
ENSG00000104826.7	LHB	chr19	49519237	49520338	protein_coding	-	-1.3239	-0.0307132	0.00337422	0.0133338	1.56988	1.25584	0.5655	0.542	0.544998
ENSG00000154102.6	C16orf74	chr16	85723690	85784735	protein_coding	-	-1.3214	2.91527	0.00107159	0.00505078	14.1917	9.4487	7.24868	3.44909	3.22044
ENSG00000184348.2	HIST1H2AK	chr6	27805658	27806117	protein_coding	-	-1.31934	1.13298	0.00101126	0.00480304	3.39095	3.2891	0.873954	1.42891	1.63499
ENSG00000137880.4	GCHFR	chr15	41056218	41059906	protein_coding	+	-1.31791	4.82579	2.82282e-05	0.000205302	44.0823	45.0906	25.9616	13.008	13.7736
ENSG00000103037.7	SETD6	chr16	58549383	58554431	protein_coding	+	-1.31609	5.07561	3.03264e-08	4.47228e-07	48.792	57.1706	20.8721	21.9756	20.0163
ENSG00000107816.13	LZTS2	chr10	102756375	102767593	protein_coding	+	-1.31585	6.59882	6.36549e-10	1.32407e-08	150.646	154.409	66.0607	61.6895	53.1125
ENSG00000115266.7	APC2	chr19	1446300	1473243	protein_coding	+	-1.31541	4.78145	6.70332e-07	7.23463e-06	48.2268	38.2732	20.358	16.3586	14.5168
ENSG00000249852.1	AC145676.2	chr7	227554	229557	protein_coding	-	-1.31361	0.367848	0.00248355	0.0103515	2.26063	1.55485	0.616909	0.886909	0.743179
ENSG00000186205.8	MARC1	chr1	220960101	220987735	protein_coding	+	-1.31314	7.11602	1.13801e-09	2.26942e-08	235.608	201.054	87.9609	73.4657	98.0005
ENSG00000065243.14	PKN2	chr1	89149905	89301938	protein_coding	+	-1.31302	6.84841	1.12387e-09	2.24411e-08	195.419	167.266	77.7819	75.7322	61.7829
ENSG00000152256.9	PDK1	chr2	173420101	173489823	protein_coding	+	-1.31164	4.7459	5.10683e-07	5.66065e-06	36.2957	47.8415	16.6051	14.7818	18.7281
ENSG00000134962.6	KLB	chr4	39408473	39453156	protein_coding	+	-1.31071	0.711637	0.00122804	0.00566557	2.57461	2.33227	1.131	0.788364	0.990905
ENSG00000224531.4	SMIM13	chr6	11094266	11138964	protein_coding	+	-1.30975	5.03259	3.55817e-06	3.2367e-05	55.3227	47.4827	13.6234	22.4191	25.2185
ENSG00000131650.9	KREMEN2	chr16	3013945	3018384	protein_coding	+	-1.30799	3.29848	0.00542315	0.019866	18.5874	12.1996	7.3515	2.11873	8.8686
ENSG00000215067.5	AC027763.2	chr17	6779954	6915668	protein_coding	-	-1.30361	1.54766	0.000605611	0.00307791	4.83524	4.12633	1.49086	1.47818	2.37817
ENSG00000205436.3	EXOC3L4	chr14	103566481	103576896	protein_coding	+	-1.30255	0.391044	0.00198254	0.00854438	1.94666	1.91366	0.616909	0.788364	0.891815
ENSG00000167103.7	PIP5KL1	chr9	130683158	130693076	protein_coding	-	-1.30233	2.95682	0.000291748	0.00163665	8.97974	15.1299	5.75782	3.64618	5.05362
ENSG00000128709.10	HOXD9	chr2	176987088	176989853	protein_coding	+	-1.29974	3.612	3.31799e-05	0.000236857	20.7225	17.4622	6.63177	6.30691	9.9586
ENSG00000183762.8	KREMEN1	chr22	29469066	29564321	protein_coding	+	-1.29863	2.66082	0.000717285	0.00355765	12.6219	7.05662	5.29513	2.95636	3.51771
ENSG00000056736.5	IL17RB	chr3	53880607	53899827	protein_coding	+	-1.29805	3.05458	5.16806e-05	0.000350625	14.8197	11.0634	5.0895	4.43455	5.99498
ENSG00000172687.9	ZNF738	chr19	21541732	21562104	protein_coding	+	-1.29769	1.29056	0.000981973	0.00467686	4.70965	2.75089	1.54227	1.47818	1.43681
ENSG00000184731.5	FAM110C	chr2	38814	46870	protein_coding	-	-1.29734	2.62787	0.000990793	0.0047145	9.4193	9.74771	5.96345	2.85782	2.67544
ENSG00000090932.6	DLL3	chr19	39989535	39999121	protein_coding	+	-1.29665	0.685806	0.00996512	0.0332422	3.13977	1.67445	1.54227	0.492727	0.842269
ENSG00000177989.9	ODF3B	chr22	50968139	50971009	protein_coding	-	-1.29606	3.05518	0.000119414	0.000746577	12.6847	13.1564	4.42118	4.08964	7.03543
ENSG00000123191.9	ATP7B	chr13	52506809	52585630	protein_coding	-	-1.29557	2.77764	0.000258121	0.00146934	11.4288	9.86731	3.80427	3.10418	5.89589
ENSG00000214595.7	EML6	chr2	54950636	55199157	protein_coding	+	-1.29475	2.96603	0.000179314	0.0010667	12.6219	11.6614	5.70641	3.20273	5.69771
ENSG00000179588.4	ZFPM1	chr16	88519725	88603424	protein_coding	+	-1.2937	4.13197	4.97217e-06	4.35382e-05	29.3254	25.4158	13.3149	9.01691	10.6027
ENSG00000073711.6	PPP2R3A	chr3	135684515	135866733	protein_coding	+	-1.29265	2.56802	8.68988e-05	0.000562404	10.6124	7.77425	3.49582	4.04037	3.51771
ENSG00000197279.3	ZNF165	chr6	28048753	28057341	protein_coding	+	-1.29062	1.6782	0.000564399	0.00290782	4.45847	5.32237	1.74791	1.57673	2.57635
ENSG00000184545.6	DUSP8	chr11	1575274	1593150	protein_coding	-	-1.28821	4.4368	3.74462e-05	0.000263182	34.4119	33.1303	12.3382	9.26328	19.2731
ENSG00000102890.10	ELMO3	chr16	67233014	67237932	protein_coding	+	-1.2873	1.74608	0.00056101	0.00289464	6.46792	3.82732	1.90214	2.21727	2.0809
ENSG00000138696.6	BMPR1B	chr4	95679119	96079599	protein_coding	+	-1.28669	2.29962	0.00032289	0.0017912	9.23092	5.98019	3.49582	2.46364	3.22044
ENSG00000196220.11	SRGAP3	chr3	9022275	9404737	protein_coding	-	-1.28477	2.15899	0.00114237	0.00532105	7.47265	6.2792	4.16413	2.06946	2.0809
ENSG00000079435.5	LIPE	chr19	42905659	42931578	protein_coding	-	-1.28455	2.37935	0.000121357	0.000757806	7.78662	8.25266	3.34159	2.66073	3.71589
ENSG00000167588.8	GPD1	chr12	50497602	50505102	protein_coding	+	-1.28455	-0.0170214	0.00589239	0.0213171	1.50709	1.31564	0.359863	0.739091	0.594543
ENSG00000125845.6	BMP2	chr20	6748311	6760927	protein_coding	+	-1.28418	6.8025	1.24411e-09	2.45566e-08	185.56	163.08	63.336	68.6369	79.4211
ENSG00000146232.10	NFKBIE	chr6	44225903	44233500	protein_coding	-	-1.28382	3.19615	0.000390253	0.00211924	16.264	12.1996	7.19727	3.44909	6.58952
ENSG00000133247.9	SUV420H2	chr19	55851221	55859488	protein_coding	+	-1.28129	4.7442	1.87084e-06	1.82537e-05	46.1546	37.3762	17.8904	13.1558	19.6695
ENSG00000172508.6	CARNS1	chr11	67182439	67193078	protein_coding	+	-1.28076	1.40336	0.0013462	0.00614454	4.0189	4.00673	1.95354	0.985455	1.93227
ENSG00000172493.16	AFF1	chr4	87856154	88062206	protein_coding	+	-1.27939	7.23652	4.3357e-09	7.67564e-08	225.561	244.53	108.319	98.5455	78.9751
ENSG00000198374.3	HIST1H2AL	chr6	27833034	27833606	protein_coding	+	-1.27789	2.68676	0.000110692	0.000697122	10.8008	9.08989	3.54723	3.59691	4.95453
ENSG00000088035.11	ALG6	chr1	63833261	63904233	protein_coding	+	-1.2758	3.35301	4.72004e-05	0.000323352	19.027	12.678	6.83741	6.55328	5.89589
ENSG00000062282.10	DGAT2	chr11	75470557	75512579	protein_coding	+	-1.27479	2.5461	0.000631741	0.00318862	10.424	7.59484	5.03809	2.51291	3.41862
ENSG00000141959.12	PFKL	chr21	45719934	45747259	protein_coding	+	-1.27422	7.64971	4.19774e-10	9.0609e-09	315.107	310.312	136.234	113.524	132.038
ENSG00000151090.13	THRB	chr3	24158651	24536773	protein_coding	-	-1.27329	3.05382	0.000335212	0.0018529	12.6219	13.0368	7.45431	3.99109	4.21135
ENSG00000072274.8	TFRC	chr3	195754054	195809060	protein_coding	-	-1.27065	8.80669	0.000186724	0.00110314	716.118	677.615	355.802	364.224	130.998
ENSG00000213214.3	ARHGEF35	chr7	143883176	143991230	protein_coding	-	-1.26917	0.319483	0.00789808	0.0273443	2.32343	1.31564	1.02818	0.492727	0.693634
ENSG00000213420.3	GPC2	chr7	99767229	99774995	protein_coding	-	-1.26886	1.07644	0.00136629	0.00621608	3.70493	2.63128	1.59368	1.084	1.18909
ENSG00000090530.5	LEPREL1	chr3	189674517	189840226	protein_coding	-	-1.26843	6.056	4.81227e-08	6.76739e-07	112.529	94.3674	50.2267	35.9198	40.528
ENSG00000183723.8	CMTM4	chr16	66648653	66730610	protein_coding	-	-1.26767	5.66229	4.18963e-05	0.000291014	85.5901	71.8221	26.0644	21.68	48.9012
ENSG00000184271.11	POU6F1	chr12	51580719	51611477	protein_coding	-	-1.26656	3.03002	3.62255e-05	0.00025588	13.1242	12.08	4.78104	5.56782	5.10316
ENSG00000163013.7	FBXO41	chr2	73481810	73511559	protein_coding	-	-1.26504	6.00047	3.99379e-08	5.74712e-07	103.926	94.9056	47.6048	33.5055	40.9739
ENSG00000101298.9	SNPH	chr20	1246960	1289972	protein_coding	+	-1.26394	2.56701	0.00178703	0.00782173	11.4915	6.75762	3.18736	2.46364	5.54907
ENSG00000049449.4	RCN1	chr11	31833939	32127301	protein_coding	+	-1.26368	7.08843	0.00104719	0.00495235	227.508	195.313	52.9513	155.258	51.5766
ENSG00000119559.11	C19orf25	chr19	1461142	1479555	protein_coding	-	-1.26359	5.0608	1.17951e-07	1.52038e-06	56.3274	47.2435	20.7179	19.9062	23.0385
ENSG00000068024.12	HDAC4	chr2	239969864	240323348	protein_coding	-	-1.26354	5.88955	2.29546e-07	2.80224e-06	93.879	90.1215	35.5237	29.7607	47.9598
ENSG00000165795.16	NDRG2	chr14	21484922	21539031	protein_coding	-	-1.26353	1.66538	0.000784448	0.00384511	5.27481	4.36554	2.15918	1.37964	2.37817
ENSG00000150527.12	CTAGE5	chr14	39734488	39856156	protein_coding	+	-1.26337	1.76305	0.00112036	0.00524358	3.95611	6.339	1.54227	2.46364	2.32863
ENSG00000129315.5	CCNT1	chr12	49082247	49110681	protein_coding	-	-1.26332	5.97805	1.35772e-08	2.15217e-07	103.487	92.2145	34.4955	44.8382	41.0235
ENSG00000173391.4	OLR1	chr12	10310902	10324737	protein_coding	-	-1.26239	3.74727	0.000169193	0.0010147	27.7555	13.874	7.81418	7.93291	9.80996
ENSG00000095539.11	SEMA4G	chr10	102729275	102745628	protein_coding	+	-1.26194	0.982496	0.00351839	0.0138293	3.57933	2.33227	1.6965	0.936182	0.990905
ENSG00000188747.4	NOXA1	chr9	140317802	140328858	protein_coding	+	-1.25772	1.61979	0.00321871	0.0128474	4.52127	4.78415	2.72468	0.985455	2.03136
ENSG00000117569.14	PTBP2	chr1	97187221	97289294	protein_coding	+	-1.25755	4.57159	1.29852e-06	1.32205e-05	41.9473	31.695	15.4741	15.9644	13.9718
ENSG00000104856.9	RELB	chr19	45504688	45541452	protein_coding	+	-1.25706	4.42552	0.00145213	0.00654304	40.2518	26.3128	22.9284	9.36182	8.67042
ENSG00000129667.8	RHBDF2	chr17	74466973	74497872	protein_coding	-	-1.25685	4.59654	0.0045138	0.0170433	44.2079	30.7382	28.3264	8.03146	9.76042
ENSG00000108309.8	RUNDC3A	chr17	42385781	42396039	protein_coding	+	-1.25681	0.17791	0.00896155	0.030413	1.56988	1.67445	0.359863	0.591273	1.04045
ENSG00000158863.17	FAM160B2	chr8	21946670	21962409	protein_coding	+	-1.25625	4.89613	2.307e-07	2.81188e-06	45.7778	46.3465	20.6664	17.1962	19.0749
ENSG00000133069.10	TMCC2	chr1	205197304	205242471	protein_coding	+	-1.25594	1.42358	0.00773215	0.0268661	4.0189	4.06653	1.28523	0.837637	2.87363
ENSG00000143363.11	PRUNE	chr1	150980896	151008189	protein_coding	+	-1.25124	4.16881	0.000555437	0.00287108	25.6205	29.8412	5.80922	12.7616	15.904
ENSG00000174080.6	CTSF	chr11	66330934	66336312	protein_coding	-	-1.25006	4.41565	5.03906e-05	0.00034338	25.6833	40.0673	13.5206	10.1502	17.2418
ENSG00000172728.11	FUT10	chr8	33228342	33330940	protein_coding	-	-1.24949	4.03304	4.43405e-06	3.92937e-05	26.9392	23.562	9.40786	10.1995	11.7422
ENSG00000108375.8	RNF43	chr17	56429861	56494956	protein_coding	-	-1.24948	1.90244	0.0022618	0.00956129	6.34233	5.02336	3.18736	1.28109	2.57635
ENSG00000101166.11	SLMO2	chr20	57608200	57617964	protein_coding	-	-1.24931	7.46057	5.27249e-10	1.11625e-08	276.739	268.212	106.365	111.209	120.99
ENSG00000185658.9	BRWD1	chr21	40556102	40693485	protein_coding	-	-1.2491	6.02242	4.03797e-08	5.79989e-07	108.573	92.5135	35.1124	47.9424	41.8162
ENSG00000107897.14	ACBD5	chr10	27484146	27531059	protein_coding	-	-1.24906	5.08654	1.63446e-07	2.05371e-06	54.8203	50.1738	18.9699	23.4046	22.8404
ENSG00000096696.9	DSP	chr6	7541808	7586950	protein_coding	+	-1.2488	8.57468	1.7531e-07	2.19386e-06	627.074	552.988	305.524	180.88	246.141
ENSG00000174021.6	GNG5	chr1	84964008	84972248	protein_coding	-	-1.24869	6.12383	0.000923552	0.00442178	118.872	96.8791	52.283	62.9706	18.4308
ENSG00000129535.8	NRL	chr14	24549316	24584223	protein_coding	-	-1.24714	0.207306	0.00669595	0.0237244	1.75827	1.55485	0.514091	0.542	0.990905
ENSG00000018189.8	RUFY3	chr4	71569921	71673032	protein_coding	+	-1.24703	4.01525	2.61269e-05	0.000191008	29.1998	20.6915	8.17404	10.7907	12.0395
ENSG00000204397.3	CARD16	chr11	104912053	104972158	protein_coding	-	-1.24616	0.629038	0.00269354	0.0110803	2.19784	2.33227	1.18241	0.837637	0.792724
ENSG00000111846.11	GCNT2	chr6	10492456	10629601	protein_coding	+	-1.24591	4.018	0.000393829	0.00213566	27.8183	22.1267	9.45927	15.2253	6.34179
ENSG00000077254.10	USP33	chr1	78161672	78225537	protein_coding	-	-1.24395	6.24306	1.20901e-08	1.94233e-07	128.982	105.072	52.283	47.8438	45.6312
ENSG00000139636.11	LMBR1L	chr12	49490919	49504683	protein_coding	-	-1.24055	3.49789	1.60002e-05	0.000122965	17.5827	17.1033	6.94022	7.588	7.13452
ENSG00000142185.12	TRPM2	chr21	45770046	45862964	protein_coding	+	-1.23993	3.45051	8.92227e-05	0.000575516	17.9595	15.6083	8.99659	5.91273	6.04452
ENSG00000120963.7	ZNF706	chr8	102190106	102218421	protein_coding	-	-1.23993	4.90474	8.95897e-05	0.000577401	50.3619	41.9809	25.4475	20.6453	11.4945
ENSG00000185252.13	ZNF74	chr22	20748405	20762745	protein_coding	+	-1.2374	3.63308	2.40467e-05	0.000177734	20.0317	18.0602	9.25363	7.39091	7.18406
ENSG00000166831.4	RBPMS2	chr15	65032091	65067786	protein_coding	-	-1.23719	4.93822	0.000232693	0.00133989	50.1107	44.3132	25.0876	10.298	23.7322
ENSG00000185730.3	ZNF696	chr8	144371846	144380231	protein_coding	+	-1.23647	4.2413	7.95615e-06	6.60023e-05	30.8325	27.3295	13.9833	9.70673	12.7331
ENSG00000182199.6	SHMT2	chr12	57623110	57628718	protein_coding	+	-1.23565	8.61317	6.92025e-09	1.18808e-07	515.11	690.712	236.482	268.142	252.433
ENSG00000161955.12	TNFSF13	chr17	7461609	7464925	protein_coding	+	-1.23431	3.17851	4.62014e-05	0.00031707	14.3173	13.3956	6.01486	5.17364	6.19316
ENSG00000167280.12	ENGASE	chr17	77071021	77084681	protein_coding	+	-1.23383	5.3223	7.59516e-08	1.01984e-06	66.5003	56.6922	23.6482	26.7551	26.9031
ENSG00000104731.9	KLHDC4	chr16	87730091	87799598	protein_coding	-	-1.23325	6.09596	6.9263e-09	1.18808e-07	107.631	102.979	43.9548	46.7106	41.5685
ENSG00000205269.4	TMEM170B	chr6	11537938	11583757	protein_coding	+	-1.23311	2.50502	0.000236541	0.00135901	8.85414	8.43207	3.23877	3.05491	4.55816
ENSG00000163154.5	TNFAIP8L2	chr1	151129105	151132225	protein_coding	+	-1.23286	-0.24306	0.0147135	0.0458703	1.3187	1.01663	0.5655	0.295636	0.594543
ENSG00000166821.4	PEX11A	chr15	90220995	90234014	protein_coding	-	-1.2327	2.52294	0.000566785	0.002916	10.1101	7.41544	3.08454	2.95636	4.95453
ENSG00000188428.12	BLOC1S5	chr6	8013800	8064647	protein_coding	-	-1.23232	3.09494	0.00014627	0.000895287	13.815	12.3192	4.06132	5.71564	6.63907
ENSG00000073670.9	ADAM11	chr17	42836399	42859214	protein_coding	+	-1.23034	1.99811	0.00164081	0.00728492	6.53072	5.56158	3.44441	1.57673	2.57635
ENSG00000053438.7	NNAT	chr20	36149617	36152092	protein_coding	+	-1.23	2.02566	0.000454048	0.00241228	6.34233	5.98019	2.15918	3.20273	2.37817
ENSG00000173214.5	KIAA1919	chr6	111580551	111592370	protein_coding	+	-1.22751	3.58768	2.92845e-05	0.000212186	19.4666	17.3426	7.96841	8.57346	6.63907
ENSG00000206044.3	AC005841.1	chr12	2958397	2966213	protein_coding	-	-1.22722	0.707406	0.00936676	0.0315664	2.26063	2.51168	0.873954	1.626	0.495453
ENSG00000141447.12	OSBPL1A	chr18	21742008	21977844	protein_coding	-	-1.2271	4.5928	3.95958e-05	0.000276902	41.9473	32.1734	11.0015	20.4482	15.2599
ENSG00000120370.8	GORAB	chr1	170501270	170522587	protein_coding	+	-1.22327	3.61436	5.07989e-05	0.000345854	18.9014	18.5386	8.68813	8.81982	6.14361
ENSG00000184381.14	PLA2G6	chr22	38507502	38601697	protein_coding	-	-1.22238	3.18448	0.000216136	0.00125626	11.1148	16.5651	5.14091	5.27218	7.13452
ENSG00000157554.14	ERG	chr21	39751949	40033704	protein_coding	-	-1.22189	4.2462	4.61769e-06	4.07575e-05	29.765	28.3461	13.9319	12.0718	10.7513
ENSG00000171467.11	ZNF318	chr6	43274872	43337216	protein_coding	-	-1.22183	5.50075	9.22675e-06	7.54095e-05	69.7656	69.131	35.3694	19.0686	33.4926
ENSG00000161791.9	FMNL3	chr12	50031724	50101948	protein_coding	-	-1.22121	3.72557	0.000206059	0.00120448	22.104	18.3592	11.2072	5.71564	8.67042
ENSG00000003137.4	CYP26B1	chr2	72356367	72375167	protein_coding	-	-1.22102	4.033	0.000219858	0.00127406	27.8811	22.2463	12.441	6.40546	12.8818
ENSG00000104218.9	CSPP1	chr8	67974661	68108498	protein_coding	+	-1.22012	4.65578	1.60557e-06	1.59473e-05	40.8798	36.3596	17.6847	17.0484	14.1699
ENSG00000218537.1	AP000350.4	chr22	24236613	24241117	protein_coding	-	-1.21895	0.194013	0.00675703	0.0239025	1.82107	1.43525	0.616909	0.886909	0.544998
ENSG00000176125.3	UFSP1	chr7	100486346	100487339	protein_coding	-	-1.2164	2.0506	0.00136512	0.0062144	5.96556	6.51841	1.85073	2.31582	3.76544
ENSG00000104998.2	IL27RA	chr19	14142560	14163743	protein_coding	+	-1.2163	3.42219	0.00131979	0.00603831	21.2248	11.5418	9.92195	5.46927	5.35089
ENSG00000090861.11	AARS	chr16	70286198	70323446	protein_coding	-	-1.21626	8.53608	2.06169e-08	3.17364e-07	490.997	646.16	252.11	258.189	212.846
ENSG00000165591.6	FAAH2	chrX	57313139	57515629	protein_coding	+	-1.21565	2.60083	0.000194164	0.00114055	9.79607	8.61147	3.23877	3.94182	4.50862
ENSG00000112039.3	FANCE	chr6	35420138	35434880	protein_coding	+	-1.21371	4.77471	7.74655e-06	6.44711e-05	38.6819	44.971	22.4144	15.4716	15.359
ENSG00000166881.5	TMEM194A	chr12	57449426	57481846	protein_coding	-	-1.213	5.40138	1.6379e-06	1.62268e-05	62.9209	66.3801	21.489	34.7373	26.1599
ENSG00000134802.13	SLC43A3	chr11	57174427	57195053	protein_coding	-	-1.21156	6.80109	1.97469e-06	1.9158e-05	190.207	151.478	97.0089	61.8373	58.5625
ENSG00000163932.9	PRKCD	chr3	53190025	53226733	protein_coding	+	-1.21063	5.01729	0.000114072	0.000716951	54.6947	44.373	30.8969	14.9789	17.1922
ENSG00000136379.7	ABHD17C	chr15	80972025	81047962	protein_coding	+	-1.21009	4.5356	0.00028441	0.0016013	39.3099	31.5754	18.7643	17.886	8.47224
ENSG00000066855.11	MTFR1	chr8	66556969	66683496	protein_coding	+	-1.20947	5.48495	3.01103e-07	3.5769e-06	75.7312	61.297	32.7476	25.2276	29.4299
ENSG00000175463.7	TBC1D10C	chr11	67171386	67177560	protein_coding	+	-1.206	1.09618	0.00936788	0.0315664	2.82579	3.46851	1.85073	0.591273	1.58545
ENSG00000166860.2	ZBTB39	chr12	57392618	57400230	protein_coding	-	-1.20543	3.87587	0.000134405	0.000830891	25.5577	19.1964	9.30504	6.94746	12.3863
ENSG00000161860.7	SYCE2	chr19	13009600	13030090	protein_coding	-	-1.20315	0.551717	0.00312287	0.0125394	2.19784	2.03326	0.822545	0.936182	0.94136
ENSG00000154822.11	PLCL2	chr3	16844159	17132086	protein_coding	+	-1.20291	4.76922	0.000589761	0.00301314	41.8845	41.2633	28.3264	11.8255	13.0799
ENSG00000153767.5	GTF2E1	chr3	120461484	120501916	protein_coding	+	-1.20183	4.00302	0.00200602	0.00863242	27.002	21.8277	4.67823	12.8602	13.8231
ENSG00000197461.9	PDGFA	chr7	536895	559933	protein_coding	-	-1.20099	4.06548	1.09841e-05	8.79125e-05	28.5091	22.4855	11.4642	10.1995	11.0486
ENSG00000262484.1	CTC-360G5.1	chr19	39399620	39402798	protein_coding	-	-1.19994	0.0168076	0.0104994	0.0346682	1.75827	1.07643	0.719727	0.591273	0.495453
ENSG00000250571.2	GLI4	chr8	144349603	144359101	protein_coding	+	-1.19744	3.59191	2.92492e-05	0.000212029	19.027	17.5818	7.3515	7.63728	8.57133
ENSG00000185361.4	TNFAIP8L1	chr19	4639530	4655580	protein_coding	+	-1.19701	3.71187	0.000158353	0.000959368	22.6063	17.2229	7.24868	7.046	11.3459
ENSG00000159423.12	ALDH4A1	chr1	19197926	19229275	protein_coding	-	-1.19594	2.57987	0.000502948	0.00263851	9.54489	8.49187	4.98668	3.05491	3.56726
ENSG00000185324.17	CDK10	chr16	89747145	89762772	protein_coding	+	-1.19508	6.1223	4.42266e-08	6.28815e-07	107.003	105.251	39.6878	50.8495	46.3744
ENSG00000141401.7	IMPA2	chr18	11981024	12030876	protein_coding	+	-1.19488	6.49763	3.79095e-07	4.37559e-06	149.453	126.062	68.5797	62.7735	46.0771
ENSG00000218891.2	ZNF579	chr19	56088899	56092211	protein_coding	-	-1.19458	5.55642	5.37301e-08	7.46286e-07	69.8284	73.4367	30.4856	30.8447	31.1144
ENSG00000104369.4	JPH1	chr8	75146935	75233563	protein_coding	-	-1.19435	4.77054	9.77864e-06	7.93327e-05	43.7684	39.2899	20.2038	13.3036	20.0658
ENSG00000140320.7	BAHD1	chr15	40731920	40760441	protein_coding	+	-1.1921	5.55183	1.37225e-07	1.74696e-06	75.0404	67.7556	32.3363	32.4707	27.3985
ENSG00000135407.6	AVIL	chr12	58191159	58212487	protein_coding	-	-1.19134	1.24261	0.00176804	0.00775181	3.07697	3.88712	1.28523	1.52746	1.68454
ENSG00000172432.14	GTPBP2	chr6	43573053	43596899	protein_coding	-	-1.1912	6.64565	3.8109e-07	4.39206e-06	121.886	182.456	58.4007	65.9269	72.8811
ENSG00000268172.1	AL590452.1	chr1	144989309	144991365	protein_coding	+	-1.18969	0.0460764	0.00876076	0.029843	1.44429	1.43525	0.668318	0.443455	0.743179
ENSG00000082438.11	COBLL1	chr2	165510134	165700189	protein_coding	-	-1.18824	4.51586	6.56687e-05	0.000433352	31.7117	37.6752	19.9981	11.0864	13.8727
ENSG00000153885.10	KCTD15	chr19	34286838	34306668	protein_coding	+	-1.18817	6.10026	3.52751e-07	4.11455e-06	108.573	100.108	49.2499	50.3567	35.4744
ENSG00000120913.19	PDLIM2	chr8	22435792	22455538	protein_coding	+	-1.18803	3.89779	2.53079e-05	0.000185547	25.1181	20.0934	10.4874	8.57346	10.2063
ENSG00000051382.4	PIK3CB	chr3	138372860	138553780	protein_coding	-	-1.18736	5.14347	8.37668e-06	6.91568e-05	58.3369	49.0974	27.6067	24.9813	16.9445
ENSG00000180902.12	D2HGDH	chr2	242673994	242708231	protein_coding	+	-1.18735	4.52483	3.06028e-06	2.83893e-05	33.5955	36.24	13.6234	16.6542	15.0122
ENSG00000137699.12	TRIM29	chr11	119981983	120056237	protein_coding	-	-1.18664	6.25072	1.33897e-07	1.706e-06	116.674	114.82	40.716	52.7711	56.7789
ENSG00000203668.1	CHML	chr1	241792155	241799232	protein_coding	-	-1.18655	6.67451	6.68988e-07	7.22516e-06	189.391	121.697	57.0127	73.1208	71.4443
ENSG00000181873.8	IBA57	chr1	228353516	228369958	protein_coding	+	-1.1847	5.07553	1.36773e-06	1.38339e-05	57.7717	44.672	24.0594	22.3698	20.0163
ENSG00000147604.9	RPL7	chr8	74202506	74208024	protein_coding	-	-1.1825	2.59949	0.000277675	0.00156566	9.60769	8.61147	3.29018	4.13891	4.40953
ENSG00000110002.11	VWA5A	chr11	123986069	124018428	protein_coding	+	-1.18232	3.54049	6.18569e-05	0.000411536	19.341	15.8475	8.53391	7.09528	7.23361
ENSG00000160949.12	TONSL	chr8	145654165	145669827	protein_coding	-	-1.1779	6.99043	5.21115e-08	7.2657e-07	207.853	178.09	91.4053	88.9866	71.1965
ENSG00000105672.10	ETV2	chr19	36132647	36135773	protein_coding	+	-1.17736	0.23273	0.0103204	0.0342352	1.56988	1.73426	0.514091	1.084	0.544998
ENSG00000179604.8	CDC42EP4	chr17	71279763	71308314	protein_coding	-	-1.17631	6.95673	1.1642e-08	1.87619e-07	192.028	184.668	84.7736	86.4737	74.7638
ENSG00000092621.7	PHGDH	chr1	120202421	120286838	protein_coding	+	-1.17578	9.55054	2.82025e-08	4.19105e-07	1010.38	1262.12	442.941	480.951	563.676
ENSG00000008283.11	CYB561	chr17	61509665	61523739	protein_coding	-	-1.17039	6.24982	5.13025e-07	5.67966e-06	117.365	112.966	40.973	61.6895	48.4553
ENSG00000168758.6	SEMA4C	chr2	97525453	97536494	protein_coding	-	-1.17011	4.83115	3.32774e-06	3.04682e-05	43.0148	42.9976	20.4094	15.5702	20.4622
ENSG00000135469.9	COQ10A	chr12	56660642	56664750	protein_coding	+	-1.1694	3.80729	0.000688918	0.00343791	20.4713	21.7081	12.441	9.65746	5.54907
ENSG00000214021.11	TTLL3	chr3	9849770	9896822	protein_coding	+	-1.16929	4.27953	2.09301e-05	0.000156722	30.6441	27.9873	10.1276	14.8804	13.4763
ENSG00000186280.5	KDM4D	chr11	94706845	94732682	protein_coding	+	-1.16925	0.698503	0.00405686	0.0155851	2.82579	1.85386	1.02818	1.03473	0.990905
ENSG00000121211.3	MND1	chr4	154265801	154336270	protein_coding	+	-1.16787	2.77561	0.000664727	0.00333334	10.0473	10.4653	5.80922	4.38527	3.26999
ENSG00000136235.11	GPNMB	chr7	23275586	23314727	protein_coding	+	-1.16652	2.98109	0.000510567	0.00267214	10.9892	12.678	5.29513	3.794	6.49043
ENSG00000143149.8	ALDH9A1	chr1	165631453	165668100	protein_coding	-	-1.16651	6.33294	1.06608e-07	1.39039e-06	123.77	119.963	44.8287	57.4027	58.1661
ENSG00000138663.4	COPS4	chr4	83955600	83996971	protein_coding	+	-1.1663	5.59487	4.47365e-07	5.04673e-06	81.5712	64.5861	29.2004	30.6969	36.2176
ENSG00000165113.8	GKAP1	chr9	86354336	86444431	protein_coding	-	-1.16566	1.80497	0.00489239	0.0182022	4.89804	5.44197	2.10777	1.33036	3.36908
ENSG00000124006.10	OBSL1	chr2	220415451	220436581	protein_coding	-	-1.16467	5.93198	0.000137228	0.00084665	96.7048	87.7892	34.187	26.2624	61.2379
ENSG00000006576.12	PHTF2	chr7	77428122	77586818	protein_coding	+	-1.1629	5.05903	2.65677e-06	2.50521e-05	57.0182	43.6554	19.6383	24.7349	21.9486
ENSG00000095203.10	EPB41L4B	chr9	111934255	112083244	protein_coding	-	-1.16008	3.33882	0.00164227	0.0072884	18.1479	12.2594	9.51068	4.336	6.19316
ENSG00000108091.10	CCDC6	chr10	61548521	61666414	protein_coding	-	-1.15838	6.41018	5.06395e-05	0.000344925	138.338	118.348	33.5701	69.2282	67.1338
ENSG00000197816.9	CCDC180	chr9	100000765	100140806	protein_coding	+	-1.15626	0.629118	0.0115575	0.0375177	2.51181	1.91366	1.38804	0.985455	0.544998
ENSG00000138674.12	SEC31A	chr4	83739814	83822319	protein_coding	-	-1.15591	7.98344	1.01117e-08	1.65723e-07	400.195	363.297	181.628	160.284	163.747
ENSG00000161036.6	LRWD1	chr7	102105376	102113615	protein_coding	+	-1.15444	6.13309	1.11158e-06	1.14606e-05	95.0722	116.195	56.807	40.1573	43.2035
ENSG00000167535.3	CACNB3	chr12	49207577	49222724	protein_coding	+	-1.15329	4.43419	0.000280236	0.00157952	37.2376	27.8079	20.2038	10.3965	12.4854
ENSG00000174327.6	SLC16A13	chr17	6939394	6943440	protein_coding	+	-1.15291	1.66793	0.00230047	0.00969824	3.83052	5.50178	1.85073	1.72455	2.6259
ENSG00000099194.5	SCD	chr10	102106881	102124591	protein_coding	+	-1.15232	8.93463	7.60004e-09	1.29075e-07	684.972	788.608	329.943	322.736	326.801
ENSG00000120832.5	MTERFD3	chr12	107371069	107380944	protein_coding	-	-1.15138	2.79722	0.00291925	0.0118542	11.2404	9.5085	2.46764	6.15909	5.15271
ENSG00000123364.3	HOXC13	chr12	54332535	54340328	protein_coding	+	-1.15075	4.28099	8.79595e-06	7.23477e-05	28.5091	29.8412	13.1093	13.5993	12.089
ENSG00000197183.8	C20orf112	chr20	31030862	31172876	protein_coding	-	-1.15064	4.06182	6.46015e-05	0.000427222	26.8764	23.2629	8.4825	12.8602	11.99
ENSG00000166889.13	PATL1	chr11	59404189	59436453	protein_coding	-	-1.15043	6.03532	3.99448e-07	4.58313e-06	99.2794	98.0751	45.7541	49.322	36.1185
ENSG00000116729.9	WLS	chr1	68564142	68698803	protein_coding	-	-1.15011	7.01818	3.54522e-08	5.15956e-07	208.041	182.336	93.5131	87.262	78.7274
ENSG00000099974.7	DDTL	chr22	24309089	24314721	protein_coding	+	-1.14943	1.05198	0.00546832	0.0200173	3.01418	2.9901	0.771136	1.57673	1.63499
ENSG00000221995.4	TIAF1	chr17	27400537	27418537	protein_coding	-	-1.14655	1.43425	0.00227455	0.00960732	3.83052	4.06653	1.85073	1.33036	2.0809
ENSG00000154114.8	TBCEL	chr11	120894781	120961484	protein_coding	+	-1.14618	3.2697	0.00257623	0.0106716	14.9453	13.874	4.16413	5.02582	10.0577
ENSG00000196331.5	HIST1H2BO	chr6	27861203	27861669	protein_coding	+	-1.14617	3.60493	0.000166958	0.00100481	18.6502	17.7612	7.09445	6.94746	10.2559
ENSG00000235173.2	FAM203A	chr8	145192672	145195746	protein_coding	+	-1.14532	0.967185	0.00295323	0.0119607	2.95138	2.69109	1.23382	1.37964	1.13954
ENSG00000152620.8	NADK2	chr5	36192694	36242381	protein_coding	-	-1.14461	6.12536	9.32399e-08	1.22954e-06	107.631	102.142	41.7956	48.9278	49.3966
ENSG00000196821.5	C6orf106	chr6	34555065	34664636	protein_coding	-	-1.14311	7.05796	9.77398e-08	1.2845e-06	193.724	206.496	74.0291	94.8993	98.8923
ENSG00000196187.7	TMEM63A	chr1	226033237	226070069	protein_coding	-	-1.14305	5.81383	2.4576e-07	2.97666e-06	85.7157	83.1845	40.5618	32.9142	39.438
ENSG00000157741.10	UBN2	chr7	138915102	138992982	protein_coding	+	-1.142	5.48072	2.28934e-06	2.19082e-05	70.9587	63.091	24.3165	35.7227	29.6281
ENSG00000166451.9	CENPN	chr16	81040103	81066719	protein_coding	+	-1.14161	5.89499	1.84597e-07	2.29891e-06	91.744	86.8922	35.4208	43.2122	40.9244
ENSG00000198366.5	HIST1H3A	chr6	26020718	26021186	protein_coding	+	-1.14133	1.25754	0.00820028	0.0282073	4.52127	2.45188	1.23382	1.28109	2.13045
ENSG00000161265.10	U2AF1L4	chr19	36233365	36236346	protein_coding	-	-1.14119	2.41816	0.000921794	0.00441747	7.09587	8.73108	3.08454	4.43455	3.07181
ENSG00000152061.17	RABGAP1L	chr1	174128548	174964445	protein_coding	+	-1.14002	4.74563	9.15522e-06	7.49041e-05	41.9473	38.4526	17.7361	15.0775	21.0567
ENSG00000124523.10	SIRT5	chr6	13574816	13614790	protein_coding	+	-1.1399	2.79455	0.000771967	0.00379242	11.8055	8.85068	3.393	4.97655	5.44998
ENSG00000139537.6	CCDC65	chr12	49297893	49325623	protein_coding	+	-1.13979	2.13361	0.00433648	0.016475	7.66103	5.32237	2.00495	4.28673	2.37817
ENSG00000196517.7	SLC6A9	chr1	44457172	44497139	protein_coding	-	-1.13777	7.09794	1.73226e-06	1.70089e-05	161.572	248.716	87.344	104.951	83.4342
ENSG00000100156.6	SLC16A8	chr22	38474141	38480100	protein_coding	-	-1.13731	0.80863	0.00623577	0.0223917	1.94666	3.0499	1.07959	0.985455	1.28818
ENSG00000177732.6	SOX12	chr20	306207	310865	protein_coding	+	-1.13668	6.17988	3.75209e-05	0.000263585	111.525	105.849	30.1257	57.1071	58.9093
ENSG00000203737.2	GPR52	chr1	174417212	174418683	protein_coding	+	-1.13639	-0.0191505	0.0113545	0.0369596	1.3815	1.31564	0.514091	0.640546	0.644088
ENSG00000159556.5	ISL2	chr15	76629065	76634817	protein_coding	+	-1.13607	2.27222	0.000630526	0.00318575	7.15867	7.11643	3.70145	2.80855	3.07181
ENSG00000172456.12	FGGY	chr1	59762310	60233347	protein_coding	+	-1.13599	1.73218	0.00241202	0.0101024	4.89804	4.84395	1.59368	2.06946	2.87363
ENSG00000164284.10	GRPEL2	chr5	148724993	148734146	protein_coding	+	-1.13487	5.11755	7.04859e-05	0.000462376	54.1296	49.815	32.2849	18.1816	19.3227
ENSG00000239382.6	ALKBH6	chr19	36500022	36505141	protein_coding	-	-1.13438	1.46546	0.00310727	0.0124832	5.02363	3.0499	1.79932	1.77382	1.83317
ENSG00000180596.7	HIST1H2BC	chr6	26115101	26124154	protein_coding	-	-1.13222	3.52703	0.000521312	0.00272008	18.3362	16.0269	5.60359	7.19382	10.355
ENSG00000181350.7	FAM211A	chr17	16344891	16395467	protein_coding	-	-1.1316	3.06248	0.0014569	0.00656073	12.8103	12.0202	7.86559	3.94182	4.90498
ENSG00000088179.4	PTPN4	chr2	120517207	120741394	protein_coding	+	-1.13082	4.50429	9.98079e-06	8.07185e-05	36.6725	31.1568	15.0629	16.6542	13.9718
ENSG00000143013.8	LMO4	chr1	87794151	87814606	protein_coding	+	-1.13063	6.88782	4.35248e-06	3.8593e-05	197.24	157.578	57.0127	87.3606	94.9783
ENSG00000120137.6	PANK3	chr5	167975500	168006605	protein_coding	-	-1.12847	6.06507	3.06675e-05	0.000220696	111.901	88.5068	29.5088	50.7509	55.1439
ENSG00000166348.13	USP54	chr10	75257296	75385711	protein_coding	-	-1.12843	4.51302	3.75817e-05	0.000263891	33.0304	35.1037	13.4178	19.3642	13.2286
ENSG00000140396.8	NCOA2	chr8	71021997	71316040	protein_coding	-	-1.12789	5.44121	4.42995e-07	5.00474e-06	63.8001	66.0213	30.794	27.9376	28.984
ENSG00000121454.4	LHX4	chr1	180199421	180249380	protein_coding	+	-1.12745	3.82578	0.000126861	0.000789306	23.8622	18.419	9.71631	7.78509	11.0486
ENSG00000101098.8	RIMS4	chr20	43380449	43438979	protein_coding	-	-1.12678	2.93257	0.00323475	0.0128914	10.2356	12.379	3.59863	3.89255	7.82815
ENSG00000040608.9	RTN4R	chr22	20228938	20270769	protein_coding	-	-1.12669	3.50481	0.000697573	0.00347214	17.0175	16.7445	9.76772	5.07509	7.97679
ENSG00000158406.2	HIST1H4H	chr6	26281283	26285762	protein_coding	-	-1.12659	4.26936	0.000171073	0.00102359	33.7211	23.861	9.51068	13.5007	15.904
ENSG00000099326.4	MZF1	chr19	59073298	59084942	protein_coding	-	-1.12593	5.89024	2.8245e-05	0.000205327	86.5948	90.5999	27.6067	53.4609	38.893
ENSG00000168298.4	HIST1H1E	chr6	26156559	26157343	protein_coding	+	-1.12583	5.08932	3.1142e-06	2.88031e-05	50.8642	50.7718	23.8538	19.4627	25.4663
ENSG00000149428.14	HYOU1	chr11	118914900	118927913	protein_coding	-	-1.1251	8.25956	2.8666e-06	2.67694e-05	361.01	553.825	215.815	233.159	170.981
ENSG00000054598.5	FOXC1	chr6	1610681	1614127	protein_coding	+	-1.12437	6.49511	1.39944e-07	1.78011e-06	140.662	128.933	66.7804	54.3971	61.337
ENSG00000099256.14	PRTFDC1	chr10	25137536	25241533	protein_coding	-	-1.12408	2.05446	0.00147897	0.00664848	6.40513	5.80078	2.67327	2.168	3.41862
ENSG00000166548.11	TK2	chr16	66541906	66586447	protein_coding	-	-1.12194	4.63427	6.81722e-06	5.76054e-05	38.9959	35.0439	15.5255	18.0338	16.6472
ENSG00000097033.10	SH3GLB1	chr1	87170259	87213867	protein_coding	+	-1.12136	6.57488	4.05681e-06	3.62836e-05	152.781	131.983	46.2168	73.0222	74.1197
ENSG00000156876.8	SASS6	chr1	100549119	100598511	protein_coding	-	-1.12133	4.95081	5.09284e-06	4.44688e-05	49.7339	42.5192	21.746	22.4684	18.3317
ENSG00000134463.10	ECHDC3	chr10	11784365	11806069	protein_coding	+	-1.12096	4.0164	0.000174942	0.00104351	25.6205	22.5453	11.8755	7.83437	12.9809
ENSG00000166886.8	NAB2	chr12	57482677	57489259	protein_coding	+	-1.11733	4.65611	7.93336e-05	0.000515385	39.1215	35.9409	22.3629	15.176	13.4763
ENSG00000117266.11	CDK18	chr1	205473723	205501921	protein_coding	+	-1.11545	5.14581	7.85677e-06	6.53181e-05	55.0715	50.3532	28.9433	20.054	22.7908
ENSG00000100219.12	XBP1	chr22	29190543	29196585	protein_coding	-	-1.11532	7.13023	1.30104e-05	0.000102277	182.169	235.021	124.359	87.9519	71.9397
ENSG00000164823.5	OSGIN2	chr8	90914087	90940116	protein_coding	+	-1.11529	4.3166	0.000570333	0.00293133	34.9142	24.3992	17.8389	13.55	8.91815
ENSG00000185522.4	C11orf35	chr11	554855	560779	protein_coding	-	-1.11442	1.07644	0.00618068	0.0222145	2.32343	3.70772	1.64509	1.18255	1.28818
ENSG00000117620.8	SLC35A3	chr1	100435345	100492535	protein_coding	+	-1.11421	5.0253	3.02261e-06	2.80905e-05	51.555	45.3896	22.3629	20.1033	23.6331
ENSG00000104419.10	NDRG1	chr8	134249414	134314265	protein_coding	-	-1.11316	6.64226	0.000453356	0.00241005	105.622	191.246	94.3356	44.7889	63.7648
ENSG00000103335.15	PIEZO1	chr16	88781751	88851619	protein_coding	-	-1.1128	9.91898	9.7556e-09	1.61182e-07	1470.16	1415.03	655.825	665.084	648.795
ENSG00000143952.15	VPS54	chr2	64119280	64246206	protein_coding	-	-1.11246	4.21447	2.99826e-05	0.000216533	29.0742	26.0736	11.2586	14.092	12.2872
ENSG00000168826.11	ZBTB49	chr4	4291924	4323513	protein_coding	+	-1.11225	1.30547	0.00662439	0.0235032	4.58406	2.57148	1.79932	1.82309	1.23863
ENSG00000196365.7	LONP1	chr19	5691845	5720583	protein_coding	-	-1.11211	8.76145	3.62579e-08	5.26659e-07	592.411	699.623	278.483	304.308	300.542
ENSG00000141337.8	ARSG	chr17	66255323	66418872	protein_coding	+	-1.11021	3.45476	0.000228291	0.001317	15.5105	16.9239	8.73954	6.504	6.93634
ENSG00000149243.11	KLHL35	chr11	75133438	75141674	protein_coding	-	-1.1083	2.40355	0.00117169	0.00543797	6.7819	8.73108	3.9585	2.85782	3.81499
ENSG00000124570.13	SERPINB6	chr6	2948393	2972090	protein_coding	-	-1.10626	7.10636	1.76136e-07	2.20241e-06	210.992	198.782	105.851	93.0269	81.9479
ENSG00000131943.13	C19orf12	chr19	30191721	30206364	protein_coding	-	-1.10612	3.78561	0.000182753	0.00108299	19.0898	21.7081	7.30009	10.7907	9.90905
ENSG00000126821.7	SGPP1	chr14	64150932	64194757	protein_coding	-	-1.10389	4.62174	0.00102322	0.00484789	33.4699	39.4693	9.09941	18.8715	22.2458
ENSG00000128311.9	TST	chr22	37406900	37415681	protein_coding	-	-1.10321	4.42502	3.53543e-05	0.000250718	31.5861	32.0538	16.5537	11.7762	15.4086
ENSG00000177303.5	CASKIN2	chr17	73496342	73511664	protein_coding	-	-1.10302	6.09511	1.67391e-06	1.65305e-05	97.898	105.012	48.2731	37.398	53.9052
ENSG00000273154.1	RP4-583P15.15	chr20	62340216	62370456	protein_coding	+	-1.10249	0.550864	0.012149	0.0391499	1.94666	2.15287	1.18241	1.03473	0.594543
ENSG00000167969.8	ECI1	chr16	2289396	2302301	protein_coding	-	-1.10242	6.88758	1.65098e-07	2.07277e-06	162.263	189.153	87.4982	76.2742	77.9842
ENSG00000119431.5	HDHD3	chr9	116135699	116139279	protein_coding	-	-1.10179	3.65689	0.000262251	0.00149011	21.3504	15.9671	8.73954	7.14455	9.76042
ENSG00000198947.10	DMD	chrX	31115794	33357558	protein_coding	-	-1.10172	6.21743	1.49069e-05	0.000115366	117.992	102.979	65.8036	37.94	48.1084
ENSG00000181544.9	FANCB	chrX	14861529	14891191	protein_coding	-	-1.09908	3.15377	0.000499624	0.00262375	14.8825	11.3624	6.94022	5.22291	5.89589
ENSG00000137996.8	RTCA	chr1	100731763	100758325	protein_coding	+	-1.09908	5.25769	1.80937e-06	1.76874e-05	61.665	51.7885	26.1672	25.1784	26.804
ENSG00000148835.9	TAF5	chr10	105127724	105148822	protein_coding	+	-1.0987	3.44594	0.000564443	0.00290782	15.3849	16.7445	8.99659	7.73582	5.40043
ENSG00000137275.9	RIPK1	chr6	3064225	3115421	protein_coding	+	-1.09788	5.15208	5.17144e-06	4.50026e-05	60.5347	44.9112	24.5735	24.4393	23.6331
ENSG00000111676.10	ATN1	chr12	7033626	7051484	protein_coding	+	-1.0973	8.2243	0.000104798	0.000665973	466.821	420.647	232.523	258.386	120.445
ENSG00000018408.10	WWTR1	chr3	149235022	149454501	protein_coding	-	-1.09525	6.36943	1.59404e-05	0.000122567	123.895	121.099	39.9963	72.4309	56.9771
ENSG00000081019.9	RSBN1	chr1	114304454	114355098	protein_coding	-	-1.09521	4.08863	9.06152e-05	0.000583038	25.6205	24.6384	11.0529	13.9442	9.71087
ENSG00000181218.4	HIST3H2A	chr1	228645065	228645560	protein_coding	-	-1.09398	3.95698	0.0010279	0.00486861	23.2343	22.6051	6.68318	10.1502	14.9131
ENSG00000151846.7	PABPC3	chr13	25670300	25673389	protein_coding	+	-1.09378	2.23636	0.00113839	0.00530734	7.84942	5.92039	2.98173	3.20273	3.31953
ENSG00000181638.13	ZFP41	chr8	144328991	144344875	protein_coding	+	-1.09208	3.51178	0.000504249	0.00264354	17.3943	16.2063	6.32332	6.84891	10.1072
ENSG00000111962.7	UST	chr6	149068464	149398126	protein_coding	+	-1.08919	4.50291	3.27732e-05	0.00023417	33.9723	32.9509	18.2502	14.5847	13.5754
ENSG00000173599.9	PC	chr11	66615704	66725847	protein_coding	-	-1.08883	7.50756	8.81761e-06	7.24103e-05	233.41	304.452	160.499	105.049	107.86
ENSG00000172795.11	DCP2	chr5	112312399	112356667	protein_coding	+	-1.0882	4.62137	0.00124095	0.0057182	41.5077	31.2166	10.6931	14.5355	25.3176
ENSG00000186654.16	PRR5	chr22	45064593	45133561	protein_coding	+	-1.08767	2.99547	0.0153332	0.0473192	13.4382	9.98692	9.15081	4.43455	2.6259
ENSG00000143842.10	SOX13	chr1	204042243	204096863	protein_coding	+	-1.08608	5.41949	7.47202e-05	0.000487897	68.5725	57.8882	39.2765	26.7551	21.7504
ENSG00000106617.9	PRKAG2	chr7	151253197	151574210	protein_coding	-	-1.08553	2.7064	0.00170933	0.00753713	8.66576	10.4055	5.75782	3.44909	4.06271
ENSG00000143376.8	SNX27	chr1	151584541	151671567	protein_coding	+	-1.08494	5.93118	0.000726186	0.00359143	91.1788	89.045	49.6612	53.8058	21.7504
ENSG00000106537.7	TSPAN13	chr7	16793160	16824161	protein_coding	+	-1.08459	4.66984	0.00226027	0.00955744	43.3916	31.7548	27.5039	12.1704	12.4854
ENSG00000167513.4	CDT1	chr16	88869621	88875666	protein_coding	+	-1.08431	6.57435	2.5852e-06	2.44369e-05	125.905	155.365	78.6045	58.8809	58.4139
ENSG00000024526.12	DEPDC1	chr1	68939835	68962904	protein_coding	-	-1.08416	5.7346	0.000641206	0.00323006	87.7251	69.6094	20.8207	52.2784	36.4653
ENSG00000156875.9	HIAT1	chr1	100503653	100548933	protein_coding	+	-1.08394	6.29638	1.60438e-06	1.59458e-05	128.479	103.816	61.9993	47.4497	52.1712
ENSG00000176444.14	CLK2	chr1	155232659	155248282	protein_coding	-	-1.08135	5.4703	1.92549e-06	1.87278e-05	63.6745	67.0379	30.6912	33.2098	27.2994
ENSG00000198380.8	GFPT1	chr2	69546905	69614382	protein_coding	-	-1.0804	6.79517	1.31004e-05	0.000102932	144.555	182.874	75.6227	95.5891	57.4725
ENSG00000196865.4	NHLRC2	chr10	115614420	115676953	protein_coding	+	-1.07999	5.04372	7.64046e-06	6.37255e-05	53.0621	44.1936	22.4144	24.8335	20.6108
ENSG00000166188.2	ZNF319	chr16	58028572	58034357	protein_coding	-	-1.07994	4.01578	5.13264e-05	0.000348835	24.3018	23.2629	10.436	11.4805	11.2963
ENSG00000180822.7	PSMG4	chr6	3231637	3303607	protein_coding	+	-1.07952	4.72829	0.000157223	0.000953645	42.8892	35.2233	14.6002	15.5702	24.4258
ENSG00000233436.3	BTBD18	chr11	57510986	57519253	protein_coding	-	-1.07763	1.67334	0.002715	0.0111567	4.33288	4.84395	2.31341	2.31582	1.78363
ENSG00000162496.4	DHRS3	chr1	12627939	12677737	protein_coding	-	-1.07723	4.69502	3.55165e-05	0.000251562	34.3491	41.8015	20.3066	15.3238	17.6877
ENSG00000181045.10	SLC26A11	chr17	78193498	78227299	protein_coding	+	-1.07705	4.4934	6.99387e-05	0.000458982	33.6583	32.592	17.7875	11.9733	16.5977
ENSG00000164930.7	FZD6	chr8	104310661	104345094	protein_coding	+	-1.07602	5.57233	2.72283e-06	2.55814e-05	74.0985	66.0811	37.323	29.9086	30.8667
ENSG00000120896.9	SORBS3	chr8	22402499	22433301	protein_coding	+	-1.0753	6.81142	1.82727e-07	2.27761e-06	165.717	165.233	83.5397	71.3469	76.9933
ENSG00000148200.12	NR6A1	chr9	127279554	127533589	protein_coding	-	-1.07471	3.77253	0.000174105	0.00103932	18.5874	21.4689	10.6417	8.72128	8.71997
ENSG00000008853.12	RHOBTB2	chr8	22844930	22877712	protein_coding	+	-1.0746	6.36958	1.16582e-06	1.19561e-05	122.639	120.919	51.3577	51.9827	67.5302
ENSG00000059915.12	PSD	chr10	104162376	104181296	protein_coding	-	-1.07459	2.48745	0.00422355	0.0161093	8.85414	7.47524	3.13595	2.71	5.59861
ENSG00000104320.9	NBN	chr8	90945564	91015456	protein_coding	-	-1.07399	5.51444	1.38673e-05	0.000108187	76.3591	58.3069	26.8355	38.1371	29.3803
ENSG00000168310.6	IRF2	chr4	185308867	185395734	protein_coding	-	-1.07339	3.69479	0.000491173	0.00258464	20.0945	17.8808	6.63177	8.81982	11.1972
ENSG00000184232.4	OAF	chr11	120081475	120101041	protein_coding	+	-1.07191	4.7106	0.0106224	0.034989	37.9912	38.931	29.1489	17.5411	7.18406
ENSG00000125650.4	PSPN	chr19	6375159	6379069	protein_coding	-	-1.06944	1.64653	0.00362748	0.0141871	3.76772	5.20277	2.262	1.87236	2.17999
ENSG00000182685.3	BRICD5	chr16	2259254	2261951	protein_coding	-	-1.06914	2.6996	0.0010361	0.00490441	8.66576	10.2261	4.00991	4.04037	5.2518
ENSG00000198551.5	ZNF627	chr19	11670189	11729950	protein_coding	+	-1.06762	2.06678	0.00274746	0.0112751	5.08642	6.99682	3.03314	2.26655	3.22044
ENSG00000198832.6	SELM	chr22	31500758	31516055	protein_coding	-	-1.06557	3.75775	0.00200749	0.00863266	23.4227	16.2063	13.1093	6.70109	8.07588
ENSG00000197172.6	MAGEA6	chrX	151867214	151870825	protein_coding	+	-1.06422	5.49469	2.25054e-06	2.15502e-05	71.4611	60.9381	29.6116	30.9433	32.8981
ENSG00000154309.7	DISP1	chr1	222988406	223179337	protein_coding	+	-1.063	4.21289	0.000117569	0.000735936	31.0837	23.2629	11.8755	14.5355	11.9404
ENSG00000204839.4	MROH6	chr8	144648357	144655141	protein_coding	-	-1.06165	4.79165	0.00143777	0.00649159	50.8642	30.4392	26.7841	17.5904	12.9313
ENSG00000073350.9	LLGL2	chr17	73521161	73571289	protein_coding	+	-1.06154	5.19399	0.000933772	0.00446794	58.2741	49.0974	33.3131	14.0427	28.5381
ENSG00000102221.9	PHF16	chrX	46771711	46920641	protein_coding	+	-1.05802	4.78064	0.00478512	0.0178849	40.2518	40.1869	28.3264	19.6598	8.91815
ENSG00000181852.13	RNF41	chr12	56598285	56615717	protein_coding	-	-1.05716	5.56152	6.77628e-06	5.73221e-05	61.0999	77.0847	36.5518	29.4651	32.1053
ENSG00000050344.8	NFE2L3	chr7	26191860	26226745	protein_coding	+	-1.05713	2.76654	0.00417293	0.0159438	10.5496	9.20949	6.63177	4.23746	3.12135
ENSG00000055332.12	EIF2AK2	chr2	37326353	37384208	protein_coding	-	-1.05688	6.4601	8.8579e-06	7.26254e-05	148.009	110.275	69.7107	64.1038	49.1489
ENSG00000167693.12	NXN	chr17	702553	883010	protein_coding	-	-1.05672	5.70319	0.000412672	0.00221915	85.0877	67.636	23.2369	33.3576	51.9234
ENSG00000147872.5	PLIN2	chr9	19108373	19149288	protein_coding	-	-1.05604	3.46518	0.00781374	0.0271069	16.578	15.6083	12.2868	4.38527	6.14361
ENSG00000105186.10	ANKRD27	chr19	33087913	33167503	protein_coding	-	-1.05588	4.97208	0.000190727	0.00112293	45.5266	46.2867	26.27	24.1436	14.7149
ENSG00000081870.7	HSPB11	chr1	54382247	54411602	protein_coding	-	-1.05547	4.92093	8.73738e-05	0.000564769	48.6036	40.0673	26.5785	18.7236	17.5886
ENSG00000137944.12	CCBL2	chr1	89401456	89458636	protein_coding	-	-1.05501	4.37701	0.000324317	0.00179573	30.0162	30.6784	19.2784	11.8255	11.99
ENSG00000110925.2	CSRNP2	chr12	51454990	51477447	protein_coding	-	-1.05382	4.74785	1.58253e-05	0.000121756	40.817	37.735	19.3298	17.9353	18.5795
ENSG00000143751.9	SDE2	chr1	226170403	226187032	protein_coding	-	-1.05376	5.47404	7.39464e-06	6.20099e-05	66.0607	63.988	34.8039	25.474	32.2044
ENSG00000137992.10	DBT	chr1	100652475	100715390	protein_coding	-	-1.05373	5.47065	8.833e-06	7.24597e-05	71.5239	58.3069	32.9018	33.3084	26.0113
ENSG00000109819.4	PPARGC1A	chr4	23756664	23905712	protein_coding	-	-1.05218	3.95234	0.00753077	0.0262395	20.0317	25.057	5.55218	9.36182	17.2913
ENSG00000185946.11	RNPC3	chr1	104068313	104097861	protein_coding	+	-1.05165	3.41138	0.000530616	0.0027621	17.8967	13.0966	6.52895	7.78509	7.72906
ENSG00000184831.9	APOO	chrX	23851470	23926057	protein_coding	-	-1.05127	3.63405	0.000403775	0.00218576	20.0945	16.0867	9.048	7.19382	9.51269
ENSG00000108771.8	DHX58	chr17	40253422	40264751	protein_coding	-	-1.04991	2.39807	0.0060364	0.0217973	10.3612	4.90376	3.13595	3.84327	3.86453
ENSG00000162729.9	IGSF8	chr1	160061130	160068733	protein_coding	-	-1.04879	5.35095	0.00121752	0.00562367	74.3497	45.0906	39.585	17.9353	27.4976
ENSG00000096060.10	FKBP5	chr6	35541362	35696360	protein_coding	-	-1.04813	5.42819	0.000316145	0.0017563	66.1863	59.6225	18.8671	30.4506	40.6271
ENSG00000198625.8	MDM4	chr1	204485511	204542871	protein_coding	+	-1.0475	6.361	3.18492e-06	2.94044e-05	123.644	116.614	47.7076	67.1588	56.7789
ENSG00000243364.3	EFNA4	chr1	155036207	155042029	protein_coding	+	-1.04674	2.99132	0.000921076	0.00441539	11.7427	11.3026	6.42613	5.32146	4.7068
ENSG00000168078.5	PBK	chr8	27667137	27695612	protein_coding	-	-1.04592	5.81067	3.05608e-05	0.000220092	89.7346	74.274	33.7758	50.406	32.9971
ENSG00000196154.7	S100A4	chr1	153516089	153522612	protein_coding	-	-1.04263	7.51957	3.37714e-06	3.08473e-05	275.546	260.258	144.768	139.097	99.7842
ENSG00000166822.8	TMEM170A	chr16	75476952	75499395	protein_coding	-	-1.04135	3.58907	0.00307176	0.012363	19.7177	15.2495	12.0297	7.14455	5.84634
ENSG00000162604.8	TM2D1	chr1	62146718	62191095	protein_coding	-	-1.04038	4.47633	5.37642e-05	0.000362692	32.7792	31.994	14.0347	17.7382	14.7149
ENSG00000180318.3	ALX1	chr12	85673885	85695562	protein_coding	+	-1.03948	1.69074	0.00439124	0.0166451	4.70965	4.48514	1.79932	2.75927	2.03136
ENSG00000164808.12	SPIDR	chr8	48173167	48648868	protein_coding	+	-1.03939	4.80911	0.000100987	0.000643342	40.5658	41.0241	24.6249	17.6889	16.2508
ENSG00000107829.9	FBXW4	chr10	103370423	103455052	protein_coding	-	-1.03808	4.33103	0.0011398	0.00531072	29.0742	29.4225	18.1988	15.1267	8.67042
ENSG00000170604.3	IRF2BP1	chr19	46386866	46389376	protein_coding	-	-1.038	6.17593	1.34388e-06	1.36463e-05	104.994	105.67	53.7225	52.0813	45.6312
ENSG00000162600.7	OMA1	chr1	58881056	59012474	protein_coding	-	-1.03723	3.10016	0.000957103	0.00456967	13.9406	10.8839	5.0895	6.06055	6.68861
ENSG00000134324.7	LPIN1	chr2	11817721	11967535	protein_coding	+	-1.03723	5.19411	0.000225837	0.00130527	50.0479	56.453	18.0446	24.0944	34.6321
ENSG00000078902.11	TOLLIP	chr11	1295601	1330884	protein_coding	-	-1.03666	4.46452	0.000618332	0.00313119	32.7792	31.396	20.2552	10.3965	15.5077
ENSG00000130159.9	ECSIT	chr19	11616731	11639989	protein_coding	-	-1.03647	5.56316	1.0825e-05	8.67737e-05	70.2052	67.4566	27.3496	32.52	39.2894
ENSG00000077713.14	SLC25A43	chrX	118533023	118588441	protein_coding	+	-1.03634	4.32808	0.00187642	0.0081484	28.1951	30.1402	7.86559	15.9644	18.2327
ENSG00000186364.7	NUDT17	chr1	145586115	145589439	protein_coding	-	-1.03543	0.887054	0.00830759	0.0285256	2.6374	2.51168	1.02818	1.42891	1.23863
ENSG00000123836.10	PFKFB2	chr1	207222801	207254369	protein_coding	+	-1.03436	5.43763	4.27733e-05	0.000295644	61.0999	64.9449	22.9284	30.3027	37.7535
ENSG00000070756.9	PABPC1	chr8	101698044	101735037	protein_coding	-	-1.03245	10.0378	2.58312e-07	3.10679e-06	1594.75	1466.94	654.283	778.904	777.316
ENSG00000152270.4	PDE3B	chr11	14665269	14892350	protein_coding	+	-1.0321	5.30327	2.27533e-05	0.000169145	61.8534	52.9845	25.6017	33.2098	24.0295
ENSG00000197837.3	HIST4H4	chr12	14920933	14924065	protein_coding	-	-1.03174	3.14604	0.00216114	0.0091987	13.3126	12.2594	4.72963	5.37073	8.37315
ENSG00000243660.5	ZNF487	chr10	43932282	43991517	protein_coding	+	-1.02978	1.07251	0.0118839	0.0383998	2.88859	2.9901	1.07959	1.13327	2.03136
ENSG00000172380.5	GNG12	chr1	68167149	68299150	protein_coding	-	-1.02899	7.63015	0.00245162	0.0102405	299.785	276.464	179.829	171.617	64.5079
ENSG00000188060.6	RAB42	chr1	28918712	28921955	protein_coding	+	-1.02808	3.93473	0.000869888	0.00420523	21.3504	22.9041	11.0529	7.48946	13.5259
ENSG00000213638.4	ADAT3	chr19	1905377	1913444	protein_coding	+	-1.02806	3.55747	0.000412873	0.00221942	18.0851	15.9671	7.24868	8.47491	8.91815
ENSG00000203965.8	EFCAB7	chr1	63989043	64038364	protein_coding	+	-1.02801	2.5526	0.00682422	0.0240905	8.35178	8.49187	2.36482	4.18818	5.64816
ENSG00000070718.7	AP3M2	chr8	42010464	42029191	protein_coding	+	-1.02795	3.70651	0.000274828	0.001553	19.5921	18.1798	8.07122	9.65746	9.61178
ENSG00000137955.11	RABGGTB	chr1	76251879	76260764	protein_coding	+	-1.02399	6.79799	5.20098e-05	0.000352549	171.934	151.239	65.3409	106.084	63.0711
ENSG00000197275.8	RAD54B	chr8	95384188	95487337	protein_coding	-	-1.02315	2.55509	0.00150758	0.00676135	8.54017	8.31246	4.57541	3.54764	4.11226
ENSG00000066084.8	DIP2B	chr12	50898768	51142450	protein_coding	+	-1.02098	6.07246	3.30051e-06	3.02727e-05	98.7771	96.3409	45.8569	53.6087	42.4603
ENSG00000233822.3	HIST1H2BN	chr6	27806323	27823487	protein_coding	+	-1.02062	3.30192	0.00153594	0.00688056	13.6894	14.7113	5.75782	5.86346	9.06678
ENSG00000134256.8	CD101	chr1	117544382	117579167	protein_coding	+	-1.01968	0.790516	0.0143434	0.0449467	2.13504	2.63128	1.54227	1.03473	0.891815
ENSG00000177225.12	PDDC1	chr11	767220	777488	protein_coding	-	-1.01961	5.36865	3.42437e-05	0.000243888	63.9885	55.7354	22.6714	33.2098	31.3126
ENSG00000143815.10	LBR	chr1	225589204	225616627	protein_coding	-	-1.01744	6.29275	1.21931e-06	1.24665e-05	116.674	110.454	53.2598	54.2	58.2157
ENSG00000143412.5	ANXA9	chr1	150954493	150968110	protein_coding	+	-1.01527	0.524762	0.0162827	0.0497232	1.82107	2.09307	0.925363	0.788364	1.13954
ENSG00000122484.8	RPAP2	chr1	92764522	92867613	protein_coding	+	-1.01359	5.13951	1.60923e-05	0.000123428	52.4969	49.3964	27.144	24.7842	22.5431
ENSG00000025434.14	NR1H3	chr11	47269851	47290396	protein_coding	+	-1.01328	4.18554	0.000238244	0.00136727	27.5044	24.9972	14.6516	13.2051	10.5036
ENSG00000158805.7	ZNF276	chr16	89786808	89807311	protein_coding	+	-1.01129	5.9228	5.49658e-06	4.74579e-05	93.879	81.5698	39.5336	48.5337	40.3794
ENSG00000116754.9	SRSF11	chr1	70671365	70718735	protein_coding	+	-1.01034	8.09425	1.08918e-06	1.12672e-05	407.542	383.031	180.343	221.53	177.471
ENSG00000117280.8	RAB7L1	chr1	205737114	205744588	protein_coding	-	-1.01	4.62295	0.000325701	0.00180226	35.7933	35.2831	20.615	12.3675	19.1245
ENSG00000011523.9	CEP68	chr2	65283500	65314138	protein_coding	+	-1.00943	3.97517	0.000671632	0.00336251	22.9203	22.3659	9.45927	9.31255	14.4672
ENSG00000147799.7	ARHGAP39	chr8	145754563	145911194	protein_coding	-	-1.00921	5.53086	2.69134e-05	0.000196294	61.5394	71.8819	36.9631	34.2446	26.6554
ENSG00000184674.8	GSTT1	chr22	24376133	24384680	protein_coding	-	-1.00814	4.73853	7.62286e-05	0.000496256	37.6144	39.3497	17.7875	16.5556	22.1963
ENSG00000169710.6	FASN	chr17	80036214	80056208	protein_coding	-	-1.00814	10.5362	2.83072e-07	3.37568e-06	2216.05	2077.76	1056.25	1095.23	999.724
ENSG00000230797.2	YY2	chrX	21874105	21876845	protein_coding	+	-1.0072	2.19257	0.00306862	0.0123568	6.65631	6.339	2.51904	3.54764	3.46817
ENSG00000121940.11	CLCC1	chr1	109472130	109506111	protein_coding	-	-1.00464	5.26102	0.00025808	0.00146934	58.1485	52.4463	18.1474	29.7115	33.5917
ENSG00000196914.4	ARHGEF12	chr11	120207787	120360645	protein_coding	+	-1.00375	7.36174	4.99405e-06	4.36803e-05	234.855	239.806	93.3075	135.599	120.841
ENSG00000179943.6	FIZ1	chr19	56102746	56113336	protein_coding	-	-1.00337	5.10183	1.57569e-05	0.000121337	51.3666	47.6023	23.9566	25.3262	23.5835
ENSG00000185513.10	L3MBTL1	chr20	42136320	42179590	protein_coding	+	-1.00133	3.04317	0.00106289	0.00502046	11.3032	12.2594	5.96345	5.962	5.44998
ENSG00000131844.11	MCCC2	chr5	70883115	70954531	protein_coding	+	-1.00129	6.31471	0.00311347	0.0125049	125.026	104.594	26.7327	71.6426	71.1965
ENSG00000137449.11	CPEB2	chr4	15004298	15071777	protein_coding	+	1.0028	4.85357	8.78926e-05	0.000567647	17.3943	18.8376	33.8272	34.9837	38.4967
ENSG00000142556.14	ZNF614	chr19	52516018	52533493	protein_coding	-	1.00392	2.92264	0.00295281	0.0119607	4.58406	4.78415	9.09941	8.03146	10.6522
ENSG00000138448.7	ITGAV	chr2	187454792	187545628	protein_coding	+	1.00411	7.71263	3.20828e-06	2.95495e-05	124.9	138.92	247.586	288.64	245.447
ENSG00000092841.14	MYL6	chr12	56551945	56557280	protein_coding	+	1.00477	9.21372	7.49951e-06	6.2753e-05	367.855	379.204	724.097	618.127	872.988
ENSG00000169991.6	IFFO2	chr1	19230775	19283180	protein_coding	-	1.00527	3.76165	0.00246338	0.0102813	7.78662	9.08989	21.489	12.9095	15.6563
ENSG00000072832.10	CRMP1	chr4	5749811	5894785	protein_coding	-	1.00619	4.23324	0.00490971	0.0182491	12.0567	11.4222	22.1059	14.2891	33.344
ENSG00000087086.9	FTL	chr19	49468558	49470135	protein_coding	+	1.00635	9.88958	2.37984e-06	2.27461e-05	582.113	610.398	1073.88	1120.56	1345.85
ENSG00000182472.4	CAPN12	chr19	39220827	39260544	protein_coding	-	1.00687	2.15946	0.00741761	0.0259013	2.32343	3.1097	4.31836	5.962	5.89589
ENSG00000125637.11	PSD4	chr2	113914902	113966973	protein_coding	+	1.00848	2.65126	0.0106449	0.0350482	3.83052	3.88712	10.2304	7.73582	4.95453
ENSG00000114626.13	ABTB1	chr3	127391778	127399768	protein_coding	+	1.01109	4.72596	0.000632785	0.00319285	14.5057	18.4788	41.4357	29.81	26.9526
ENSG00000063587.12	ZNF275	chrX	152599613	152625568	protein_coding	+	1.01525	3.76485	0.00114831	0.00534232	8.1006	8.73108	20.358	14.7818	15.1113
ENSG00000164221.8	CCDC112	chr5	114602885	114632528	protein_coding	-	1.01529	3.59133	0.00181719	0.00792113	8.22619	6.69781	16.5023	11.6284	16.3995
ENSG00000100345.16	MYH9	chr22	36677327	36784063	protein_coding	-	1.01581	11.4576	2.01973e-06	1.95635e-05	1633.87	1883.76	3604.6	3144	3761.97
ENSG00000029153.10	ARNTL2	chr12	27485787	27576241	protein_coding	+	1.01639	4.42746	0.000458012	0.0024314	14.3173	12.4388	28.4292	30.4506	20.9576
ENSG00000182022.13	CHST15	chr10	125767184	125853206	protein_coding	-	1.01712	4.50198	0.000207801	0.00121375	15.2593	12.9172	31.6166	25.5726	26.9526
ENSG00000156463.13	SH3RF2	chr5	145316142	145461354	protein_coding	+	1.0195	4.06242	0.000458119	0.0024314	9.73328	10.9437	22.2601	21.8278	17.8363
ENSG00000162341.11	TPCN2	chr11	68816365	68858072	protein_coding	+	1.0211	5.12464	7.52753e-05	0.000490671	21.162	22.1865	50.7922	37.6937	41.4198
ENSG00000164733.16	CTSB	chr8	11700033	11726957	protein_coding	-	1.02139	5.91713	0.000289093	0.00162411	35.4166	39.7683	97.1117	75.5844	52.4684
ENSG00000100592.11	DAAM1	chr14	59655364	59838123	protein_coding	+	1.02197	4.17793	0.000359523	0.00196967	10.424	11.9604	22.8256	19.5613	24.8222
ENSG00000138166.5	DUSP5	chr10	112257596	112271302	protein_coding	+	1.02374	4.08896	0.00114529	0.00533308	9.04253	11.9604	24.1623	16.0629	22.9395
ENSG00000196072.7	BLOC1S2	chr10	102033713	102046469	protein_coding	-	1.02387	5.16621	0.000500495	0.00262743	21.2876	23.2629	60.6113	35.7227	37.3571
ENSG00000248333.3	CDK11B	chr1	1570603	1590473	protein_coding	-	1.02449	5.32076	6.32428e-05	0.000419492	20.5341	29.0039	46.1139	52.4262	50.5362
ENSG00000181085.10	MAPK15	chr8	144798429	144804628	protein_coding	+	1.02627	4.48433	0.00223538	0.00947035	11.4288	16.2063	18.0446	30.4506	34.8799
ENSG00000149798.3	CDC42EP2	chr11	65082289	65089900	protein_coding	+	1.02665	5.52694	0.000690418	0.00344318	27.8811	29.3029	81.1749	48.2873	42.3612
ENSG00000101935.5	AMMECR1	chrX	109437414	109683461	protein_coding	-	1.0278	6.16979	2.46317e-05	0.000181191	43.7056	45.6289	99.4765	97.9542	71.3947
ENSG00000070182.13	SPTB	chr14	65213002	65346601	protein_coding	-	1.02819	4.59556	0.000133999	0.000829045	14.4429	15.4289	30.4342	26.2624	33.344
ENSG00000101782.10	RIOK3	chr18	21032787	21066567	protein_coding	+	1.02937	5.5789	9.26392e-06	7.56333e-05	28.7603	30.4392	56.4472	59.3244	62.7738
ENSG00000158747.9	NBL1	chr1	19967048	19984945	protein_coding	+	1.02963	4.29568	0.00398446	0.015368	12.9358	11.3026	35.7293	20.8916	16.3004
ENSG00000135480.10	KRT7	chr12	52626304	52645970	protein_coding	+	1.03087	9.92968	2.73687e-06	2.56665e-05	531.814	677.855	1322.6	1171.11	1158.27
ENSG00000185567.6	AHNAK2	chr14	105403581	105444694	protein_coding	-	1.03106	8.96934	1.50973e-05	0.000116665	261.354	360.007	661.892	689.227	525.081
ENSG00000142494.9	SLC47A1	chr17	19398698	19482347	protein_coding	+	1.03337	4.22281	0.00230905	0.0097291	9.60769	13.3358	31.2567	16.9991	21.1558
ENSG00000136630.11	HLX	chr1	221051699	221058401	protein_coding	+	1.03602	3.29682	0.00301102	0.0121629	5.4632	6.51841	11.1044	9.55891	15.7058
ENSG00000160746.8	ANO10	chr3	43396351	43733086	protein_coding	-	1.0382	4.69409	9.54626e-05	0.000611681	15.3221	16.5053	28.4806	32.2244	35.9203
ENSG00000123700.4	KCNJ2	chr17	68164814	68176189	protein_coding	+	1.03869	1.33253	0.0154562	0.0475944	1.82107	1.13624	3.13595	2.26655	3.56726
ENSG00000173457.6	PPP1R14B	chr11	64011956	64014413	protein_coding	-	1.03879	7.04299	3.64295e-06	3.30022e-05	78.9966	83.8423	189.34	157.328	147.199
ENSG00000169189.12	NSMCE1	chr16	27236312	27280115	protein_coding	-	1.0394	4.7487	0.000847399	0.00411066	15.636	17.4024	42.8238	34.2446	23.1376
ENSG00000173898.7	SPTBN2	chr11	66452719	66496697	protein_coding	-	1.03964	8.20489	4.95813e-06	4.34398e-05	161.886	202.31	388.755	313.079	404.884
ENSG00000165240.13	ATP7A	chrX	77166194	77305892	protein_coding	+	1.04015	4.03626	0.000843476	0.00409935	10.0473	10.0467	17.9932	16.9006	26.2094
ENSG00000163513.13	TGFBR2	chr3	30647994	30735634	protein_coding	+	1.04137	5.81738	0.00194477	0.00840269	34.2235	35.2233	99.7336	71.1991	39.7353
ENSG00000169105.6	CHST14	chr15	40763160	40765353	protein_coding	+	1.04186	5.42505	0.00021361	0.00124391	22.2923	30.499	57.3725	39.566	63.8638
ENSG00000095397.9	DFNB31	chr9	117164360	117267730	protein_coding	-	1.04208	5.92552	7.56567e-06	6.31699e-05	36.8609	37.9742	65.9064	77.7031	84.1279
ENSG00000165300.6	SLITRK5	chr13	88324870	88331871	protein_coding	+	1.0432	4.19595	0.000536007	0.00278453	9.4821	12.9172	18.7129	24.8827	24.7231
ENSG00000122729.14	ACO1	chr9	32384618	32454767	protein_coding	+	1.04337	6.44197	5.20638e-06	4.52557e-05	54.7575	52.3267	105.543	95.6384	124.854
ENSG00000134779.10	TPGS2	chr18	34359987	34409158	protein_coding	-	1.04421	6.51148	6.86973e-06	5.80173e-05	50.9898	61.2372	112.791	100.418	128.966
ENSG00000118495.14	PLAGL1	chr6	144261437	144385735	protein_coding	-	1.04472	5.90184	1.18951e-05	9.44216e-05	38.8703	34.6851	65.7522	86.6708	71.5929
ENSG00000163659.8	TIPARP	chr3	156391024	156424559	protein_coding	+	1.04488	5.91983	6.99133e-06	5.89798e-05	39.3099	35.1635	70.1734	85.0448	71.5929
ENSG00000119487.12	MAPKAP1	chr9	128199672	128469513	protein_coding	-	1.04584	7.29436	2.02418e-06	1.95809e-05	90.3625	102.74	200.701	174.426	214.036
ENSG00000082458.7	DLG3	chrX	69664711	69725337	protein_coding	+	1.0473	4.91089	0.000264918	0.0015025	15.636	21.1699	42.2583	29.1695	41.073
ENSG00000141068.9	KSR1	chr17	25783670	25953461	protein_coding	+	1.04777	5.33373	0.000272861	0.00154358	23.2343	26.1932	43.5435	39.1226	68.5211
ENSG00000134470.15	IL15RA	chr10	5990855	6020150	protein_coding	-	1.04896	2.91877	0.0142681	0.0447471	4.64686	4.48514	14.3431	5.66637	7.8777
ENSG00000137261.9	KIAA0319	chr6	24544332	24646383	protein_coding	-	1.05028	2.45262	0.00350802	0.0137956	3.26536	3.2891	5.50077	6.40546	8.17497
ENSG00000074047.16	GLI2	chr2	121493199	121750229	protein_coding	+	1.05045	5.31227	4.55162e-05	0.000312924	20.7225	27.8677	55.7788	46.0207	46.9689
ENSG00000185305.6	ARL15	chr5	53179775	53606412	protein_coding	-	1.05114	2.85894	0.00339932	0.0134262	3.57933	5.14296	9.71631	7.14455	9.90905
ENSG00000115415.14	STAT1	chr2	191829084	191885686	protein_coding	-	1.05418	6.39155	2.82535e-06	2.6411e-05	49.4827	53.2835	95.9807	103.571	115.837
ENSG00000185088.8	RPS27L	chr15	63418071	63450220	protein_coding	-	1.05464	6.19927	0.00519142	0.0191351	43.0776	46.8249	153.97	57.6491	63.6161
ENSG00000204859.7	ZBTB48	chr1	6640061	6649340	protein_coding	+	1.05491	4.40948	0.000128647	0.000799453	11.7427	14.1132	27.9151	27.2478	24.2276
ENSG00000186832.4	KRT16	chr17	39766030	39772151	protein_coding	-	1.05766	1.31135	0.0119441	0.0385701	1.13032	1.73426	2.8275	2.56218	3.46817
ENSG00000145675.10	PIK3R1	chr5	67511548	67597649	protein_coding	+	1.05767	3.90044	0.00313284	0.0125704	8.22619	9.86731	26.0644	16.7035	12.8322
ENSG00000102401.15	ARMCX3	chrX	100877787	100882833	protein_coding	+	1.05807	5.4136	2.42897e-05	0.000179273	23.5483	28.4059	53.9795	45.7251	60.247
ENSG00000112249.9	ASCC3	chr6	100956070	101329248	protein_coding	-	1.05812	6.55408	3.66869e-05	0.000258548	58.3997	56.453	152.891	101.847	98.0005
ENSG00000115541.6	HSPE1	chr2	198364718	198368181	protein_coding	+	1.0582	6.18148	6.76411e-06	5.72505e-05	44.5847	44.074	102.818	91.8937	77.7365
ENSG00000035862.8	TIMP2	chr17	76849059	76921469	protein_coding	-	1.06014	8.31521	8.17528e-07	8.68378e-06	176.769	212.237	420.063	397.286	381.003
ENSG00000168528.7	SERINC2	chr1	31882412	31907525	protein_coding	+	1.0614	5.64903	0.000130196	0.000807778	28.5719	32.5322	66.2663	44.1977	78.0833
ENSG00000168792.4	ABHD15	chr17	27887565	27894155	protein_coding	-	1.06147	4.47853	0.000245515	0.00140482	12.9986	14.0534	30.794	21.5322	31.1144
ENSG00000001617.7	SEMA3F	chr3	50192478	50226508	protein_coding	+	1.06154	7.78444	0.000173108	0.00103497	140.536	128.754	380.53	258.14	189.61
ENSG00000077549.13	CAPZB	chr1	19665267	19812066	protein_coding	-	1.06156	7.88178	1.13506e-06	1.16871e-05	127.537	160.209	284.498	292.089	311.293
ENSG00000114861.14	FOXP1	chr3	71003844	71633140	protein_coding	-	1.06288	5.96048	2.50976e-05	0.000184268	34.4119	41.3829	67.9114	69.376	96.9601
ENSG00000124766.4	SOX4	chr6	21593972	21598847	protein_coding	+	1.06321	6.951	2.92255e-05	0.000211957	72.717	78.1013	116.699	150.627	198.825
ENSG00000140545.10	MFGE8	chr15	89441916	89456642	protein_coding	-	1.06344	4.16212	0.0016386	0.00727927	10.4868	11.183	26.6299	14.1413	26.1599
ENSG00000152465.13	NMT2	chr10	15144583	15210692	protein_coding	-	1.06359	2.8035	0.00604134	0.021805	4.77245	3.58811	9.71631	10.3965	5.64816
ENSG00000149596.6	JPH2	chr20	42740335	42816218	protein_coding	-	1.06425	5.72225	1.43877e-05	0.000111852	29.1998	34.9841	66.4719	56.6637	75.3088
ENSG00000172638.8	EFEMP2	chr11	65633912	65641063	protein_coding	-	1.06479	2.72728	0.0039538	0.0152574	3.95611	3.94693	6.2205	7.588	10.6522
ENSG00000170469.6	SPATA24	chr5	138732252	138739777	protein_coding	-	1.06556	2.20605	0.00325961	0.0129671	2.82579	2.63128	4.78104	5.61709	6.49043
ENSG00000174628.12	IQCK	chr16	19727778	19868907	protein_coding	+	1.06609	1.98491	0.0084402	0.0289039	2.32343	2.33227	4.72963	6.30691	3.36908
ENSG00000085982.9	USP40	chr2	234384166	234475428	protein_coding	-	1.06639	5.7181	0.00133656	0.00610417	30.5813	33.3695	45.1886	51.1944	101.915
ENSG00000120693.9	SMAD9	chr13	37418968	37494902	protein_coding	-	1.06683	2.39793	0.0133385	0.0423385	3.07697	3.1695	3.90709	5.76491	9.71087
ENSG00000119636.11	CCDC176	chr14	74486056	74549566	protein_coding	+	1.06683	1.1008	0.0113974	0.0370834	1.19311	1.25584	2.36482	2.168	3.07181
ENSG00000121653.7	MAPK8IP1	chr11	45907202	45928016	protein_coding	+	1.06729	4.22019	0.000514615	0.00268877	10.6752	11.8408	22.5686	17.9846	29.2317
ENSG00000189042.9	ZNF567	chr19	37178514	37218603	protein_coding	+	1.06806	2.07271	0.00381042	0.0148148	2.07225	2.87049	4.88386	5.07509	5.40043
ENSG00000105173.9	CCNE1	chr19	30302805	30315215	protein_coding	+	1.06966	4.29053	0.000238653	0.00136911	11.3032	12.3192	28.4292	19.9062	24.9213
ENSG00000101000.4	PROCR	chr20	33759876	33765165	protein_coding	+	1.07	5.08825	0.000142225	0.000875385	23.6111	17.6416	48.3245	32.5693	46.8698
ENSG00000169184.5	MN1	chr22	28144265	28197486	protein_coding	-	1.07363	7.46875	4.30053e-06	3.82502e-05	97.584	117.152	185.741	219.954	262.788
ENSG00000125148.6	MT2A	chr16	56642111	56643409	protein_coding	+	1.07681	6.7862	1.39196e-06	1.40422e-05	60.6603	72.8387	144.819	143.384	127.827
ENSG00000144026.7	ZNF514	chr2	95813075	95831158	protein_coding	-	1.07687	2.04381	0.00417599	0.0159515	1.94666	2.87049	4.98668	4.73018	5.35089
ENSG00000078369.13	GNB1	chr1	1716729	1822495	protein_coding	-	1.07751	8.4812	4.35906e-07	4.94272e-06	197.366	235.141	464.07	439.217	445.362
ENSG00000100285.9	NEFH	chr22	29876219	29887379	protein_coding	+	1.07801	6.43546	6.48603e-06	5.51081e-05	45.5266	59.0245	101.379	124.167	100.726
ENSG00000156968.8	MPV17L	chr16	15489611	15507125	protein_coding	+	1.08076	4.01728	0.000257157	0.00146547	9.35651	10.0467	21.6946	21.9756	16.9445
ENSG00000109854.9	HTATIP2	chr11	20385231	20405329	protein_coding	+	1.08299	6.25973	1.80234e-06	1.76298e-05	48.3524	44.074	103.075	86.9171	99.041
ENSG00000133030.15	MPRIP	chr17	16945859	17120993	protein_coding	+	1.08345	8.96455	2.47155e-06	2.3463e-05	276.927	325.92	746.974	587.775	551.439
ENSG00000196391.6	ZNF774	chr15	90895477	90909324	protein_coding	+	1.08367	2.48504	0.00672807	0.0238218	2.38622	4.18613	8.68813	5.37073	6.58952
ENSG00000113391.12	FAM172A	chr5	92953775	93447404	protein_coding	-	1.08454	4.68008	0.000142032	0.000874543	13.8778	16.8641	29.8173	27.2478	39.3885
ENSG00000067113.12	PPAP2A	chr5	54720682	54830878	protein_coding	-	1.08459	3.54601	0.000557696	0.00288171	7.59824	6.339	16.2967	13.1558	14.1699
ENSG00000198157.6	HMGN5	chrX	80369200	80457441	protein_coding	-	1.08555	4.7258	4.12346e-05	0.000287582	16.3268	15.4289	29.0461	35.0822	35.4249
ENSG00000165264.6	NDUFB6	chr9	32552997	32573160	protein_coding	-	1.08759	5.81039	4.27745e-06	3.80806e-05	31.9628	35.4625	69.5051	62.8228	79.4706
ENSG00000167114.8	SLC27A4	chr9	131102925	131123749	protein_coding	+	1.08935	6.49736	1.88848e-06	1.8391e-05	51.9318	56.6324	129.088	106.528	105.482
ENSG00000111145.3	ELK3	chr12	96588160	96663613	protein_coding	+	1.08993	4.79842	0.00751294	0.0261869	16.264	17.0435	16.5023	54.7913	33.5421
ENSG00000174405.9	LIG4	chr13	108859787	108870716	protein_coding	-	1.09003	3.62348	0.000735478	0.00363622	7.97501	6.69781	18.6101	14.3876	13.0799
ENSG00000102471.9	NDFIP2	chr13	80055287	80130210	protein_coding	+	1.09008	5.78297	1.38865e-05	0.000108282	30.8953	35.1635	79.2214	55.3826	73.1784
ENSG00000213694.3	S1PR3	chr9	91606362	91619925	protein_coding	+	1.09186	4.89633	0.000723627	0.00358221	15.1965	20.3925	25.7559	35.5749	51.0316
ENSG00000204520.8	MICA	chr6	31371356	31383092	protein_coding	+	1.09328	1.6295	0.0104583	0.0345516	1.82107	1.73426	5.0895	3.44909	2.67544
ENSG00000204160.7	ZDHHC18	chr1	27153201	27184093	protein_coding	+	1.0938	4.90417	0.000106814	0.000676483	18.399	17.4024	45.1886	28.6767	38.9426
ENSG00000188321.9	ZNF559	chr19	9434448	9461838	protein_coding	+	1.09463	2.02183	0.00573859	0.0208682	1.94666	2.75089	3.90709	4.63164	6.34179
ENSG00000116514.12	RNF19B	chr1	33402046	33430286	protein_coding	-	1.09507	5.27658	0.00232513	0.00978086	24.553	21.8277	76.908	31.978	37.1094
ENSG00000163462.13	TRIM46	chr1	155145873	155157447	protein_coding	+	1.09775	1.04943	0.0149579	0.046418	0.753544	1.55485	2.41623	2.168	2.77453
ENSG00000168917.8	SLC35G2	chr3	136537489	136574734	protein_coding	+	1.09815	3.63815	0.00180911	0.00789156	6.84469	7.89385	17.7875	10.3473	18.5299
ENSG00000119772.12	DNMT3A	chr2	25455845	25565459	protein_coding	-	1.09818	4.9758	0.00432764	0.0164455	16.2012	21.2895	19.7925	41.3398	57.8193
ENSG00000197747.4	S100A10	chr1	151955391	151966866	protein_coding	-	1.09874	7.73843	1.96217e-07	2.42603e-06	123.267	132.342	282.801	258.337	267.396
ENSG00000213085.5	CCDC19	chr1	159842154	159869953	protein_coding	-	1.09936	1.05766	0.0104193	0.034445	1.3815	0.95683	2.31341	2.11873	2.97272
ENSG00000115738.5	ID2	chr2	8818975	8824583	protein_coding	+	1.09998	4.05953	0.00630367	0.022583	9.79607	9.98692	10.0762	28.4796	24.1781
ENSG00000197860.5	SGTB	chr5	64961755	65018862	protein_coding	-	1.1005	4.30273	0.000362727	0.00198511	9.23092	14.1731	28.7377	21.3844	24.1285
ENSG00000135362.9	PRR5L	chr11	36317838	36486754	protein_coding	+	1.10137	5.68199	2.2664e-05	0.000168562	28.2579	32.9509	58.6577	54.1507	81.4524
ENSG00000147894.10	C9orf72	chr9	27546544	27573864	protein_coding	-	1.10209	2.85767	0.00886909	0.0301323	3.57933	4.90376	7.65995	5.91273	13.4268
ENSG00000121064.8	SCPEP1	chr17	55055466	55084129	protein_coding	+	1.10215	5.22691	8.86434e-06	7.26397e-05	22.7319	21.8875	45.1372	42.9658	53.4098
ENSG00000116701.10	NCF2	chr1	183524698	183560011	protein_coding	-	1.10217	2.52427	0.00482713	0.0180201	4.58406	2.15287	7.55713	6.94746	6.7877
ENSG00000049192.10	ADAMTS6	chr5	64444563	64777747	protein_coding	-	1.10412	5.06296	0.0027731	0.0113568	17.8967	21.8277	25.7045	34.0475	66.787
ENSG00000106991.9	ENG	chr9	130577291	130617035	protein_coding	-	1.1045	7.10731	4.64043e-07	5.20071e-06	75.794	88.6264	159.42	182.802	180.345
ENSG00000134574.7	DDB2	chr11	47236493	47260767	protein_coding	+	1.10512	6.7758	6.59502e-05	0.000435023	55.8879	74.6328	164.766	94.85	155.473
ENSG00000178537.5	SLC25A20	chr3	48894369	48936426	protein_coding	-	1.10548	3.93991	0.00112059	0.00524358	7.47265	10.6447	14.6516	17.8367	25.2681
ENSG00000140367.7	UBE2Q2	chr15	76135622	76193419	protein_coding	+	1.10613	4.77887	2.86677e-05	0.000208009	16.1384	16.4455	38.4026	34.146	31.0153
ENSG00000184384.9	MAML2	chr11	95709762	96076344	protein_coding	-	1.10752	3.69274	0.000327557	0.00181123	7.34706	7.89385	13.7262	16.4078	18.4308
ENSG00000147251.11	DOCK11	chrX	117629861	117820126	protein_coding	+	1.10778	3.64313	0.00106782	0.00503912	6.02835	8.67128	19.4326	13.8949	13.5259
ENSG00000067082.10	KLF6	chr10	3818188	3827473	protein_coding	-	1.10861	6.86884	0.0011257	0.00526087	58.3997	80.5532	101.482	110.371	232.219
ENSG00000178222.8	RNF212	chr4	1050038	1107350	protein_coding	-	1.10968	5.28321	5.21065e-06	4.52674e-05	21.7272	24.459	47.502	46.7598	53.063
ENSG00000162772.12	ATF3	chr1	212738676	212794119	protein_coding	+	1.10992	6.15171	0.000180233	0.00106986	41.0682	43.4162	96.5976	56.2202	116.729
ENSG00000153391.11	INO80C	chr18	33032194	33077955	protein_coding	-	1.11222	4.27775	0.000207352	0.00121158	11.052	11.8408	30.4342	21.5815	21.0567
ENSG00000185650.8	ZFP36L1	chr14	69254377	69263190	protein_coding	-	1.11309	7.39247	3.52567e-06	3.21281e-05	85.4017	113.982	175.562	240.057	222.31
ENSG00000104447.7	TRPS1	chr8	116420724	116821899	protein_coding	-	1.11445	5.28871	9.82964e-06	7.97046e-05	21.7272	24.5188	43.3378	47.4497	57.2743
ENSG00000128266.7	GNAZ	chr22	23412540	23467224	protein_coding	+	1.1161	4.11634	0.00017014	0.00101959	8.66576	11.7212	23.751	22.0742	19.5208
ENSG00000118432.11	CNR1	chr6	88849583	88876078	protein_coding	-	1.1162	3.26279	0.0103654	0.0343109	3.83052	7.35563	8.01981	9.756	18.2327
ENSG00000101213.5	PTK6	chr20	62159778	62168723	protein_coding	-	1.11973	3.50821	0.00685178	0.0241768	5.27481	8.01346	21.489	8.91837	12.2872
ENSG00000087842.6	PIR	chrX	15402921	15511687	protein_coding	-	1.11975	5.50708	0.000532583	0.00277047	26.2485	27.4491	46.371	40.108	86.2088
ENSG00000266714.2	MYO15B	chr17	73584139	73622929	protein_coding	+	1.12122	3.19033	0.00103152	0.00488422	4.45847	6.1596	11.5156	9.60819	13.0799
ENSG00000107798.13	LIPA	chr10	90973326	91174314	protein_coding	-	1.1223	4.82668	3.73137e-05	0.000262487	15.1965	18.1798	37.7857	29.8593	39.7848
ENSG00000144655.10	CSRNP1	chr3	39183346	39196053	protein_coding	-	1.12376	5.43967	8.54946e-05	0.000554012	21.2876	29.7813	52.7457	42.0297	69.9579
ENSG00000136826.10	KLF4	chr9	110247133	110252763	protein_coding	-	1.1254	7.38488	7.40967e-07	7.9305e-06	100.473	96.8193	180.343	204.285	251.442
ENSG00000072110.9	ACTN1	chr14	69340860	69446157	protein_coding	-	1.12681	8.6142	5.64749e-07	6.18582e-06	221.542	240.703	582.773	469.224	438.03
ENSG00000159216.14	RUNX1	chr21	36160098	37376965	protein_coding	-	1.1276	6.20585	1.5879e-06	1.58125e-05	43.1404	43.775	107.856	81.9406	90.5687
ENSG00000106333.8	PCOLCE	chr7	100199800	100205798	protein_coding	+	1.12864	3.77474	0.000560036	0.00289186	7.22147	8.73108	13.6234	16.1615	21.8495
ENSG00000026652.9	AGPAT4	chr6	161551011	161695093	protein_coding	-	1.12893	3.49055	0.000504831	0.0026457	5.52599	7.53504	15.6798	12.3675	14.2195
ENSG00000179431.5	FJX1	chr11	35639735	35642419	protein_coding	+	1.13011	5.7137	0.000324185	0.00179573	28.1951	33.4293	88.7321	68.9326	41.3207
ENSG00000175414.6	ARL10	chr5	175792471	175828866	protein_coding	+	1.13187	3.23459	0.0042444	0.0161729	3.57933	7.29583	13.572	13.0573	8.67042
ENSG00000033011.7	ALG1	chr16	5083703	5137380	protein_coding	+	1.13429	5.15518	9.59975e-06	7.80043e-05	18.9642	22.7247	39.1223	49.0757	47.1175
ENSG00000130147.11	SH3BP4	chr2	235860617	235964358	protein_coding	+	1.13719	7.12625	4.67068e-07	5.22703e-06	74.9149	88.8058	192.013	155.209	184.903
ENSG00000151917.13	BEND6	chr6	56819773	56892140	protein_coding	+	1.13805	2.81516	0.000880685	0.00424812	4.14449	3.94693	9.45927	9.41109	7.43179
ENSG00000188643.6	S100A16	chr1	153579362	153585621	protein_coding	-	1.13868	7.80243	2.14679e-05	0.000160206	117.113	144.362	339.608	313.917	196.199
ENSG00000112357.8	PEX7	chr6	137143717	137235075	protein_coding	+	1.13875	1.98	0.0026708	0.011019	1.82107	2.63128	5.29513	4.58237	4.65725
ENSG00000167772.7	ANGPTL4	chr19	8428173	8439257	protein_coding	+	1.13908	2.58359	0.00884792	0.0300802	3.57933	3.2891	11.1558	6.70109	4.45907
ENSG00000122547.6	EEPD1	chr7	36192758	36341152	protein_coding	+	1.14116	1.95045	0.00485085	0.0180912	2.7002	1.67445	4.00991	4.18818	6.04452
ENSG00000170043.7	TRAPPC1	chr17	7833663	7835441	protein_coding	-	1.1419	5.86681	6.41118e-07	6.93289e-06	33.2815	34.8645	69.8135	71.7904	80.6101
ENSG00000109680.6	TBC1D19	chr4	26578059	26756973	protein_coding	+	1.14192	2.42273	0.00181987	0.0079273	2.44902	3.64792	5.86063	7.48946	6.58952
ENSG00000198680.3	TUSC1	chr9	25676396	25678856	protein_coding	-	1.1431	6.22118	4.05847e-07	4.6462e-06	42.1357	44.971	88.1666	93.8153	102.311
ENSG00000144485.6	HES6	chr2	239146908	239149303	protein_coding	-	1.14352	3.55672	0.00392469	0.015164	6.7819	6.81742	21.9517	9.11546	13.2781
ENSG00000186591.7	UBE2H	chr7	129470572	129592789	protein_coding	-	1.1446	7.31211	1.7412e-07	2.18073e-06	87.9135	97.6565	193.607	186.892	225.877
ENSG00000135953.6	MFSD9	chr2	103332299	103353347	protein_coding	-	1.14806	3.10186	0.00525875	0.0193556	4.58406	5.26257	14.3945	11.8255	5.99498
ENSG00000083937.4	CHMP2B	chr3	87276421	87304698	protein_coding	+	1.14825	5.14495	1.23926e-05	9.7918e-05	20.9109	20.213	54.0309	40.3051	40.1812
ENSG00000175874.5	CREG2	chr2	101962013	102004057	protein_coding	-	1.14911	3.75975	0.0017363	0.00763955	7.97501	7.65464	11.0015	16.0629	24.2276
ENSG00000153291.11	SLC25A27	chr6	46620678	46645930	protein_coding	+	1.15239	1.57326	0.00785486	0.027219	1.3815	1.91366	2.51904	3.64618	4.7068
ENSG00000151914.13	DST	chr6	56322785	56819426	protein_coding	-	1.15313	8.61467	5.43989e-08	7.53346e-07	224.619	231.433	473.889	472.279	552.38
ENSG00000175482.4	POLD4	chr11	67118248	67124443	protein_coding	-	1.15401	3.34055	0.000616396	0.00312444	4.96083	6.63801	13.9833	10.298	13.9222
ENSG00000173757.5	STAT5B	chr17	40351186	40428725	protein_coding	-	1.15466	6.48894	0.000220339	0.00127588	47.2849	56.9314	160.808	108.942	72.4847
ENSG00000169131.6	ZNF354A	chr5	178138593	178157703	protein_coding	-	1.15545	2.43323	0.00306492	0.0123464	2.57461	3.52831	8.17404	4.73018	7.23361
ENSG00000177311.6	ZBTB38	chr3	141043055	141168634	protein_coding	+	1.15577	7.1337	3.61605e-07	4.19881e-06	73.345	89.5833	197.102	158.855	180.444
ENSG00000183780.8	SLC35F3	chr1	234040679	234460262	protein_coding	+	1.1595	3.79082	9.95252e-05	0.000635079	8.54017	7.35563	16.6051	18.428	17.3904
ENSG00000067177.10	PHKA1	chrX	71798664	71934167	protein_coding	-	1.16123	4.1649	7.28865e-05	0.000477112	9.35651	11.2428	19.4326	22.764	25.9617
ENSG00000106688.7	SLC1A1	chr9	4490444	4587469	protein_coding	+	1.16123	4.78537	0.000248579	0.00142078	13.7522	18.0004	43.5435	37.1517	24.1781
ENSG00000162302.8	RPS6KA4	chr11	64126620	64139687	protein_coding	+	1.16151	7.17899	1.40299e-06	1.41443e-05	78.6826	88.9852	150.166	225.916	178.214
ENSG00000166173.9	LARP6	chr15	71123863	71146498	protein_coding	-	1.16185	3.98909	0.000922938	0.00442021	6.09115	12.08	16.5537	20.596	23.1376
ENSG00000090612.16	ZNF268	chr12	133707570	133783698	protein_coding	+	1.16204	2.47826	0.00210909	0.00901436	2.32343	3.94693	6.63177	6.06055	8.12542
ENSG00000221962.3	TMEM14E	chr3	152057484	152058779	protein_coding	-	1.16248	0.737749	0.00820523	0.028218	0.879135	0.897029	1.6965	2.11873	2.0809
ENSG00000176692.4	FOXC2	chr16	86600857	86602539	protein_coding	+	1.16273	5.74968	2.43784e-06	2.32e-05	29.6394	32.4724	79.2214	57.0578	69.1156
ENSG00000147912.8	FBXO10	chr9	37510889	37588871	protein_coding	-	1.16739	3.33092	0.000471418	0.00249256	5.65158	5.80078	11.1558	11.1356	15.7554
ENSG00000187720.10	THSD4	chr15	71389291	72075722	protein_coding	+	1.17048	6.40008	0.000306096	0.00170661	43.1404	54.0011	153.662	102.635	66.242
ENSG00000178919.7	FOXE1	chr9	100615536	100618986	protein_coding	+	1.17253	4.79658	2.10401e-05	0.000157393	15.5105	16.3259	32.6448	30.4013	43.0548
ENSG00000113732.4	ATP6V0E1	chr5	172410760	172462448	protein_coding	+	1.17306	6.27635	3.25849e-07	3.83707e-06	43.266	45.8083	110.941	93.5197	92.1046
ENSG00000152056.12	AP1S3	chr2	224616403	224702744	protein_coding	-	1.17308	5.11259	0.00162161	0.00721625	17.0175	22.6051	22.1059	56.368	53.8557
ENSG00000072682.14	P4HA2	chr5	131527531	131631008	protein_coding	-	1.17358	6.16907	9.83194e-07	1.0274e-05	38.5563	44.074	98.654	76.2249	100.577
ENSG00000168077.9	SCARA3	chr8	27491385	27534293	protein_coding	+	1.17451	8.51008	9.20879e-06	7.53026e-05	179.783	239.148	395.13	615.072	387.444
ENSG00000062716.6	VMP1	chr17	57784553	57919616	protein_coding	+	1.17456	7.34165	4.99086e-06	4.36771e-05	96.956	89.5833	150.423	206.748	265.315
ENSG00000181666.13	HKR1	chr19	37803739	37860267	protein_coding	+	1.17547	4.01763	4.42877e-05	0.000305157	9.85887	8.61147	21.0263	18.97	21.6017
ENSG00000188305.4	C19orf35	chr19	2274631	2282181	protein_coding	-	1.178	1.11112	0.0108791	0.0357054	1.06752	1.25584	3.54723	2.41436	1.83317
ENSG00000000003.10	TSPAN6	chrX	99883667	99894988	protein_coding	-	1.17865	3.70865	0.000264539	0.0015009	5.90276	8.91048	17.3763	14.634	17.6381
ENSG00000026297.11	RNASET2	chr6	167342992	167370679	protein_coding	-	1.17874	4.39441	4.25731e-05	0.000294788	10.6752	13.276	22.3115	27.5927	30.3217
ENSG00000171680.16	PLEKHG5	chr1	6526152	6580121	protein_coding	-	1.18107	4.82555	0.00113413	0.00529226	14.3173	18.0004	55.5218	26.9029	25.714
ENSG00000205978.5	NYNRIN	chr14	24867992	24888494	protein_coding	+	1.18217	3.24506	0.000337431	0.0018625	4.52127	6.1596	12.6466	12.0718	11.1477
ENSG00000183111.7	ARHGEF37	chr5	148931510	149014531	protein_coding	+	1.18272	3.54641	0.000957895	0.00457204	6.02835	7.17623	11.4128	12.5153	20.4622
ENSG00000150938.5	CRIM1	chr2	36583069	36778278	protein_coding	+	1.18401	8.55909	7.32933e-07	7.8554e-06	209.171	222.403	578.918	486.765	381.152
ENSG00000182195.6	LDOC1	chrX	140269934	140271310	protein_coding	-	1.18425	5.46522	2.68396e-05	0.000195848	22.7319	27.6285	39.7392	61.1968	68.422
ENSG00000198948.7	MFAP3L	chr4	170907748	170954182	protein_coding	-	1.18551	2.8232	0.0104395	0.0344968	2.88859	5.02336	11.567	10.5936	4.45907
ENSG00000155158.16	TTC39B	chr9	15163620	15307358	protein_coding	-	1.18562	1.99691	0.00285555	0.0116445	1.94666	2.45188	6.16909	4.77946	3.86453
ENSG00000125618.12	PAX8	chr2	113973574	114036527	protein_coding	-	1.18613	0.328856	0.0136142	0.0430634	0.627954	0.657821	1.23382	1.57673	1.5359
ENSG00000132938.14	MTUS2	chr13	29598748	30077892	protein_coding	+	1.18653	1.04576	0.00917874	0.0310614	1.13032	1.07643	3.29018	2.21727	1.93227
ENSG00000118507.11	AKAP7	chr6	131456806	131604675	protein_coding	+	1.18996	1.21932	0.00946486	0.0318345	0.690749	1.79406	2.57045	2.95636	2.92317
ENSG00000254535.2	PABPC4L	chr4	135117488	135122903	protein_coding	-	1.19028	3.99867	0.000221038	0.00127945	8.97974	9.08989	20.6664	14.8804	25.4167
ENSG00000254093.4	PINX1	chr8	10622473	10697394	protein_coding	-	1.19111	3.3381	0.000340493	0.00187739	6.84469	4.54494	12.9551	11.5791	13.8231
ENSG00000175662.13	TOM1L2	chr17	17746828	17875736	protein_coding	-	1.19342	5.64395	4.23656e-06	3.77819e-05	22.6691	34.0273	58.6063	70.46	62.7738
ENSG00000173221.9	GLRX	chr5	95087023	95158709	protein_coding	-	1.19357	5.02216	1.54687e-05	0.000119415	17.2687	19.5552	49.8668	40.9457	33.5421
ENSG00000013364.14	MVP	chr16	29831715	29859355	protein_coding	+	1.19485	6.62736	4.16324e-07	4.74155e-06	52.7481	59.5627	117.984	150.873	110.932
ENSG00000141682.11	PMAIP1	chr18	57567180	57571538	protein_coding	+	1.19559	5.05067	0.000511505	0.00267523	20.4085	17.1631	63.6444	33.2098	29.9253
ENSG00000101096.15	NFATC2	chr20	50003494	50179370	protein_coding	-	1.19646	4.73576	0.00125285	0.0057679	10.9264	19.1366	30.4856	22.4191	49.248
ENSG00000188641.8	DPYD	chr1	97543299	98386605	protein_coding	-	1.19891	3.33066	0.000299366	0.00167331	5.14922	6.09979	10.5389	14.9296	12.7331
ENSG00000106789.8	CORO2A	chr9	100883257	100954922	protein_coding	-	1.19921	5.35924	0.000546714	0.00283349	21.6644	24.758	73.4121	54.2986	29.4794
ENSG00000197971.10	MBP	chr18	74690783	74845639	protein_coding	-	1.19966	4.23001	0.000917824	0.0044039	10.6752	10.4653	34.187	14.7818	22.6917
ENSG00000213190.2	MLLT11	chr1	151030234	151040970	protein_coding	+	1.20099	3.90457	6.45442e-05	0.000427025	7.53544	9.2693	17.2734	21.1873	18.6786
ENSG00000257594.2	GALNT4	chr12	89913185	89920039	protein_coding	-	1.20177	0.456462	0.0140254	0.0440979	0.502363	0.897029	1.54227	1.33036	1.93227
ENSG00000111961.12	SASH1	chr6	148593440	148873186	protein_coding	+	1.20216	5.95619	7.3168e-05	0.000478752	28.1951	41.9211	108.37	69.376	60.5443
ENSG00000128294.11	TPST2	chr22	26921458	26992681	protein_coding	-	1.20352	4.11177	2.32455e-05	0.000172555	9.67048	9.74771	23.9566	20.9409	21.1558
ENSG00000180767.5	CHST13	chr3	126243126	126262134	protein_coding	+	1.20447	1.0637	0.0109704	0.0359517	1.44429	0.777425	2.46764	1.82309	3.26999
ENSG00000109705.7	NKX3-2	chr4	13542454	13546674	protein_coding	-	1.20455	1.95079	0.00400272	0.0154231	1.63268	2.57148	3.90709	3.99109	6.49043
ENSG00000189164.10	ZNF527	chr19	37861963	37883968	protein_coding	+	1.2074	1.93637	0.00135878	0.0061947	2.13504	2.03326	5.24372	4.13891	4.85544
ENSG00000185112.4	FAM43A	chr3	194406622	194409762	protein_coding	+	1.20817	5.95591	2.27913e-05	0.000169346	30.0162	39.8879	63.3874	67.5529	108.207
ENSG00000103966.5	EHD4	chr15	42190950	42264776	protein_coding	-	1.20897	5.96365	7.52246e-06	6.2877e-05	35.2282	35.1037	105.234	62.6749	71.9893
ENSG00000120899.13	PTK2B	chr8	27168999	27316903	protein_coding	+	1.20951	4.3295	0.00229228	0.00966898	9.23092	13.276	40.3047	16.4078	20.1649
ENSG00000115758.8	ODC1	chr2	10580094	10588630	protein_coding	-	1.2099	8.16846	7.49827e-07	8.01423e-06	162.389	162.302	463.144	350.921	293.803
ENSG00000133393.8	FOPNL	chr16	15959577	15982482	protein_coding	-	1.21113	4.72909	3.86265e-06	3.47683e-05	14.3173	15.4289	31.668	35.5749	34.533
ENSG00000117758.9	STX12	chr1	28099694	28150963	protein_coding	+	1.21152	3.79946	0.000248757	0.00142127	7.09587	8.43207	22.2601	13.5993	17.2913
ENSG00000150477.10	KIAA1328	chr18	34409069	34812135	protein_coding	+	1.21283	2.87751	0.00110955	0.00520592	3.01418	5.08316	9.09941	7.88364	10.8504
ENSG00000204217.8	BMPR2	chr2	203241659	203432474	protein_coding	+	1.21304	5.73822	5.94503e-05	0.000397063	28.8859	31.097	68.7853	91.7459	44.6898
ENSG00000011422.7	PLAUR	chr19	44150247	44174699	protein_coding	-	1.21345	5.86034	1.35463e-05	0.000106058	32.528	32.7714	100.042	65.6806	57.6211
ENSG00000078269.9	SYNJ2	chr6	158402888	158520208	protein_coding	+	1.21462	6.30386	2.63839e-06	2.49091e-05	40.0006	48.7386	124.616	98.8904	80.5606
ENSG00000073910.15	FRY	chr13	32605437	32870794	protein_coding	+	1.21569	3.50143	0.000386669	0.00210199	4.89804	7.65464	12.6466	17.1469	13.3772
ENSG00000096093.10	EFHC1	chr6	52285106	52387892	protein_coding	+	1.21689	3.76879	0.000357929	0.00196232	6.59351	8.55167	12.698	17.1469	22.2954
ENSG00000131171.8	SH3BGRL	chrX	80457442	80554046	protein_coding	+	1.21864	4.85164	1.06737e-05	8.56945e-05	13.9406	18.2994	33.8786	33.604	43.5503
ENSG00000113389.11	NPR3	chr5	32689176	32791819	protein_coding	+	1.21943	7.38757	5.80998e-07	6.34582e-06	93.4395	94.487	164.149	220.052	262.788
ENSG00000115170.9	ACVR1	chr2	158592958	158732374	protein_coding	-	1.21974	3.86744	4.62825e-05	0.000317486	7.78662	8.43207	19.8953	19.6598	16.2508
ENSG00000157045.4	NTAN1	chr16	15131710	15149921	protein_coding	-	1.22154	4.11597	1.46298e-05	0.000113449	9.29371	9.98692	22.5172	22.5669	21.354
ENSG00000168610.10	STAT3	chr17	40465342	40540586	protein_coding	-	1.22182	7.57539	8.44863e-08	1.12273e-06	105.245	108.54	290.358	219.806	225.827
ENSG00000196743.4	GM2A	chr5	150591711	150650001	protein_coding	+	1.22192	5.33315	4.92117e-07	5.47564e-06	21.4132	23.6218	50.7408	48.4351	56.0852
ENSG00000112379.8	KIAA1244	chr6	138483058	138665800	protein_coding	+	1.22215	4.72902	0.000564886	0.00290913	14.5057	15.0701	45.0343	19.1178	37.7535
ENSG00000030419.12	IKZF2	chr2	213864429	214017151	protein_coding	-	1.22325	1.03375	0.0064046	0.0228757	0.94193	1.19604	2.51904	3.00564	1.88272
ENSG00000079841.14	RIMS1	chr6	72596406	73112845	protein_coding	+	1.22334	1.46424	0.00692467	0.0244005	1.25591	1.67445	3.03314	4.73018	2.37817
ENSG00000039139.9	DNAH5	chr5	13690440	13944652	protein_coding	-	1.22388	1.98104	0.0143324	0.0449306	1.3815	2.87049	7.76277	3.64618	3.31953
ENSG00000186642.11	PDE2A	chr11	72287185	72385635	protein_coding	-	1.22536	6.91543	0.00049393	0.00259649	42.952	91.6763	167.182	198.126	100.28
ENSG00000196924.10	FLNA	chrX	153576892	153603006	protein_coding	-	1.2255	12.4534	1.58538e-07	1.99529e-06	2917.47	3358.77	7784.31	5707.66	8196.32
ENSG00000136295.10	TTYH3	chr7	2671585	2704436	protein_coding	+	1.22565	6.82369	0.000283972	0.00159941	62.293	64.3469	226.457	91.5488	118.661
ENSG00000184378.2	ACTRT3	chr3	169484709	169487683	protein_coding	-	1.22664	1.57715	0.00602531	0.0217624	1.50709	1.67445	5.24372	2.85782	2.92317
ENSG00000198908.7	BHLHB9	chrX	101975616	102008468	protein_coding	+	1.228	1.67888	0.00195742	0.00844554	1.3187	2.09307	4.00991	4.04037	3.81499
ENSG00000181007.7	ZFP82	chr19	36874022	36909558	protein_coding	-	1.22853	1.25119	0.00322085	0.0128526	0.94193	1.55485	2.62186	3.00564	3.07181
ENSG00000159403.11	C1R	chr12	7187513	7245203	protein_coding	-	1.22916	2.19244	0.00138573	0.00629709	1.82107	3.1097	5.34654	5.51855	6.29225
ENSG00000108846.11	ABCC3	chr17	48712138	48769613	protein_coding	+	1.22995	7.61282	6.29351e-07	6.8257e-06	94.9466	123.312	272.108	284.994	199.073
ENSG00000115935.12	WIPF1	chr2	175424300	175547644	protein_coding	-	1.23011	6.63073	2.54888e-08	3.83947e-07	51.241	59.2039	130.99	120.965	130.899
ENSG00000089597.12	GANAB	chr11	62392298	62414104	protein_coding	-	1.23125	9.49454	1.14537e-08	1.85164e-07	359.441	444.926	910.969	913.714	966.628
ENSG00000065054.9	SLC9A3R2	chr16	2075357	2089027	protein_coding	+	1.23152	6.05559	2.67835e-07	3.20883e-06	33.1559	40.8447	86.2644	75.4366	95.226
ENSG00000140961.8	OSGIN1	chr16	83981887	83999937	protein_coding	+	1.23208	3.89236	0.00531582	0.0195377	7.47265	8.91048	8.94518	17.6396	30.4703
ENSG00000011198.3	ABHD5	chr3	43731605	43775863	protein_coding	+	1.23254	4.7894	0.000676491	0.00338246	14.7569	15.9073	19.6383	36.4126	50.6353
ENSG00000119669.3	IRF2BPL	chr14	77490888	77495034	protein_coding	-	1.23319	6.91099	3.80367e-07	4.387e-06	56.9554	76.9053	148.367	135.648	181.534
ENSG00000100979.10	PLTP	chr20	44527399	44540794	protein_coding	-	1.23371	1.25324	0.00472903	0.0177138	0.81634	1.67445	3.18736	2.61146	2.92317
ENSG00000185499.12	MUC1	chr1	155158300	155162707	protein_coding	-	1.23377	5.23355	1.7788e-05	0.000135092	16.6408	25.057	39.0709	47.3511	58.8102
ENSG00000131459.8	GFPT2	chr5	179727690	179780387	protein_coding	-	1.23503	4.11349	0.00163612	0.00727035	7.53544	11.5418	16.1424	34.0475	16.2508
ENSG00000182742.5	HOXB4	chr17	46652875	46657473	protein_coding	-	1.23578	1.99192	0.00387854	0.015027	1.44429	2.81069	6.42613	4.23746	4.21135
ENSG00000214194.4	LINC00998	chr7	112756773	112758668	protein_coding	-	1.23613	3.34621	0.00015338	0.000932531	5.77717	5.38217	10.5903	13.5007	14.7645
ENSG00000135750.10	KCNK1	chr1	233749750	233808258	protein_coding	+	1.2398	6.04621	0.00298607	0.0120685	32.5908	40.6055	118.961	102.29	33.5917
ENSG00000173917.9	HOXB2	chr17	46618256	46623441	protein_coding	-	1.24128	1.22357	0.0111503	0.0363894	0.627954	1.79406	2.36482	2.56218	3.6168
ENSG00000121281.8	ADCY7	chr16	50280048	50352046	protein_coding	+	1.24133	4.6013	2.59293e-06	2.44949e-05	13.6266	13.1564	32.4391	29.7607	31.3126
ENSG00000168140.4	VASN	chr16	4421849	4433529	protein_coding	+	1.24334	7.22311	6.92206e-08	9.36782e-07	71.2099	94.1282	177.464	211.971	189.312
ENSG00000119138.3	KLF9	chr9	72999503	73029540	protein_coding	-	1.24426	6.17062	0.000345899	0.0019038	31.4605	48.0807	59.4803	78.4422	141.452
ENSG00000135127.7	CCDC64	chr12	120427673	120532298	protein_coding	+	1.24486	2.9807	0.0120863	0.0389723	4.58406	4.00673	13.2121	3.794	13.0799
ENSG00000185909.10	KLHDC8B	chr3	49209044	49213917	protein_coding	+	1.24494	3.34394	0.000276281	0.00155893	5.4004	5.68118	11.6184	10.5936	16.6472
ENSG00000148484.13	RSU1	chr10	16632610	16859527	protein_coding	-	1.24497	5.96457	1.49576e-07	1.89019e-06	33.8467	35.1635	77.6791	70.6571	93.3928
ENSG00000120860.6	CCDC53	chr12	102406705	102455927	protein_coding	-	1.24502	2.85448	0.000920758	0.00441524	4.20729	3.64792	8.68813	6.75037	12.089
ENSG00000129521.9	EGLN3	chr14	34393437	34931980	protein_coding	-	1.24581	4.6188	2.34426e-05	0.000173851	10.3612	16.6249	31.925	33.4562	29.3308
ENSG00000180801.11	ARSJ	chr4	114821440	114900883	protein_coding	-	1.24588	4.98259	4.80668e-05	0.00032885	15.0709	19.7346	53.0542	38.3342	30.5199
ENSG00000169252.4	ADRB2	chr5	148206156	148208196	protein_coding	+	1.24633	3.49158	0.000162007	0.000978818	5.21201	7.05662	12.9037	13.1558	17.0436
ENSG00000010404.13	IDS	chrX	148558521	148615470	protein_coding	-	1.24782	4.57729	7.68997e-06	6.40693e-05	11.8055	14.4123	26.4757	34.2446	31.3622
ENSG00000165915.9	SLC39A13	chr11	47428683	47438047	protein_coding	+	1.24822	6.24689	6.87811e-07	7.40259e-06	35.0398	48.6788	113.203	88.7895	91.956
ENSG00000166963.8	MAP1A	chr15	43803156	43823818	protein_coding	+	1.25022	3.80617	4.41396e-05	0.000304408	6.7191	8.55167	19.484	16.7527	17.4895
ENSG00000077782.15	FGFR1	chr8	38268656	38326352	protein_coding	-	1.25038	5.57857	0.000414309	0.00222331	26.4368	26.1932	96.3406	49.4206	38.7444
ENSG00000175445.10	LPL	chr8	19759228	19824769	protein_coding	+	1.25189	7.2434	2.02653e-06	1.95872e-05	75.1032	91.8557	141.118	199.9	247.429
ENSG00000214510.5	SPINK13	chr5	147647743	147665817	protein_coding	+	1.25458	2.76	0.00167407	0.00741125	4.0817	3.2293	5.80922	11.8747	8.07588
ENSG00000166352.11	C11orf74	chr11	36616051	36694823	protein_coding	+	1.25477	1.62502	0.00526932	0.0193852	1.3815	1.85386	2.41623	3.89255	5.15271
ENSG00000181830.7	SLC35C1	chr11	45825623	45834566	protein_coding	+	1.25499	6.5042	3.37634e-06	3.08473e-05	44.4591	55.3168	149.909	113.278	88.3392
ENSG00000139155.4	SLCO1C1	chr12	20848289	20906320	protein_coding	+	1.25671	1.30757	0.0028097	0.0114848	1.19311	1.37544	2.77609	3.64618	2.67544
ENSG00000184887.9	BTBD6	chr14	105714827	105717430	protein_coding	+	1.25717	5.61509	6.3161e-07	6.84059e-06	22.7319	30.9774	68.8367	63.956	56.9771
ENSG00000139899.6	CBLN3	chr14	24895738	24900160	protein_coding	-	1.25946	1.60363	0.00974642	0.0326748	1.44429	1.73426	1.90214	3.94182	5.44998
ENSG00000122378.9	FAM213A	chr10	82167585	82192753	protein_coding	+	1.25961	3.62559	0.000104077	0.000661939	6.21674	7.17623	17.2734	12.466	17.6877
ENSG00000127124.9	HIVEP3	chr1	41972036	42501596	protein_coding	-	1.26115	4.6769	3.70333e-05	0.000260752	13.6894	14.2329	39.7392	23.1089	36.0194
ENSG00000063660.4	GPC1	chr2	241375088	241407493	protein_coding	+	1.26166	7.57825	4.87581e-07	5.43299e-06	94.6954	114.82	311.745	203.496	226.57
ENSG00000119013.4	NDUFB3	chr2	201936156	201950473	protein_coding	+	1.26463	4.89789	1.33786e-06	1.3603e-05	15.7616	16.7445	35.8321	36.0677	43.5503
ENSG00000136840.14	ST6GALNAC4	chr9	130670165	130679317	protein_coding	-	1.26475	6.54254	9.26085e-07	9.70349e-06	43.8939	58.0078	147.904	114.362	99.3878
ENSG00000151376.12	ME3	chr11	86152150	86383678	protein_coding	-	1.26579	4.34863	5.62387e-06	4.84487e-05	10.2984	11.8408	28.3264	26.1638	24.1781
ENSG00000120256.5	LRP11	chr6	150139934	150186199	protein_coding	-	1.26713	6.42358	4.9247e-06	4.31714e-05	39.8123	53.8815	83.7454	144.271	105.531
ENSG00000006327.9	TNFRSF12A	chr16	3068446	3072384	protein_coding	+	1.26726	7.76748	8.71144e-09	1.46184e-07	129.735	108.78	299.149	250.65	297.47
ENSG00000144476.5	ACKR3	chr2	237476430	237491001	protein_coding	+	1.26728	6.8015	1.70644e-05	0.000130173	48.7292	73.0181	102.664	137.225	194.267
ENSG00000163596.12	ICA1L	chr2	203640690	203736708	protein_coding	-	1.26749	1.21312	0.00994372	0.0331923	1.00473	1.37544	2.87891	1.626	4.01317
ENSG00000110047.13	EHD1	chr11	64619114	64655768	protein_coding	-	1.26834	7.17049	3.6996e-09	6.6796e-08	76.5475	80.8522	191.242	173.884	194.961
ENSG00000171877.15	FRMD5	chr15	44162962	44487450	protein_coding	-	1.27222	3.78631	0.000150244	0.000915985	5.77717	9.08989	21.0777	15.3731	16.6968
ENSG00000170647.2	TMEM133	chr11	100862811	100864663	protein_coding	+	1.27321	0.951437	0.00497805	0.0184675	1.00473	0.95683	2.87891	1.626	2.52681
ENSG00000175183.5	CSRP2	chr12	77252495	77272840	protein_coding	-	1.27571	3.30637	0.000602874	0.00306797	3.76772	6.81742	10.4874	11.6776	15.8545
ENSG00000169902.9	TPST1	chr7	65670186	65885530	protein_coding	+	1.27598	4.00321	0.000323077	0.00179159	7.53544	9.74771	13.0579	25.7204	23.1872
ENSG00000227268.3	KLLN	chr10	89618918	89623194	protein_coding	-	1.27655	1.32236	0.00467903	0.017552	1.13032	1.43525	2.21059	2.71	4.31044
ENSG00000160145.11	KALRN	chr3	123798870	124445172	protein_coding	+	1.27798	1.32298	0.00377099	0.0146766	1.19311	1.37544	3.75286	2.02018	3.46817
ENSG00000173846.8	PLK3	chr1	45265897	45271662	protein_coding	+	1.27919	4.31714	0.000297619	0.00166475	9.23092	12.2594	37.1173	19.3149	20.6108
ENSG00000018510.8	AGPS	chr2	178257372	178408564	protein_coding	+	1.28369	7.20064	7.23613e-09	1.23301e-07	76.6731	82.706	190.214	169.695	213.491
ENSG00000164330.12	EBF1	chr5	158122928	158526769	protein_coding	-	1.28658	3.89061	2.97423e-05	0.000215099	7.03308	8.85068	17.1192	17.886	22.3449
ENSG00000087903.8	RFX2	chr19	5993175	6199583	protein_coding	-	1.29003	3.95251	1.49323e-05	0.000115505	7.34706	9.20949	21.3348	18.8715	19.6695
ENSG00000162836.7	ACP6	chr1	147101453	147142618	protein_coding	-	1.29136	3.19267	0.000411453	0.00221723	3.95611	5.74098	9.87054	10.0024	15.3095
ENSG00000198932.8	GPRASP1	chrX	101906294	101914011	protein_coding	+	1.29168	1.08546	0.00366329	0.0143042	1.00473	1.13624	3.08454	1.92164	2.77453
ENSG00000154229.7	PRKCA	chr17	64298754	64806861	protein_coding	+	1.29251	7.44843	1.70175e-08	2.64859e-07	82.5759	105.67	217.255	252.818	211.459
ENSG00000138944.7	KIAA1644	chr22	44639547	44708731	protein_coding	-	1.29361	6.74179	4.18516e-05	0.000290835	56.5786	58.7255	82.6144	196.992	138.231
ENSG00000106683.10	LIMK1	chr7	73497263	73536855	protein_coding	+	1.29582	6.4668	1.90193e-07	2.3572e-06	44.5847	50.5326	100.762	142.694	101.568
ENSG00000161921.10	CXCL16	chr17	4636821	4643217	protein_coding	-	1.29817	2.39605	0.0114428	0.0371763	2.763	2.75089	11.567	3.30127	5.15271
ENSG00000172572.6	PDE3A	chr12	20522179	20837315	protein_coding	+	1.29862	8.38389	7.05662e-09	1.20667e-07	169.108	190.05	364.387	464.297	477.418
ENSG00000038382.13	TRIO	chr5	14143811	14532235	protein_coding	+	1.3	9.1446	4.75789e-09	8.37508e-08	275.044	332.977	819.975	703.713	687.738
ENSG00000170537.8	TMC7	chr16	18995256	19075264	protein_coding	+	1.30311	3.83776	1.07437e-05	8.6212e-05	7.34706	7.83405	18.4559	19.4627	17.4399
ENSG00000019582.10	CD74	chr5	149781200	149792492	protein_coding	-	1.30402	2.46273	0.00135956	0.00619642	2.763	2.9901	5.91204	5.12437	10.0081
ENSG00000124508.12	BTN2A2	chr6	26383324	26395102	protein_coding	+	1.30454	2.47976	0.00142218	0.00643627	3.07697	2.75089	6.16909	4.97655	10.1568
ENSG00000072954.2	TMEM38A	chr19	16771938	16800840	protein_coding	+	1.30821	2.56322	0.00106983	0.00504649	2.44902	3.70772	10.1276	6.15909	6.29225
ENSG00000139926.11	FRMD6	chr14	51955818	52197445	protein_coding	+	1.30853	3.81979	9.4014e-06	7.65939e-05	7.59824	7.35563	18.3016	18.6251	17.7867
ENSG00000166833.15	NAV2	chr11	19372271	20143144	protein_coding	+	1.31041	7.789	3.09578e-07	3.67194e-06	100.661	135.392	242.034	256.218	368.27
ENSG00000011105.7	TSPAN9	chr12	3186521	3395730	protein_coding	+	1.31135	5.94925	4.42943e-07	5.00474e-06	29.451	36.3596	63.6444	97.7079	80.1642
ENSG00000166402.4	TUB	chr11	8040791	8127659	protein_coding	+	1.31153	5.38852	0.000173692	0.00103725	14.6313	29.8412	37.9913	54.1015	71.6424
ENSG00000116711.8	PLA2G4A	chr1	186798085	186958113	protein_coding	+	1.31208	5.88045	1.02869e-08	1.68238e-07	30.5185	32.2332	79.9411	74.5004	75.7052
ENSG00000179981.9	TSHZ1	chr18	72922710	73001905	protein_coding	+	1.31239	5.65916	6.55116e-08	8.90485e-07	23.6738	30.0804	67.9628	60.8026	68.6202
ENSG00000187193.8	MT1X	chr16	56716336	56718108	protein_coding	+	1.31346	2.1128	0.000601443	0.00306598	1.75827	2.69109	5.0895	6.25764	5.05362
ENSG00000147065.12	MSN	chrX	64808257	64961791	protein_coding	+	1.31374	9.68918	3.11141e-10	6.90904e-09	434.669	446.182	1006.33	1136.23	1091.83
ENSG00000136280.11	CCM2	chr7	45039074	45116068	protein_coding	+	1.3142	5.60393	3.38233e-05	0.000241116	22.9203	28.7647	90.6342	53.658	45.3835
ENSG00000016082.10	ISL1	chr5	50678921	50690564	protein_coding	+	1.31479	2.90807	0.00137354	0.00624536	4.0189	3.82732	5.80922	9.50964	13.5754
ENSG00000120784.11	ZFP30	chr19	38104650	38183238	protein_coding	-	1.31493	2.01937	0.000910791	0.00437559	2.19784	1.97346	4.67823	4.08964	6.58952
ENSG00000250588.2	IQCJ-SCHIP1	chr3	158680024	159615155	protein_coding	+	1.3153	4.60551	1.00202e-06	1.04354e-05	13.0614	12.7378	32.1821	28.2333	34.434
ENSG00000078114.14	NEBL	chr10	21068902	21463116	protein_coding	-	1.3164	2.99203	0.000160661	0.000971828	3.70493	4.60475	11.2072	8.37637	11.0486
ENSG00000258947.2	TUBB3	chr16	89987800	90005169	protein_coding	+	1.31739	2.68552	0.000456467	0.00242429	3.95611	2.75089	8.01981	6.45473	10.2063
ENSG00000114268.7	PFKFB4	chr3	48555117	48599448	protein_coding	-	1.32033	4.34193	0.000240984	0.00138095	7.47265	13.874	25.139	34.4416	19.3227
ENSG00000186153.12	WWOX	chr16	78133310	79246564	protein_coding	+	1.32066	1.69952	0.00270238	0.0111137	1.3815	1.91366	5.19232	2.66073	4.35998
ENSG00000172594.8	SMPDL3A	chr6	123110315	123130865	protein_coding	+	1.32096	2.7103	0.000189523	0.00111711	3.32815	3.46851	6.94022	8.37637	9.80996
ENSG00000131389.12	SLC6A6	chr3	14444076	14530857	protein_coding	+	1.32114	7.88486	0.000148272	0.000906107	110.269	140.594	469.005	279.179	176.084
ENSG00000166033.7	HTRA1	chr10	124221041	124274424	protein_coding	+	1.32311	6.48703	9.4522e-08	1.24327e-06	43.8939	51.1306	141.272	112.785	96.9601
ENSG00000167363.9	FN3K	chr17	80693451	80709073	protein_coding	+	1.32432	4.21647	8.64395e-05	0.0005599	8.47737	11.0634	25.4989	16.4078	30.5199
ENSG00000163565.14	IFI16	chr1	158969758	159024945	protein_coding	+	1.32463	3.35703	0.000105707	0.000671199	4.96083	5.74098	11.9269	16.6049	11.0981
ENSG00000026103.15	FAS	chr10	90750414	90775542	protein_coding	+	1.32522	4.02023	0.00108016	0.0050834	7.22147	9.80751	33.2617	15.4224	14.3186
ENSG00000169508.6	GPR183	chr13	99946784	99959659	protein_coding	-	1.32537	1.11318	0.00194958	0.00841641	1.19311	0.95683	3.03314	2.36509	2.57635
ENSG00000135046.9	ANXA1	chr9	75766673	75785309	protein_coding	+	1.32562	8.06785	3.74881e-08	5.42998e-07	127.161	156.98	424.639	298.248	328.981
ENSG00000101347.7	SAMHD1	chr20	35518632	35580246	protein_coding	-	1.32666	5.40616	3.27946e-07	3.85431e-06	22.1668	22.6051	66.986	51.3915	47.3653
ENSG00000084731.9	KIF3C	chr2	26149471	26205618	protein_coding	-	1.32776	3.35019	5.83697e-05	0.00039086	4.64686	5.98019	14.8058	13.008	11.6431
ENSG00000145247.7	OCIAD2	chr4	48887036	48908954	protein_coding	-	1.32861	5.31136	9.19529e-07	9.64787e-06	19.9689	21.8875	65.0325	45.3802	44.7889
ENSG00000154734.10	ADAMTS1	chr21	28208066	28217728	protein_coding	-	1.32895	5.66719	1.21648e-07	1.56412e-06	23.4855	30.0804	57.4753	75.1409	66.3907
ENSG00000151229.8	SLC2A13	chr12	40148823	40499891	protein_coding	-	1.32947	3.93661	1.31086e-05	0.000102944	7.66103	8.37227	17.7361	18.1324	23.7322
ENSG00000171345.9	KRT19	chr17	39679869	39684560	protein_coding	-	1.33008	4.26965	0.000165949	0.00100029	6.97028	13.2162	31.3081	19.3149	24.5249
ENSG00000099250.13	NRP1	chr10	33466420	33625190	protein_coding	-	1.3342	5.19771	4.51647e-07	5.08761e-06	16.5152	22.0071	41.2301	52.032	50.4371
ENSG00000138386.12	NAB1	chr2	191511472	191557492	protein_coding	+	1.33501	6.22474	2.58092e-08	3.88075e-07	35.9189	42.7584	111.866	92.14	89.1815
ENSG00000116977.14	LGALS8	chr1	236681300	236716281	protein_coding	+	1.33502	4.51298	1.5602e-06	1.55668e-05	12.9986	10.9437	29.9715	26.1146	33.0962
ENSG00000104783.7	KCNN4	chr19	44270685	44285409	protein_coding	-	1.33643	5.99374	1.35188e-05	0.000105896	31.2721	35.7017	106.417	91.4995	51.5766
ENSG00000075223.9	SEMA3C	chr7	80371854	80551675	protein_coding	-	1.33649	6.76082	4.3099e-07	4.89776e-06	48.2268	65.7821	150.217	167.971	107.166
ENSG00000118508.4	RAB32	chr6	146864829	146876101	protein_coding	+	1.33706	5.47629	3.24895e-07	3.83009e-06	21.5388	25.1766	66.3177	61.246	46.7212
ENSG00000196782.8	MAML3	chr4	140637907	141075338	protein_coding	-	1.33894	4.75704	1.79623e-05	0.000136149	14.129	14.1731	42.5667	23.7495	39.438
ENSG00000148120.10	C9orf3	chr9	97488983	97849441	protein_coding	+	1.33933	6.06857	1.06697e-07	1.39039e-06	33.9723	36.4792	68.0656	91.8937	103.649
ENSG00000144061.8	NPHP1	chr2	110879888	110962643	protein_coding	-	1.34013	1.19756	0.00130529	0.0059808	1.00473	1.25584	2.51904	2.95636	3.02226
ENSG00000107263.14	RAPGEF1	chr9	134452157	134615461	protein_coding	-	1.34144	7.85943	6.90452e-10	1.42469e-08	113.408	130.428	321.358	280.214	311.342
ENSG00000186577.7	C6orf1	chr6	34214157	34217247	protein_coding	-	1.34258	3.18277	0.000604965	0.00307658	5.02363	4.36554	15.6284	7.29237	12.2377
ENSG00000115919.10	KYNU	chr2	143635067	143799890	protein_coding	+	1.34356	6.36983	1.08178e-07	1.40613e-06	48.6036	38.1536	111.146	126.73	86.7538
ENSG00000147402.7	GABRQ	chrX	151806637	151825999	protein_coding	+	1.34754	4.04635	0.00144446	0.00651798	6.59351	10.5251	30.3314	10.84	23.2863
ENSG00000162086.10	ZNF75A	chr16	3355406	3368852	protein_coding	+	1.34759	2.77965	0.000108189	0.000683313	3.20256	3.82732	8.68813	10.0024	7.77861
ENSG00000084628.5	NKAIN1	chr1	31652592	31712401	protein_coding	-	1.34868	-0.0741093	0.0147374	0.0459021	0.439567	0.418613	1.23382	0.689818	1.33772
ENSG00000164465.14	DCBLD1	chr6	117774980	117891021	protein_coding	+	1.34886	5.69376	9.87197e-07	1.0295e-05	26.8136	27.2099	48.3245	84.5028	70.5525
ENSG00000006016.6	CRLF1	chr19	18683030	18718551	protein_coding	-	1.34918	7.62375	5.63813e-08	7.78012e-07	83.6434	122.355	248.357	225.866	302.375
ENSG00000130066.12	SAT1	chrX	23801290	23804343	protein_coding	+	1.35031	4.54943	4.17089e-05	0.000290288	10.6752	13.6348	41.9498	23.2567	26.3581
ENSG00000168461.8	RAB31	chr18	9708162	9862548	protein_coding	+	1.35103	7.6587	6.7857e-08	9.19132e-07	99.2167	111.83	302.234	295.045	197.289
ENSG00000087008.11	ACOX3	chr4	8368009	8442450	protein_coding	-	1.35143	4.31208	0.00201968	0.00867372	8.91694	11.6614	13.9833	19.4627	44.4421
ENSG00000100342.16	APOL1	chr22	36649056	36663576	protein_coding	+	1.35281	2.41556	0.00084447	0.00410221	3.76772	1.67445	6.63177	7.44018	6.39134
ENSG00000188921.12	PTPLAD2	chr9	20995306	21031635	protein_coding	-	1.35627	2.06613	0.000718808	0.00356406	1.56988	2.63128	6.37472	5.12437	4.45907
ENSG00000120156.16	TEK	chr9	27109139	27230173	protein_coding	+	1.35667	0.830285	0.00765814	0.0266269	0.502363	1.19604	1.79932	2.90709	1.78363
ENSG00000158825.5	CDA	chr1	20915441	20945401	protein_coding	+	1.35684	5.84824	2.4941e-06	2.36336e-05	25.3693	34.4459	97.7286	72.1353	56.3825
ENSG00000143156.9	NME7	chr1	169101769	169337205	protein_coding	-	1.35998	3.92067	4.47747e-06	3.96104e-05	6.97028	8.61147	19.484	19.8569	19.8181
ENSG00000133687.11	TMTC1	chr12	29653773	29937692	protein_coding	-	1.36106	6.85958	4.71539e-10	1.00683e-08	57.8345	62.7322	158.134	153.534	145.762
ENSG00000157445.10	CACNA2D3	chr3	54156574	55108584	protein_coding	+	1.36136	5.02469	2.80318e-07	3.34541e-06	14.5685	19.0768	40.6132	40.4037	46.8698
ENSG00000137124.6	ALDH1B1	chr9	38392661	38398658	protein_coding	+	1.36217	6.71972	0.000356965	0.00195843	48.2896	60.9979	189.545	162.009	62.7243
ENSG00000163521.11	GLB1L	chr2	220101328	220110200	protein_coding	-	1.36579	2.87639	0.000716899	0.00355688	3.13977	4.30574	5.96345	10.298	12.1881
ENSG00000090971.4	NAT14	chr19	55996371	55998935	protein_coding	+	1.36586	5.13742	6.41384e-06	5.45848e-05	14.8197	21.4689	33.2103	49.0757	56.2339
ENSG00000106484.10	MEST	chr7	130126012	130146133	protein_coding	+	1.36601	5.24058	6.98842e-08	9.44935e-07	18.3362	20.6915	55.4704	47.2526	45.8789
ENSG00000166407.9	LMO1	chr11	8245851	8290263	protein_coding	-	1.36864	3.58691	0.00643539	0.0229485	5.02363	7.23603	5.70641	17.344	23.9304
ENSG00000064651.9	SLC12A2	chr5	127419458	127525380	protein_coding	+	1.36881	5.81891	2.30576e-08	3.51434e-07	28.2579	30.0206	83.5397	76.1757	62.4766
ENSG00000117298.10	ECE1	chr1	21543740	21671997	protein_coding	-	1.3698	8.70154	1.27628e-06	1.30026e-05	176.455	253.68	612.128	654.441	375.256
ENSG00000162755.9	KLHDC9	chr1	161068151	161070136	protein_coding	+	1.36999	0.843951	0.00272892	0.0112079	0.81634	0.897029	2.72468	1.92164	1.93227
ENSG00000171522.5	PTGER4	chr5	40679600	40693837	protein_coding	+	1.37189	4.21816	3.06533e-06	2.84191e-05	10.4868	8.61147	27.9151	21.3351	23.6826
ENSG00000111261.9	MANSC1	chr12	12482198	12503475	protein_coding	-	1.37251	3.72987	0.000358496	0.00196474	5.27481	8.25266	24.4193	15.0775	12.2872
ENSG00000113070.6	HBEGF	chr5	139712428	139726216	protein_coding	-	1.37496	3.24409	1.91267e-05	0.000144126	4.89804	4.72435	11.9783	12.8602	12.0395
ENSG00000138641.11	HERC3	chr4	89442199	89629693	protein_coding	+	1.37556	4.51852	7.40678e-07	7.9305e-06	10.424	13.0368	27.2982	30.6969	32.0558
ENSG00000163378.9	EOGT	chr3	69024365	69063112	protein_coding	-	1.37846	4.27603	2.46796e-06	2.34521e-05	10.1728	9.62811	28.5834	20.6946	26.7544
ENSG00000165548.6	TMEM63C	chr14	77582911	77725838	protein_coding	+	1.37908	1.84495	0.0011162	0.00522856	1.63268	1.91366	5.80922	3.05491	4.80589
ENSG00000140750.12	ARHGAP17	chr16	24930706	25026987	protein_coding	-	1.38037	6.96949	1.48901e-09	2.88019e-08	57.3949	71.2839	154.381	158.215	182.772
ENSG00000104313.13	EYA1	chr8	72109668	72274467	protein_coding	-	1.38124	0.59078	0.00275521	0.0113039	0.627954	0.777425	1.59368	2.06946	1.78363
ENSG00000104154.5	SLC30A4	chr15	45771809	45815005	protein_coding	-	1.38128	2.28003	0.000245197	0.00140353	2.51181	2.33227	6.01486	5.02582	7.62997
ENSG00000162069.10	CCDC64B	chr16	3077683	3086927	protein_coding	-	1.3826	0.807945	0.00211141	0.00901929	1.00473	0.657821	2.262	2.02018	2.13045
ENSG00000162631.14	NTNG1	chr1	107682629	108026080	protein_coding	+	1.38372	1.55669	0.00392263	0.0151599	1.06752	1.79406	2.21059	3.74473	5.15271
ENSG00000120656.7	TAF12	chr1	28915835	28969597	protein_coding	-	1.3844	4.29244	4.02182e-06	3.6054e-05	9.54489	10.4055	29.7659	20.054	27.1508
ENSG00000171617.9	ENC1	chr5	73923234	73937249	protein_coding	-	1.38487	4.26875	3.00189e-06	2.79315e-05	10.5496	9.08989	29.8687	24.5378	21.2549
ENSG00000133985.2	TTC9	chr14	71108504	71142077	protein_coding	+	1.38558	0.703873	0.00501027	0.0185603	0.753544	0.777425	2.87891	1.57673	1.48636
ENSG00000129925.6	TMEM8A	chr16	420773	437113	protein_coding	-	1.38968	6.16871	4.14597e-07	4.72537e-06	33.8467	39.5889	123.844	87.3113	72.8315
ENSG00000182718.12	ANXA2	chr15	60639333	60695082	protein_coding	-	1.39049	9.76965	1.46523e-10	3.4374e-09	418.594	473.99	1078.31	1084.39	1296.25
ENSG00000115129.9	TP53I3	chr2	24300303	24308731	protein_coding	-	1.39748	4.2761	9.71133e-07	1.01686e-05	9.29371	10.2859	26.6813	22.2713	27.2994
ENSG00000185842.10	DNAH14	chr1	225083964	225586996	protein_coding	+	1.39799	2.59426	0.000352698	0.00193846	2.82579	3.1695	6.94022	5.81418	10.6522
ENSG00000142669.9	SH3BGRL3	chr1	26605667	26608007	protein_coding	+	1.39828	6.18278	1.25701e-06	1.28316e-05	35.9817	37.8546	108.216	116.284	62.6252
ENSG00000154917.6	RAB6B	chr3	133543083	133614680	protein_coding	-	1.39912	2.23746	0.00213967	0.00911733	2.19784	2.45188	7.96841	3.10418	7.08497
ENSG00000065413.12	ANKRD44	chr2	197831741	198175897	protein_coding	-	1.40474	3.5584	5.63669e-05	0.000379256	5.14922	6.63801	11.9269	14.3876	19.9172
ENSG00000091428.13	RAPGEF4	chr2	173600002	173917621	protein_coding	+	1.40479	0.718653	0.00168927	0.00745508	0.690749	0.837227	2.31341	1.97091	1.73408
ENSG00000164171.6	ITGA2	chr5	52285156	52390609	protein_coding	+	1.40586	4.99349	0.00638833	0.0228281	16.3268	15.8475	81.9461	24.8827	18.629
ENSG00000114544.11	SLC41A3	chr3	125725198	125820404	protein_coding	-	1.40791	5.42935	7.25877e-07	7.79599e-06	18.3362	25.1168	69.0938	43.4093	57.968
ENSG00000133943.16	C14orf159	chr14	91526677	91691976	protein_coding	+	1.40798	2.55279	0.000416916	0.00223575	1.88386	3.88712	7.76277	8.47491	6.49043
ENSG00000162520.10	SYNC	chr1	33145507	33169197	protein_coding	-	1.40802	3.14484	0.00078507	0.00384694	3.89331	4.90376	10.9501	6.75037	16.8949
ENSG00000253368.3	TRNP1	chr1	27320198	27327389	protein_coding	+	1.40879	1.91365	0.000719865	0.00356701	1.50709	2.15287	5.91204	4.92727	3.56726
ENSG00000187123.10	LYPD6	chr2	150186499	150330662	protein_coding	+	1.41096	2.53354	0.00165467	0.0073338	3.26536	2.45188	11.2586	4.48382	6.68861
ENSG00000087074.7	PPP1R15A	chr19	49375649	49379314	protein_coding	+	1.41115	6.9305	3.9124e-08	5.64576e-07	47.7873	75.2308	170.37	140.526	173.161
ENSG00000163734.4	CXCL3	chr4	74902306	74904524	protein_coding	-	1.41233	0.218092	0.0079417	0.0274552	0.502363	0.538217	2.00495	1.03473	1.09
ENSG00000084444.9	KIAA1467	chr12	13197218	13295455	protein_coding	+	1.41294	3.42584	0.000213722	0.0012441	4.83524	5.86059	17.0678	8.62273	16.449
ENSG00000143367.11	TUFT1	chr1	151512781	151556059	protein_coding	+	1.41323	6.12198	2.88041e-08	4.27224e-07	35.291	34.9243	110.015	71.1498	94.9287
ENSG00000172927.3	MYEOV	chr11	69061605	69182494	protein_coding	+	1.4133	2.15772	0.000379538	0.00206832	2.57461	1.79406	6.99163	5.81418	4.35998
ENSG00000187091.9	PLCD1	chr3	38048987	38071253	protein_coding	-	1.41488	2.07122	0.000813999	0.00397987	1.63268	2.45188	7.3515	4.28673	4.50862
ENSG00000165556.9	CDX2	chr13	28536274	28545276	protein_coding	-	1.41539	2.0737	0.000215635	0.00125381	1.75827	2.33227	4.42118	5.76491	5.99498
ENSG00000143515.12	ATP8B2	chr1	154298029	154323783	protein_coding	+	1.4157	6.37068	4.06879e-06	3.63486e-05	31.0837	52.0875	76.3425	137.126	115.143
ENSG00000166106.2	ADAMTS15	chr11	130318869	130346532	protein_coding	+	1.41663	4.30837	8.16694e-06	6.75696e-05	9.04253	10.7643	18.8157	27.4942	31.9567
ENSG00000132854.14	KANK4	chr1	62702651	62785085	protein_coding	-	1.42242	4.37023	1.48026e-05	0.000114673	9.85887	10.7643	21.6432	22.222	37.9517
ENSG00000197147.8	LRRC8B	chr1	89990395	90063423	protein_coding	+	1.42254	3.38324	0.000274736	0.001553	4.58406	5.74098	19.9467	10.3965	10.5531
ENSG00000137877.8	SPTBN5	chr15	42140345	42186275	protein_coding	-	1.42261	2.49821	0.000919399	0.00441009	3.39095	2.15287	10.5389	5.71564	5.64816
ENSG00000185686.13	PRAME	chr22	22890123	22901768	protein_coding	-	1.42293	5.03207	4.64303e-08	6.57124e-07	14.6941	18.0004	46.4224	41.5862	41.5685
ENSG00000197930.8	ERO1L	chr14	53106634	53162618	protein_coding	-	1.42467	5.96597	6.76829e-07	7.29964e-06	31.0209	31.5754	89.4004	103.226	55.2925
ENSG00000162407.8	PPAP2B	chr1	56960419	57110974	protein_coding	-	1.42623	4.22072	5.35687e-07	5.89675e-06	8.72855	9.80751	22.5172	25.9175	25.2185
ENSG00000197956.5	S100A6	chr1	153507075	153508720	protein_coding	-	1.42689	9.4343	1.72228e-10	3.97281e-09	297.776	395.111	922.69	889.669	941.756
ENSG00000122862.4	SRGN	chr10	70847862	70864567	protein_coding	+	1.42726	3.953	1.69989e-06	1.67336e-05	7.47265	7.89385	22.6714	18.3295	20.0658
ENSG00000141429.9	GALNT1	chr18	33161081	33291798	protein_coding	+	1.42989	7.13941	3.58551e-06	3.25965e-05	63.7373	77.1445	125.027	271.148	164.986
ENSG00000146416.12	AIG1	chr6	143381633	143661441	protein_coding	+	1.43156	3.72639	5.99682e-06	5.13467e-05	5.58879	7.47524	19.2784	16.1615	16.6968
ENSG00000135931.13	ARMC9	chr2	232063260	232239548	protein_coding	+	1.43248	3.8491	8.11597e-06	6.72559e-05	6.27954	7.95365	15.0629	21.6307	20.1649
ENSG00000185615.11	PDIA2	chr16	333152	337215	protein_coding	+	1.43335	0.07216	0.0106065	0.034959	0.251181	0.657821	0.771136	1.47818	1.43681
ENSG00000085063.10	CD59	chr11	33719807	33757991	protein_coding	-	1.43342	8.96162	3.576e-10	7.83929e-09	213.818	283.64	686.157	696.224	603.114
ENSG00000165215.5	CLDN3	chr7	73183328	73184600	protein_coding	-	1.43722	1.23486	0.0103612	0.0343043	1.00473	1.19604	2.72468	1.33036	4.80589
ENSG00000163874.8	ZC3H12A	chr1	37940153	37949980	protein_coding	+	1.43894	5.64274	6.72001e-05	0.000442513	20.7225	28.8245	101.379	55.8753	40.9739
ENSG00000153832.7	FBXO36	chr2	230787018	230877825	protein_coding	+	1.44103	1.48282	0.00215375	0.00916975	1.3187	1.31564	2.05636	3.794	4.75635
ENSG00000173156.2	RHOD	chr11	66824289	66839484	protein_coding	+	1.44216	5.98425	1.96561e-08	3.03482e-07	29.2626	33.4891	103.949	71.2484	76.597
ENSG00000133805.11	AMPD3	chr11	10329860	10529126	protein_coding	+	1.44221	0.848462	0.0014366	0.00649139	0.627954	1.01663	2.31341	2.02018	2.32863
ENSG00000127329.10	PTPRB	chr12	70910630	71031220	protein_coding	-	1.44647	3.353	2.62832e-05	0.00019206	4.83524	5.14296	13.829	10.1995	16.2013
ENSG00000138772.8	ANXA3	chr4	79472673	79531597	protein_coding	+	1.44678	6.68815	1.57586e-09	3.01795e-08	48.7292	53.3433	159.882	112.342	138.727
ENSG00000163453.7	IGFBP7	chr4	57896939	57976551	protein_coding	-	1.45326	8.65437	1.51262e-09	2.92219e-08	173.001	224.616	525.915	449.417	635.022
ENSG00000138356.9	AOX1	chr2	201450591	201541787	protein_coding	+	1.45327	4.0358	0.000275217	0.00155464	6.21674	9.80751	31.3081	20.4482	13.0799
ENSG00000103381.7	CPPED1	chr16	12756919	12897874	protein_coding	-	1.4536	4.23304	9.86763e-07	1.0295e-05	8.66576	9.74771	29.406	21.5815	23.534
ENSG00000182752.8	PAPPA	chr9	118916083	119164601	protein_coding	+	1.45382	7.0995	2.66606e-10	5.98896e-09	61.7906	73.4367	192.013	196.697	158.446
ENSG00000149548.10	CCDC15	chr11	124824017	124911385	protein_coding	+	1.4555	0.0886083	0.0143475	0.0449504	0.313977	0.598019	1.131	0.689818	1.93227
ENSG00000144488.10	ESPNL	chr2	239008798	239041928	protein_coding	+	1.45594	0.856593	0.00321273	0.0128269	0.502363	1.13624	2.41623	1.52746	2.77453
ENSG00000120875.4	DUSP4	chr8	29190581	29208185	protein_coding	-	1.45812	6.80145	8.40062e-09	1.41583e-07	52.6225	57.1108	177.464	111.8	156.018
ENSG00000182463.11	TSHZ2	chr20	51588946	52111869	protein_coding	+	1.45922	6.12116	8.49992e-08	1.12858e-06	29.451	38.8712	68.9396	95.0471	114.103
ENSG00000091409.10	ITGA6	chr2	173292082	173371181	protein_coding	+	1.46053	7.08313	5.65282e-08	7.79343e-07	62.4814	70.7457	230.775	180.19	130.007
ENSG00000196923.9	PDLIM7	chr5	176910395	176924607	protein_coding	-	1.46301	7.53349	3.64266e-11	9.62347e-10	92.3092	89.6431	274.936	221.136	244.407
ENSG00000123685.4	BATF3	chr1	212859760	212873327	protein_coding	-	1.46336	2.22983	0.000844595	0.00410221	1.88386	2.57148	8.12263	3.64618	6.44088
ENSG00000204219.5	TCEA3	chr1	23707554	23751233	protein_coding	-	1.46493	2.10695	0.0129045	0.0412065	1.50709	2.57148	10.5389	2.75927	3.36908
ENSG00000115008.5	IL1A	chr2	113531492	113542167	protein_coding	-	1.46516	0.398573	0.00513724	0.0189806	0.313977	0.837227	1.90214	1.42891	1.43681
ENSG00000143443.9	C1orf56	chr1	151020216	151024462	protein_coding	+	1.46698	2.87171	0.000605625	0.00307791	2.763	4.24594	6.11768	8.77055	13.8727
ENSG00000152582.8	SPEF2	chr5	35617946	35814713	protein_coding	+	1.46716	0.962798	0.00334063	0.0132248	0.690749	1.07643	2.77609	3.00564	1.48636
ENSG00000135749.14	PCNXL2	chr1	233119181	233431459	protein_coding	-	1.46867	4.83976	1.27621e-06	1.30026e-05	12.8103	15.0701	47.2449	27.5927	39.1903
ENSG00000237172.3	B3GNT9	chr16	67182008	67185117	protein_coding	-	1.46934	4.37881	1.07524e-06	1.11305e-05	8.1634	12.0202	25.0876	25.8189	31.8576
ENSG00000255150.1	EID3	chr12	104697517	104698980	protein_coding	+	1.47014	4.51556	2.64265e-06	2.49341e-05	10.9892	11.2428	20.9749	35.9198	34.1862
ENSG00000130508.6	PXDN	chr2	1635659	1748624	protein_coding	-	1.47223	9.71939	3.95011e-08	5.68956e-07	352.533	470.701	881.049	1005.76	1494.58
ENSG00000174473.11	GALNTL6	chr4	172733405	173962710	protein_coding	+	1.47323	1.72108	0.00164492	0.00729685	2.07225	1.01663	2.67327	4.73018	5.2518
ENSG00000103222.14	ABCC1	chr16	16043434	16236931	protein_coding	+	1.47708	8.14491	2.04272e-10	4.69097e-09	119.248	156.322	396.261	403.938	333.341
ENSG00000239697.6	TNFSF12	chr17	7452208	7464925	protein_coding	+	1.47741	0.476666	0.00410838	0.01574	0.439567	0.777425	1.95354	1.18255	1.93227
ENSG00000064763.6	FAR2	chr12	29302036	29493913	protein_coding	+	1.47769	3.257	3.76334e-05	0.000264134	3.83052	5.32237	15.7312	11.5791	10.4045
ENSG00000164970.10	FAM219A	chr9	34398182	34458568	protein_coding	-	1.47848	5.0331	6.52728e-09	1.12714e-07	16.3268	15.4289	46.2168	40.3544	44.0953
ENSG00000162552.10	WNT4	chr1	22443798	22470462	protein_coding	-	1.4791	2.03952	0.00690242	0.0243443	1.75827	2.09307	3.13595	3.10418	9.71087
ENSG00000114353.12	GNAI2	chr3	50263724	50296787	protein_coding	+	1.48037	7.88346	9.87015e-09	1.62626e-07	102.294	127.199	392.56	310.418	242.276
ENSG00000115419.8	GLS	chr2	191745553	191830278	protein_coding	+	1.48283	6.38521	7.4131e-08	9.96256e-07	36.1701	44.8514	126.672	128.7	78.9751
ENSG00000225556.1	C2CD4D	chr1	151810295	151813033	protein_coding	-	1.48375	0.413644	0.0134192	0.0425335	0.502363	0.657821	2.46764	0.739091	1.63499
ENSG00000101306.6	MYLK2	chr20	30407111	30422492	protein_coding	+	1.48446	1.23292	0.000650326	0.00326864	0.94193	1.19604	2.36482	3.49837	3.02226
ENSG00000074370.13	ATP2A3	chr17	3827169	3867736	protein_coding	-	1.48484	6.02501	1.69262e-05	0.000129182	28.7603	34.2665	111.918	45.9715	102.806
ENSG00000142627.9	EPHA2	chr1	16450832	16482582	protein_coding	-	1.48804	8.00375	0.000148523	0.000906208	118.872	129.651	588.685	236.706	201.55
ENSG00000164620.4	RELL2	chr5	141016517	141020644	protein_coding	+	1.49138	3.2507	5.67979e-05	0.000381657	4.14449	4.90376	11.6184	9.214	16.8454
ENSG00000152217.12	SETBP1	chr18	42260138	42648475	protein_coding	+	1.49168	3.71726	7.27672e-06	6.10873e-05	6.59351	5.98019	13.7776	16.2107	22.2954
ENSG00000157870.10	FAM213B	chr1	2517930	2522908	protein_coding	+	1.4935	4.38559	9.8869e-07	1.03036e-05	8.28899	11.7212	26.6299	23.5524	33.2449
ENSG00000182541.13	LIMK2	chr22	31608225	31676066	protein_coding	+	1.49548	5.73735	1.16049e-05	9.2308e-05	23.5483	27.7481	44.0062	62.6749	107.563
ENSG00000184194.5	GPR173	chrX	53078273	53109797	protein_coding	+	1.49768	2.13317	0.000826922	0.00402776	1.13032	2.93029	4.36977	6.25764	6.44088
ENSG00000102452.11	NALCN	chr13	101706130	102068843	protein_coding	-	1.49797	3.11282	1.73334e-05	0.000131964	3.26536	4.90376	10.2304	12.2689	11.6927
ENSG00000065357.15	DGKA	chr12	56321103	56347811	protein_coding	+	1.49863	4.97997	3.61657e-06	3.2821e-05	12.8103	17.4024	55.2133	28.9724	42.0144
ENSG00000111700.8	SLCO1B3	chr12	20963636	21243040	protein_coding	+	1.49961	0.201432	0.00505831	0.0187114	0.251181	0.717623	1.74791	1.18255	1.18909
ENSG00000171840.7	NINJ2	chr12	673462	772945	protein_coding	-	1.50143	3.59809	3.6842e-06	3.32784e-05	5.02363	6.45861	15.9368	17.9846	14.1699
ENSG00000120885.15	CLU	chr8	27454434	27472548	protein_coding	-	1.50215	10.7965	2.87089e-09	5.2947e-08	698.975	1008.68	2178.1	2066.6	2914.05
ENSG00000124813.16	RUNX2	chr6	45295894	45632086	protein_coding	+	1.50461	2.49362	0.000196309	0.00115228	2.26063	2.9901	5.0895	9.60819	7.38224
ENSG00000177674.11	AGTRAP	chr1	11796141	11814859	protein_coding	+	1.50498	4.74656	1.20353e-08	1.93554e-07	13.1242	12.4986	37.4258	35.0822	34.8799
ENSG00000184939.11	ZFP90	chr16	68563993	68609975	protein_coding	+	1.50616	1.87036	0.00068983	0.00344136	1.44429	1.91366	4.42118	3.15346	6.58952
ENSG00000130821.11	SLC6A8	chrX	152953554	152962048	protein_coding	+	1.50645	5.58024	6.86797e-05	0.000451871	18.399	27.2697	83.7968	75.5351	32.2044
ENSG00000132122.7	SPATA6	chr1	48761044	48937845	protein_coding	-	1.50704	0.562441	0.00277589	0.0113646	0.439567	0.837227	2.31341	1.67527	1.43681
ENSG00000187583.6	PLEKHN1	chr1	901877	911245	protein_coding	+	1.50751	3.43442	0.000176856	0.00105411	4.45847	5.74098	11.8755	9.65746	21.4531
ENSG00000184860.5	SDR42E1	chr16	82031221	82045093	protein_coding	-	1.5087	1.08589	0.000475934	0.00251129	0.753544	1.13624	2.57045	2.46364	2.97272
ENSG00000152495.6	CAMK4	chr5	110559351	110830584	protein_coding	+	1.50972	2.95982	0.00277109	0.0113568	2.07225	5.20277	15.8854	5.91273	8.91815
ENSG00000242616.3	GNG10	chr9	114423615	114432526	protein_coding	+	1.50981	2.69801	2.86371e-05	0.000207884	3.01418	3.0499	7.76277	7.44018	10.355
ENSG00000176463.9	SLCO3A1	chr15	92396925	92715665	protein_coding	+	1.5114	7.11419	7.62438e-11	1.88536e-09	60.0324	72.2407	160.756	186.005	210.914
ENSG00000177842.7	ZNF620	chr3	40547483	40560227	protein_coding	+	1.51146	2.93123	4.29953e-05	0.000297046	2.82579	4.30574	11.1558	7.98218	10.999
ENSG00000162777.12	DENND2D	chr1	111729796	111747157	protein_coding	-	1.51169	1.86897	0.00178868	0.00782193	1.00473	2.33227	6.68318	3.99109	3.46817
ENSG00000172345.9	STARD5	chr15	81601394	81616524	protein_coding	-	1.51274	1.0884	0.000915871	0.0043959	0.753544	1.13624	3.13595	1.97091	2.92317
ENSG00000119547.5	ONECUT2	chr18	55102917	55158529	protein_coding	+	1.51345	6.23217	6.04874e-08	8.30225e-07	28.1323	43.4162	118.909	103.818	79.1733
ENSG00000136068.10	FLNB	chr3	57994127	58157982	protein_coding	+	1.51733	10.1235	9.47505e-10	1.91171e-08	462.551	599.813	1732.02	1577.27	1181.56
ENSG00000106571.8	GLI3	chr7	42000548	42277469	protein_coding	-	1.52133	5.30813	5.17378e-07	5.71557e-06	16.2012	21.2895	55.2647	36.7575	67.2329
ENSG00000172159.11	FRMD3	chr9	85857905	86153461	protein_coding	-	1.52399	2.18078	0.000247063	0.00141316	2.00945	2.15287	8.17404	4.73018	4.80589
ENSG00000105711.6	SCN1B	chr19	35521588	35531352	protein_coding	+	1.52435	2.11652	5.66797e-05	0.000381195	1.63268	2.33227	5.70641	5.12437	6.09407
ENSG00000008300.10	CELSR3	chr3	48673902	48700348	protein_coding	-	1.52451	7.02766	3.26831e-09	5.96361e-08	48.478	75.0514	151.503	173.342	201.253
ENSG00000113083.8	LOX	chr5	121398890	121413980	protein_coding	-	1.52583	6.13531	2.78444e-06	2.60651e-05	26.0601	40.3663	57.8866	106.971	118.562
ENSG00000100968.9	NFATC4	chr14	24834879	24848810	protein_coding	+	1.52614	5.48909	1.67803e-06	1.65395e-05	15.4477	26.9109	43.3893	62.4286	75.0115
ENSG00000178467.13	P4HTM	chr3	49027319	49044587	protein_coding	+	1.52665	5.55259	1.23154e-08	1.97442e-07	18.4618	25.8344	71.7671	63.5126	53.3602
ENSG00000108622.6	ICAM2	chr17	62079954	62097994	protein_coding	-	1.52774	1.14235	0.000426079	0.00228137	0.690749	1.25584	2.93032	2.71	2.72499
ENSG00000071051.9	NCK2	chr2	106361354	106510730	protein_coding	+	1.52892	3.74363	2.18157e-06	2.09417e-05	5.52599	6.99682	21.0777	16.2107	16.1518
ENSG00000177570.9	SAMD12	chr8	119201698	119634234	protein_coding	-	1.52907	3.61272	9.91819e-05	0.00063315	5.14922	6.2792	24.1109	13.1066	11.4945
ENSG00000183840.5	GPR39	chr2	133174147	133404132	protein_coding	+	1.53077	0.702015	0.00320516	0.0128033	0.627954	0.777425	2.98173	1.67527	1.38727
ENSG00000215033.3	AL603965.1	chr10	47746962	47770871	protein_coding	+	1.53145	0.821917	0.00177719	0.00778528	1.13032	0.418613	2.05636	2.02018	2.52681
ENSG00000171903.12	CYP4F11	chr19	16023177	16045677	protein_coding	-	1.53352	1.26574	0.00113891	0.00530816	0.565158	1.55485	3.13595	2.51291	3.51771
ENSG00000154678.12	PDE1C	chr7	31790793	32338941	protein_coding	-	1.53376	1.30724	0.00112259	0.00524953	0.879135	1.31564	4.11273	2.06946	3.26999
ENSG00000268996.1	AL807752.1	chr9	139980807	139981121	protein_coding	-	1.53553	1.46122	0.0142021	0.0445807	1.3815	1.07643	1.131	3.00564	6.44088
ENSG00000152422.11	XRCC4	chr5	82373317	82649606	protein_coding	+	1.53616	2.79037	8.58649e-06	7.07379e-05	3.51654	2.87049	9.71631	9.16473	8.47224
ENSG00000099860.4	GADD45B	chr19	2476120	2478257	protein_coding	+	1.5367	5.81817	6.31251e-07	6.84059e-06	22.7319	30.2598	54.5964	66.5182	106.621
ENSG00000005379.11	BZRAP1	chr17	56378592	56406152	protein_coding	-	1.53798	1.22875	0.00164254	0.0072884	0.502363	1.55485	3.34159	2.36509	3.22044
ENSG00000143507.13	DUSP10	chr1	221874766	221915518	protein_coding	-	1.53899	2.47066	0.000146578	0.000896817	2.13504	2.93029	6.11768	5.66637	10.0577
ENSG00000233608.2	TWIST2	chr2	239756673	239795893	protein_coding	+	1.53929	4.02314	9.25155e-06	7.55722e-05	6.40513	8.73108	14.8572	27.2971	22.989
ENSG00000026508.12	CD44	chr11	35160417	35253949	protein_coding	+	1.54039	8.12942	1.37378e-06	1.38682e-05	128.291	135.033	488.643	428.377	212.103
ENSG00000196196.2	HRCT1	chr9	35906189	35907138	protein_coding	+	1.54086	4.31542	0.00179614	0.00784606	11.6171	6.99682	11.6184	21.3844	47.1175
ENSG00000169432.10	SCN9A	chr2	167051695	167232503	protein_coding	-	1.54952	0.979914	0.000821443	0.00400612	0.627954	1.07643	1.95354	2.71	2.77453
ENSG00000198865.5	CCDC152	chr5	42756903	42802462	protein_coding	+	1.54954	2.15214	0.000577266	0.00296105	1.06752	2.93029	6.83741	4.97655	5.59861
ENSG00000115616.2	SLC9A2	chr2	103236166	103327777	protein_coding	+	1.55145	1.79553	0.00146609	0.00659827	0.753544	2.33227	3.65004	5.81418	4.01317
ENSG00000134775.11	FHOD3	chr18	33877677	34360018	protein_coding	+	1.55174	0.46583	0.00294945	0.0119548	0.439567	0.717623	2.10777	1.18255	1.78363
ENSG00000165046.8	LETM2	chr8	38243725	38267045	protein_coding	+	1.55251	0.93638	0.00457258	0.0172183	1.00473	0.657821	3.85568	1.626	1.73408
ENSG00000173114.8	LRRN3	chr7	110731062	110765510	protein_coding	+	1.55305	0.32468	0.00193098	0.00835034	0.502363	0.538217	1.38804	1.72455	1.43681
ENSG00000178038.12	ALS2CL	chr3	46710487	46735194	protein_coding	-	1.55306	4.92222	0.000179864	0.00106874	12.3079	15.8475	67.6029	23.0596	31.2631
ENSG00000169083.11	AR	chrX	66764465	66950461	protein_coding	+	1.55369	2.87764	1.86646e-05	0.000140988	2.57461	4.12633	9.30504	10.6922	9.16587
ENSG00000182836.5	PLCXD3	chr5	41307056	41510730	protein_coding	-	1.55375	2.5975	0.00643134	0.0229394	2.38622	3.1097	2.93032	14.3876	6.58952
ENSG00000079150.13	FKBP7	chr2	179328391	179343327	protein_coding	-	1.55393	3.01566	4.77706e-06	4.20086e-05	3.45374	3.94693	11.0015	11.4805	9.66133
ENSG00000146592.12	CREB5	chr7	28338940	28865511	protein_coding	+	1.55497	3.79336	4.51756e-05	0.000310859	5.96556	6.81742	16.4509	12.1211	27.0517
ENSG00000161040.12	FBXL13	chr7	102453308	102715286	protein_coding	-	1.55505	0.883789	0.0014373	0.00649139	0.502363	1.07643	1.59368	2.61146	2.72499
ENSG00000138587.5	MNS1	chr15	56713742	56757335	protein_coding	-	1.55666	2.07501	9.44713e-05	0.000605854	1.3815	2.39208	4.83245	6.06055	5.59861
ENSG00000116717.7	GADD45A	chr1	68150744	68154021	protein_coding	+	1.55723	6.34006	4.70121e-09	8.29421e-08	34.2863	41.0241	139.935	91.1546	96.1674
ENSG00000142677.3	IL22RA1	chr1	24446261	24469611	protein_coding	-	1.55736	1.03353	0.00069923	0.00347927	0.690749	1.07643	2.31341	2.168	3.26999
ENSG00000171621.9	SPSB1	chr1	9352939	9429591	protein_coding	+	1.55799	5.57059	2.18873e-08	3.3492e-07	22.7319	21.4091	57.938	50.1597	84.0288
ENSG00000128284.15	APOL3	chr22	36536372	36562225	protein_coding	-	1.5601	0.730568	0.0039832	0.0153671	1.00473	0.418613	3.08454	1.57673	1.5359
ENSG00000269165.1	AC069547.1	chr10	52094298	52095876	protein_coding	+	1.56046	1.03636	0.000428417	0.00229265	0.753544	1.01663	2.8275	2.75927	2.17999
ENSG00000006377.9	DLX6	chr7	96634860	96640351	protein_coding	+	1.56082	1.39819	0.00286159	0.0116613	0.502363	1.79406	2.41623	3.35055	4.35998
ENSG00000000971.11	CFH	chr1	196621008	196716634	protein_coding	+	1.56097	4.6942	7.50832e-06	6.27928e-05	7.28426	16.5651	32.2849	38.9747	33.0467
ENSG00000118096.3	IFT46	chr11	118415243	118443685	protein_coding	-	1.5633	2.49366	1.29558e-05	0.000101951	2.7002	2.39208	7.917	6.55328	7.77861
ENSG00000186684.8	CYP27C1	chr2	127941696	127977654	protein_coding	-	1.56569	1.88743	0.00101431	0.0048112	1.06752	2.21267	6.37472	4.97655	3.07181
ENSG00000171045.10	TSNARE1	chr8	143293441	143484601	protein_coding	-	1.56759	1.25238	0.00680876	0.0240414	0.690749	1.37544	4.47259	1.23182	3.41862
ENSG00000081041.8	CXCL2	chr4	74962752	74965010	protein_coding	-	1.56825	2.65485	2.44683e-05	0.000180419	2.51181	3.1695	6.63177	9.90382	8.42269
ENSG00000196781.9	TLE1	chr9	84198598	84304220	protein_coding	-	1.56938	4.41752	1.42786e-07	1.81178e-06	8.79135	10.8241	30.8969	22.9611	32.254
ENSG00000137821.7	LRRC49	chr15	71145578	71342414	protein_coding	+	1.57013	2.59736	1.13932e-05	9.07641e-05	2.88859	2.57148	7.76277	7.09528	9.11633
ENSG00000148926.5	ADM	chr11	10326227	10328944	protein_coding	+	1.57034	4.94511	9.01268e-09	1.50585e-07	13.815	14.5319	43.6977	33.9982	46.7212
ENSG00000169047.5	IRS1	chr2	227596033	227664475	protein_coding	-	1.57384	6.18015	6.32184e-10	1.31677e-08	28.7603	37.9742	114.899	92.6328	86.0106
ENSG00000249992.1	TMEM158	chr3	45265958	45267770	protein_coding	-	1.57402	3.48327	1.10789e-05	8.85798e-05	5.4632	4.72435	17.7875	16.5064	10.4541
ENSG00000261652.2	C15orf65	chr15	55700746	55710962	protein_coding	+	1.57482	1.51957	0.000195942	0.00115057	1.06752	1.43525	2.77609	3.99109	4.31044
ENSG00000069966.14	GNB5	chr15	52413117	52483566	protein_coding	-	1.576	6.33979	1.04456e-10	2.52336e-09	33.4071	41.0839	120.194	92.7806	115.292
ENSG00000198673.6	FAM19A2	chr12	62102040	62672931	protein_coding	-	1.57864	1.92645	0.000201542	0.00118075	1.25591	2.09307	3.65004	6.01128	5.20225
ENSG00000144815.10	NXPE3	chr3	101498046	101547073	protein_coding	+	1.57984	4.4889	1.56636e-06	1.56181e-05	7.97501	12.4986	22.1573	32.0273	36.5149
ENSG00000184500.10	PROS1	chr3	93591881	93692910	protein_coding	-	1.57994	1.87747	7.51136e-05	0.00049003	1.3815	1.85386	4.524	4.13891	5.69771
ENSG00000147889.12	CDKN2A	chr9	21967751	21995300	protein_coding	-	1.5813	9.52941	1.26012e-12	4.37643e-11	310.397	368.559	896.42	985.603	1121.9
ENSG00000089723.5	OTUB2	chr14	94492675	94515276	protein_coding	+	1.5829	1.74126	0.000219771	0.00127403	1.19311	1.73426	5.70641	3.54764	3.76544
ENSG00000197044.6	ZNF441	chr19	11877815	11894893	protein_coding	+	1.58515	0.91432	0.00305705	0.0123295	1.06752	0.538217	2.72468	1.33036	3.07181
ENSG00000100292.12	HMOX1	chr22	35776354	35790207	protein_coding	+	1.58864	5.2387	0.0121584	0.0391719	16.8919	17.522	16.965	21.8278	114.895
ENSG00000130635.11	COL5A1	chr9	137533620	137736686	protein_coding	+	1.59412	11.2354	4.96417e-12	1.51324e-10	923.468	1274.74	3335.37	3059.64	3417.78
ENSG00000213020.4	ZNF611	chr19	53206066	53238326	protein_coding	-	1.59556	2.63177	5.07398e-06	4.43543e-05	2.6374	2.87049	8.37968	7.93291	8.3236
ENSG00000187372.9	PCDHB13	chr5	140593509	140596993	protein_coding	+	1.59682	0.866165	0.00121371	0.00561108	0.627954	0.897029	1.38804	2.66073	2.82408
ENSG00000081059.15	TCF7	chr5	133450402	133487556	protein_coding	+	1.5979	5.33215	1.19076e-09	2.35956e-08	15.4477	21.0503	60.0972	50.6031	52.6666
ENSG00000151690.10	MFSD6	chr2	191273081	191373931	protein_coding	+	1.59987	4.3445	2.52594e-05	0.00018528	7.91221	10.4055	36.7575	15.3238	30.0244
ENSG00000165821.7	SALL2	chr14	21989232	22005350	protein_coding	-	1.60393	0.505942	0.00562554	0.0204909	0.439567	0.717623	1.79932	0.886909	2.57635
ENSG00000168734.9	PKIG	chr20	43160426	43252888	protein_coding	+	1.6046	2.96611	0.000408936	0.0022052	4.33288	2.63128	9.76772	5.86346	15.6563
ENSG00000069812.7	HES2	chr1	6472478	6484730	protein_coding	-	1.60497	1.86984	0.0151485	0.0468426	1.63268	1.55485	9.81913	1.626	2.87363
ENSG00000125740.9	FOSB	chr19	45971253	45978437	protein_coding	+	1.608	6.58422	0.000210817	0.00122997	26.9392	59.5627	83.951	87.4591	220.229
ENSG00000135083.10	CCNJL	chr5	159678659	159772403	protein_coding	-	1.60894	3.80713	4.30392e-06	3.82502e-05	5.14922	7.35563	23.1855	13.7964	19.4713
ENSG00000164976.8	KIAA1161	chr9	34366668	34376851	protein_coding	-	1.61028	7.44385	7.07806e-10	1.45467e-08	66.3119	90.8391	280.334	182.358	246.537
ENSG00000166501.8	PRKCB	chr16	23847322	24231932	protein_coding	+	1.6103	3.72296	9.31324e-05	0.000598238	4.96083	6.81742	11.2586	14.5847	27.4976
ENSG00000115353.6	TACR1	chr2	75273590	75426826	protein_coding	-	1.61155	1.08086	0.000320044	0.00177604	1.13032	0.657821	3.13595	2.41436	2.52681
ENSG00000185477.4	GPRIN3	chr4	90157537	90229161	protein_coding	-	1.61467	2.07542	5.30863e-05	0.000358745	1.3187	2.33227	5.39795	6.06055	5.15271
ENSG00000145555.10	MYO10	chr5	16665395	16936372	protein_coding	-	1.61519	9.69699	6.82447e-14	3.04833e-12	348.263	399.895	1053.53	1196.54	1136.87
ENSG00000125962.10	ARMCX5	chrX	101854096	101859087	protein_coding	+	1.61523	3.15403	3.35947e-06	3.07222e-05	3.26536	4.60475	10.2818	12.7616	12.6836
ENSG00000189120.3	SP6	chr17	45922279	45933240	protein_coding	-	1.61542	2.10622	0.000354281	0.00194508	2.19784	1.55485	6.16909	3.30127	7.53088
ENSG00000215066.3	C9orf38	chr9	6467618	6470375	protein_coding	-	1.6175	1.65248	3.77644e-05	0.000264934	1.3815	1.31564	3.9585	4.23746	4.06271
ENSG00000095383.15	TBC1D2	chr9	100961311	101017915	protein_coding	-	1.61772	6.42865	4.47537e-06	3.96104e-05	31.5861	45.7485	179.212	93.224	77.8356
ENSG00000171224.7	C10orf35	chr10	71390007	71393352	protein_coding	+	1.62238	1.77708	0.000378206	0.00206179	1.56988	1.37544	4.72963	2.66073	6.04452
ENSG00000170345.5	FOS	chr14	75745477	75748933	protein_coding	+	1.62626	7.49509	1.12459e-05	8.97755e-05	51.6178	109.497	155.05	230.695	352.316
ENSG00000127507.13	EMR2	chr19	14843205	14889353	protein_coding	-	1.62688	3.80724	8.69775e-07	9.15693e-06	4.89804	7.47524	21.489	18.3295	16.7463
ENSG00000159164.5	SV2A	chr1	149874870	149889434	protein_coding	-	1.62812	1.4914	0.00377816	0.0147008	0.879135	1.49505	2.72468	1.92164	6.29225
ENSG00000124406.12	ATP8A1	chr4	42410390	42659122	protein_coding	-	1.63177	0.998132	0.000661234	0.0033169	0.879135	0.777425	2.77609	1.67527	3.1709
ENSG00000240204.2	SMKR1	chr7	129142320	129152773	protein_coding	+	1.63229	1.13926	0.00136575	0.00621546	0.94193	0.897029	4.00991	1.57673	2.87363
ENSG00000067191.11	CACNB1	chr17	37329709	37353956	protein_coding	-	1.63305	3.35708	7.55462e-05	0.000492021	2.38622	6.57821	13.6234	14.5355	13.1295
ENSG00000092969.7	TGFB2	chr1	218519577	218617961	protein_coding	+	1.63313	4.04856	5.61095e-06	4.83643e-05	6.84469	7.77425	15.9882	18.97	32.2044
ENSG00000111674.4	ENO2	chr12	7022909	7032861	protein_coding	+	1.63374	4.43947	7.46296e-06	6.2515e-05	7.09587	12.08	30.3828	19.3149	38.4967
ENSG00000156687.6	UNC5D	chr8	35092975	35654068	protein_coding	+	1.63536	0.221943	0.00393736	0.0152016	0.251181	0.657821	1.131	2.02018	1.09
ENSG00000198108.3	CHSY3	chr5	129240165	129522327	protein_coding	+	1.63669	4.05183	3.67404e-06	3.32255e-05	4.96083	9.62811	21.3348	26.7551	19.1245
ENSG00000158966.9	CACHD1	chr1	64936428	65158741	protein_coding	+	1.63731	3.38032	6.11322e-06	5.22565e-05	4.64686	4.48514	9.56209	15.8658	16.5977
ENSG00000145632.10	PLK2	chr5	57749809	57756087	protein_coding	-	1.63736	7.27464	3.79097e-13	1.42901e-11	68.5725	69.1908	205.533	238.332	188.916
ENSG00000142910.11	TINAGL1	chr1	32042116	32053288	protein_coding	+	1.63759	5.88726	8.59993e-10	1.74884e-08	30.2046	22.4257	99.1681	71.8889	70.3047
ENSG00000175832.8	ETV4	chr17	41605212	41656988	protein_coding	-	1.63911	6.54273	3.26641e-06	2.99955e-05	35.4166	47.3033	193.658	77.2597	109.445
ENSG00000127920.5	GNG11	chr7	93551011	93557922	protein_coding	+	1.64	6.88679	1.11902e-09	2.23732e-08	47.9756	57.051	112.946	188.764	182.525
ENSG00000158301.14	GPRASP2	chrX	101967104	101973607	protein_coding	+	1.64064	1.19031	0.00202569	0.00869641	0.81634	1.07643	2.21059	1.82309	4.75635
ENSG00000198945.3	L3MBTL3	chr6	130334844	130462594	protein_coding	+	1.6428	2.31137	0.000113875	0.000716001	1.3187	2.93029	5.50077	8.13	6.09407
ENSG00000166510.9	CCDC68	chr18	52568740	52626739	protein_coding	-	1.64322	2.36137	0.000666668	0.00333982	2.82579	1.61465	10.8473	4.92727	4.65725
ENSG00000078900.10	TP73	chr1	3569084	3652765	protein_coding	+	1.64331	3.31267	7.41589e-05	0.00048503	3.64213	5.02336	17.4277	7.588	15.0618
ENSG00000168026.12	TTC21A	chr3	39149152	39180394	protein_coding	+	1.6449	1.23324	0.00141816	0.00641995	0.565158	1.37544	1.79932	3.54764	3.71589
ENSG00000167460.10	TPM4	chr19	16177831	16213813	protein_coding	+	1.64505	9.07953	1.62848e-13	6.80221e-12	221.605	257.746	682.712	701.398	832.261
ENSG00000162849.11	KIF26B	chr1	245318287	245872733	protein_coding	+	1.64545	0.046751	0.00303005	0.0122334	0.251181	0.538217	1.59368	1.084	1.04045
ENSG00000204604.5	ZNF468	chr19	53341261	53360902	protein_coding	-	1.65125	2.78201	7.56326e-06	6.31699e-05	2.82579	3.1097	11.567	7.88364	8.12542
ENSG00000140416.15	TPM1	chr15	63334831	63364114	protein_coding	+	1.6516	8.38869	2.86867e-12	9.19818e-11	122.2	173.366	419.704	468.879	485.048
ENSG00000154096.9	THY1	chr11	119288090	119295695	protein_coding	-	1.65195	3.15038	2.72802e-06	2.5599e-05	3.20256	4.48514	13.9833	10.7415	11.0486
ENSG00000148180.12	GSN	chr9	123970072	124095121	protein_coding	+	1.65348	7.12809	2.11645e-08	3.24823e-07	48.2268	74.872	214.17	131.361	227.512
ENSG00000151689.8	INPP1	chr2	191208196	191236391	protein_coding	+	1.65495	4.4671	4.61945e-07	5.18096e-06	7.66103	11.6614	38.6082	24.9813	26.4076
ENSG00000166401.9	SERPINB8	chr18	61637159	61672278	protein_coding	+	1.65517	3.4038	4.49069e-05	0.000309148	4.70965	4.48514	21.5404	9.85455	11.3459
ENSG00000130827.5	PLXNA3	chrX	153686621	153701989	protein_coding	+	1.6555	6.49457	1.54915e-08	2.42574e-07	30.4557	48.7386	159.265	104.458	105.036
ENSG00000153714.5	LURAP1L	chr9	12775020	12822130	protein_coding	+	1.65632	3.36182	1.4525e-05	0.000112749	3.39095	5.50178	9.51068	15.6195	16.449
ENSG00000143995.15	MEIS1	chr2	66660584	66801001	protein_coding	+	1.65722	5.89096	2.69182e-06	2.53054e-05	21.5388	30.499	46.7308	78.4915	118.066
ENSG00000158887.11	MPZ	chr1	161274525	161279762	protein_coding	-	1.65748	0.40216	0.00465178	0.0174625	0.565158	0.478415	2.72468	1.13327	1.04045
ENSG00000174038.8	C9orf131	chr9	35041092	35045988	protein_coding	+	1.65778	2.97578	6.57674e-06	5.57562e-05	2.82579	3.94693	10.9501	12.2689	8.42269
ENSG00000172731.9	LRRC20	chr10	72058729	72142382	protein_coding	-	1.65995	3.21303	8.87757e-06	7.26965e-05	3.51654	4.48514	12.4924	8.91837	16.0527
ENSG00000242013.4	USP27X	chrX	49644470	49647166	protein_coding	+	1.66287	0.326842	0.00129912	0.00595609	0.376772	0.598019	2.00495	1.23182	1.38727
ENSG00000148541.8	FAM13C	chr10	61005890	61122939	protein_coding	-	1.66315	1.16559	0.00789619	0.0273438	0.81634	1.01663	1.18241	2.11873	5.35089
ENSG00000182687.3	GALR2	chr17	74070875	74073622	protein_coding	+	1.66355	0.805815	0.000426161	0.00228137	0.627954	0.777425	2.8275	1.87236	1.93227
ENSG00000144642.16	RBMS3	chr3	29322473	30051886	protein_coding	+	1.66394	4.24195	6.36044e-08	8.67613e-07	7.40985	9.03009	30.1771	20.8424	26.0113
ENSG00000116299.12	KIAA1324	chr1	109656301	109749401	protein_coding	+	1.66541	2.41378	0.000474911	0.00250846	2.38622	2.15287	10.7959	3.64618	6.83725
ENSG00000145569.5	FAM105A	chr5	14581884	14615116	protein_coding	+	1.66576	5.21278	5.23936e-10	1.11076e-08	14.4429	17.8808	48.2731	58.9795	44.343
ENSG00000119121.17	TRPM6	chr9	77337411	77503010	protein_coding	-	1.66647	0.807591	0.00074622	0.00368108	0.502363	0.897029	1.59368	2.85782	2.17999
ENSG00000163466.11	ARPC2	chr2	219081817	219119079	protein_coding	+	1.66657	7.74082	1.08474e-12	3.7929e-11	91.8696	95.3242	339.608	293.222	244.159
ENSG00000187456.9	RDM1	chr17	34245070	34257777	protein_coding	-	1.66726	-0.0345679	0.00413063	0.0158017	0.313977	0.418613	0.719727	1.23182	1.5359
ENSG00000101665.4	SMAD7	chr18	46446223	46477081	protein_coding	-	1.6673	6.05711	3.23518e-13	1.2381e-11	29.5766	28.5853	92.742	88.3953	91.6587
ENSG00000102362.11	SYTL4	chrX	99929488	99987110	protein_coding	-	1.67168	2.76606	5.16714e-06	4.49905e-05	2.19784	3.58811	9.40786	8.672	9.26496
ENSG00000152137.2	HSPB8	chr12	119616447	119658936	protein_coding	+	1.67175	5.81892	6.64863e-10	1.37556e-08	25.3065	23.861	68.117	63.0198	100.428
ENSG00000069020.14	MAST4	chr5	65892176	66465423	protein_coding	+	1.67368	5.34173	4.5787e-11	1.18731e-09	17.8339	17.4024	47.0393	57.7477	61.337
ENSG00000173698.13	GPR64	chrX	19007427	19140755	protein_coding	-	1.67481	3.73093	7.09609e-06	5.97332e-05	5.02363	6.3988	25.139	15.5702	13.179
ENSG00000205413.3	SAMD9	chr7	92728829	92747336	protein_coding	-	1.67485	4.92571	1.34931e-06	1.36925e-05	13.5638	12.7976	56.1901	42.8673	25.0204
ENSG00000005448.12	WDR54	chr2	74648805	74652882	protein_coding	+	1.67757	4.46304	7.77632e-08	1.04235e-06	7.53544	11.482	33.4159	24.39	32.254
ENSG00000137965.6	IFI44	chr1	79115481	79129763	protein_coding	+	1.67771	3.98627	0.000824129	0.00401669	10.424	3.2891	21.1291	31.6331	11.6927
ENSG00000115339.9	GALNT3	chr2	166604101	166651192	protein_coding	-	1.67972	2.69261	0.000447183	0.00238318	1.56988	3.88712	7.30009	12.7124	5.94543
ENSG00000101460.8	MAP1LC3A	chr20	33134658	33148149	protein_coding	+	1.68069	2.49801	5.55138e-05	0.000374167	2.13504	2.63128	8.99659	4.73018	8.91815
ENSG00000167972.9	ABCA3	chr16	2325882	2390747	protein_coding	-	1.68318	4.65232	1.12669e-05	8.98969e-05	8.60296	13.0368	49.4041	20.3004	33.0467
ENSG00000163072.10	NOSTRIN	chr2	169643049	169722024	protein_coding	+	1.68432	2.26803	5.72576e-05	0.000384245	1.94666	2.09307	7.71136	4.04037	7.48133
ENSG00000155066.11	PROM2	chr2	95940201	95957056	protein_coding	+	1.685	0.0760195	0.00299938	0.0121191	0.251181	0.538217	1.6965	1.23182	0.891815
ENSG00000130714.11	POMT1	chr9	134378289	134399193	protein_coding	+	1.68689	5.77611	5.18149e-11	1.32145e-09	19.9689	27.2697	66.8832	73.3178	84.871
ENSG00000163040.10	CCDC74A	chr2	132285248	132291239	protein_coding	+	1.68851	1.73823	2.14065e-05	0.000159825	1.19311	1.55485	4.06132	4.28673	4.80589
ENSG00000150756.9	FAM173B	chr5	10226442	10250009	protein_coding	-	1.68918	5.15404	1.41996e-10	3.34026e-09	13.6894	16.9239	49.3527	52.9682	43.5998
ENSG00000146386.7	ABRACL	chr6	139349819	139364439	protein_coding	+	1.69215	2.3315	0.000232083	0.00133738	1.3187	2.87049	4.62682	6.10982	9.4136
ENSG00000139946.5	PELI2	chr14	56584532	56768244	protein_coding	+	1.69219	4.32785	4.56179e-07	5.13118e-06	5.77717	11.3624	25.2419	26.7551	30.1235
ENSG00000196345.8	ZKSCAN7	chr3	44596685	44624975	protein_coding	+	1.69263	-0.0164733	0.00168668	0.00744788	0.313977	0.418613	1.131	1.13327	1.28818
ENSG00000187498.10	COL4A1	chr13	110801318	110959496	protein_coding	-	1.69512	8.34002	4.00954e-15	2.0519e-13	140.536	138.561	462.836	405.712	466.023
ENSG00000182389.14	CACNB4	chr2	152689290	152955593	protein_coding	-	1.69522	1.43398	0.000292993	0.00164185	0.81634	1.37544	4.78104	2.71	3.07181
ENSG00000081189.9	MEF2C	chr5	88013975	88199922	protein_coding	-	1.6976	1.36106	6.22539e-05	0.000413999	0.94193	1.13624	3.393	3.74473	2.87363
ENSG00000147394.14	ZNF185	chrX	152082986	152142024	protein_coding	+	1.69933	3.79689	0.000125543	0.000782366	5.52599	6.2792	31.6166	12.5153	12.4359
ENSG00000165376.6	CLDN2	chrX	106143394	106174091	protein_coding	+	1.6995	1.04361	0.00138572	0.00629709	0.439567	1.19604	3.393	2.95636	1.58545
ENSG00000140092.10	FBLN5	chr14	92335756	92414331	protein_coding	-	1.70099	5.52522	5.31973e-06	4.60696e-05	18.2107	21.1699	40.2019	46.9569	102.559
ENSG00000072163.14	LIMS2	chr2	128395956	128439360	protein_coding	-	1.70229	4.09708	2.93236e-08	4.34512e-07	6.02835	8.49187	22.6714	21.5815	25.714
ENSG00000106538.5	RARRES2	chr7	150035408	150038763	protein_coding	-	1.70352	2.05449	6.16039e-06	5.26306e-05	1.63268	1.79406	5.96345	5.27218	5.30134
ENSG00000127824.9	TUBA4A	chr2	220114433	220142892	protein_coding	-	1.70394	8.39034	8.23929e-15	4.02969e-13	139.029	148.428	509.721	429.757	443.381
ENSG00000141576.10	RNF157	chr17	74138534	74236454	protein_coding	-	1.70616	1.68707	0.000429394	0.00229709	1.00473	1.61465	5.24372	2.31582	5.15271
ENSG00000091986.11	CCDC80	chr3	112323407	112368377	protein_coding	-	1.7072	5.96745	3.4601e-09	6.28389e-08	22.2923	31.0372	62.462	85.9317	109.495
ENSG00000102935.7	ZNF423	chr16	49521435	49891830	protein_coding	-	1.70735	5.51786	1.71517e-06	1.68626e-05	14.9453	24.0404	39.7392	57.5013	91.5596
ENSG00000010219.9	DYRK4	chr12	4671370	4723325	protein_coding	+	1.70874	1.95571	1.78935e-05	0.000135694	1.50709	1.67445	5.14091	4.18818	6.09407
ENSG00000165388.8	ZNF488	chr10	48355024	48373866	protein_coding	+	1.71038	2.35044	7.47235e-05	0.000487897	1.82107	2.39208	5.14091	5.42	9.90905
ENSG00000084636.13	COL16A1	chr1	32117848	32169920	protein_coding	-	1.71057	4.65959	7.39698e-10	1.5182e-08	10.8008	10.6447	36.2434	29.6129	37.8526
ENSG00000150165.13	ANXA8L1	chr10	47157983	47174093	protein_coding	-	1.71187	1.11065	0.000817385	0.00399263	1.00473	0.717623	3.9585	1.67527	2.72499
ENSG00000142920.12	ADC	chr1	33546705	33586131	protein_coding	+	1.71198	-0.360324	0.00653318	0.0232383	0.188386	0.358811	1.131	0.443455	1.13954
ENSG00000100031.14	GGT1	chr22	24979718	25024972	protein_coding	+	1.71303	2.80243	5.72962e-06	4.93047e-05	2.6374	3.1695	9.71631	6.99673	11.4945
ENSG00000047936.6	ROS1	chr6	117609463	117747018	protein_coding	-	1.71365	-0.230973	0.00287915	0.0117191	0.125591	0.478415	1.07959	1.084	0.842269
ENSG00000091262.10	ABCC6	chr16	16242785	16317379	protein_coding	-	1.71649	1.33593	5.11963e-05	0.000348103	0.94193	1.07643	3.08454	3.00564	3.76544
ENSG00000129038.11	LOXL1	chr15	74218330	74244478	protein_coding	+	1.71695	4.27571	1.98517e-06	1.92477e-05	5.65158	10.6447	29.7144	18.97	30.7181
ENSG00000175893.7	ZDHHC21	chr9	14611069	14693469	protein_coding	-	1.7181	3.49495	6.32591e-06	5.38958e-05	3.07697	6.339	16.2453	17.1469	12.535
ENSG00000115295.15	CLIP4	chr2	29320571	29412509	protein_coding	+	1.71824	3.90822	3.4334e-05	0.000244419	4.39567	8.19286	11.6184	23.848	26.0113
ENSG00000133740.6	E2F5	chr8	86089460	86129387	protein_coding	+	1.71967	2.50748	0.000104379	0.000663586	1.50709	3.1695	6.58036	10.4951	5.7968
ENSG00000115963.9	RND3	chr2	151324709	151395525	protein_coding	-	1.72509	6.05497	1.55825e-11	4.4027e-10	25.8717	30.2598	76.0854	86.6708	111.774
ENSG00000011465.12	DCN	chr12	91539025	91576900	protein_coding	-	1.7258	2.13651	0.00104537	0.00494527	0.753544	2.81069	3.75286	6.15909	7.67952
ENSG00000167178.11	ISLR2	chr15	74392652	74430881	protein_coding	+	1.72587	-0.216805	0.00552785	0.0202138	0.313977	0.29901	0.5655	1.18255	1.28818
ENSG00000158321.11	AUTS2	chr7	69063905	70258054	protein_coding	+	1.73048	4.75226	1.18403e-09	2.35209e-08	9.54489	13.0368	32.6962	38.2357	39.983
ENSG00000188211.4	NCR3LG1	chr11	17373273	17398888	protein_coding	+	1.73246	5.29216	3.7614e-09	6.76746e-08	12.7475	20.0934	62.1022	55.5797	43.6989
ENSG00000008517.12	IL32	chr16	3115298	3131908	protein_coding	+	1.73427	3.79291	1.36975e-06	1.38453e-05	4.39567	7.11643	20.7693	13.8456	22.1467
ENSG00000186847.5	KRT14	chr17	39738531	39743173	protein_coding	-	1.73561	0.382421	0.000720153	0.0035673	0.313977	0.657821	1.6965	1.28109	1.88272
ENSG00000198331.6	HYLS1	chr11	125753509	125770543	protein_coding	+	1.73754	0.544798	0.000721155	0.00357112	0.753544	0.358811	1.38804	2.168	1.93227
ENSG00000205177.5	C11orf91	chr11	33719807	33722347	protein_coding	-	1.73856	0.745741	0.000369637	0.00202006	0.627954	0.657821	1.59368	1.97091	2.82408
ENSG00000135333.9	EPHA7	chr6	93949738	94129265	protein_coding	-	1.74013	3.60397	1.63654e-05	0.000125274	3.70493	6.339	11.4642	23.4538	14.814
ENSG00000102174.7	PHEX	chrX	22050559	22269427	protein_coding	+	1.74036	0.385118	0.000875207	0.00422698	0.313977	0.657821	2.10777	1.47818	1.28818
ENSG00000134531.5	EMP1	chr12	13349650	13369708	protein_coding	+	1.74118	6.19872	1.81564e-12	6.03457e-11	30.3302	31.1568	107.805	81.9406	113.954
ENSG00000118263.10	KLF7	chr2	207938861	208031991	protein_coding	-	1.74208	5.25706	1.43319e-06	1.44018e-05	10.6124	21.2297	40.5618	43.5078	73.9711
ENSG00000174945.9	AMZ1	chr7	2719156	2815134	protein_coding	+	1.7427	1.35314	0.000214419	0.00124768	0.753544	1.25584	4.57541	2.95636	2.47726
ENSG00000184988.4	TMEM106A	chr17	41363854	41372061	protein_coding	+	1.74497	1.39691	0.000415758	0.00223031	0.753544	1.31564	2.77609	2.41436	5.15271
ENSG00000127129.5	EDN2	chr1	41944446	41950344	protein_coding	-	1.74685	0.875101	0.000143161	0.000879742	0.81634	0.598019	1.85073	2.46364	2.72499
ENSG00000147853.12	AK3	chr9	4711155	4742043	protein_coding	-	1.74907	6.24041	1.43346e-12	4.86905e-11	28.7603	34.2067	118.344	88.4446	105.977
ENSG00000128596.12	CCDC136	chr7	128430811	128462186	protein_coding	+	1.75109	0.474757	0.00813722	0.0280216	0.502363	0.538217	2.21059	0.492727	2.52681
ENSG00000160050.10	CCDC28B	chr1	32665987	32670988	protein_coding	+	1.75149	3.57101	2.73732e-07	3.2744e-06	3.95611	5.80078	17.4791	13.5993	17.5886
ENSG00000204175.4	GPRIN2	chr10	46994087	47005643	protein_coding	+	1.75484	0.936054	0.000831819	0.00404906	0.627954	0.837227	1.49086	2.168	3.71589
ENSG00000176170.9	SPHK1	chr17	74372665	74383941	protein_coding	+	1.75551	7.50285	2.66685e-11	7.24361e-10	78.3686	72.4799	268.355	177.875	306.091
ENSG00000135899.12	SP110	chr2	231032009	231090444	protein_coding	-	1.75865	3.14708	8.11059e-07	8.62692e-06	3.39095	3.82732	12.2354	9.46037	14.4672
ENSG00000109846.3	CRYAB	chr11	111779289	111794446	protein_coding	-	1.76018	3.89988	4.97346e-05	0.000339359	6.02835	6.2194	16.1424	11.5791	33.7403
ENSG00000179148.5	ALOXE3	chr17	7999218	8022365	protein_coding	-	1.7607	-0.0786121	0.00327576	0.0130146	0.125591	0.538217	1.33664	0.837637	1.23863
ENSG00000105855.5	ITGB8	chr7	20370325	20455377	protein_coding	+	1.76078	5.54647	7.66377e-11	1.89207e-09	18.6502	19.9738	69.0424	74.7468	49.4462
ENSG00000104219.8	ZDHHC2	chr8	17013538	17082308	protein_coding	+	1.76241	3.91958	1.07807e-07	1.40249e-06	5.14922	7.23603	24.6764	16.6542	20.8586
ENSG00000170417.10	TMEM182	chr2	103353367	103460352	protein_coding	+	1.76557	0.408944	0.000618904	0.00313304	0.565158	0.418613	2.21059	1.23182	1.5359
ENSG00000126947.7	ARMCX1	chrX	100805514	100809683	protein_coding	+	1.76587	0.627843	0.000954946	0.00456078	0.251181	0.897029	2.31341	1.57673	1.98181
ENSG00000196967.6	ZNF585A	chr19	37597636	37663643	protein_coding	-	1.76634	0.557521	0.000681856	0.00340487	0.251181	0.837227	2.15918	1.42891	1.98181
ENSG00000120549.11	KIAA1217	chr10	23983675	24836772	protein_coding	+	1.76713	5.56585	7.56561e-12	2.24859e-10	17.2687	21.7081	66.5233	72.6773	56.878
ENSG00000088543.10	C3orf18	chr3	50595462	50608458	protein_coding	-	1.76769	2.35026	0.000193498	0.0011372	1.25591	2.81069	9.35645	4.28673	6.93634
ENSG00000139289.9	PHLDA1	chr12	76419227	76427712	protein_coding	-	1.77045	4.62344	5.7774e-07	6.31916e-06	9.54489	10.6447	46.5766	33.8996	21.1558
ENSG00000074527.7	NTN4	chr12	96051583	96184930	protein_coding	-	1.77111	5.14068	9.95882e-08	1.30325e-06	11.8683	17.0435	61.6395	52.3769	31.7585
ENSG00000123119.7	NECAB1	chr8	91803778	91971636	protein_coding	+	1.77132	0.709415	0.000533781	0.0027739	0.753544	0.478415	1.49086	2.85782	1.88272
ENSG00000100228.8	RAB36	chr22	23487513	23506537	protein_coding	+	1.77335	-0.0644955	0.00171175	0.00754564	0.313977	0.358811	1.02818	0.985455	1.43681
ENSG00000111817.12	DSE	chr6	116575336	116762424	protein_coding	+	1.77387	3.45771	8.83274e-06	7.24597e-05	3.32815	5.56158	17.9418	17.3933	9.66133
ENSG00000174721.9	FGFBP3	chr10	93666346	93669240	protein_coding	-	1.77689	4.53698	4.77523e-08	6.72754e-07	7.84942	11.0634	22.9284	34.2446	38.8435
ENSG00000173530.5	TNFRSF10D	chr8	22993101	23021543	protein_coding	-	1.77827	4.06171	3.77805e-07	4.36723e-06	6.09115	7.47524	31.3595	17.6396	19.7686
ENSG00000107338.8	SHB	chr9	37919131	38069210	protein_coding	-	1.78052	5.07126	4.5714e-07	5.13481e-06	11.6171	15.7877	68.4255	37.3487	33.2449
ENSG00000168772.9	CXXC4	chr4	105389469	105416058	protein_coding	-	1.78657	1.30818	9.73053e-05	0.000622199	0.94193	0.95683	2.31341	4.336	3.07181
ENSG00000113361.8	CDH6	chr5	31193857	31329253	protein_coding	+	1.78829	1.47144	0.000149543	0.000912072	0.81634	1.31564	3.54723	4.878	2.52681
ENSG00000145934.11	TENM2	chr5	166711804	167691162	protein_coding	+	1.7886	0.161567	0.00308317	0.012402	0.627954	0.179406	2.00495	1.23182	0.891815
ENSG00000243279.2	PRAF2	chrX	48928813	48931730	protein_coding	-	1.78904	4.02213	4.81126e-07	5.36494e-06	4.96083	8.13306	22.7742	16.4078	27.894
ENSG00000120738.7	EGR1	chr5	137801179	137805004	protein_coding	+	1.78934	8.113	7.22508e-06	6.07528e-05	71.8379	153.332	217.1	359.297	578.936
ENSG00000188816.3	HMX2	chr10	124907638	124910188	protein_coding	+	1.7898	0.783347	0.00040493	0.00218998	0.502363	0.777425	2.262	1.47818	2.87363
ENSG00000170439.5	METTL7B	chr12	56075330	56078395	protein_coding	+	1.7948	0.340216	0.00317358	0.0126935	0.251181	0.657821	2.51904	1.084	1.13954
ENSG00000106868.12	SUSD1	chr9	114803065	114937688	protein_coding	-	1.79786	3.77049	2.05138e-05	0.000153754	4.77245	6.1596	15.7826	29.1695	11.2468
ENSG00000147119.3	CHST7	chrX	46433219	46457843	protein_coding	+	1.79808	1.95012	5.86898e-05	0.000392493	1.88386	1.13624	6.16909	3.39982	5.94543
ENSG00000100678.14	SLC8A3	chr14	70510934	70655787	protein_coding	-	1.79841	1.17429	0.000125202	0.000780554	0.565158	1.13624	3.59863	2.51291	2.72499
ENSG00000146477.4	SLC22A3	chr6	160769300	160876014	protein_coding	+	1.8004	5.55432	3.70685e-10	8.11465e-09	14.4429	23.4423	56.4472	76.7177	62.1793
ENSG00000128408.7	RIBC2	chr22	45809572	45828376	protein_coding	+	1.80044	2.37731	2.6628e-05	0.000194396	1.13032	2.93029	6.47754	7.68655	6.88679
ENSG00000125430.4	HS3ST3B1	chr17	14204400	14252721	protein_coding	+	1.80154	2.40021	1.25776e-05	9.92278e-05	1.3187	2.81069	7.81418	5.962	7.62997
ENSG00000170425.3	ADORA2B	chr17	15848231	15879060	protein_coding	+	1.80254	2.71522	0.000474621	0.00250778	2.00945	3.1695	14.1375	8.52419	4.06271
ENSG00000196507.6	TCEAL3	chrX	102862379	102884618	protein_coding	+	1.80458	3.29657	1.01307e-06	1.05363e-05	2.88859	4.90376	13.9319	10.84	15.6068
ENSG00000166394.10	CYB5R2	chr11	7686331	7698453	protein_coding	-	1.80507	1.18703	0.000431108	0.00230466	1.06752	0.657821	3.34159	1.67527	3.91408
ENSG00000133401.11	PDZD2	chr5	31639517	32111037	protein_coding	+	1.8051	4.41296	3.35365e-08	4.90357e-07	8.47737	8.61147	39.5336	23.0104	25.6149
ENSG00000144935.10	TRPC1	chr3	142442916	142526730	protein_coding	+	1.80657	1.52569	0.000125689	0.000782819	1.00473	1.19604	5.44936	2.75927	3.22044
ENSG00000078098.9	FAP	chr2	163027194	163101661	protein_coding	-	1.80901	0.358206	0.000640702	0.00322858	0.439567	0.478415	1.54227	2.11873	1.13954
ENSG00000149582.11	TMEM25	chr11	118401756	118417995	protein_coding	+	1.8111	2.65452	3.29917e-06	3.02727e-05	1.69547	3.2293	9.40786	7.93291	8.3236
ENSG00000164506.10	STXBP5	chr6	147525561	147706866	protein_coding	+	1.81174	5.60663	2.05989e-09	3.87294e-08	16.4524	22.6051	47.3992	85.8331	69.7102
ENSG00000118898.11	PPL	chr16	4932508	5010742	protein_coding	-	1.81177	7.84781	6.75733e-08	9.16093e-07	60.7859	124.149	430.14	251.34	278.742
ENSG00000167191.7	GPRC5B	chr16	19868616	19897489	protein_coding	-	1.81466	0.673462	0.000224436	0.00129766	0.627954	0.538217	1.90214	1.57673	2.6259
ENSG00000188452.9	CERKL	chr2	182401403	182545392	protein_coding	-	1.81493	0.273148	0.000299554	0.00167376	0.376772	0.478415	1.49086	1.52746	1.48636
ENSG00000115461.4	IGFBP5	chr2	217536828	217560248	protein_coding	-	1.81581	4.02047	0.000188465	0.00111173	5.65158	7.23603	11.0015	16.2107	40.1317
ENSG00000188042.5	ARL4C	chr2	235401685	235405697	protein_coding	-	1.81616	2.2205	0.000250384	0.00143004	1.94666	1.67445	8.43109	2.90709	7.53088
ENSG00000164120.9	HPGD	chr4	175411328	175444305	protein_coding	-	1.81875	1.41557	0.000572007	0.00293895	0.690749	1.31564	2.15918	2.85782	5.54907
ENSG00000221955.6	SLC12A8	chr3	124801480	124998021	protein_coding	-	1.81909	3.31529	6.39893e-05	0.000423898	2.07225	5.74098	10.436	18.6251	11.8909
ENSG00000145945.5	FAM50B	chr6	3849620	3851551	protein_coding	+	1.82037	4.73032	1.45455e-08	2.29155e-07	8.60296	12.4986	33.5701	29.1695	47.6625
ENSG00000164898.8	C7orf55	chr7	139024203	139031065	protein_coding	+	1.82039	2.44294	2.0633e-06	1.99053e-05	2.13504	2.09307	5.75782	7.34164	9.01724
ENSG00000164241.9	C5orf63	chr5	126378250	126409184	protein_coding	-	1.82043	1.41363	0.000187937	0.00110904	0.502363	1.49505	3.13595	2.95636	4.45907
ENSG00000151575.10	TEX9	chr15	56536207	56738195	protein_coding	+	1.82124	1.61404	6.27187e-06	5.34944e-05	1.13032	1.19604	3.65004	4.38527	4.1618
ENSG00000241978.5	AKAP2	chr9	112542769	112934792	protein_coding	+	1.82345	2.27149	9.47442e-06	7.71075e-05	1.82107	1.91366	8.84236	5.37073	5.35089
ENSG00000165312.5	OTUD1	chr10	23728198	23731308	protein_coding	+	1.82483	4.25286	1.19178e-08	1.91864e-07	6.59351	8.49187	19.7925	28.726	30.619
ENSG00000123643.8	SLC36A1	chr5	150816607	150871942	protein_coding	+	1.82881	4.65261	3.5802e-07	4.1603e-06	8.41458	11.482	38.711	20.9902	44.9376
ENSG00000113369.4	ARRDC3	chr5	90664541	90679176	protein_coding	-	1.82893	5.8627	1.37417e-12	4.69862e-11	19.6549	26.552	89.7088	81.9406	70.9984
ENSG00000144749.9	LRIG1	chr3	66429221	66551687	protein_coding	-	1.83021	5.38907	1.21748e-06	1.2461e-05	16.4524	16.8043	89.4518	52.4262	32.4026
ENSG00000140403.8	DNAJA4	chr15	78556428	78574538	protein_coding	+	1.83192	4.57785	6.95925e-10	1.43407e-08	7.59824	11.2428	29.5088	35.3286	34.4835
ENSG00000099282.5	TSPAN15	chr10	71211229	71267425	protein_coding	+	1.83808	1.75535	0.000739478	0.00365482	0.565158	1.97346	6.32332	2.75927	4.45907
ENSG00000044524.6	EPHA3	chr3	89156674	89531284	protein_coding	+	1.84056	0.292166	0.00333977	0.0132248	0.251181	0.598019	0.771136	1.37964	2.42772
ENSG00000151967.14	SCHIP1	chr3	159557650	159615149	protein_coding	+	1.84304	1.76526	1.39003e-05	0.000108336	0.879135	1.67445	5.19232	3.94182	4.50862
ENSG00000155016.13	CYP2U1	chr4	108852525	108874613	protein_coding	+	1.84846	2.4946	0.000487354	0.00256629	0.879135	3.40871	7.24868	5.07509	10.7018
ENSG00000147650.7	LRP12	chr8	105501459	105601252	protein_coding	-	1.85298	2.92913	5.38739e-06	4.66193e-05	2.13504	3.70772	11.9783	11.924	7.38224
ENSG00000145703.11	IQGAP2	chr5	75699074	76003957	protein_coding	+	1.85452	5.04093	1.07146e-06	1.10988e-05	8.85414	16.8043	27.7609	48.0409	61.882
ENSG00000215845.6	TSTD1	chr1	161007421	161008780	protein_coding	-	1.85466	2.35986	2.99279e-05	0.000216341	1.3187	2.57148	6.83741	4.82873	9.26496
ENSG00000124102.4	PI3	chr20	43803517	43805185	protein_coding	+	1.8556	0.836871	0.00052434	0.00273403	0.627954	0.657821	2.72468	2.95636	1.23863
ENSG00000188015.5	S100A3	chr1	153519805	153521848	protein_coding	-	1.8559	3.82376	1.00608e-07	1.31437e-06	3.95611	6.99682	22.7228	17.6396	18.3813
ENSG00000135916.11	ITM2C	chr2	231729354	231743963	protein_coding	+	1.85671	5.77223	5.93532e-10	1.24567e-08	18.9642	23.7414	85.8017	50.8987	92.0551
ENSG00000156804.3	FBXO32	chr8	124510129	124553446	protein_coding	-	1.85687	5.85546	0.000107829	0.000681874	15.5105	29.6617	34.1356	69.9673	138.974
ENSG00000244274.3	DBNDD2	chr20	44034697	44039250	protein_coding	+	1.86099	3.20532	3.99809e-07	4.58386e-06	2.88859	4.18613	14.703	9.756	13.6249
ENSG00000168016.9	TRANK1	chr3	36868311	36986548	protein_coding	-	1.86276	4.79799	3.4125e-06	3.11519e-05	12.4963	9.14969	49.1471	18.8222	48.2075
ENSG00000164176.8	EDIL3	chr5	83236373	83680611	protein_coding	-	1.86354	6.30339	3.46104e-13	1.31426e-11	27.4416	34.0871	130.116	91.6473	109.099
ENSG00000184613.6	NELL2	chr12	44902058	45315631	protein_coding	-	1.86653	3.28324	5.60552e-07	6.14857e-06	3.39095	4.06653	14.8058	9.31255	16.1518
ENSG00000141750.6	STAC2	chr17	37366789	37382125	protein_coding	-	1.87298	6.58907	1.74841e-12	5.82362e-11	28.0695	46.4661	133.612	124.906	145.614
ENSG00000128739.16	SNRPN	chr15	25068794	25223870	protein_coding	+	1.87375	1.07943	0.000219523	0.00127403	0.313977	1.19604	2.57045	2.51291	3.22044
ENSG00000092929.7	UNC13D	chr17	73823306	73840798	protein_coding	-	1.87973	7.93354	1.35841e-09	2.66086e-08	63.0465	125.584	319.559	283.17	425.891
ENSG00000117122.9	MFAP2	chr1	17300997	17307330	protein_coding	-	1.87986	4.92188	1.98141e-08	3.05616e-07	7.34706	15.9073	40.5618	41.4384	44.888
ENSG00000028137.12	TNFRSF1B	chr1	12227060	12269285	protein_coding	+	1.88053	2.21918	4.16832e-05	0.000290288	1.19311	2.27247	7.50572	3.89255	7.58042
ENSG00000167642.8	SPINT2	chr19	38734675	38783254	protein_coding	+	1.88181	3.72635	0.00134425	0.00613749	5.14922	4.96356	36.9117	7.24309	10.7513
ENSG00000188295.10	ZNF669	chr1	247263264	247267674	protein_coding	-	1.88315	1.59128	5.89741e-06	5.05796e-05	1.19311	1.01663	4.36977	3.39982	4.31044
ENSG00000152778.7	IFIT5	chr10	91174343	91180758	protein_coding	+	1.88488	3.25297	2.24496e-07	2.74276e-06	3.57933	3.64792	12.9551	9.90382	16.6472
ENSG00000128342.4	LIF	chr22	30636436	30642840	protein_coding	-	1.88508	4.88186	1.15627e-07	1.49667e-06	7.84942	14.7113	55.2647	34.2938	33.7403
ENSG00000170689.8	HOXB9	chr17	46698518	46703839	protein_coding	-	1.88693	2.17942	4.70613e-06	4.1467e-05	1.56988	1.79406	5.655	4.68091	8.12542
ENSG00000172346.10	CSDC2	chr22	41956767	41973745	protein_coding	+	1.88734	3.26213	3.1904e-06	2.94374e-05	2.7002	4.54494	13.4692	8.91837	17.3904
ENSG00000147118.6	ZNF182	chrX	47834250	47863377	protein_coding	-	1.88746	2.01787	3.10353e-06	2.87388e-05	1.25591	1.73426	4.62682	5.07509	6.73816
ENSG00000198482.6	ZNF808	chr19	53030905	53067717	protein_coding	+	1.88968	2.63379	1.50839e-07	1.90459e-06	2.07225	2.57148	8.99659	8.27782	8.22451
ENSG00000189337.11	KAZN	chr1	14925200	15444539	protein_coding	+	1.89048	6.23527	4.24696e-10	9.14162e-09	18.9642	38.6918	111.66	97.1659	107.761
ENSG00000176771.11	NCKAP5	chr2	133429374	134326034	protein_coding	-	1.89125	4.13166	9.90819e-08	1.29772e-06	4.27008	9.03009	21.9003	26.8044	24.4754
ENSG00000090376.4	IRAK3	chr12	66582659	66648402	protein_coding	+	1.89187	1.70336	2.42089e-05	0.000178847	0.879135	1.49505	5.55218	3.20273	4.35998
ENSG00000074181.4	NOTCH3	chr19	15270444	15311792	protein_coding	-	1.89245	5.49476	1.23684e-05	9.77765e-05	10.4868	23.9208	98.8082	37.6444	52.518
ENSG00000173258.8	ZNF483	chr9	114287439	114340124	protein_coding	+	1.89253	1.25437	1.48219e-05	0.000114765	0.81634	0.897029	3.08454	2.66073	3.71589
ENSG00000187486.5	KCNJ11	chr11	17407406	17410878	protein_coding	-	1.89333	0.0275588	0.000461147	0.00244411	0.376772	0.29901	1.23382	1.18255	1.33772
ENSG00000108602.13	ALDH3A1	chr17	19641297	19652256	protein_coding	-	1.89435	6.41472	5.11738e-13	1.91036e-11	26.1857	39.0506	109.81	137.816	111.13
ENSG00000167767.9	KRT80	chr12	52562780	52585784	protein_coding	-	1.89458	8.74148	1.51029e-12	5.10756e-11	145.685	182.336	740.856	437.246	623.775
ENSG00000152049.5	KCNE4	chr2	223916532	224063117	protein_coding	+	1.89581	0.0300926	0.0035311	0.0138651	0.439567	0.239208	1.59368	0.542	1.63499
ENSG00000112378.11	PERP	chr6	138409642	138428648	protein_coding	-	1.89582	7.37794	4.88883e-13	1.82946e-11	57.7089	69.6094	284.446	175.263	240.245
ENSG00000130558.14	OLFM1	chr9	137967268	138013025	protein_coding	+	1.89821	6.74534	8.50476e-09	1.43182e-07	31.3349	50.5326	116.082	117.318	218.941
ENSG00000163171.6	CDC42EP3	chr2	37869032	37965611	protein_coding	-	1.9033	5.85484	2.06425e-13	8.43995e-12	20.1573	23.861	67.6029	95.9833	79.867
ENSG00000078401.6	EDN1	chr6	12290596	12297427	protein_coding	+	1.90772	3.27072	8.62445e-07	9.08595e-06	3.26536	3.94693	9.6649	11.9733	18.4804
ENSG00000085831.11	TTC39A	chr1	51752930	51810788	protein_coding	-	1.91251	0.523082	0.00016746	0.00100704	0.439567	0.538217	1.74791	1.37964	2.37817
ENSG00000117525.9	F3	chr1	94994781	95007356	protein_coding	-	1.91423	5.1341	3.97501e-10	8.64047e-09	12.6219	13.874	62.2564	50.3075	34.8303
ENSG00000183671.8	GPR1	chr2	207040040	207082771	protein_coding	-	1.91515	3.14102	2.24155e-07	2.74075e-06	3.45374	3.1097	8.89377	14.7818	12.9313
ENSG00000154277.8	UCHL1	chr4	41258430	41270472	protein_coding	+	1.91571	2.53741	3.24919e-06	2.99085e-05	1.56988	2.69109	6.94022	6.60255	10.355
ENSG00000109929.5	SC5D	chr11	121163162	121179403	protein_coding	+	1.91617	4.54552	3.81574e-08	5.52175e-07	8.1006	9.4487	20.615	43.0151	34.3844
ENSG00000171033.8	PKIA	chr8	79428374	79517502	protein_coding	+	1.91911	1.27032	0.000108911	0.000687306	0.502363	1.19604	4.11273	3.10418	2.37817
ENSG00000177606.5	JUN	chr1	59246465	59249785	protein_coding	-	1.92153	7.77104	1.61886e-06	1.60691e-05	69.2005	95.4438	184.096	212.021	528.846
ENSG00000178445.8	GLDC	chr9	6532464	6645650	protein_coding	-	1.92224	0.160343	0.00175972	0.00772409	0.502363	0.239208	2.10777	0.788364	1.28818
ENSG00000170017.8	ALCAM	chr3	105085753	105295744	protein_coding	+	1.9276	5.5918	3.94137e-05	0.000275878	13.1242	22.9639	77.0622	99.7773	25.9617
ENSG00000120327.4	PCDHB14	chr5	140602931	140605858	protein_coding	+	1.92797	1.12879	0.000629209	0.00318103	0.565158	0.95683	1.28523	3.94182	3.41862
ENSG00000212864.2	RNF208	chr9	140114707	140116033	protein_coding	-	1.92874	3.09153	3.25824e-06	2.9956e-05	2.26063	4.00673	15.2685	8.03146	12.089
ENSG00000175592.4	FOSL1	chr11	65659520	65668044	protein_coding	-	1.93021	5.35982	3.34501e-06	3.06081e-05	16.578	14.1731	97.4202	42.1775	32.9476
ENSG00000053918.11	KCNQ1	chr11	2465914	2870339	protein_coding	+	1.93273	1.77506	0.000233711	0.00134525	1.06752	1.37544	3.393	2.75927	7.72906
ENSG00000187800.9	PEAR1	chr1	156863490	156886226	protein_coding	+	1.93329	2.84099	2.34403e-05	0.000173851	2.00945	3.2293	14.0861	5.61709	9.9586
ENSG00000165655.14	ZNF503	chr10	77157588	77161664	protein_coding	-	1.93462	6.80435	2.43721e-13	9.73309e-12	38.4308	45.1504	114.745	173.292	184.655
ENSG00000167619.7	TMEM145	chr19	42817477	42829214	protein_coding	+	1.93598	0.836746	0.00739652	0.0258569	0.502363	0.717623	1.54227	0.788364	4.65725
ENSG00000253304.1	TMEM200B	chr1	29445940	29450447	protein_coding	-	1.9371	2.46836	5.89864e-05	0.000394135	1.13032	2.87049	10.179	4.82873	7.77861
ENSG00000187608.5	ISG15	chr1	948803	949920	protein_coding	+	1.93863	7.03712	1.62495e-13	6.80221e-12	58.0857	40.1271	215.712	190.341	148.636
ENSG00000168743.8	NPNT	chr4	106815932	106925184	protein_coding	+	1.93879	4.66241	1.02644e-05	8.27956e-05	7.34706	11.4222	39.5336	15.9644	51.1307
ENSG00000104267.5	CA2	chr8	86376081	86393722	protein_coding	+	1.94215	3.37851	3.65696e-06	3.30903e-05	2.88859	4.72435	9.92195	12.3182	21.2054
ENSG00000115363.9	EVA1A	chr2	75696428	75796848	protein_coding	-	1.94241	1.33896	1.3994e-05	0.000108956	0.565158	1.19604	3.393	3.10418	3.6168
ENSG00000144724.14	PTPRG	chr3	61547243	62283288	protein_coding	+	1.94809	1.19507	0.00039215	0.0021273	0.627954	0.95683	4.21554	3.44909	1.43681
ENSG00000061455.10	PRDM6	chr5	122424816	122529960	protein_coding	+	1.94869	2.42355	0.000187817	0.00110875	2.00945	1.85386	3.23877	6.94746	11.9404
ENSG00000187398.7	LUZP2	chr11	24518516	25104150	protein_coding	+	1.94985	-0.0502179	0.000610394	0.00309807	0.251181	0.358811	1.07959	1.084	1.38727
ENSG00000164949.3	GEM	chr8	95261481	95274578	protein_coding	-	1.9524	0.0727011	0.000353743	0.00194282	0.376772	0.29901	1.54227	1.084	1.28818
ENSG00000164520.7	RAET1E	chr6	150204511	150219238	protein_coding	-	1.95345	4.82266	2.04341e-11	5.65965e-10	8.91694	11.9006	42.4125	43.5571	33.2449
ENSG00000186529.10	CYP4F3	chr19	15751707	15773635	protein_coding	+	1.95382	-0.181518	0.000873318	0.00422049	0.0627954	0.478415	1.02818	1.084	1.09
ENSG00000095713.9	CRTAC1	chr10	99624757	99790585	protein_coding	-	1.95491	2.20874	7.52691e-07	8.03928e-06	1.3815	1.91366	6.27191	5.27218	7.43179
ENSG00000198624.8	CCDC69	chr5	150560613	150603706	protein_coding	-	1.96334	1.53122	1.8237e-05	0.000137893	0.565158	1.43525	3.70145	3.39982	4.55816
ENSG00000134917.9	ADAMTS8	chr11	130274820	130298888	protein_coding	-	1.96451	3.88231	4.08827e-07	4.66994e-06	3.70493	6.99682	26.9898	14.9789	19.9172
ENSG00000196754.6	S100A2	chr1	153533584	153540366	protein_coding	-	1.96611	4.12426	4.09189e-09	7.31947e-08	4.96083	7.71445	28.1208	19.512	25.714
ENSG00000187957.7	DNER	chr2	230222345	230579274	protein_coding	-	1.96648	6.24211	3.2345e-12	1.02437e-10	25.1809	30.3196	108.576	76.8162	135.457
ENSG00000169599.8	NFU1	chr2	69622882	69664760	protein_coding	-	1.9667	3.98678	2.98671e-09	5.48213e-08	6.27954	5.26257	19.2784	18.8715	28.5381
ENSG00000197565.11	COL4A6	chrX	107386780	107682727	protein_coding	-	1.96776	6.67284	1.08086e-11	3.13997e-10	27.8183	46.8847	159.471	160.777	111.824
ENSG00000003989.12	SLC7A2	chr8	17354597	17428082	protein_coding	+	1.96912	6.47492	1.33558e-15	7.31962e-14	27.0648	38.034	126.312	128.06	122.575
ENSG00000168785.3	TSPAN5	chr4	99391518	99579780	protein_coding	-	1.96934	1.6922	0.000148502	0.000906208	0.753544	1.49505	6.68318	2.75927	3.66635
ENSG00000171219.8	CDC42BPG	chr11	64590859	64612041	protein_coding	-	1.97053	4.43546	9.61154e-05	0.000615508	6.27954	9.4487	54.4422	13.4022	23.1872
ENSG00000198933.5	TBKBP1	chr17	45771447	45789416	protein_coding	+	1.97073	3.1811	1.85996e-07	2.31074e-06	2.32343	4.18613	14.1375	10.4951	13.2286
ENSG00000173581.3	CCDC106	chr19	56152428	56164527	protein_coding	+	1.97346	4.80669	9.60907e-09	1.59686e-07	7.28426	13.0368	49.2499	29.5636	39.3389
ENSG00000065621.10	GSTO2	chr10	106028631	106064703	protein_coding	+	1.97409	3.4386	2.16173e-07	2.65788e-06	2.88859	4.90376	15.2171	11.3327	18.8767
ENSG00000163069.8	SGCB	chr4	52886872	52904648	protein_coding	-	1.97447	4.13905	2.69123e-06	2.53054e-05	3.32815	9.3889	30.8969	19.3642	23.8808
ENSG00000235978.2	AC018816.3	chr3	4855978	4928977	protein_coding	-	1.97984	0.0959058	0.00112961	0.00527436	0.376772	0.29901	0.873954	1.084	2.03136
ENSG00000141441.11	GAREM	chr18	29704840	30050447	protein_coding	-	1.98222	2.91194	1.42571e-05	0.000110893	1.56988	3.76752	9.25363	14.4369	7.62997
ENSG00000128591.11	FLNC	chr7	128470431	128499328	protein_coding	+	1.98339	4.32308	4.87766e-08	6.84689e-07	4.89804	9.5085	36.0892	24.4393	23.8313
ENSG00000147689.12	FAM83A	chr8	124191200	124222314	protein_coding	+	1.98353	4.42312	1.1462e-06	1.17749e-05	5.65158	9.80751	43.6977	17.7382	29.0335
ENSG00000233198.2	RNF224	chr9	140122018	140124090	protein_coding	+	1.98372	2.03764	8.80775e-06	7.24063e-05	1.00473	1.85386	4.67823	4.58237	7.58042
ENSG00000081923.6	ATP8B1	chr18	55313658	55470333	protein_coding	-	1.9842	2.48929	3.26599e-06	2.99955e-05	1.3815	2.57148	10.2304	6.40546	6.58952
ENSG00000119946.9	CNNM1	chr10	101088856	101154087	protein_coding	+	1.98859	3.7585	8.7058e-08	1.15294e-06	3.39095	6.2792	19.0214	14.8311	23.0881
ENSG00000081052.10	COL4A4	chr2	227867427	228028829	protein_coding	-	1.98878	6.8148	1.05145e-12	3.70163e-11	30.8953	50.5326	134.743	149.888	194.069
ENSG00000180787.5	ZFP3	chr17	4981543	4999669	protein_coding	+	1.98938	0.0958999	0.0014769	0.0066411	0.0627954	0.598019	1.02818	1.23182	1.73408
ENSG00000185015.3	CA13	chr8	86132816	86196302	protein_coding	+	1.99087	2.21307	4.21372e-07	4.79198e-06	1.3815	1.85386	5.70641	5.76491	7.62997
ENSG00000188981.6	MSANTD1	chr4	3246096	3273465	protein_coding	+	1.99158	-0.149525	0.000633966	0.00319776	0.188386	0.358811	0.771136	1.33036	1.18909
ENSG00000136866.9	ZFP37	chr9	115800660	115819039	protein_coding	-	1.99287	1.79168	6.40523e-06	5.45415e-05	1.19311	1.19604	3.34159	4.43455	6.34179
ENSG00000118402.5	ELOVL4	chr6	80624529	80657297	protein_coding	-	1.99368	1.01138	5.26e-05	0.000355925	0.627954	0.717623	2.05636	2.21727	3.71589
ENSG00000196116.6	TDRD7	chr9	100174232	100258407	protein_coding	+	1.99395	2.8649	2.92569e-06	2.72882e-05	2.763	2.39208	12.9037	5.962	11.4945
ENSG00000186807.9	ANXA8L2	chr10	47746936	47763041	protein_coding	+	1.99755	1.92476	1.93247e-05	0.000145476	0.94193	1.67445	6.99163	3.35055	5.20225
ENSG00000153707.11	PTPRD	chr9	8314246	10612723	protein_coding	-	1.99776	2.10925	1.48145e-06	1.48385e-05	1.3187	1.67445	7.55713	4.92727	5.2518
ENSG00000142149.4	HUNK	chr21	33245628	33416946	protein_coding	+	1.99838	4.60044	4.09201e-08	5.85033e-07	6.09115	11.2428	26.5785	29.3666	46.8203
ENSG00000131711.10	MAP1B	chr5	71403061	71505395	protein_coding	+	1.99932	7.2729	1.41409e-11	4.01006e-10	38.6191	72.5397	179.88	221.629	256.991
ENSG00000171126.7	KCNG3	chr2	42669157	42721237	protein_coding	-	2.00032	1.34326	1.08221e-05	8.67737e-05	0.94193	0.777425	4.42118	2.80855	2.97272
ENSG00000021300.9	PLEKHB1	chr11	73357223	73373864	protein_coding	+	2.00039	0.887104	0.000105943	0.000672149	0.565158	0.657821	3.34159	2.36509	1.58545
ENSG00000115598.5	IL1RL2	chr2	102803433	102856462	protein_coding	+	2.00136	-0.0183619	0.00196111	0.00845912	0	0.598019	1.38804	1.37964	0.891815
ENSG00000132205.6	EMILIN2	chr18	2847028	2915991	protein_coding	+	2.00247	2.08126	5.86823e-06	5.03573e-05	1.00473	1.91366	7.60854	4.77946	5.00407
ENSG00000132357.9	CARD6	chr5	40841286	40860275	protein_coding	+	2.00261	3.53712	7.83559e-08	1.04939e-06	2.763	5.44197	15.6798	18.6251	14.4672
ENSG00000185339.4	TCN2	chr22	31002825	31023265	protein_coding	+	2.00762	0.112642	0.000256671	0.00146324	0.188386	0.478415	1.38804	1.18255	1.48636
ENSG00000106686.12	SPATA6L	chr9	4553386	4666674	protein_coding	-	2.00954	1.79913	7.85436e-06	6.53181e-05	0.753544	1.61465	5.86063	4.38527	3.96362
ENSG00000204291.6	COL15A1	chr9	101705461	101833069	protein_coding	+	2.00991	6.03897	1.56331e-12	5.2524e-11	22.0412	24.9374	91.7652	67.6022	120.494
ENSG00000136286.10	MYO1G	chr7	45002261	45018697	protein_coding	-	2.01045	2.4465	1.67708e-06	1.65395e-05	1.44429	2.33227	9.20222	5.32146	8.07588
ENSG00000147364.12	FBXO25	chr8	356428	421225	protein_coding	+	2.01221	2.57517	2.52381e-06	2.39004e-05	1.3187	2.81069	10.1276	8.27782	6.34179
ENSG00000197410.8	DCHS2	chr4	155153399	155412930	protein_coding	-	2.01568	0.330407	0.00499259	0.0185126	0.188386	0.598019	1.43945	0.591273	2.77453
ENSG00000182871.10	COL18A1	chr21	46825052	46933634	protein_coding	+	2.01604	4.0181	1.43998e-07	1.82567e-06	5.4632	5.98019	29.6116	13.2544	25.5654
ENSG00000114790.8	ARHGEF26	chr3	153838792	153975616	protein_coding	+	2.01684	2.55687	1.1042e-05	8.83305e-05	1.19311	2.87049	11.0015	7.24309	6.19316
ENSG00000183578.5	TNFAIP8L3	chr15	51348795	51397473	protein_coding	-	2.01833	0.42859	0.00034363	0.00189266	0.251181	0.598019	2.36482	1.18255	1.63499
ENSG00000010361.9	FUZ	chr19	50310126	50320633	protein_coding	-	2.01893	2.64568	6.27302e-08	8.56444e-07	1.82107	2.51168	7.917	9.95309	8.17497
ENSG00000148832.10	PAOX	chr10	135192695	135205198	protein_coding	+	2.01911	0.00255327	0.00253959	0.0105566	0.376772	0.239208	2.05636	0.640546	1.04045
ENSG00000157227.8	MMP14	chr14	23305766	23318236	protein_coding	+	2.02216	2.74154	8.17956e-06	6.76379e-05	1.75827	2.87049	13.0065	5.51855	9.36405
ENSG00000198121.9	LPAR1	chr9	113635543	113800981	protein_coding	-	2.02302	0.962105	0.000545081	0.00282692	0.125591	1.13624	2.98173	2.41436	2.32863
ENSG00000159899.10	NPR2	chr9	35792151	35809729	protein_coding	+	2.02307	2.35918	0.000186085	0.00109979	1.06752	2.45188	11.2586	6.30691	3.66635
ENSG00000134830.3	C5AR2	chr19	47835404	47846606	protein_coding	+	2.02358	3.85066	2.00032e-09	3.77012e-08	3.76772	6.339	21.0777	20.8916	18.9263
ENSG00000184368.11	MAP7D2	chrX	20024831	20135035	protein_coding	-	2.02416	4.79305	1.55733e-10	3.61932e-09	6.90749	12.6182	37.0145	37.8907	42.8071
ENSG00000066248.10	NGEF	chr2	233743396	233877982	protein_coding	-	2.02417	4.12887	3.11349e-08	4.58276e-07	3.95611	8.31246	27.0412	26.7058	20.2145
ENSG00000167552.9	TUBA1A	chr12	49578579	49583107	protein_coding	-	2.0252	3.94679	1.53106e-06	1.52957e-05	4.89804	5.92039	16.8108	13.6486	34.8303
ENSG00000008441.12	NFIX	chr19	13106422	13209610	protein_coding	+	2.02639	5.02387	1.11849e-11	3.22505e-10	9.23092	13.6946	45.0343	38.482	54.7971
ENSG00000006025.7	OSBPL7	chr17	45884738	45899200	protein_coding	-	2.02808	4.54554	1.10361e-08	1.79352e-07	6.7191	9.68791	33.4159	21.8278	43.8971
ENSG00000152076.14	CCDC74B	chr2	130896860	130902707	protein_coding	-	2.02862	1.85078	5.2038e-06	4.52557e-05	0.753544	1.67445	3.90709	5.22291	5.64816
ENSG00000168542.8	COL3A1	chr2	189839046	189877472	protein_coding	+	2.0292	8.24189	1.76614e-14	8.34732e-13	84.1458	129.89	406.851	370.975	515.37
ENSG00000134184.8	GSTM1	chr1	110230436	110251661	protein_coding	+	2.02928	3.56007	4.7104e-08	6.64226e-07	2.82579	5.38217	16.7079	13.9935	19.0254
ENSG00000113657.8	DPYSL3	chr5	146770374	146889619	protein_coding	-	2.02939	7.52051	1.51241e-10	3.52554e-09	41.7589	87.849	212.834	261.589	309.856
ENSG00000128274.11	A4GALT	chr22	43088127	43117304	protein_coding	-	2.02973	5.23691	1.83755e-12	6.08123e-11	11.3032	15.2495	64.8782	44.7397	50.6848
ENSG00000128512.15	DOCK4	chr7	111366166	111846466	protein_coding	-	2.03132	3.84336	9.337e-09	1.55499e-07	4.64686	5.38217	26.9898	17.2947	16.3004
ENSG00000125841.8	NRSN2	chr20	327426	340304	protein_coding	+	2.03245	4.99437	2.47632e-09	4.60933e-08	7.09587	15.2495	39.1737	44.4933	51.9234
[truncated: 705 more rows]

## Sheet: Supplementary Data 3c
GeneSCF:Pathways	Number of nearby protein coding Genes	Total Genes from pathways	Percentage of genes covered for the process	P-value	Protein coding Genes
Developmental Biology	172	816	21.0784	5.09008e-08	ABLIM2; ABLIM3; ADAM11; ADAM23; ALCAM; ANGPT1; ANGPTL4; ANK2; ANK3; ARHGAP39; ARHGEF12; ARPC2; ARRB1; BOC; BTC; CACNA1D; CACNB1; CACNB2; CACNB3; CACNB4; CACNG4; CACNG8; CAMK2G; CDH2; CDX2; CEBPA; CHL1; CLTCL1; CNTNAP1; COL4A1; COL4A3; COL4A4; CRMP1; DLG3; DNM1; DNM3; DPYSL3; DUSP10; DUSP16; DUSP4; DUSP5; DUSP8; DUSP9; EBF1; EFNA2; EFNA4; EFNB2; EGF; EGR2; EPHA2; EPHA3; EPHA4; EPHA5; EPHA6; EPHA7;…
Axon guidance	127	541	23.475	2.0452e-08	ABLIM2; ABLIM3; ALCAM; ANGPT1; ANK2; ANK3; ARHGAP39; ARHGEF12; ARPC2; ARRB1; BTC; CACNA1D; CACNB1; CACNB2; CACNB3; CACNB4; CAMK2G; CHL1; CLTCL1; CNTNAP1; COL4A1; COL4A3; COL4A4; CRMP1; DLG3; DNM1; DNM3; DPYSL3; DUSP10; DUSP16; DUSP4; DUSP5; DUSP8; DUSP9; EFNA2; EFNA4; EFNB2; EGF; EPHA2; EPHA3; EPHA4; EPHA5; EPHA6; EPHA7; EPHB2; ERBB4; EREG; FGF2; FGF7; FGFR1; FGFR2; FGFR3; FGFR4; FN1; FYN; GPC1; …
Cytokine Signaling in Immune system	117	633	18.4834	0.000749146	ANGPT1; ARRB1; BRWD1; BTC; CAMK2G; CD44; CISH; CRLF1; CSF1R; DUSP10; DUSP16; DUSP4; DUSP5; DUSP8; DUSP9; EGF; EGR1; EIF2AK2; ERBB4; EREG; FGF2; FGF7; FGFR1; FGFR2; FGFR3; FGFR4; FLNB; FN1; FYN; GBP1; GBP2; GRIN2D; HBEGF; HERC5; HIST1H3A; ICAM1; IFI27; IFI6; IFNLR1; IL11; IL15RA; IL17RB; IL17RD; IL17RE; IL1A; IL1R1; IL1RAP; IL1RL2; IL22RA1; IL27RA; IL32; IL6; IL7R; IRAK2; IRAK3; IRF2; IRS1; ISG15;…
Hemostasis	115	579	19.8618	7.62686e-05	ABCC4; ACTN1; ADRA2A; ADRA2C; AK3; ANGPT1; ANXA2; ARRB1; ATP2A1; ATP2A3; CAPZB; CD44; CD74; CEACAM1; CFD; CLU; DGKA; DOCK11; DOCK2; DOCK4; DOCK7; EGF; EHD1; EHD3; F10; F2R; F2RL2; F3; FLNA; FN1; FYN; GAS6; GNAI2; GNB1; GNB5; GNG10; GNG11; GNG12; GNG13; GNG4; GNG5; GNG7; GNGT1; GRB14; GTPBP2; GUCY1A2; HIST1H3A; IGF1; IRF2; ITGA2; ITGA4; ITGA6; ITGAV; ITGB2; JAK1; JAK3; KIF13B; KIF21B; KIF26B; KIF2…
Transmembrane transport of small molecules	113	657	17.1994	0.0068856	ABCA3; ABCA8; ABCC1; ABCC2; ABCC3; ABCC4; ABCC6; ABCC8; ABCG1; ABCG2; ADCY7; ANO10; ANO3; ANO4; ANO9; AQP1; ASIC3; ATP11A; ATP2A1; ATP2A3; ATP6V0E1; ATP6V0E2; ATP7A; ATP7B; ATP8A1; ATP8B1; ATP8B2; AVPR2; CAMK2G; CLCN4; DMTN; EMB; FGF21; FTL; GABRG2; GABRQ; GLRB; GNB1; GNB5; GNG10; GNG11; GNG12; GNG13; GNG4; GNG5; GNG7; GNGT1; HK1; HMOX1; KCNJ11; MCOLN3; MYO5B; NALCN; NIPAL1; NIPAL4; RUNX1; RYR2; …
Extracellular matrix organization	93	290	32.069	5.76106e-12	ACTN1; ADAM8; ADAMTS1; ADAMTS16; ADAMTS2; ADAMTS3; ADAMTS4; ADAMTS8; BGN; BMP2; CAPN12; CD44; CEACAM1; COL14A1; COL15A1; COL16A1; COL18A1; COL25A1; COL3A1; COL4A1; COL4A3; COL4A4; COL4A6; COL5A1; COL5A2; COL5A3; COL7A1; COL8A1; CTSB; DCN; DDR2; DMD; DST; EFEMP2; ELN; FBLN2; FBLN5; FBN1; FBN2; FGF2; FN1; HTRA1; ICAM1; ICAM2; ICAM5; ITGA11; ITGA2; ITGA4; ITGA6; ITGAV; ITGB2; ITGB4; ITGB7; ITGB8; LA…
Gastrin-CREB signalling pathway via PKC and MAPK	85	436	19.4954	0.00100646	ADRA1B; ANGPT1; ANXA1; ARHGEF25; ARRB1; BTC; CAMK2G; CHRM3; CYSLTR2; DGKA; DUSP10; DUSP16; DUSP4; DUSP5; DUSP8; DUSP9; EDN1; EDN2; EDNRA; EGF; ERBB4; EREG; F2R; F2RL1; F2RL2; FGF2; FGF7; FGFR1; FGFR2; FGFR3; FGFR4; FN1; FYN; GNB1; GNB5; GNG10; GNG11; GNG12; GNG13; GNG4; GNG5; GNG7; GNGT1; GRIN2D; HBEGF; HRH1; IL17RD; IRS1; JAK1; JAK3; KALRN; KIT; KITLG; KLB; KSR1; LPAR1; MGLL; NMB; NMU; NRG1; NRG…
Signaling by Interleukins	84	401	20.9476	0.000157288	ANGPT1; ARRB1; BRWD1; BTC; CAMK2G; CRLF1; CSF1R; DUSP10; DUSP16; DUSP4; DUSP5; DUSP8; DUSP9; EGF; ERBB4; EREG; FGF2; FGF7; FGFR1; FGFR2; FGFR3; FGFR4; FN1; FYN; GRIN2D; HBEGF; HIST1H3A; IFNLR1; IL11; IL15RA; IL17RB; IL17RD; IL17RE; IL1A; IL1R1; IL1RAP; IL1RL2; IL22RA1; IL27RA; IL32; IL6; IL7R; IRAK2; IRAK3; IRS1; JAK1; JAK3; KIT; KITLG; KLB; KSR1; LIF; LIFR; LYN; MAP2K6; MYD88; NFKB2; NRG1; NRG2;…
Signalling by NGF	81	455	17.8022	0.00998396	ADCY7; ANGPT1; ARHGAP4; ARHGEF12; ARHGEF2; ARRB1; BTC; CAMK2G; CAMK4; CDKN1A; DNM1; DNM3; DUSP10; DUSP16; DUSP4; DUSP5; DUSP8; DUSP9; EGF; ERBB4; EREG; FGD1; FGF2; FGF7; FGFR1; FGFR2; FGFR3; FGFR4; FN1; FOXO1; FYN; GRIN2D; HBEGF; IL17RD; INSR; IRS1; JAK1; JAK3; KALRN; KIT; KITLG; KLB; KSR1; MAGED1; MAPKAP1; MCF2; MEF2C; MYD88; NGEF; NRG1; NRG2; OBSCN; PDE1A; PDE1C; PDGFA; PDGFB; PIK3CB; PIK3R1; P…
Signaling by PDGF	73	366	19.9454	0.00130996	ADCY7; ANGPT1; ARRB1; BTC; CAMK2G; CAMK4; CDKN1A; COL4A1; COL4A3; COL4A4; DUSP10; DUSP16; DUSP4; DUSP5; DUSP8; DUSP9; EGF; ERBB4; EREG; FGF2; FGF7; FGFR1; FGFR2; FGFR3; FGFR4; FN1; FOXO1; FYN; GRIN2D; HBEGF; IL17RD; INSR; IRS1; JAK1; JAK3; KIT; KITLG; KLB; KSR1; MAPKAP1; NCK2; NRG1; NRG2; PDE1A; PDE1C; PDGFA; PDGFB; PDGFC; PDGFD; PIK3CB; PIK3R1; PIP5K1B; PPP2R1B; PRKCA; PRKCD; PRR5; PSPN; RAPGEF1…
Neuronal System	72	343	20.9913	0.000423802	ABCC8; ADCY7; ALDH2; BZRAP1; CACNA2D1; CACNA2D3; CACNB1; CACNB2; CACNB3; CACNB4; CACNG4; CACNG8; CAMK2G; CAMK4; CHRNA9; CHRND; CPLX1; DLG2; DLG3; GABRG2; GABRQ; GAD1; GLS; GNAI2; GNB1; GNB5; GNG10; GNG11; GNG12; GNG13; GNG4; GNG5; GNG7; GNGT1; GRIK2; GRIN2D; HCN4; HOMER2; KCNC4; KCNG1; KCNG3; KCNH1; KCNH5; KCNJ11; KCNJ12; KCNJ2; KCNJ6; KCNK1; KCNK2; KCNK3; KCNK6; KCNN4; KCNQ1; LRFN1; NAAA; NLGN3;…
NGF signalling via TRKA from the plasma membrane	68	377	18.0371	0.0135156	ADCY7; ANGPT1; ARRB1; BTC; CAMK2G; CAMK4; CDKN1A; DNM1; DNM3; DUSP10; DUSP16; DUSP4; DUSP5; DUSP8; DUSP9; EGF; ERBB4; EREG; FGF2; FGF7; FGFR1; FGFR2; FGFR3; FGFR4; FN1; FOXO1; FYN; GRIN2D; HBEGF; IL17RD; INSR; IRS1; JAK1; JAK3; KIT; KITLG; KLB; KSR1; MAPKAP1; MEF2C; NRG1; NRG2; PDE1A; PDE1C; PDGFA; PDGFB; PIK3CB; PIK3R1; PIP5K1B; PPP2R1B; PRKCA; PRKCD; PRR5; PSPN; RAPGEF1; RASAL1; RASGRP1; RPS6KA…
Downstream signal transduction	67	343	19.5335	0.00310444	ADCY7; ANGPT1; ARRB1; BTC; CAMK2G; CAMK4; CDKN1A; DUSP10; DUSP16; DUSP4; DUSP5; DUSP8; DUSP9; EGF; ERBB4; EREG; FGF2; FGF7; FGFR1; FGFR2; FGFR3; FGFR4; FN1; FOXO1; FYN; GRIN2D; HBEGF; IL17RD; INSR; IRS1; JAK1; JAK3; KIT; KITLG; KLB; KSR1; MAPKAP1; NCK2; NRG1; NRG2; PDE1A; PDE1C; PDGFA; PDGFB; PIK3CB; PIK3R1; PIP5K1B; PPP2R1B; PRKCA; PRKCD; PRR5; PSPN; RAPGEF1; RASAL1; RASGRP1; SHC3; SOS1; SPRED3;…
Signaling by EGFR	66	352	18.75	0.00734038	ADAM12; ADCY7; ANGPT1; ARRB1; BTC; CAMK2G; CAMK4; CDKN1A; DUSP10; DUSP16; DUSP4; DUSP5; DUSP8; DUSP9; EGF; ERBB4; EREG; FGF2; FGF7; FGFR1; FGFR2; FGFR3; FGFR4; FN1; FOXO1; FYN; GRIN2D; HBEGF; IL17RD; INSR; IRS1; JAK1; JAK3; KIT; KITLG; KLB; KSR1; LRIG1; MAPKAP1; NRG1; NRG2; PAG1; PDE1A; PDE1C; PDGFA; PDGFB; PIK3CB; PIK3R1; PIP5K1B; PPP2R1B; PRKCA; PRKCD; PRR5; PSPN; RASAL1; RASGRP1; SHC3; SOS1; S…
Signaling by FGFR	66	371	17.7898	0.0187137	ADCY7; ANGPT1; ARRB1; BTC; CAMK2G; CAMK4; CDKN1A; DUSP10; DUSP16; DUSP4; DUSP5; DUSP8; DUSP9; EGF; ERBB4; EREG; ESRP2; FGF2; FGF7; FGFBP3; FGFR1; FGFR2; FGFR3; FGFR4; FLRT2; FN1; FOXO1; FYN; GALNT3; GRIN2D; HBEGF; IL17RD; INSR; IRS1; JAK1; JAK3; KIT; KITLG; KLB; KSR1; MAPKAP1; NRG1; NRG2; PDE1A; PDE1C; PDGFA; PDGFB; PIK3CB; PIK3R1; PIP5K1B; PPP2R1B; PRKCA; PRKCD; PRR5; PSPN; RASAL1; RASGRP1; SHC3…
Signaling by VEGF	65	330	19.697	0.00299839	ANGPT1; ARRB1; BTC; CAMK2G; CYFIP2; DUSP10; DUSP16; DUSP4; DUSP5; DUSP8; DUSP9; EGF; ERBB4; EREG; FGF2; FGF7; FGFR1; FGFR2; FGFR3; FGFR4; FN1; FYN; GRIN2D; HBEGF; IL17RD; IRS1; ITGAV; JAK1; JAK3; KIT; KITLG; KLB; KSR1; MAPKAP1; NCF2; NCK2; NRG1; NRG2; NRP1; PDGFA; PDGFB; PIK3CB; PIK3R1; PPP2R1B; PRKCA; PRKCB; PRKCD; PRR5; PSPN; PTK2B; RASAL1; RASGRP1; SHB; SHC3; SOS1; SPHK1; SPRED3; SPTB; SPTBN2;…
Signaling by SCF-KIT	64	327	19.5719	0.00363921	ANGPT1; ARRB1; BTC; CAMK2G; CDKN1A; DUSP10; DUSP16; DUSP4; DUSP5; DUSP8; DUSP9; EGF; ERBB4; EREG; FGF2; FGF7; FGFR1; FGFR2; FGFR3; FGFR4; FN1; FOXO1; FYN; GRIN2D; HBEGF; IL17RD; INSR; IRS1; JAK1; JAK3; KIT; KITLG; KLB; KSR1; LYN; MAPKAP1; NRG1; NRG2; PDGFA; PDGFB; PIK3CB; PIK3R1; PIP5K1B; PPP2R1B; PRKCA; PRR5; PSPN; PTPRU; RASAL1; RASGRP1; SHC3; SOS1; SPRED3; SPTB; SPTBN2; SPTBN5; STAT1; STAT3; S…
Signaling by FGFR2	64	365	17.5342	0.0256762	ADCY7; ANGPT1; ARRB1; BTC; CAMK2G; CAMK4; CDKN1A; DUSP10; DUSP16; DUSP4; DUSP5; DUSP8; DUSP9; EGF; ERBB4; EREG; ESRP2; FGF2; FGF7; FGFBP3; FGFR1; FGFR2; FGFR3; FGFR4; FN1; FOXO1; FYN; GRIN2D; HBEGF; IL17RD; INSR; IRS1; JAK1; JAK3; KIT; KITLG; KLB; KSR1; MAPKAP1; NRG1; NRG2; PDE1A; PDE1C; PDGFA; PDGFB; PIK3CB; PIK3R1; PIP5K1B; PPP2R1B; PRKCA; PRKCD; PRR5; PSPN; RASAL1; RASGRP1; SHC3; SOS1; SPRED3;…
Signaling by Rho GTPases	64	373	17.1582	0.0359433	AR; ARHGAP17; ARHGAP22; ARHGAP24; ARHGAP31; ARHGAP39; ARHGAP4; ARHGAP44; ARHGEF12; ARHGEF2; ARPC2; CENPN; CHN2; CYFIP2; DAAM1; DIAPH2; FGD1; FLNA; FMNL3; HIST1H2AB; HIST1H2AJ; HIST1H2BC; HIST1H2BH; HIST1H2BL; HIST1H2BM; HIST1H2BN; HIST1H2BO; HIST1H3A; HIST1H4A; HIST2H2AC; HIST3H2BB; IQGAP2; KALRN; LIMK1; LIMK2; MCF2; MYH9; MYL6; MYL9; MYLK; NCF2; NCOA2; NGEF; NOXA1; OBSCN; OPHN1; PFN2; PKN2; PLEK…
VEGFA-VEGFR2 Pathway	63	322	19.5652	0.00391477	ANGPT1; ARRB1; BTC; CAMK2G; CYFIP2; DUSP10; DUSP16; DUSP4; DUSP5; DUSP8; DUSP9; EGF; ERBB4; EREG; FGF2; FGF7; FGFR1; FGFR2; FGFR3; FGFR4; FN1; FYN; GRIN2D; HBEGF; IL17RD; IRS1; ITGAV; JAK1; JAK3; KIT; KITLG; KLB; KSR1; MAPKAP1; NCF2; NCK2; NRG1; NRG2; PDGFA; PDGFB; PIK3CB; PIK3R1; PPP2R1B; PRKCA; PRKCB; PRKCD; PRR5; PSPN; PTK2B; RASAL1; RASGRP1; SHB; SHC3; SOS1; SPHK1; SPRED3; SPTB; SPTBN2; SPTBN…
Downstream signaling of activated FGFR1	63	334	18.8623	0.00776207	ADCY7; ANGPT1; ARRB1; BTC; CAMK2G; CAMK4; CDKN1A; DUSP10; DUSP16; DUSP4; DUSP5; DUSP8; DUSP9; EGF; ERBB4; EREG; FGF2; FGF7; FGFR1; FGFR2; FGFR3; FGFR4; FLRT2; FN1; FOXO1; FYN; GRIN2D; HBEGF; IL17RD; INSR; IRS1; JAK1; JAK3; KIT; KITLG; KLB; KSR1; MAPKAP1; NRG1; NRG2; PDE1A; PDE1C; PDGFA; PDGFB; PIK3CB; PIK3R1; PIP5K1B; PPP2R1B; PRKCA; PRKCD; PRR5; PSPN; RASAL1; RASGRP1; SHC3; SOS1; SPRED3; SPTB; S…
Signaling by FGFR3	63	335	18.806	0.00819294	ADCY7; ANGPT1; ARRB1; BTC; CAMK2G; CAMK4; CDKN1A; DUSP10; DUSP16; DUSP4; DUSP5; DUSP8; DUSP9; EGF; ERBB4; EREG; FGF2; FGF7; FGFR1; FGFR2; FGFR3; FGFR4; FN1; FOXO1; FYN; GALNT3; GRIN2D; HBEGF; IL17RD; INSR; IRS1; JAK1; JAK3; KIT; KITLG; KLB; KSR1; MAPKAP1; NRG1; NRG2; PDE1A; PDE1C; PDGFA; PDGFB; PIK3CB; PIK3R1; PIP5K1B; PPP2R1B; PRKCA; PRKCD; PRR5; PSPN; RASAL1; RASGRP1; SHC3; SOS1; SPRED3; SPTB; …
Signaling by FGFR1	63	339	18.5841	0.0101237	ADCY7; ANGPT1; ARRB1; BTC; CAMK2G; CAMK4; CDKN1A; DUSP10; DUSP16; DUSP4; DUSP5; DUSP8; DUSP9; EGF; ERBB4; EREG; FGF2; FGF7; FGFR1; FGFR2; FGFR3; FGFR4; FLRT2; FN1; FOXO1; FYN; GRIN2D; HBEGF; IL17RD; INSR; IRS1; JAK1; JAK3; KIT; KITLG; KLB; KSR1; MAPKAP1; NRG1; NRG2; PDE1A; PDE1C; PDGFA; PDGFB; PIK3CB; PIK3R1; PIP5K1B; PPP2R1B; PRKCA; PRKCD; PRR5; PSPN; RASAL1; RASGRP1; SHC3; SOS1; SPRED3; SPTB; S…
DAP12 signaling	63	346	18.2081	0.0144164	ADCY7; ANGPT1; ARRB1; BTC; CAMK2G; CAMK4; CDKN1A; DUSP10; DUSP16; DUSP4; DUSP5; DUSP8; DUSP9; EGF; ERBB4; EREG; FGF2; FGF7; FGFR1; FGFR2; FGFR3; FGFR4; FN1; FOXO1; FYN; GRIN2D; HBEGF; IL17RD; INSR; IRS1; JAK1; JAK3; KIT; KITLG; KLB; KSR1; MAPKAP1; NRG1; NRG2; PDE1A; PDE1C; PDGFA; PDGFB; PIK3CB; PIK3R1; PIP5K1B; PLCG2; PPP2R1B; PRKCA; PRKCD; PRR5; PSPN; RASAL1; RASGRP1; SHC3; SOS1; SPRED3; SPTB; S…
DAP12 interactions	63	361	17.4515	0.028714	ADCY7; ANGPT1; ARRB1; BTC; CAMK2G; CAMK4; CDKN1A; DUSP10; DUSP16; DUSP4; DUSP5; DUSP8; DUSP9; EGF; ERBB4; EREG; FGF2; FGF7; FGFR1; FGFR2; FGFR3; FGFR4; FN1; FOXO1; FYN; GRIN2D; HBEGF; IL17RD; INSR; IRS1; JAK1; JAK3; KIT; KITLG; KLB; KSR1; MAPKAP1; NRG1; NRG2; PDE1A; PDE1C; PDGFA; PDGFB; PIK3CB; PIK3R1; PIP5K1B; PLCG2; PPP2R1B; PRKCA; PRKCD; PRR5; PSPN; RASAL1; RASGRP1; SHC3; SOS1; SPRED3; SPTB; S…
Signaling by Wnt	62	299	20.7358	0.00131789	AXIN2; CXXC4; DAAM1; DACT1; FRAT2; FZD1; FZD3; FZD4; FZD6; FZD8; GNAO1; GNAT2; GNB1; GNB5; GNG10; GNG11; GNG12; GNG13; GNG4; GNG5; GNG7; GNGT1; HIST1H2AB; HIST1H2AJ; HIST1H2BC; HIST1H2BH; HIST1H2BL; HIST1H2BM; HIST1H2BN; HIST1H2BO; HIST1H3A; HIST1H4A; HIST2H2AC; HIST3H2BB; KREMEN1; KREMEN2; LGR5; LGR6; LRP6; PIP5K1B; PLCB1; PLCB2; PPP2R1B; PRKCA; PRKCB; RAC2; RNF43; RSPO3; SOX13; SOX17; SOX4; SOX…
Downstream signaling of activated FGFR2	62	331	18.7311	0.00929265	ADCY7; ANGPT1; ARRB1; BTC; CAMK2G; CAMK4; CDKN1A; DUSP10; DUSP16; DUSP4; DUSP5; DUSP8; DUSP9; EGF; ERBB4; EREG; FGF2; FGF7; FGFR1; FGFR2; FGFR3; FGFR4; FN1; FOXO1; FYN; GRIN2D; HBEGF; IL17RD; INSR; IRS1; JAK1; JAK3; KIT; KITLG; KLB; KSR1; MAPKAP1; NRG1; NRG2; PDE1A; PDE1C; PDGFA; PDGFB; PIK3CB; PIK3R1; PIP5K1B; PPP2R1B; PRKCA; PRKCD; PRR5; PSPN; RASAL1; RASGRP1; SHC3; SOS1; SPRED3; SPTB; SPTBN2; …
Downstream signaling of activated FGFR3	62	331	18.7311	0.00929265	ADCY7; ANGPT1; ARRB1; BTC; CAMK2G; CAMK4; CDKN1A; DUSP10; DUSP16; DUSP4; DUSP5; DUSP8; DUSP9; EGF; ERBB4; EREG; FGF2; FGF7; FGFR1; FGFR2; FGFR3; FGFR4; FN1; FOXO1; FYN; GRIN2D; HBEGF; IL17RD; INSR; IRS1; JAK1; JAK3; KIT; KITLG; KLB; KSR1; MAPKAP1; NRG1; NRG2; PDE1A; PDE1C; PDGFA; PDGFB; PIK3CB; PIK3R1; PIP5K1B; PPP2R1B; PRKCA; PRKCD; PRR5; PSPN; RASAL1; RASGRP1; SHC3; SOS1; SPRED3; SPTB; SPTBN2; …
Downstream signaling of activated FGFR4	62	331	18.7311	0.00929265	ADCY7; ANGPT1; ARRB1; BTC; CAMK2G; CAMK4; CDKN1A; DUSP10; DUSP16; DUSP4; DUSP5; DUSP8; DUSP9; EGF; ERBB4; EREG; FGF2; FGF7; FGFR1; FGFR2; FGFR3; FGFR4; FN1; FOXO1; FYN; GRIN2D; HBEGF; IL17RD; INSR; IRS1; JAK1; JAK3; KIT; KITLG; KLB; KSR1; MAPKAP1; NRG1; NRG2; PDE1A; PDE1C; PDGFA; PDGFB; PIK3CB; PIK3R1; PIP5K1B; PPP2R1B; PRKCA; PRKCD; PRR5; PSPN; RASAL1; RASGRP1; SHC3; SOS1; SPRED3; SPTB; SPTBN2; …
Signaling by FGFR4	62	334	18.5629	0.0108804	ADCY7; ANGPT1; ARRB1; BTC; CAMK2G; CAMK4; CDKN1A; DUSP10; DUSP16; DUSP4; DUSP5; DUSP8; DUSP9; EGF; ERBB4; EREG; FGF2; FGF7; FGFR1; FGFR2; FGFR3; FGFR4; FN1; FOXO1; FYN; GRIN2D; HBEGF; IL17RD; INSR; IRS1; JAK1; JAK3; KIT; KITLG; KLB; KSR1; MAPKAP1; NRG1; NRG2; PDE1A; PDE1C; PDGFA; PDGFB; PIK3CB; PIK3R1; PIP5K1B; PPP2R1B; PRKCA; PRKCD; PRR5; PSPN; RASAL1; RASGRP1; SHC3; SOS1; SPRED3; SPTB; SPTBN2; …
Signaling by ERBB4	59	332	17.7711	0.0254219	ANGPT1; ARRB1; BTC; CAMK2G; CDKN1A; DUSP10; DUSP16; DUSP4; DUSP5; DUSP8; DUSP9; EGF; ERBB4; EREG; FGF2; FGF7; FGFR1; FGFR2; FGFR3; FGFR4; FN1; FOXO1; FYN; GRIN2D; HBEGF; IL17RD; INSR; IRS1; JAK1; JAK3; KIT; KITLG; KLB; KSR1; MAPKAP1; NEDD4; NRG1; NRG2; PDGFA; PDGFB; PIK3CB; PIK3R1; PIP5K1B; PPP2R1B; PRR5; PSPN; RASAL1; RASGRP1; SHC3; SOS1; SPRED3; SPTB; SPTBN2; SPTBN5; STAT5B; TEK; TRIB3; VAV1; W…
Platelet activation, signaling and aggregation	58	278	20.8633	0.00163753	ABCC4; ACTN1; ADRA2A; ADRA2C; ARRB1; CFD; CLU; DGKA; EGF; F2R; F2RL2; FLNA; FN1; FYN; GAS6; GNAI2; GNB1; GNB5; GNG10; GNG11; GNG12; GNG13; GNG4; GNG5; GNG7; GNGT1; GTPBP2; IGF1; JAK1; JAK3; LYN; MGLL; NHLRC2; PDGFA; PDGFB; PIK3CB; PIK3R1; PLA2G4A; PLCG2; PRKCA; PRKCB; PRKCD; PRKCH; PROS1; RAC2; RAPGEF4; RARRES2; RASGRP1; SERPINE1; SOS1; SRGN; SYTL4; TGFB2; THBS1; TUBA4A; VAV1; VEGFA; VEGFC;
Signaling by Insulin receptor	55	313	17.5719	0.0351983	ANGPT1; ARRB1; ATP6V0E1; ATP6V0E2; BTC; CAMK2G; DUSP10; DUSP16; DUSP4; DUSP5; DUSP8; DUSP9; EGF; ERBB4; EREG; FGF2; FGF7; FGFR1; FGFR2; FGFR3; FGFR4; FN1; FYN; GRIN2D; HBEGF; IL17RD; INSR; IRS1; JAK1; JAK3; KIT; KITLG; KLB; KSR1; NRG1; NRG2; PDE3B; PDGFA; PDGFB; PIK3CB; PIK3R1; PPP2R1B; PRKAG2; PSPN; RASAL1; RASGRP1; RRAGD; SHC3; SOS1; SPRED3; SPTB; SPTBN2; SPTBN5; TEK; TRIB3;
Interleukin-3, 5 and GM-CSF signaling	54	263	20.5323	0.00309335	ANGPT1; ARRB1; BTC; CAMK2G; DUSP10; DUSP16; DUSP4; DUSP5; DUSP8; DUSP9; EGF; ERBB4; EREG; FGF2; FGF7; FGFR1; FGFR2; FGFR3; FGFR4; FN1; FYN; GRIN2D; HBEGF; IL17RD; IRS1; JAK1; JAK3; KIT; KITLG; KLB; KSR1; LYN; NRG1; NRG2; PDGFA; PDGFB; PIK3CB; PIK3R1; PPP2R1B; PSPN; RAPGEF1; RASAL1; RASGRP1; SHC3; SOS1; SPRED3; SPTB; SPTBN2; SPTBN5; STAT5B; TEC; TEK; VAV1; YES1;
NCAM signaling for neurite out-growth	54	268	20.1493	0.004317	ANGPT1; ARRB1; BTC; CACNA1D; CACNB1; CACNB2; CACNB3; CACNB4; CAMK2G; COL4A1; COL4A3; COL4A4; DUSP10; DUSP16; DUSP4; DUSP5; DUSP8; DUSP9; EGF; ERBB4; EREG; FGF2; FGF7; FGFR1; FGFR2; FGFR3; FGFR4; FN1; FYN; GRIN2D; HBEGF; IL17RD; IRS1; JAK1; JAK3; KIT; KITLG; KLB; KSR1; NRG1; NRG2; PDGFA; PDGFB; PPP2R1B; PSPN; RASAL1; RASGRP1; SHC3; SOS1; SPRED3; SPTB; SPTBN2; SPTBN5; TEK;
MAPK family signaling cascades	54	287	18.8153	0.0134177	ANGPT1; ARRB1; BTC; CAMK2G; CDC42EP2; CDC42EP3; DUSP10; DUSP16; DUSP4; DUSP5; DUSP8; DUSP9; EGF; ERBB4; EREG; ETV4; FGF2; FGF7; FGFR1; FGFR2; FGFR3; FGFR4; FN1; FOXO1; FYN; GRIN2D; HBEGF; IL17RD; IL6; IRS1; JAK1; JAK3; JUN; KALRN; KIT; KITLG; KLB; KSR1; MMP2; NRG1; NRG2; PDGFA; PDGFB; PPP2R1B; PSPN; RASAL1; RASGRP1; SHC3; SOS1; SPRED3; SPTB; SPTBN2; SPTBN5; TEK;
Insulin receptor signalling cascade	53	289	18.3391	0.020861	ANGPT1; ARRB1; BTC; CAMK2G; DUSP10; DUSP16; DUSP4; DUSP5; DUSP8; DUSP9; EGF; ERBB4; EREG; FGF2; FGF7; FGFR1; FGFR2; FGFR3; FGFR4; FN1; FYN; GRIN2D; HBEGF; IL17RD; INSR; IRS1; JAK1; JAK3; KIT; KITLG; KLB; KSR1; NRG1; NRG2; PDE3B; PDGFA; PDGFB; PIK3CB; PIK3R1; PPP2R1B; PRKAG2; PSPN; RASAL1; RASGRP1; RRAGD; SHC3; SOS1; SPRED3; SPTB; SPTBN2; SPTBN5; TEK; TRIB3;
IGF1R signaling cascade	53	290	18.2759	0.0219418	ANGPT1; ARRB1; BTC; CAMK2G; DUSP10; DUSP16; DUSP4; DUSP5; DUSP8; DUSP9; EGF; ERBB4; EREG; FGF2; FGF7; FGFR1; FGFR2; FGFR3; FGFR4; FN1; FYN; GRIN2D; HBEGF; IGF1; IL17RD; IRS1; JAK1; JAK3; KIT; KITLG; KLB; KSR1; NRG1; NRG2; PDE3B; PDGFA; PDGFB; PIK3CB; PIK3R1; PPP2R1B; PRKAG2; PSPN; RASAL1; RASGRP1; RRAGD; SHC3; SOS1; SPRED3; SPTB; SPTBN2; SPTBN5; TEK; TRIB3;
IRS-related events triggered by IGF1R	53	290	18.2759	0.0219418	ANGPT1; ARRB1; BTC; CAMK2G; DUSP10; DUSP16; DUSP4; DUSP5; DUSP8; DUSP9; EGF; ERBB4; EREG; FGF2; FGF7; FGFR1; FGFR2; FGFR3; FGFR4; FN1; FYN; GRIN2D; HBEGF; IGF1; IL17RD; IRS1; JAK1; JAK3; KIT; KITLG; KLB; KSR1; NRG1; NRG2; PDE3B; PDGFA; PDGFB; PIK3CB; PIK3R1; PPP2R1B; PRKAG2; PSPN; RASAL1; RASGRP1; RRAGD; SHC3; SOS1; SPRED3; SPTB; SPTBN2; SPTBN5; TEK; TRIB3;
Signaling by Type 1 Insulin-like Growth Factor 1 Receptor (IGF1R)	53	290	18.2759	0.0219418	ANGPT1; ARRB1; BTC; CAMK2G; DUSP10; DUSP16; DUSP4; DUSP5; DUSP8; DUSP9; EGF; ERBB4; EREG; FGF2; FGF7; FGFR1; FGFR2; FGFR3; FGFR4; FN1; FYN; GRIN2D; HBEGF; IGF1; IL17RD; IRS1; JAK1; JAK3; KIT; KITLG; KLB; KSR1; NRG1; NRG2; PDE3B; PDGFA; PDGFB; PIK3CB; PIK3R1; PPP2R1B; PRKAG2; PSPN; RASAL1; RASGRP1; RRAGD; SHC3; SOS1; SPRED3; SPTB; SPTBN2; SPTBN5; TEK; TRIB3;
IRS-mediated signalling	52	286	18.1818	0.024797	ANGPT1; ARRB1; BTC; CAMK2G; DUSP10; DUSP16; DUSP4; DUSP5; DUSP8; DUSP9; EGF; ERBB4; EREG; FGF2; FGF7; FGFR1; FGFR2; FGFR3; FGFR4; FN1; FYN; GRIN2D; HBEGF; IL17RD; IRS1; JAK1; JAK3; KIT; KITLG; KLB; KSR1; NRG1; NRG2; PDE3B; PDGFA; PDGFB; PIK3CB; PIK3R1; PPP2R1B; PRKAG2; PSPN; RASAL1; RASGRP1; RRAGD; SHC3; SOS1; SPRED3; SPTB; SPTBN2; SPTBN5; TEK; TRIB3;
VEGFR2 mediated cell proliferation	51	250	20.4	0.00440956	ANGPT1; ARRB1; BTC; CAMK2G; DUSP10; DUSP16; DUSP4; DUSP5; DUSP8; DUSP9; EGF; ERBB4; EREG; FGF2; FGF7; FGFR1; FGFR2; FGFR3; FGFR4; FN1; FYN; GRIN2D; HBEGF; IL17RD; IRS1; JAK1; JAK3; KIT; KITLG; KLB; KSR1; NRG1; NRG2; PDGFA; PDGFB; PPP2R1B; PRKCA; PRKCB; PRKCD; PSPN; RASAL1; RASGRP1; SHC3; SOS1; SPHK1; SPRED3; SPTB; SPTBN2; SPTBN5; TEK; VEGFA;
FCERI mediated MAPK activation	51	294	17.3469	0.048616	ANGPT1; ARRB1; BTC; CAMK2G; DUSP10; DUSP16; DUSP4; DUSP5; DUSP8; DUSP9; EGF; ERBB4; EREG; FGF2; FGF7; FGFR1; FGFR2; FGFR3; FGFR4; FN1; FOS; FYN; GRIN2D; HBEGF; IL17RD; IRS1; JAK1; JAK3; JUN; KIT; KITLG; KLB; KSR1; LYN; NRG1; NRG2; PDGFA; PDGFB; PLCG2; PPP2R1B; PSPN; RASAL1; RASGRP1; SHC3; SOS1; SPRED3; SPTB; SPTBN2; SPTBN5; TEK; VAV1;
Interleukin-2 signaling	50	254	19.685	0.00848557	ANGPT1; ARRB1; BTC; CAMK2G; DUSP10; DUSP16; DUSP4; DUSP5; DUSP8; DUSP9; EGF; ERBB4; EREG; FGF2; FGF7; FGFR1; FGFR2; FGFR3; FGFR4; FN1; FYN; GRIN2D; HBEGF; IL17RD; IRS1; JAK1; JAK3; KIT; KITLG; KLB; KSR1; NRG1; NRG2; PDGFA; PDGFB; PIK3CB; PIK3R1; PPP2R1B; PSPN; PTK2B; RASAL1; RASGRP1; SHC3; SOS1; SPRED3; SPTB; SPTBN2; SPTBN5; STAT5B; TEK;
RET signaling	50	262	19.084	0.0136393	ANGPT1; ARRB1; BTC; CAMK2G; DUSP10; DUSP16; DUSP4; DUSP5; DUSP8; DUSP9; EGF; ERBB4; EREG; FGF2; FGF7; FGFR1; FGFR2; FGFR3; FGFR4; FN1; FYN; GRIN2D; HBEGF; IL17RD; IRS1; JAK1; JAK3; KIT; KITLG; KLB; KSR1; NRG1; NRG2; PDGFA; PDGFB; PDLIM7; PIK3CB; PIK3R1; PPP2R1B; PRKCA; PSPN; RASAL1; RASGRP1; SHC3; SOS1; SPRED3; SPTB; SPTBN2; SPTBN5; TEK;
Muscle contraction	49	199	24.6231	0.000167658	ACTA2; ANXA1; ANXA2; ATP2A1; ATP2A3; CACNA1D; CACNA2D1; CACNA2D3; CACNB1; CACNB2; CACNB3; CACNB4; CACNG4; CACNG8; CAMK2G; DMD; FGF12; HIPK2; KCNE4; KCNIP2; KCNIP3; KCNJ11; KCNJ12; KCNJ2; KCNK1; KCNK15; KCNK2; KCNK3; KCNK6; KCNQ1; MYL5; MYL6; MYL9; MYLK; NPR2; ORAI2; RYR2; SCN1B; SCN4A; SCN9A; SLC8A3; SORBS1; SORBS3; TMOD2; TNNT1; TPM1; TPM4; TRPC1; WWTR1;
Transmission across Chemical Synapses	48	213	22.5352	0.00103398	ADCY7; ALDH2; BZRAP1; CACNA2D1; CACNA2D3; CACNB1; CACNB2; CACNB3; CACNB4; CACNG4; CACNG8; CAMK2G; CAMK4; CHRNA9; CHRND; CPLX1; DLG3; GABRG2; GABRQ; GAD1; GLS; GNAI2; GNB1; GNB5; GNG10; GNG11; GNG12; GNG13; GNG4; GNG5; GNG7; GNGT1; GRIK2; GRIN2D; KCNJ12; KCNJ2; KCNJ6; NAAA; PLCB1; PLCB2; PPFIA4; PRKCA; PRKCB; RIMS1; RPS6KA2; SLC1A1; SLC1A3; SNAP25;
Signaling by Leptin	48	245	19.5918	0.0104685	ANGPT1; ARRB1; BTC; CAMK2G; DUSP10; DUSP16; DUSP4; DUSP5; DUSP8; DUSP9; EGF; ERBB4; EREG; FGF2; FGF7; FGFR1; FGFR2; FGFR3; FGFR4; FN1; FYN; GRIN2D; HBEGF; IL17RD; IRS1; JAK1; JAK3; KIT; KITLG; KLB; KSR1; NRG1; NRG2; PDGFA; PDGFB; PPP2R1B; PSPN; RASAL1; RASGRP1; SHC3; SOS1; SPRED3; SPTB; SPTBN2; SPTBN5; STAT3; STAT5B; TEK;
Interleukin receptor SHC signaling	48	247	19.4332	0.0118161	ANGPT1; ARRB1; BTC; CAMK2G; DUSP10; DUSP16; DUSP4; DUSP5; DUSP8; DUSP9; EGF; ERBB4; EREG; FGF2; FGF7; FGFR1; FGFR2; FGFR3; FGFR4; FN1; FYN; GRIN2D; HBEGF; IL17RD; IRS1; JAK1; JAK3; KIT; KITLG; KLB; KSR1; NRG1; NRG2; PDGFA; PDGFB; PIK3CB; PIK3R1; PPP2R1B; PSPN; RASAL1; RASGRP1; SHC3; SOS1; SPRED3; SPTB; SPTBN2; SPTBN5; TEK;
SLC-mediated transmembrane transport	48	271	17.7122	0.0420361	EMB; FGF21; HK1; RUNX1; SLC12A2; SLC12A3; SLC12A5; SLC13A4; SLC15A2; SLC16A7; SLC16A8; SLC1A1; SLC1A3; SLC22A15; SLC22A3; SLC27A1; SLC27A4; SLC29A2; SLC2A11; SLC2A13; SLC2A3; SLC2A4; SLC2A6; SLC2A9; SLC35A3; SLC35C1; SLC35D1; SLC36A1; SLC38A5; SLC3A2; SLC43A1; SLC44A5; SLC47A1; SLC4A5; SLC4A8; SLC6A15; SLC6A6; SLC6A9; SLC7A2; SLC7A5; SLC7A8; SLC8A3; SLC9A2; SLC9A7; SLCO1B3; SLCO1C1; SLCO2A1; SLCO…
Frs2-mediated activation	47	242	19.4215	0.0127301	ANGPT1; ARRB1; BTC; CAMK2G; DUSP10; DUSP16; DUSP4; DUSP5; DUSP8; DUSP9; EGF; ERBB4; EREG; FGF2; FGF7; FGFR1; FGFR2; FGFR3; FGFR4; FN1; FYN; GRIN2D; HBEGF; IL17RD; IRS1; JAK1; JAK3; KIT; KITLG; KLB; KSR1; NRG1; NRG2; PDGFA; PDGFB; PPP2R1B; PSPN; RAPGEF1; RASAL1; RASGRP1; SHC3; SOS1; SPRED3; SPTB; SPTBN2; SPTBN5; TEK;
MAPK1/MAPK3 signaling	47	243	19.3416	0.0135119	ANGPT1; ARRB1; BTC; CAMK2G; DUSP10; DUSP16; DUSP4; DUSP5; DUSP8; DUSP9; EGF; ERBB4; EREG; FGF2; FGF7; FGFR1; FGFR2; FGFR3; FGFR4; FN1; FYN; GRIN2D; HBEGF; IL17RD; IL6; IRS1; JAK1; JAK3; KIT; KITLG; KLB; KSR1; NRG1; NRG2; PDGFA; PDGFB; PPP2R1B; PSPN; RASAL1; RASGRP1; SHC3; SOS1; SPRED3; SPTB; SPTBN2; SPTBN5; TEK;
Prolonged ERK activation events	47	244	19.2623	0.0143327	ANGPT1; ARRB1; BTC; CAMK2G; DUSP10; DUSP16; DUSP4; DUSP5; DUSP8; DUSP9; EGF; ERBB4; EREG; FGF2; FGF7; FGFR1; FGFR2; FGFR3; FGFR4; FN1; FYN; GRIN2D; HBEGF; IL17RD; IRS1; JAK1; JAK3; KIT; KITLG; KLB; KSR1; NRG1; NRG2; PDGFA; PDGFB; PPP2R1B; PSPN; RAPGEF1; RASAL1; RASGRP1; SHC3; SOS1; SPRED3; SPTB; SPTBN2; SPTBN5; TEK;
Signalling to ERKs	47	255	18.4314	0.0263363	ANGPT1; ARRB1; BTC; CAMK2G; DUSP10; DUSP16; DUSP4; DUSP5; DUSP8; DUSP9; EGF; ERBB4; EREG; FGF2; FGF7; FGFR1; FGFR2; FGFR3; FGFR4; FN1; FYN; GRIN2D; HBEGF; IL17RD; IRS1; JAK1; JAK3; KIT; KITLG; KLB; KSR1; NRG1; NRG2; PDGFA; PDGFB; PPP2R1B; PSPN; RAPGEF1; RASAL1; RASGRP1; SHC3; SOS1; SPRED3; SPTB; SPTBN2; SPTBN5; TEK;
GRB2 events in EGFR signaling	46	237	19.4093	0.0137168	ANGPT1; ARRB1; BTC; CAMK2G; DUSP10; DUSP16; DUSP4; DUSP5; DUSP8; DUSP9; EGF; ERBB4; EREG; FGF2; FGF7; FGFR1; FGFR2; FGFR3; FGFR4; FN1; FYN; GRIN2D; HBEGF; IL17RD; IRS1; JAK1; JAK3; KIT; KITLG; KLB; KSR1; NRG1; NRG2; PDGFA; PDGFB; PPP2R1B; PSPN; RASAL1; RASGRP1; SHC3; SOS1; SPRED3; SPTB; SPTBN2; SPTBN5; TEK;
RAF/MAP kinase cascade	46	237	19.4093	0.0137168	ANGPT1; ARRB1; BTC; CAMK2G; DUSP10; DUSP16; DUSP4; DUSP5; DUSP8; DUSP9; EGF; ERBB4; EREG; FGF2; FGF7; FGFR1; FGFR2; FGFR3; FGFR4; FN1; FYN; GRIN2D; HBEGF; IL17RD; IRS1; JAK1; JAK3; KIT; KITLG; KLB; KSR1; NRG1; NRG2; PDGFA; PDGFB; PPP2R1B; PSPN; RASAL1; RASGRP1; SHC3; SOS1; SPRED3; SPTB; SPTBN2; SPTBN5; TEK;
SHC1 events in EGFR signaling	46	237	19.4093	0.0137168	ANGPT1; ARRB1; BTC; CAMK2G; DUSP10; DUSP16; DUSP4; DUSP5; DUSP8; DUSP9; EGF; ERBB4; EREG; FGF2; FGF7; FGFR1; FGFR2; FGFR3; FGFR4; FN1; FYN; GRIN2D; HBEGF; IL17RD; IRS1; JAK1; JAK3; KIT; KITLG; KLB; KSR1; NRG1; NRG2; PDGFA; PDGFB; PPP2R1B; PSPN; RASAL1; RASGRP1; SHC3; SOS1; SPRED3; SPTB; SPTBN2; SPTBN5; TEK;
SHC1 events in ERBB4 signaling	46	237	19.4093	0.0137168	ANGPT1; ARRB1; BTC; CAMK2G; DUSP10; DUSP16; DUSP4; DUSP5; DUSP8; DUSP9; EGF; ERBB4; EREG; FGF2; FGF7; FGFR1; FGFR2; FGFR3; FGFR4; FN1; FYN; GRIN2D; HBEGF; IL17RD; IRS1; JAK1; JAK3; KIT; KITLG; KLB; KSR1; NRG1; NRG2; PDGFA; PDGFB; PPP2R1B; PSPN; RASAL1; RASGRP1; SHC3; SOS1; SPRED3; SPTB; SPTBN2; SPTBN5; TEK;
SOS-mediated signalling	46	237	19.4093	0.0137168	ANGPT1; ARRB1; BTC; CAMK2G; DUSP10; DUSP16; DUSP4; DUSP5; DUSP8; DUSP9; EGF; ERBB4; EREG; FGF2; FGF7; FGFR1; FGFR2; FGFR3; FGFR4; FN1; FYN; GRIN2D; HBEGF; IL17RD; IRS1; JAK1; JAK3; KIT; KITLG; KLB; KSR1; NRG1; NRG2; PDGFA; PDGFB; PPP2R1B; PSPN; RASAL1; RASGRP1; SHC3; SOS1; SPRED3; SPTB; SPTBN2; SPTBN5; TEK;
FRS-mediated FGFR1 signaling	46	238	19.3277	0.0145591	ANGPT1; ARRB1; BTC; CAMK2G; DUSP10; DUSP16; DUSP4; DUSP5; DUSP8; DUSP9; EGF; ERBB4; EREG; FGF2; FGF7; FGFR1; FGFR2; FGFR3; FGFR4; FN1; FYN; GRIN2D; HBEGF; IL17RD; IRS1; JAK1; JAK3; KIT; KITLG; KLB; KSR1; NRG1; NRG2; PDGFA; PDGFB; PPP2R1B; PSPN; RASAL1; RASGRP1; SHC3; SOS1; SPRED3; SPTB; SPTBN2; SPTBN5; TEK;
FRS-mediated FGFR2 signaling	46	238	19.3277	0.0145591	ANGPT1; ARRB1; BTC; CAMK2G; DUSP10; DUSP16; DUSP4; DUSP5; DUSP8; DUSP9; EGF; ERBB4; EREG; FGF2; FGF7; FGFR1; FGFR2; FGFR3; FGFR4; FN1; FYN; GRIN2D; HBEGF; IL17RD; IRS1; JAK1; JAK3; KIT; KITLG; KLB; KSR1; NRG1; NRG2; PDGFA; PDGFB; PPP2R1B; PSPN; RASAL1; RASGRP1; SHC3; SOS1; SPRED3; SPTB; SPTBN2; SPTBN5; TEK;
FRS-mediated FGFR3 signaling	46	238	19.3277	0.0145591	ANGPT1; ARRB1; BTC; CAMK2G; DUSP10; DUSP16; DUSP4; DUSP5; DUSP8; DUSP9; EGF; ERBB4; EREG; FGF2; FGF7; FGFR1; FGFR2; FGFR3; FGFR4; FN1; FYN; GRIN2D; HBEGF; IL17RD; IRS1; JAK1; JAK3; KIT; KITLG; KLB; KSR1; NRG1; NRG2; PDGFA; PDGFB; PPP2R1B; PSPN; RASAL1; RASGRP1; SHC3; SOS1; SPRED3; SPTB; SPTBN2; SPTBN5; TEK;
FRS-mediated FGFR4 signaling	46	238	19.3277	0.0145591	ANGPT1; ARRB1; BTC; CAMK2G; DUSP10; DUSP16; DUSP4; DUSP5; DUSP8; DUSP9; EGF; ERBB4; EREG; FGF2; FGF7; FGFR1; FGFR2; FGFR3; FGFR4; FN1; FYN; GRIN2D; HBEGF; IL17RD; IRS1; JAK1; JAK3; KIT; KITLG; KLB; KSR1; NRG1; NRG2; PDGFA; PDGFB; PPP2R1B; PSPN; RASAL1; RASGRP1; SHC3; SOS1; SPRED3; SPTB; SPTBN2; SPTBN5; TEK;
ARMS-mediated activation	46	241	19.0871	0.0173426	ANGPT1; ARRB1; BTC; CAMK2G; DUSP10; DUSP16; DUSP4; DUSP5; DUSP8; DUSP9; EGF; ERBB4; EREG; FGF2; FGF7; FGFR1; FGFR2; FGFR3; FGFR4; FN1; FYN; GRIN2D; HBEGF; IL17RD; IRS1; JAK1; JAK3; KIT; KITLG; KLB; KSR1; NRG1; NRG2; PDGFA; PDGFB; PPP2R1B; PSPN; RASAL1; RASGRP1; SHC3; SOS1; SPRED3; SPTB; SPTBN2; SPTBN5; TEK;
Signalling to p38 via RIT and RIN	46	241	19.0871	0.0173426	ANGPT1; ARRB1; BTC; CAMK2G; DUSP10; DUSP16; DUSP4; DUSP5; DUSP8; DUSP9; EGF; ERBB4; EREG; FGF2; FGF7; FGFR1; FGFR2; FGFR3; FGFR4; FN1; FYN; GRIN2D; HBEGF; IL17RD; IRS1; JAK1; JAK3; KIT; KITLG; KLB; KSR1; NRG1; NRG2; PDGFA; PDGFB; PPP2R1B; PSPN; RASAL1; RASGRP1; SHC3; SOS1; SPRED3; SPTB; SPTBN2; SPTBN5; TEK;
Signalling to RAS	46	248	18.5484	0.0255247	ANGPT1; ARRB1; BTC; CAMK2G; DUSP10; DUSP16; DUSP4; DUSP5; DUSP8; DUSP9; EGF; ERBB4; EREG; FGF2; FGF7; FGFR1; FGFR2; FGFR3; FGFR4; FN1; FYN; GRIN2D; HBEGF; IL17RD; IRS1; JAK1; JAK3; KIT; KITLG; KLB; KSR1; NRG1; NRG2; PDGFA; PDGFB; PPP2R1B; PSPN; RASAL1; RASGRP1; SHC3; SOS1; SPRED3; SPTB; SPTBN2; SPTBN5; TEK;
TCF dependent signaling in response to WNT	39	203	19.2118	0.0246637	AXIN2; CXXC4; DACT1; FRAT2; FZD1; FZD4; FZD6; FZD8; HIST1H2AB; HIST1H2AJ; HIST1H2BC; HIST1H2BH; HIST1H2BL; HIST1H2BM; HIST1H2BN; HIST1H2BO; HIST1H3A; HIST1H4A; HIST2H2AC; HIST3H2BB; KREMEN1; KREMEN2; LGR5; LGR6; LRP6; PIP5K1B; PPP2R1B; RNF43; RSPO3; SOX13; SOX17; SOX4; SOX7; SOX9; TCF7; TCF7L1; TLE1; TLE2; WNT4;
G alpha (q) signalling events	38	194	19.5876	0.0208731	ADRA1B; ANXA1; ARHGEF25; CHRM3; CYSLTR2; DGKA; EDN1; EDN2; EDNRA; F2R; F2RL1; F2RL2; GNB1; GNB5; GNG10; GNG11; GNG12; GNG13; GNG4; GNG5; GNG7; GNGT1; HRH1; KALRN; LPAR1; MGLL; NMB; NMU; P2RY6; PIK3R1; PLCB1; PLCB2; PLCB4; PRKCD; PRKCH; RASGRP1; TACR1; TRIO;
O-linked glycosylation	35	112	31.25	3.01071e-05	ADAMTS1; ADAMTS15; ADAMTS16; ADAMTS2; ADAMTS3; ADAMTS4; ADAMTS6; ADAMTS7; ADAMTS8; ADAMTSL1; ADAMTSL3; ADAMTSL4; B3GNT9; GALNT1; GALNT13; GALNT16; GALNT3; GALNT4; GALNT6; GALNTL6; GCNT1; GYLTL1B; MUC1; MUC12; MUC16; MUC5B; POMT1; SBSPON; ST3GAL1; ST6GAL1; ST6GALNAC4; THBS1; THSD1; THSD4; THSD7A;
Cardiac conduction	35	138	25.3623	0.000861572	ATP2A1; ATP2A3; CACNA1D; CACNA2D1; CACNA2D3; CACNB1; CACNB2; CACNB3; CACNB4; CACNG4; CACNG8; CAMK2G; FGF12; HIPK2; KCNE4; KCNIP2; KCNIP3; KCNJ11; KCNJ12; KCNJ2; KCNK1; KCNK15; KCNK2; KCNK3; KCNK6; KCNQ1; NPR2; ORAI2; RYR2; SCN1B; SCN4A; SCN9A; SLC8A3; TRPC1; WWTR1;
G alpha (s) signalling events	34	143	23.7762	0.00251721	ADCY7; ADM; ADM2; ADORA2B; ADRB1; ADRB2; ARRB1; AVPR2; CGA; GNAI2; GNAZ; GNB1; GNB5; GNG10; GNG11; GNG12; GNG13; GNG4; GNG5; GNG7; GNGT1; GPR176; LHB; MC1R; PDE1A; PDE2A; PDE3A; PDE3B; PDE4B; PDE4C; PTGER4; PTHLH; VIPR1; VIPR2;
Cellular Senescence	34	165	20.6061	0.0155586	CBX2; CBX4; CBX8; CCNA1; CCNE1; CDKN1A; CDKN2A; CDKN2B; FOS; HIST1H1B; HIST1H1E; HIST1H2AB; HIST1H2AJ; HIST1H2BC; HIST1H2BH; HIST1H2BL; HIST1H2BM; HIST1H2BN; HIST1H2BO; HIST1H3A; HIST1H4A; HIST2H2AC; HIST3H2BB; HMGA2; IGFBP7; IL1A; IL6; IL8; JUN; MAP2K6; NBN; RPS6KA2; STAT3; TNIK;
Role of LAT2/NTAL/LAB on calcium mobilization	33	166	19.8795	0.0252775	BTC; CDKN1A; EGF; ERBB4; EREG; FGF2; FGF7; FGFR1; FGFR2; FGFR3; FGFR4; FOXO1; FYN; HBEGF; INSR; IRS1; KIT; KITLG; KLB; LYN; MAPKAP1; NRG1; NRG2; PDGFA; PDGFB; PIK3CB; PIK3R1; PIP5K1B; PPP2R1B; PRR5; SOS1; TRIB3; VAV1;
GAB1 signalosome	32	126	25.3968	0.00137368	BTC; CDKN1A; EGF; ERBB4; EREG; FGF2; FGF7; FGFR1; FGFR2; FGFR3; FGFR4; FOXO1; FYN; HBEGF; INSR; IRS1; KIT; KITLG; KLB; MAPKAP1; NRG1; NRG2; PAG1; PDGFA; PDGFB; PIK3CB; PIK3R1; PIP5K1B; PPP2R1B; PRR5; TRIB3; VAV1;
Cell-Cell communication	32	132	24.2424	0.00256594	ACTN1; CADM1; CDH10; CDH11; CDH13; CDH2; CDH6; CLDN1; CLDN15; CLDN18; CLDN2; CLDN3; CLDN4; DST; FLNA; FLNC; FYN; INADL; ITGA6; ITGB4; KIRREL3; LAMA3; LAMC2; LIMS2; NCK2; PARD6B; PIK3CB; PIK3R1; PTK2B; PVRL3; PVRL4; RSU1;
Collagen formation	31	90	34.4444	1.83293e-05	ADAMTS2; ADAMTS3; COL14A1; COL15A1; COL16A1; COL18A1; COL25A1; COL3A1; COL4A1; COL4A3; COL4A4; COL4A6; COL5A1; COL5A2; COL5A3; COL7A1; COL8A1; CTSB; DST; ITGA6; ITGB4; LAMA3; LAMC2; LOX; LOXL1; LOXL2; LOXL4; P4HA2; P4HA3; PCOLCE; PCOLCE2;
PI-3K cascade:FGFR1	31	123	25.2033	0.00178905	BTC; CDKN1A; EGF; ERBB4; EREG; FGF2; FGF7; FGFR1; FGFR2; FGFR3; FGFR4; FOXO1; FYN; HBEGF; INSR; IRS1; KIT; KITLG; KLB; MAPKAP1; NRG1; NRG2; PDGFA; PDGFB; PIK3CB; PIK3R1; PIP5K1B; PPP2R1B; PRR5; TRIB3; VAV1;
PI-3K cascade:FGFR2	31	123	25.2033	0.00178905	BTC; CDKN1A; EGF; ERBB4; EREG; FGF2; FGF7; FGFR1; FGFR2; FGFR3; FGFR4; FOXO1; FYN; HBEGF; INSR; IRS1; KIT; KITLG; KLB; MAPKAP1; NRG1; NRG2; PDGFA; PDGFB; PIK3CB; PIK3R1; PIP5K1B; PPP2R1B; PRR5; TRIB3; VAV1;
PI-3K cascade:FGFR3	31	123	25.2033	0.00178905	BTC; CDKN1A; EGF; ERBB4; EREG; FGF2; FGF7; FGFR1; FGFR2; FGFR3; FGFR4; FOXO1; FYN; HBEGF; INSR; IRS1; KIT; KITLG; KLB; MAPKAP1; NRG1; NRG2; PDGFA; PDGFB; PIK3CB; PIK3R1; PIP5K1B; PPP2R1B; PRR5; TRIB3; VAV1;
PI-3K cascade:FGFR4	31	123	25.2033	0.00178905	BTC; CDKN1A; EGF; ERBB4; EREG; FGF2; FGF7; FGFR1; FGFR2; FGFR3; FGFR4; FOXO1; FYN; HBEGF; INSR; IRS1; KIT; KITLG; KLB; MAPKAP1; NRG1; NRG2; PDGFA; PDGFB; PIK3CB; PIK3R1; PIP5K1B; PPP2R1B; PRR5; TRIB3; VAV1;
PI3K events in ERBB4 signaling	31	123	25.2033	0.00178905	BTC; CDKN1A; EGF; ERBB4; EREG; FGF2; FGF7; FGFR1; FGFR2; FGFR3; FGFR4; FOXO1; FYN; HBEGF; INSR; IRS1; KIT; KITLG; KLB; MAPKAP1; NRG1; NRG2; PDGFA; PDGFB; PIK3CB; PIK3R1; PIP5K1B; PPP2R1B; PRR5; TRIB3; VAV1;
PIP3 activates AKT signaling	31	123	25.2033	0.00178905	BTC; CDKN1A; EGF; ERBB4; EREG; FGF2; FGF7; FGFR1; FGFR2; FGFR3; FGFR4; FOXO1; FYN; HBEGF; INSR; IRS1; KIT; KITLG; KLB; MAPKAP1; NRG1; NRG2; PDGFA; PDGFB; PIK3CB; PIK3R1; PIP5K1B; PPP2R1B; PRR5; TRIB3; VAV1;
PI3K/AKT activation	31	126	24.6032	0.00245143	BTC; CDKN1A; EGF; ERBB4; EREG; FGF2; FGF7; FGFR1; FGFR2; FGFR3; FGFR4; FOXO1; FYN; HBEGF; INSR; IRS1; KIT; KITLG; KLB; MAPKAP1; NRG1; NRG2; PDGFA; PDGFB; PIK3CB; PIK3R1; PIP5K1B; PPP2R1B; PRR5; TRIB3; VAV1;
Neurotransmitter Receptor Binding And Downstream Transmission In The Postsynaptic Cell	31	143	21.6783	0.0114811	ADCY7; CACNG4; CACNG8; CAMK2G; CAMK4; CHRNA9; CHRND; DLG3; GABRG2; GABRQ; GNAI2; GNB1; GNB5; GNG10; GNG11; GNG12; GNG13; GNG4; GNG5; GNG7; GNGT1; GRIK2; GRIN2D; KCNJ12; KCNJ2; KCNJ6; PLCB1; PLCB2; PRKCA; PRKCB; RPS6KA2;
Diseases of glycosylation	29	87	33.3333	5.46557e-05	ADAMTS1; ADAMTS15; ADAMTS16; ADAMTS2; ADAMTS3; ADAMTS4; ADAMTS6; ADAMTS7; ADAMTS8; ADAMTSL1; ADAMTSL3; ADAMTSL4; BGN; CSPG4; DCN; GPC1; GPC2; LUM; MUC1; MUC12; MUC16; MUC5B; NOTCH3; SBSPON; SDC3; THBS1; THSD1; THSD4; THSD7A;
Integration of energy metabolism	29	111	26.1261	0.00156875	ABCC8; ADCY7; ADRA2A; ADRA2C; CACNA1D; CACNB2; CACNB3; CHRM3; FASN; GNAI2; GNB1; GNB5; GNG10; GNG11; GNG12; GNG13; GNG4; GNG5; GNG7; GNGT1; KCNJ11; PLCB1; PLCB2; PPP2R1B; PRKAG2; PRKCA; RAPGEF4; SLC25A4; SNAP25;
Glycosaminoglycan metabolism	29	123	23.5772	0.00550509	BGN; CD44; CHST11; CHST13; CHST14; CHST15; CHST2; CHST7; CHSY3; CSPG4; DCN; DSE; DSEL; GLB1L; GPC1; GPC2; HAS2; HAS3; HPSE2; HS3ST3B1; HS6ST2; HS6ST3; HYAL1; IDS; LUM; PAPSS2; SDC3; ST3GAL1; UST;
Rho GTPase cycle	29	126	23.0159	0.00727413	ARHGAP17; ARHGAP22; ARHGAP24; ARHGAP31; ARHGAP39; ARHGAP4; ARHGAP44; ARHGEF12; ARHGEF2; CHN2; FGD1; KALRN; MCF2; NGEF; OBSCN; OPHN1; PLEKHG5; RAC2; RHOBTB2; RHOD; RHOU; RHOV; SOS1; SRGAP3; STARD8; SYDE2; TIAM1; TRIO; VAV1;
EPH-Ephrin signaling	28	96	29.1667	0.000456896	ARPC2; CLTCL1; DNM1; EFNA2; EFNA4; EFNB2; EPHA2; EPHA3; EPHA4; EPHA5; EPHA6; EPHA7; EPHB2; FYN; KALRN; LIMK1; LIMK2; LYN; MMP2; MYH9; MYL6; MYL9; NCK2; NGEF; SHB; TIAM1; VEGFA; YES1;
Opioid Signalling	27	82	32.9268	0.00011498	ADCY7; CAMK4; GNAI2; GNAO1; GNAT2; GNAZ; GNB1; GNB5; GNG10; GNG11; GNG12; GNG13; GNG4; GNG5; GNG7; GNGT1; PDE1A; PDE1C; PDE4B; PDE4C; PLA2G4A; PLCB1; PLCB2; PLCB4; PPP2R1B; PRKCA; PRKCD;
PI3K/AKT Signaling in Cancer	27	87	31.0345	0.000254774	BTC; CDKN1A; EGF; ERBB4; EREG; FGF2; FGF7; FGFR1; FGFR2; FGFR3; FGFR4; FOXO1; FYN; HBEGF; IRS1; KIT; KITLG; KLB; MAPKAP1; NRG1; NRG2; PDGFA; PDGFB; PIK3CB; PIK3R1; PRR5; VAV1;
Negative regulation of the PI3K/AKT network	27	91	29.6703	0.000458845	BTC; EGF; ERBB4; EREG; FGF2; FGF7; FGFR1; FGFR2; FGFR3; FGFR4; FYN; HBEGF; INSR; IRS1; KIT; KITLG; KLB; NRG1; NRG2; PDGFA; PDGFB; PIK3CB; PIK3R1; PIP5K1B; PPP2R1B; TRIB3; VAV1;
Cell surface interactions at the vascular wall	27	102	26.4706	0.00190692	ANGPT1; CD44; CD74; CEACAM1; FN1; FYN; GAS6; GRB14; ITGA4; ITGA6; ITGAV; ITGB2; LYN; OLR1; PIK3CB; PIK3R1; PROC; PROCR; PROS1; SLC16A8; SLC3A2; SLC7A5; SLC7A8; SOS1; TEK; THBD; YES1;
G alpha (12/13) signalling events	26	78	33.3333	0.000129762	ADRA1B; ARHGAP4; ARHGEF12; ARHGEF2; FGD1; GNB1; GNB5; GNG10; GNG11; GNG12; GNG13; GNG4; GNG5; GNG7; GNGT1; KALRN; MCF2; NGEF; OBSCN; PIK3R1; PLEKHG5; RAC2; SOS1; TIAM1; TRIO; VAV1;
PI5P, PP2A and IER3 Regulate PI3K/AKT Signaling	26	84	30.9524	0.000339724	BTC; EGF; ERBB4; EREG; FGF2; FGF7; FGFR1; FGFR2; FGFR3; FGFR4; FYN; HBEGF; INSR; IRS1; KIT; KITLG; KLB; NRG1; NRG2; PDGFA; PDGFB; PIK3CB; PIK3R1; PIP5K1B; PPP2R1B; VAV1;
Cell junction organization	26	87	29.8851	0.000529269	ACTN1; CADM1; CDH10; CDH11; CDH13; CDH2; CDH6; CLDN1; CLDN15; CLDN18; CLDN2; CLDN3; CLDN4; DST; FLNA; FLNC; INADL; ITGA6; ITGB4; LAMA3; LAMC2; LIMS2; PARD6B; PVRL3; PVRL4; RSU1;
Regulation of insulin secretion	25	81	30.8642	0.000453206	ABCC8; ADRA2A; ADRA2C; CACNA1D; CACNB2; CACNB3; CHRM3; GNAI2; GNB1; GNB5; GNG10; GNG11; GNG12; GNG13; GNG4; GNG5; GNG7; GNGT1; KCNJ11; PLCB1; PLCB2; PRKCA; RAPGEF4; SLC25A4; SNAP25;
Senescence-Associated Secretory Phenotype (SASP)	24	81	29.6296	0.000938875	CCNA1; CDKN1A; CDKN2A; CDKN2B; FOS; HIST1H2AB; HIST1H2AJ; HIST1H2BC; HIST1H2BH; HIST1H2BL; HIST1H2BM; HIST1H2BN; HIST1H2BO; HIST1H3A; HIST1H4A; HIST2H2AC; HIST3H2BB; IGFBP7; IL1A; IL6; IL8; JUN; RPS6KA2; STAT3;
Chaperonin-mediated protein folding	24	96	25	0.00601769	CCNE1; FBXW4; GNAI2; GNAO1; GNAT2; GNAZ; GNB1; GNB5; GNG10; GNG11; GNG12; GNG13; GNG4; GNG5; GNG7; GNGT1; RGS11; SPHK1; STAT3; TUBA1A; TUBA4A; TUBB1; TUBB3; TUBB4A;
Potassium Channels	24	100	24	0.00909672	ABCC8; GNB1; GNG10; GNG12; GNG4; GNG5; GNG7; GNGT1; HCN4; KCNC4; KCNG1; KCNG3; KCNH1; KCNH5; KCNJ11; KCNJ12; KCNJ2; KCNJ6; KCNK1; KCNK2; KCNK3; KCNK6; KCNN4; KCNQ1;
Protein folding	24	102	23.5294	0.0110592	CCNE1; FBXW4; GNAI2; GNAO1; GNAT2; GNAZ; GNB1; GNB5; GNG10; GNG11; GNG12; GNG13; GNG4; GNG5; GNG7; GNGT1; RGS11; SPHK1; STAT3; TUBA1A; TUBA4A; TUBB1; TUBB3; TUBB4A;
Degradation of the extracellular matrix	24	109	22.0183	0.0207492	ADAM8; ADAMTS1; ADAMTS16; ADAMTS4; ADAMTS8; CAPN12; CD44; COL14A1; COL15A1; COL16A1; COL18A1; COL25A1; CTSB; DCN; HTRA1; LAMA3; LAMC2; MMP14; MMP15; MMP17; MMP2; MMP24; NID1; TIMP2;
Assembly of collagen fibrils and other multimeric structures	23	55	41.8182	1.9342e-05	COL15A1; COL18A1; COL3A1; COL4A1; COL4A3; COL4A4; COL4A6; COL5A1; COL5A2; COL5A3; COL7A1; COL8A1; CTSB; DST; ITGA6; ITGB4; LAMA3; LAMC2; LOX; LOXL1; LOXL2; LOXL4; PCOLCE;
Constitutive Signaling by Aberrant PI3K in Cancer	23	62	37.0968	8.59255e-05	BTC; EGF; ERBB4; EREG; FGF2; FGF7; FGFR1; FGFR2; FGFR3; FGFR4; FYN; HBEGF; IRS1; KIT; KITLG; KLB; NRG1; NRG2; PDGFA; PDGFB; PIK3CB; PIK3R1; VAV1;
Integrin cell surface interactions	23	68	33.8235	0.000260689	CD44; COL16A1; COL18A1; COL4A1; COL4A3; COL4A4; FBN1; FN1; ICAM1; ICAM2; ICAM5; ITGA11; ITGA2; ITGA4; ITGA6; ITGAV; ITGB2; ITGB7; ITGB8; LUM; THBS1; TNC; VTN;
Class B/2 (Secretin family receptors)	23	88	26.1364	0.00451661	ADM; ADM2; FZD1; FZD10; FZD3; FZD4; FZD6; FZD8; GNB1; GNB5; GNG10; GNG11; GNG12; GNG13; GNG4; GNG5; GNG7; GNGT1; PTCH1; PTHLH; WNT2B; WNT4; WNT6;
Platelet homeostasis	23	89	25.8427	0.00506728	ATP2A1; ATP2A3; GNB1; GNB5; GNG10; GNG11; GNG12; GNG13; GNG4; GNG5; GNG7; GNGT1; GUCY1A2; ORAI2; P2RX6; PDE1A; PDE2A; PDE3A; PDE3B; PDE9A; PLA2G4A; PPP2R1B; SLC8A3;
L1CAM interactions	23	99	23.2323	0.0142727	ALCAM; ANK2; ANK3; CHL1; CNTNAP1; DLG3; DNM1; DNM3; EPHB2; FGFR1; ITGA2; ITGAV; LAMA1; MSN; NRP1; RPS6KA2; RPS6KA4; SCN1B; SCN4A; SCN9A; SPTB; SPTBN2; SPTBN5;
Diseases associated with O-glycosylation of proteins	22	61	36.0656	0.000168529	ADAMTS1; ADAMTS15; ADAMTS16; ADAMTS2; ADAMTS3; ADAMTS4; ADAMTS6; ADAMTS7; ADAMTS8; ADAMTSL1; ADAMTSL3; ADAMTSL4; MUC1; MUC12; MUC16; MUC5B; NOTCH3; SBSPON; THBS1; THSD1; THSD4; THSD7A;
Non-integrin membrane-ECM interactions	21	43	48.8372	7.06746e-06	ACTN1; DDR2; DMD; FGF2; ITGA2; ITGA6; ITGAV; ITGB4; LAMA1; LAMA3; LAMA4; LAMC2; LAMC3; NTN4; PDGFA; PDGFB; PRKCA; SDC3; THBS1; TNC; VTN;
Ca2+ pathway	21	62	33.871	0.000466665	AXIN2; FZD3; FZD4; FZD6; GNAO1; GNAT2; GNB1; GNB5; GNG10; GNG11; GNG12; GNG13; GNG4; GNG5; GNG7; GNGT1; PLCB1; PLCB2; PRKCA; TCF7; TCF7L1;
Collagen biosynthesis and modifying enzymes	21	68	30.8824	0.0012413	ADAMTS2; ADAMTS3; COL14A1; COL15A1; COL16A1; COL18A1; COL25A1; COL3A1; COL4A1; COL4A3; COL4A4; COL4A6; COL5A1; COL5A2; COL5A3; COL7A1; COL8A1; P4HA2; P4HA3; PCOLCE; PCOLCE2;
Oxidative Stress Induced Senescence	21	94	22.3404	0.0258375	CBX2; CBX4; CBX8; CDKN2A; CDKN2B; FOS; HIST1H2AB; HIST1H2AJ; HIST1H2BC; HIST1H2BH; HIST1H2BL; HIST1H2BM; HIST1H2BN; HIST1H2BO; HIST1H3A; HIST1H4A; HIST2H2AC; HIST3H2BB; JUN; MAP2K6; TNIK;
Elastic fibre formation	20	42	47.619	1.54676e-05	BMP2; EFEMP2; ELN; FBLN2; FBLN5; FBN1; FBN2; ITGAV; ITGB8; LOX; LOXL1; LOXL2; LOXL4; LTBP1; LTBP2; MFAP2; MFAP4; MFAP5; TGFB2; VTN;
G alpha (z) signalling events	19	48	39.5833	0.000176922	ADCY7; ADRA2A; ADRA2C; GNAI2; GNAZ; GNB1; GNB5; GNG10; GNG11; GNG12; GNG13; GNG4; GNG5; GNG7; GNGT1; PRKCA; PRKCB; PRKCD; PRKCH;
DNA Damage/Telomere Stress Induced Senescence	18	62	29.0323	0.00461492	CCNA1; CCNE1; CDKN1A; HIST1H1B; HIST1H1E; HIST1H2AB; HIST1H2AJ; HIST1H2BC; HIST1H2BH; HIST1H2BL; HIST1H2BM; HIST1H2BN; HIST1H2BO; HIST1H4A; HIST2H2AC; HIST3H2BB; HMGA2; NBN;
RHO GTPases activate PKNs	18	63	28.5714	0.00529718	AR; HIST1H2AB; HIST1H2AJ; HIST1H2BC; HIST1H2BH; HIST1H2BL; HIST1H2BM; HIST1H2BN; HIST1H2BO; HIST1H3A; HIST1H4A; HIST2H2AC; HIST3H2BB; MYH9; MYL6; MYL9; NCOA2; PKN2;
EPHA-mediated growth cone collapse	17	35	48.5714	5.46434e-05	EFNA2; EFNA4; EPHA2; EPHA3; EPHA4; EPHA5; EPHA6; EPHA7; FYN; LYN; MYH9; MYL6; MYL9; NGEF; SHB; VEGFA; YES1;
Defective B3GALTL causes Peters-plus syndrome (PpS)	17	38	44.7368	0.000120441	ADAMTS1; ADAMTS15; ADAMTS16; ADAMTS2; ADAMTS3; ADAMTS4; ADAMTS6; ADAMTS7; ADAMTS8; ADAMTSL1; ADAMTSL3; ADAMTSL4; SBSPON; THBS1; THSD1; THSD4; THSD7A;
O-glycosylation of TSR domain-containing proteins	17	40	42.5	0.000195972	ADAMTS1; ADAMTS15; ADAMTS16; ADAMTS2; ADAMTS3; ADAMTS4; ADAMTS6; ADAMTS7; ADAMTS8; ADAMTSL1; ADAMTSL3; ADAMTSL4; SBSPON; THBS1; THSD1; THSD4; THSD7A;
EPH-ephrin mediated repulsion of cells	17	49	34.6939	0.00126365	CLTCL1; DNM1; EFNA2; EFNA4; EFNB2; EPHA2; EPHA3; EPHA4; EPHA5; EPHA6; EPHA7; EPHB2; FYN; LYN; MMP2; TIAM1; YES1;
Chondroitin sulfate/dermatan sulfate metabolism	17	51	33.3333	0.00179839	BGN; CHST11; CHST13; CHST14; CHST15; CHST7; CHSY3; CSPG4; DCN; DSE; DSEL; GPC1; GPC2; HYAL1; IDS; SDC3; UST;
Formation of the beta-catenin:TCF transactivating complex	17	61	27.8689	0.00808962	AXIN2; HIST1H2AB; HIST1H2AJ; HIST1H2BC; HIST1H2BH; HIST1H2BL; HIST1H2BM; HIST1H2BN; HIST1H2BO; HIST1H3A; HIST1H4A; HIST2H2AC; HIST3H2BB; TCF7; TCF7L1; TLE1; TLE2;
Adrenaline,noradrenaline inhibits insulin secretion	16	29	55.1724	2.7906e-05	ADRA2A; ADRA2C; CACNA1D; CACNB2; CACNB3; GNAI2; GNB1; GNB5; GNG10; GNG11; GNG12; GNG13; GNG4; GNG5; GNG7; GNGT1;
G-protein beta:gamma signalling	16	52	30.7692	0.00463491	GNB1; GNB5; GNG10; GNG11; GNG12; GNG13; GNG4; GNG5; GNG7; GNGT1; JAK1; JAK3; PIK3CB; PIK3R1; PLCB1; PLCB2;
Arachidonic acid metabolism	16	55	29.0909	0.0072033	ABCC1; AKR1C3; ALOX12; CYP2U1; CYP4F11; CYP4F3; FAAH; FAAH2; FAM213B; GGT1; GPX4; HPGD; PLA2G4A; PTGS1; PTGS2; TBXAS1;
HDACs deacetylate histones	16	61	26.2295	0.015697	HIST1H2AB; HIST1H2AH; HIST1H2AJ; HIST1H2BC; HIST1H2BH; HIST1H2BL; HIST1H2BM; HIST1H2BN; HIST1H2BO; HIST1H3A; HIST1H4A; HIST2H2AB; HIST2H2AC; HIST2H2BF; HIST3H2A; HIST3H2BB;
Cell-cell junction organization	16	62	25.8065	0.0176602	CADM1; CDH10; CDH11; CDH13; CDH2; CDH6; CLDN1; CLDN15; CLDN18; CLDN2; CLDN3; CLDN4; INADL; PARD6B; PVRL3; PVRL4;
O-linked glycosylation of mucins	16	67	23.8806	0.0304211	B3GNT9; GALNT1; GALNT13; GALNT16; GALNT3; GALNT4; GALNT6; GALNTL6; GCNT1; MUC1; MUC12; MUC16; MUC5B; ST3GAL1; ST6GAL1; ST6GALNAC4;
Amyloid fiber formation	16	69	23.1884	0.0370798	GSN; HIST1H2AB; HIST1H2AJ; HIST1H2BC; HIST1H2BH; HIST1H2BL; HIST1H2BM; HIST1H2BN; HIST1H2BO; HIST1H3A; HIST1H4A; HIST2H2AC; HIST3H2BB; MFGE8; SNCAIP; TGFBI;
Cooperation of PDCL (PhLP1) and TRiC/CCT in G-protein beta folding	15	43	34.8837	0.00228593	GNAI2; GNAO1; GNAT2; GNAZ; GNB1; GNB5; GNG10; GNG11; GNG12; GNG13; GNG4; GNG5; GNG7; GNGT1; RGS11;
Meiotic recombination	15	57	26.3158	0.0185134	HIST1H2AB; HIST1H2AJ; HIST1H2BC; HIST1H2BH; HIST1H2BL; HIST1H2BM; HIST1H2BN; HIST1H2BO; HIST1H3A; HIST1H4A; HIST2H2AC; HIST3H2BB; MND1; NBN; TEX15;
G-protein activation	14	29	48.2759	0.000256915	GNAI2; GNAO1; GNAT2; GNAZ; GNB1; GNB5; GNG10; GNG11; GNG12; GNG13; GNG4; GNG5; GNG7; GNGT1;
Activation of Kainate Receptors upon glutamate binding	14	31	45.1613	0.00043625	DLG3; GNB1; GNB5; GNG10; GNG11; GNG12; GNG13; GNG4; GNG5; GNG7; GNGT1; GRIK2; PLCB1; PLCB2;
DNA methylation	14	35	40	0.00112423	DNMT3A; DNMT3B; HIST1H2AB; HIST1H2AJ; HIST1H2BC; HIST1H2BH; HIST1H2BL; HIST1H2BM; HIST1H2BN; HIST1H2BO; HIST1H3A; HIST1H4A; HIST2H2AC; HIST3H2BB;
Activated PKN1 stimulates transcription of AR (androgen receptor) regulated genes KLK2 and KLK3	14	37	37.8378	0.00171859	AR; HIST1H2AB; HIST1H2AJ; HIST1H2BC; HIST1H2BH; HIST1H2BL; HIST1H2BM; HIST1H2BN; HIST1H2BO; HIST1H3A; HIST1H4A; HIST2H2AC; HIST3H2BB; NCOA2;
PRC2 methylates histones and DNA	14	43	32.5581	0.00522198	DNMT3A; DNMT3B; HIST1H2AB; HIST1H2AJ; HIST1H2BC; HIST1H2BH; HIST1H2BL; HIST1H2BM; HIST1H2BN; HIST1H2BO; HIST1H3A; HIST1H4A; HIST2H2AC; HIST3H2BB;
Vasopressin regulates renal water homeostasis via Aquaporins	14	44	31.8182	0.00615618	ADCY7; AQP1; AVPR2; GNB1; GNB5; GNG10; GNG11; GNG12; GNG13; GNG4; GNG5; GNG7; GNGT1; MYO5B;
PLC beta mediated events	14	45	31.1111	0.00721942	ADCY7; CAMK4; GNAI2; GNAO1; GNAT2; GNAZ; PDE1A; PDE1C; PLA2G4A; PLCB1; PLCB2; PLCB4; PRKCA; PRKCD;
Phase 0 - rapid depolarisation	14	45	31.1111	0.00721942	CACNA1D; CACNA2D1; CACNA2D3; CACNB1; CACNB2; CACNB3; CACNB4; CACNG4; CACNG8; CAMK2G; FGF12; SCN1B; SCN4A; SCN9A;
G-protein mediated events	14	46	30.4348	0.00842363	ADCY7; CAMK4; GNAI2; GNAO1; GNAT2; GNAZ; PDE1A; PDE1C; PLA2G4A; PLCB1; PLCB2; PLCB4; PRKCA; PRKCD;
Signaling by ERBB2	14	47	29.7872	0.0097811	BTC; EGF; ERBB4; EREG; FYN; HBEGF; MATK; NRG1; NRG2; PIK3R1; PTK6; RNF41; SOS1; YES1;
NRAGE signals death through JNK	14	48	29.1667	0.0113044	ARHGAP4; ARHGEF12; ARHGEF2; FGD1; KALRN; MAGED1; MCF2; NGEF; OBSCN; PLEKHG5; SOS1; TIAM1; TRIO; VAV1;
G beta:gamma signalling through PI3Kgamma	14	49	28.5714	0.0130064	GNB1; GNB5; GNG10; GNG11; GNG12; GNG13; GNG4; GNG5; GNG7; GNGT1; JAK1; JAK3; PIK3CB; PIK3R1;
Aquaporin-mediated transport	14	53	26.4151	0.0218608	ADCY7; AQP1; AVPR2; GNB1; GNB5; GNG10; GNG11; GNG12; GNG13; GNG4; GNG5; GNG7; GNGT1; MYO5B;
ECM proteoglycans	14	56	25	0.0310102	BGN; DCN; ITGA2; ITGAV; LAMA1; LAMA3; LAMA4; LUM; MATN3; PTPRS; SERPINE1; TGFB2; TNC; VTN;
GABA receptor activation	14	56	25	0.0310102	ADCY7; GABRG2; GABRQ; GNAI2; GNB1; GNG10; GNG12; GNG4; GNG5; GNG7; GNGT1; KCNJ12; KCNJ2; KCNJ6;
Molecules associated with elastic fibres	13	31	41.9355	0.00118955	BMP2; EFEMP2; FBLN2; FBLN5; ITGAV; ITGB8; LTBP1; LTBP2; MFAP2; MFAP4; MFAP5; TGFB2; VTN;
Thrombin signalling through proteinase activated receptors (PARs)	13	33	39.3939	0.00186409	ARRB1; F2R; F2RL2; GNB1; GNB5; GNG10; GNG11; GNG12; GNG13; GNG4; GNG5; GNG7; GNGT1;
Netrin-1 signaling	13	43	30.2326	0.0113854	ABLIM2; ABLIM3; FYN; MYO10; NEO1; NTN4; SLIT2; TRIO; TRPC1; TRPC4; UNC5A; UNC5B; UNC5D;
G beta:gamma signalling through PLC beta	12	21	57.1429	0.000218205	GNB1; GNB5; GNG10; GNG11; GNG12; GNG13; GNG4; GNG5; GNG7; GNGT1; PLCB1; PLCB2;
Presynaptic function of Kainate receptors	12	22	54.5455	0.000301473	GNB1; GNB5; GNG10; GNG11; GNG12; GNG13; GNG4; GNG5; GNG7; GNGT1; PLCB1; PLCB2;
Laminin interactions	12	24	50	0.000550156	COL18A1; ITGA2; ITGA6; ITGAV; ITGB4; LAMA1; LAMA3; LAMA4; LAMC2; LAMC3; NID1; NID2;
Inwardly rectifying K+ channels	12	32	37.5	0.00380563	ABCC8; GNB1; GNG10; GNG12; GNG4; GNG5; GNG7; GNGT1; KCNJ11; KCNJ12; KCNJ2; KCNJ6;
RNA Polymerase I Promoter Opening	12	33	36.3636	0.00464565	HIST1H2AB; HIST1H2AJ; HIST1H2BC; HIST1H2BH; HIST1H2BL; HIST1H2BM; HIST1H2BN; HIST1H2BO; HIST1H3A; HIST1H4A; HIST2H2AC; HIST3H2BB;
Signal amplification	12	33	36.3636	0.00464565	GNAI2; GNB1; GNB5; GNG10; GNG11; GNG12; GNG13; GNG4; GNG5; GNG7; GNGT1; PLA2G4A;
SIRT1 negatively regulates rRNA Expression	12	38	31.5789	0.0112977	HIST1H2AB; HIST1H2AJ; HIST1H2BC; HIST1H2BH; HIST1H2BL; HIST1H2BM; HIST1H2BN; HIST1H2BO; HIST1H3A; HIST1H4A; HIST2H2AC; HIST3H2BB;
Activation of GABAB receptors	12	40	30	0.0154202	ADCY7; GNAI2; GNB1; GNG10; GNG12; GNG4; GNG5; GNG7; GNGT1; KCNJ12; KCNJ2; KCNJ6;
GABA B receptor activation	12	40	30	0.0154202	ADCY7; GNAI2; GNB1; GNG10; GNG12; GNG4; GNG5; GNG7; GNGT1; KCNJ12; KCNJ2; KCNJ6;
Condensation of Prophase Chromosomes	12	44	27.2727	0.0269442	HIST1H2AB; HIST1H2AJ; HIST1H2BC; HIST1H2BH; HIST1H2BL; HIST1H2BM; HIST1H2BN; HIST1H2BO; HIST1H3A; HIST1H4A; HIST2H2AC; HIST3H2BB;
ERCC6 (CSB) and EHMT2 (G9a) positively regulate rRNA expression	12	47	25.5319	0.038983	HIST1H2AB; HIST1H2AJ; HIST1H2BC; HIST1H2BH; HIST1H2BL; HIST1H2BM; HIST1H2BN; HIST1H2BO; HIST1H3A; HIST1H4A; HIST2H2AC; HIST3H2BB;
Syndecan interactions	11	21	52.381	0.000692801	ACTN1; FGF2; ITGA2; ITGA6; ITGAV; ITGB4; PRKCA; SDC3; THBS1; TNC; VTN;
ADP signalling through P2Y purinoceptor 12	11	23	47.8261	0.00123074	GNAI2; GNB1; GNB5; GNG10; GNG11; GNG12; GNG13; GNG4; GNG5; GNG7; GNGT1;
ADP signalling through P2Y purinoceptor 1	11	26	42.3077	0.00264024	GNB1; GNB5; GNG10; GNG11; GNG12; GNG13; GNG4; GNG5; GNG7; GNGT1; PLA2G4A;
Phase 1 - inactivation of fast Na+ channels	11	28	39.2857	0.00415241	CACNA1D; CACNA2D1; CACNA2D3; CACNB1; CACNB2; CACNB3; CACNB4; CACNG4; CACNG8; KCNIP2; KCNIP3;
Phase 2 - plateau phase	11	28	39.2857	0.00415241	CACNA1D; CACNA2D1; CACNA2D3; CACNB1; CACNB2; CACNB3; CACNB4; CACNG4; CACNG8; KCNE4; KCNQ1;
Packaging Of Telomere Ends	11	34	32.3529	0.0130344	HIST1H2AB; HIST1H2AJ; HIST1H2BC; HIST1H2BH; HIST1H2BL; HIST1H2BM; HIST1H2BN; HIST1H2BO; HIST1H4A; HIST2H2AC; HIST3H2BB;
Smooth Muscle Contraction	11	34	32.3529	0.0130344	ACTA2; ANXA1; ANXA2; MYL5; MYL6; MYL9; MYLK; SORBS1; SORBS3; TPM1; TPM4;
Transcriptional regulation by the AP-2 (TFAP2) family of transcription factors	11	35	31.4286	0.0153624	CDKN1A; CGA; CITED4; KCTD15; KIT; PITX2; TFAP2A; TFAP2C; TGFA; VEGFA; WWOX;
Glucagon-like Peptide-1 (GLP1) regulates insulin secretion	11	43	25.5814	0.0463915	GNB1; GNB5; GNG10; GNG11; GNG12; GNG13; GNG4; GNG5; GNG7; GNGT1; RAPGEF4;
Prostacyclin signalling through prostacyclin receptor	10	20	50	0.00157774	GNB1; GNB5; GNG10; GNG11; GNG12; GNG13; GNG4; GNG5; GNG7; GNGT1;
Thromboxane signalling through TP receptor	10	24	41.6667	0.00444481	GNB1; GNB5; GNG10; GNG11; GNG12; GNG13; GNG4; GNG5; GNG7; GNGT1;
Activation of G protein gated Potassium channels	10	26	38.4615	0.0069293	GNB1; GNG10; GNG12; GNG4; GNG5; GNG7; GNGT1; KCNJ12; KCNJ2; KCNJ6;
G protein gated Potassium channels	10	26	38.4615	0.0069293	GNB1; GNG10; GNG12; GNG4; GNG5; GNG7; GNGT1; KCNJ12; KCNJ2; KCNJ6;
Inhibition of voltage gated Ca2+ channels via Gbeta/gamma subunits	10	26	38.4615	0.0069293	GNB1; GNG10; GNG12; GNG4; GNG5; GNG7; GNGT1; KCNJ12; KCNJ2; KCNJ6;
Regulation of Complement cascade	10	27	37.037	0.00851785	C3; C4BPA; C4BPB; C5AR1; C5AR2; CD59; CFH; CFI; PROS1; VTN;
Glucagon-type ligand receptors	10	31	32.2581	0.0177817	GNB1; GNB5; GNG10; GNG11; GNG12; GNG13; GNG4; GNG5; GNG7; GNGT1;
GeneSCF:Biological Process	Number of nearby protein coding Genes	Total Genes from process	Percentage of genes covered for the process	P-value	Protein coding Genes
GO:0007165~signal transduction	216	1131	19.0981	7.34735e-07	ANK3; FAS; RIN3; STK3; ARHGAP44; MYO10; PKN2; PDE1C; TENM3; MYD88; CHN2; ARHGAP4; SNX27; NOSTRIN; PSD; ARHGAP22; GNB1; GKAP1; UNC5D; STAT5B; ARHGAP31; GRB14; PTK2B; PDE2A; STAT1; ARHGAP24; GEM; ANK2; IQGAP2; ABCC8; ARRB1; SPOCK2; TENM2; CABP4; HMGA2; STAT3; PIK3R1; DEPDC1; GNB5; EPOR; APBB1; TNFRSF11B; CHL1; CLDN4; NRG2; IMPA2; NRP1; T; NPHP1; INPP4B; GRIN2D; CLOCK; P2RX6; CLDN3; SRGAP3; TNFSF12;…
GO:0045944~positive regulation of transcription from RNA polymerase II promoter	183	952	19.2227	3.76779e-06	KLF14; FGF2; FOXP1; ZBTB7C; AHRR; NR1H3; HMGA2; TLR4; APBB1; BMPR1B; ETV2; MEIS1; CYR61; SMAD7; TP73; SOX12; YY2; CLOCK; TBX1; KLF4; GALR2; NCK2; DLX3; CCNT1; GREM1; PITX3; LRP6; RPS6KA4; ABLIM3; ONECUT2; FOS; CGA; IL1A; IGF1; SERPINE1; IL6; EDN1; JUN; TFAP2A; ADRB2; DCN; YES1; GLI1; GLI2; GLI3; AR; THRB; EGR2; BMP2; IRF2; LIF; FOSL1; VEGFA; EPCAM; HOXB9; HOXB4; ENG; XBP1; EGR1; ATF3; HOXA5; IL11…
GO:0000122~negative regulation of transcription from RNA polymerase II promoter	128	716	17.8771	0.00130759	FOXP1; AHRR; NR1H3; HMGA2; CBX4; FOXE1; PDE2A; CUX2; SMAD7; MDM4; T; TP73; YY2; KLF4; SORBS3; ZNF354A; CBX7; EDN1; TFAP2A; GLI2; GLI3; HIST1H1E; THRB; FGFR1; BMP2; IRF2; VEGFA; HIST1H1B; HOXB4; ENG; XBP1; EGR1; ATF3; FST; FGFR2; LMO1; HOXD9; MZF1; HOXA7; MSX2; DDIT3; TCF7; PPARG; IFI27; STAT3; STAT1; MAGEA1; SOX9; CEBPA; PDX1; FOSB; ATN1; PRRX1; HDAC4; FOXL2; ISL1; PKIA; NKX3-2; VLDLR; NFKB2; REL…
GO:0007155~cell adhesion	114	445	25.618	1.93646e-09	HMCN2; PCDHGC3; PCDH17; COL15A1; LAMA4; LAMA3; NLGN4X; NINJ2; ITGA6; TGFBI; SORBS3; ITGA2; ITGA4; TNC; THY1; CD44; ITGB7; CDH13; ROBO2; HAPLN3; SORBS2; COL18A1; SUSD5; ARVCF; HAS3; CHL1; CYR61; PDZD2; ADAM12; TGFB1I1; CHST10; EDIL3; SDC3; ADAM23; LRRN2; FN1; VTN; ITGB2; ICAM1; ITGAV; THBS1; CCL2; ICAM2; CEACAM1; ITGB4; PRKCA; ENG; CDH2; CD22; COL5A1; KITLG; IL32; ACKR3; LAMA1; ITGB8; COL8A1; CTGF…
GO:0043547~positive regulation of GTPase activity	111	573	19.3717	0.000232453	TRIO; VAV1; RALGPS2; RGL3; DOCK7; DOCK11; ARHGEF37; PSD; OBSCN; ARHGAP22; ARHGEF33; RAPGEF4; KALRN; DOCK4; NGEF; RASGEF1B; DOCK2; IQGAP2; ARHGEF12; RASGRP1; FGD6; SOS1; ALS2CL; MCF2; RAPGEF1; NRG2; CDC42EP2; GNB5; EREG; SPTBN2; GRIN2D; SRGAP3; NCK2; PSPN; OPHN1; RGS11; PLEKHG5; RASAL1; PDGFB; EGF; PDGFA; THY1; ICAM1; JUN; FYN; ADRB1; FGF2; GNAO1; KIT; SPTB; FGFR1; CCL2; CCL5; KITLG; FGF7; FGFR2; …
GO:0008284~positive regulation of cell proliferation	109	462	23.5931	1.65526e-07	VWCE; FGFR2; HMX2; FGFR1; GLI1; TGFA; FGFR3; PDGFC; EREG; T; TBX1; GREM1; CRLF1; TNFSF13; ALDH1A2; PLAU; PDGFB; EGF; CGA; FN1; PDGFA; GNAI2; IGF1; IL6; EDN1; INSR; ITGAV; CSF1R; ADRB2; LYN; ADRA2A; NMB; FGF2; CSF1; AR; KIT; CLU; ODC1; PTHLH; LIF; RAC2; FOSL1; VEGFA; EPCAM; ALOX12; ATF3; EPOR; EDN2; IL11; FGF7; FGFR4; TNC; EDNRA; F2R; CTGF; AVPR2; ALDH3A1; VIPR1; SHMT2; BTC; ADM; PTGER4; IRS1; TGF…
GO:0055114~oxidation-reduction process	108	656	16.4634	0.0223478	GPX4; DHRS3; CYP4F3; SH3BGRL3; PTGS1; FAM213B; AKR1C2; TBXAS1; AKR1C3; AKR1C1; HPD; FASN; ALDH1B1; C5orf63; P4HA2; ALDH3A1; FOXRED2; D2HGDH; ACADM; MTHFD2; AOX1; CHDH; CYP11A1; POR; DHRS2; HPGD; ACOX3; PYCR1; CYP26B1; MSRA; ACADS; CYP2U1; CYB5R2; P4HA3; ME3; SC5D; SDR42E1; ALDH16A1; RNLS; FAR2; CYP27B1; EGLN3; CYP4F11; AASS; PHYHD1; ALDH1L2; ALDH1A2; TP53I3; ALOXE3; AOC3; ALOX12; AGPS; PIR; SCD; …
GO:0006468~protein phosphorylation	99	535	18.5047	0.00177617	PLK2; STK3; TRIO; KSR1; LMTK3; CAMK2G; CDK18; DYRK4; RPS6KA4; STK33; CDK11B; MAPK15; OBSCN; SRPK3; TRIB3; CLK2; EPHA6; RIOK3; LIMK2; TRIB2; RPS6KA2; CDK14; MAST4; TNIK; CAMK1; PRKD3; PTK7; TEC; CAMK4; PBK; SGK3; LIMK1; STK32B; BRSK2; TAOK3; CDK10; DAPK1; PRKCH; PKN2; STYK1; RPS6KL1; PRKCB; HIPK2; KALRN; NPR2; EPHA4; HUNK; MAP2K6; WNK4; BMPR1B; DCLK1; SMAD9; IRAK2; CCNT1; PDGFB; FYN; LYN; ROS1; ER…
GO:0006366~transcription from RNA polymerase II promoter	97	516	18.7984	0.00128932	NR1H3; ETV1; HMGA2; ETV2; MEIS1; PIR; TP73; SOX12; CLOCK; TGFB1I1; KLF4; DLX3; CCNT1; PITX3; ONECUT2; FOS; JUN; TFAP2A; GLI2; GLI3; EGR2; IRF2; FOSL1; XBP1; EGR1; ATF3; HOXA5; MZF1; GTF2E1; HOXA7; HOXC13; OTX1; MSX2; STAT3; ETV5; ELK3; ETV4; SOX9; ARRB1; CEBPA; STAT5B; PDX1; FOSB; NRL; FOXL2; ISL1; LMO4; NKX3-2; NFKB2; RUNX1; CREB5; MEF2C; PAX8; SOX4; DBP; FOXF1; FOXC1; NFATC2; BMPR2; RUNX2; TRIM…
GO:0045893~positive regulation of transcription, DNA-templated	94	501	18.7625	0.00159535	TGFBR1; GLI1; APBB1; HAS3; FOXE1; TP73; CLOCK; TGFB1I1; TBX1; KLF4; PITX3; LRP6; KLF7; FOS; PDGFB; EGF; IGF1; IL6; JUN; TFAP2A; INSR; FGF2; GLI2; GLI3; AR; EGR2; BMP2; EGR1; FGF7; CCNE1; F2R; SMARCA1; DDIT3; PPARG; STAT3; STAT1; SOX9; HMGA2; HDAC4; WNT4; FOXL2; HMGN5; ZXDA; RUNX1; ID2; CREB5; ACVR1; MEF2C; PAX8; SOX4; FOXO1; FOXF1; FOXC1; MLLT11; NR1H3; NFATC2; PTCH1; RUNX2; ERBB4; SIX1; ALX1; CA…
GO:0008285~negative regulation of cell proliferation	88	389	22.6221	1.01815e-05	FGF2; CDKN2A; EIF2AK2; SPRY1; EREG; MDM4; TP73; CYP27B1; TGFB1I1; KLF4; NCK2; CBFA2T3; PPP1R15A; ALDH1A2; LDOC1; IL1A; HIST1H2AB; IL6; JUN; FABP3; TFAP2A; SERPINE2; CSF1R; LYN; CXCL1; GLI3; AR; PTHLH; BMP2; LIF; FOSL1; TIMP2; IGFBP6; F2R; ADORA1; SSTR1; ADM; SSTR5; PTGS2; MSX2; CDKN1A; COL18A1; STAT3; CDKN2B; CEBPA; VEGFC; PDX1; CDH13; HDAC4; TGFB2; COL4A3; SOX4; TNFRSF9; STK3; DHRS2; PTK2B; ZNF2…
GO:0006915~apoptotic process	84	498	16.8675	0.0257495	FAS; CDKN2A; TP73; DDIT3; KLLN; SIX1; HRK; APBB1; TNFSF12; GREM1; GADD45B; TNFRSF21; PPP1R15A; TIAF1; IL1A; ITGB2; PRKCB; BCL2; GJA1; MX1; CDK11B; C5AR1; FGFR2; GADD45A; TGFBR1; TGFBR2; STAT1; ECE1; MAP2K6; DAPK1; ACTC1; PRAME; PRKCD; MEF2C; TNFRSF9; ZFP36L1; FOXO1; BNIP3; TIAM1; STK3; RIPK1; PMAIP1; PTK2B; SEMA3A; SHB; PKN2; ZC3H12A; GDF6; UNC5D; ADAMTSL4; UNC5A; RNF144B; BNIPL; PIM3; SULF1; UNC…
GO:0007275~multicellular organism development	81	494	16.3968	0.0457915	EBF1; RTL1; WNT4; ARVCF; FZD6; DKK3; WNT5B; PRTG; SPRED3; DLL3; ENC1; GALR2; EDIL3; DIAPH2; GADD45B; FRAT2; CSF1R; HKR1; ERG; HOXB2; LIF; TNFRSF1B; MAK; EPHA2; HOXA9; ADRA1B; GPX4; PLXNA3; HMGA2; EMP1; HUNK; FGD1; MC1R; ID2; TLE1; GCNT2; TNFRSF9; MN1; FOXL1; PKP1; HLX; PCOLCE; ALX1; CSRP2; HLF; ZNF74; LBH; ZNF831; HIVEP3; WNT2B; OBSCN; MCTP2; IGSF10; GGN; SPATA24; DZIP1; PRR15; ZFP41; BANP; TWIST…
GO:0043066~negative regulation of apoptotic process	80	455	17.5824	0.013317	MDM4; TGFA; CBX4; CYR61; SOCS2; GREM1; TIAF1; CRYAB; FN1; PROC; ANXA1; CD74; IGF1; IL6; TFAP2A; CSF1R; THBS1; GSTP1; GLI2; GLI3; BCL2; CD59; VEGFA; CD44; EPCAM; MGMT; XBP1; ALOX12; EIF2AK2; FLNA; EDNRA; MPZ; FAS; PIK3R1; AQP1; ADORA1; BTC; MSX2; CDKN1A; STAT3; SOX9; SERPINB9; STAT5B; HMGA2; UCP2; ACTC1; NKX3-2; PRAME; HMGN5; TEK; PLAUR; FOXO1; BNIP3; DHRS2; PTK2B; GAS6; PDE3A; ZNF268; ERBB4; ANGP…
GO:0042493~response to drug	78	326	23.9264	5.92328e-06	TGFA; TNFRSF11B; KCNK3; TP73; ABCC6; ABCA1; CBX7; ADA; ASS1; FOS; PDGFB; AMH; ANXA1; PDGFA; IL6; ICAM1; JUN; FABP3; FYN; LPL; LYN; THBS1; GNAO1; BCL2; CCL5; FOSL1; TIMP2; POR; MGMT; ITGA2; IGFBP2; CCNE1; FAS; MAOB; LOX; AQP1; ALDH3A1; CPS1; ABCC1; PTGS2; PTGER4; DDIT3; TGFBR2; CDKN1A; COL18A1; STAT3; ECE1; SLC1A3; VEGFC; MAP2K6; PDX1; FOSB; HDAC4; TGFB2; ACTC1; VLDLR; ABCC8; NFATC2; PTCH1; PTK2B;…
GO:0006954~inflammatory response	77	371	20.7547	0.000366377	CCL5; PTGS1; MYD88; SCN9A; THBS1; RARRES2; TLR4; BMPR1B; TNFRSF11B; IRAK2; TPST1; TSPAN2; TNFRSF21; RPS6KA4; APOL3; C3; FOS; IL1A; ANXA1; ITGB2; IL6; CSF1R; LYN; KRT16; CXCL1; CSF1; KIT; BMP2; CCL2; CXCL2; CXCL3; TNFRSF1B; C5AR1; IGFBP4; TACR1; F2R; FAS; ADORA1; PTGS2; HRH1; LIPA; F2RL1; HDAC4; GSDMD; ADAM8; OLR1; TNFAIP6; NFKB2; RELB; AOX1; TNFRSF9; HYAL1; NFATC4; CAMK4; IFI16; AOC3; ZC3H12A; AF…
GO:0035556~intracellular signal transduction	77	398	19.3467	0.00201364	RASSF5; PLCB1; KSR1; PLCG2; PLCL1; RPS6KA4; PRKCB; PLCB4; CHN2; TGFBR1; RPS6KA2; PRKD3; PRKCD; ARHGEF12; ADCY7; PRKCH; DGKA; MCF2; PLEK2; PLCB2; NPR2; PLCL2; RGS11; PRKCA; NRG2; MAST4; DCLK1; SMAD7; AKAP7; KALRN; ECEL1; GNAI2; FYN; CXCL1; HMOX1; JAK1; IGFBP5; CTGF; GUCY1A2; ADRA1B; TEC; PLCD1; JAK3; DAPK1; HUNK; MC1R; NRG1; TGFBR3; STK3; PKN2; CAMK4; DEPDC1; CDC42BPG; CSPG4; STAC2; INADL; NSMCE1;…
GO:0030198~extracellular matrix organization	74	193	38.342	0	COL4A6; OLFML2B; ELN; TNFRSF11B; CYR61; MATN3; SPINT1; PDGFB; COL3A1; COL4A1; FN1; VTN; PDGFA; ITGB2; SERPINE1; ICAM1; COL5A2; ITGAV; DCN; THBS1; FGF2; ICAM2; ITGA4; NID1; CD44; ITGB4; ITGA2; COL5A1; BGN; ITGA6; TNC; LAMA1; COL5A3; ITGB7; ITGB8; COL8A1; LOX; FBN1; FBN2; SERPINB5; COL18A1; SOX9; LUM; COL4A4; MFAP2; NFKB2; COL4A3; COL7A1; ATP7A; COL14A1; COL16A1; LOXL1; FOXF1; MFAP5; LAMC2; NID2; T…
GO:0030154~cell differentiation	73	427	17.096	0.028379	FLNB; HMX2; HMX3; ETV2; TNFSF12; GADD45B; RASGRP1; ONECUT2; INHA; FYN; YES1; MGP; ROS1; CSF1; ERG; ANPEP; MAK; JAK1; CTGF; COL15A1; ETV5; ELK3; MATK; TEC; ETV4; FOXL2; PRAME; SLC7A5; CAMK2G; FHL1; ZNF268; HLX; CBX2; ANGPT1; SHB; INA; CSRP2; ZNF423; PKDCC; ZC3H12A; NXN; STYK1; IGSF10; ARHGAP22; GGN; SPATA24; ARHGAP24; ZFP41; TEX19; ABHD5; TWIST2; PTPRU; HES6; KAZALD1; ATOH8; ZIC5; CDX2; HTATIP2; R…
GO:0001525~angiogenesis	72	221	32.5792	6.13032e-10	ACKR3; ANGPT1; NRP1; TGFA; MEIS1; EREG; TBX1; TNFSF12; PLAU; EGF; FN1; PDGFA; THY1; SERPINE1; JUN; ITGAV; ANXA2; MMP2; HMOX1; FGFR1; CCL2; CEACAM1; ANPEP; VEGFA; PRKCA; XBP1; SAT1; FGFR2; PTPRB; COL8A1; CTGF; EPHA2; EPHB2; HOXA7; PTGS2; MYH9; TGFBR1; COL15A1; COL18A1; ELK3; VEGFC; MMP14; PLCD1; TGFB2; ADAM8; TEK; ENPEP; MFGE8; FAP; PDE3B; PTK2B; SHB; TGFBI; ZC3H12A; CSPG4; VASH1; ADM2; ARHGAP22; …
GO:0008283~cell proliferation	70	362	19.337	0.00315536	IRF2; TGFBI; SIX1; CYR61; MDM4; TBX1; NBN; CBFA2T3; FRAT2; TACC2; APC2; TGFA; IL1A; CD74; GNAI2; IGF1; CSF1R; KRT16; ROS1; CXCL1; CSF1; TACSTD2; UCHL1; GLI2; AR; ERG; ELN; ITGA2; HOXB4; CHRM3; CDK11B; KITLG; IGFBP4; EDNRA; ADRA1B; LIPA; STAT3; MATK; ZFP36L2; LIG4; BCAT1; EMP1; TGFB2; GNB1; COL4A3; NRG1; ENPEP; ZFP36L1; EPS8; FOXC1; IL15RA; GAS6; SLC29A2; PDK1; ERBB4; NR6A1; MAPRE2; NAB2; IFI16; C…
GO:0030335~positive regulation of cell migration	60	180	33.3333	8.07279e-09	MMP14; RHOD; CYR61; SEMA3D; ONECUT2; F10; PLAU; PDGFB; CGA; PDGFA; IGF1; EDN1; INSR; ITGAV; CSF1R; LYN; THBS1; GLI1; ADRA2A; CSF1; KIT; BMP2; CCL5; F3; VEGFA; PRKCA; ALOX12; F2R; PIK3R1; TGFBR1; COL18A1; F2RL1; CDH13; ACVR1; FOXF1; SEMA3F; PTK2B; ZNF268; MYLK; FAM110C; RUFY3; GCNT2; SEMA6D; LRRC15; HAS2; HBEGF; GPER1; SEMA3C; CPEB1; SEMA4C; PDGFD; WNT5B; CXCL16; SEMA6C; LGR6; PDGFC; SEMA4G; SPHK1…
GO:0010628~positive regulation of gene expression	60	235	25.5319	1.35696e-05	DFNB31; DTNBP1; TGFBR1; TLR4; CUX2; KLF4; ALDH1A2; PDGFB; IL1A; FN1; AMH; IL6; TFAP2A; GSN; CSF1; AR; BMP2; VEGFA; IL7R; GJA1; ALOX12; FGFR4; TNC; ITGB8; MSN; CTGF; AVPR2; HOXD3; PTGER4; STAT3; PIK3CB; SERPINB9; HMGA2; TGFB2; ACTA2; ACTC1; HMGN5; ANK2; ID2; TLE1; MEF2C; ANK3; GAS6; RPS6KA2; TWIST1; ZC3H12A; STOX1; PID1; ADM2; RIMS1; GPER1; OLFM1; NKX3-1; MYLK2; EPB41L4B; RGCC; CYP26B1; DNMT3B; LA…
GO:0043065~positive regulation of apoptotic process	58	300	19.3333	0.0067402	BNIP3; OSGIN1; HRK; APBB1; KALRN; GADD45B; PPP1R15A; TRIO; ALDH1A2; SLIT2; PLEKHG5; IL6; ADRB2; CLU; MCF2; BMP2; FOSL1; VAV1; EIF2AK2; HOXA5; CNR1; TGM2; ITGA6; GADD45A; FAS; ADM; PTGS2; PLA2G4A; MAP2K6; HMGA2; FOXL2; ARHGAP4; FGD1; EEF1A2; SOX4; SOS1; FOXO1; TIAM1; MLLT11; STK3; RIPK1; PMAIP1; ZNF268; ANKRD1; RPS6KA2; OBSCN; ADAMTSL4; NGEF; CDKN2A; JMY; PHLDA1; LPAR1; ARHGEF2; GPER1; TNFRSF12A; …
GO:0007399~nervous system development	52	284	18.3099	0.0224322	INA; ENC1; MAP1B; OLFM1; DCLK1; KALRN; PSPN; OPHN1; AVIL; FOS; INHA; FGF2; CXCL1; VEGFA; CHRM3; EPHB2; ADORA1; STAT3; NBL1; GLRB; LIMK1; DLX6; HDAC4; FGF12; VLDLR; SLC7A5; NRG1; MEF2C; PCDH1; LSAMP; NAB1; CAMK2G; CRMP1; ERBB4; DLG2; NAB2; ZNF423; ZC3H12A; FUT10; DLG3; IGSF8; HES6; ATOH8; ZIC5; BARX1; ZC4H2; STMN3; NINJ2; TMOD2; CRIM1; MYT1L; PCDHAC2;
GO:0055085~transmembrane transport	50	273	18.315	0.0246645	SLC1A3; SLC16A6; SLC2A11; ABCC1; ABCC6; SLC12A8; SV2C; SLC6A6; SVOPL; MFSD7; SLC2A9; SLC16A14; SLC2A13; ABCC8; SLC39A13; SLC2A6; SLC2A3; CYB561; SLC6A15; SLC1A1; ABCC3; ABCG2; SLC6A8; MFSD9; SLC6A16; ABCC4; GJB3; ABCA8; BCL2; SLC25A4; ABCG1; DMTN; TUSC3; KCNJ11; SLC15A2; SLC10A5; ABCC2; SLC17A9; SV2A; SV2B; SLC22A15; SLC25A41; SLC43A3; SLC44A5; SLC25A43; SLC47A1; SLC41A3; PANX2; ABCA3; SLC13A4;
GO:0007267~cell-cell signaling	48	250	19.2	0.0141034	CYR61; NRP1; EREG; EFNA2; GREM1; CGA; LHB; AMH; PDGFA; ITGB2; INHA; EDN1; ADRB2; ADRB1; NMB; AR; PTHLH; BMP2; CCL5; GJA1; ADRA2C; IL11; FGFR2; FGFR3; PCSK1; CTGF; ADORA1; SSTR1; ADM; ADRA1B; VIPR2; EFNA4; EFNB2; FGF12; TGFB2; PHEX; TNFAIP6; TEK; ENPEP; PCDH1; BHLHA15; FJX1; TFAP2C; TOLLIP; BARX1; FGF21; FZD1; GPR56;
GO:0070374~positive regulation of ERK1 and ERK2 cascade	47	173	27.1676	3.10876e-05	FGF2; TLR4; NRP1; RASGRP1; C3; PDGFB; PDGFA; CD74; IL6; ICAM1; JUN; CSF1R; BMP2; CCL2; CCL5; VEGFA; CD44; PRKCA; EPOR; C5AR1; FGFR2; FGFR4; FGFR3; EDNRA; ACKR3; F2R; CTGF; GPR183; ARRB1; F2RL1; TEK; PTK2B; GAS6; ERBB4; ANGPT1; TNFAIP8L3; NPNT; GCNT2; BMPER; GPER1; PDGFD; GLIPR2; PDGFC; CYSLTR2; FGF21; C5AR2; PYCARD;
GO:0000165~MAPK cascade	47	265	17.7358	0.0431119	NRG2; EREG; SPTBN2; GRIN2D; PSPN; RASGRP1; RASAL1; PDGFB; EGF; PDGFA; FYN; FGF2; KIT; SPTB; FGFR1; CCL2; CCL5; KITLG; FGF7; FGFR2; FGFR4; FGFR3; JAK1; BTC; IRS1; JAK3; MAP2K6; NRG1; TEK; MEF2C; SOS1; DUSP4; CAMK2G; PTK2B; ERBB4; ANGPT1; DUSP5; MAP3K15; KLB; KSR1; IL17RD; MAPK15; SHC3; HBEGF; DUSP9; TAOK3; SPTBN5;
GO:0007568~aging	45	178	25.2809	0.00018443	FGF2; ELN; PPP1R15A; ADA; ASS1; FOS; COL3A1; CRYAB; KRT14; MBP; TFRC; AMH; IGF1; ITGB2; IL6; JUN; GSN; ADRB2; DCN; KRT16; GNAO1; CLU; CCL2; CCL5; F3; TIMP2; ALOX12; IGFBP2; TNFRSF1B; CNR1; PTGS1; EDNRA; FAS; ALDH3A1; ADM; DDIT3; LONP1; TGFBR2; STAT3; PLA2G4A; UCP2; NFKB2; PPARGC1A; LOXL2; DNMT3A;
GO:0007411~axon guidance	44	159	27.673	3.80172e-05	ROBO2; ISPD; EPHA5; BOC; NRP1; CRMP1; CHL1; NTN3; SPTBN2; FLRT2; EFNA2; OPHN1; KLF7; SLIT2; FYN; CSF1R; GLI2; GLI3; SPTB; EPHB2; GPC1; ETV1; EFNA4; EFNB2; TGFB2; SCN1B; SOS1; ANK3; SEMA3F; TUBB3; SEMA3A; PTPRO; KIF26B; NEO1; UNC5D; UNC5A; ZNF280B; USP33; SEMA3C; SEMA6C; NTN4; SPTBN5; TENM2; NRXN3;
GO:0007507~heart development	43	182	23.6264	0.000832295	TGFBR1; TBX1; PDGFB; MB; COL3A1; EDN1; GLI2; GLI3; BMP2; GJA1; EPOR; EDNRA; LOX; ADM; FBN1; TGFBR2; PPARG; ECE1; FGF12; TGFB2; VLDLR; TEK; MEF2C; SOX4; ZFP36L1; FOXF1; FOXC1; FOXL1; POU6F1; NFATC4; ERBB4; RPS6KA2; PDLIM3; ZFPM1; BVES; DNAH5; TBC1D32; NKX3-1; FOXC2; ADAM19; TRPS1; HDAC9; HSPB11;
GO:0001666~response to hypoxia	42	176	23.8636	0.000803311	MUC1; CLDN3; ZNF354A; CBFA2T3; ADA; PDGFB; MB; CRYAB; TFRC; PDGFA; IGF1; PRKCB; THBS1; MMP2; PYGM; BMP2; CCL2; VEGFA; ITGA2; ENG; EDNRA; ADORA1; ALDH3A1; ADM; LONP1; ECE1; MMP14; STAT5B; UCP2; TGFB2; TEK; TGFBR3; BNIP3; PTK2B; AGTRAP; MYOCD; RYR2; ANGPTL4; EGLN3; DDIT4; DNMT3B; LOXL2;
GO:0032496~response to lipopolysaccharide	42	177	23.7288	0.000883393	TLR4; TNFRSF11B; CYP27B1; TNFRSF21; FOS; IGF1; ALPL; EDN1; JUN; TFAP2A; THBD; PROS1; DCN; CXCL1; F3; PLCG2; EIF2AK2; CXCL2; CXCL3; CNR1; C5AR1; EDNRA; F2R; FAS; MAOB; CPS1; ADM; PTGS2; PTGER4; PLA2G4A; STAT5B; NFKB2; TNFRSF9; LOXL1; ABCC8; TNFRSF14; TIMP4; FOXP1; GNG12; TNFRSF10D; IRAK3; DUSP10;
GO:0016055~Wnt signaling pathway	42	183	22.9508	0.00152877	DDIT3; TRABD2B; WNT4; TCF7; TCF7L1; FZD6; WLS; WNT5B; DST; ETV2; TGFB1I1; LRP6; CDK14; APC2; CPE; PLCG2; CCNE1; FBXW4; TLE1; TLE2; WNT2B; RNF43; NXN; NOTUM; TRABD2A; KREMEN2; NKD1; KREMEN1; PITX2; LZTS2; RSPO3; CXXC4; LGR6; CELSR2; DACT1; WWOX; DKK3; TNIK; FZD4; NDRG2; AXIN2; WNT6;
GO:0007268~chemical synaptic transmission	42	220	19.0909	0.0220969	SLC12A5; CACNB4; KCNK3; CPLX1; GRIN2D; GALR2; LRP6; GLS; SLITRK5; MBP; PTPRD; TACR1; MPZ; HTR1D; SSTR1; VIPR1; SSTR5; SLC1A3; SLC1A1; GPR1; NPBWR1; GLRB; HAP1; CACNB3; SNAP25; FGF12; CACNB1; KCNC4; SCN1B; CACNB2; GRIK2; PTPRS; GPR176; DLG2; NPTX1; DLG3; GAD1; KCNIP2; LRFN1; DTNA; PCDHB14; PCDHB13;
GO:0016477~cell migration	41	167	24.5509	0.000573437	ELMO3; SORBS2; FOXE1; NCK2; SDC3; APC2; FYN; ITGAV; THBS1; ERG; FGFR1; CEACAM1; ENG; CDH2; HOXA5; COL5A1; FGFR4; JAK1; CTGF; EPHA2; EPHA3; PIK3CB; MATK; JAK3; TGFB2; TGFBR3; ENPEP; FOXC1; TIAM1; PTK7; NFATC2; SHROOM2; PTK6; GAS6; ERBB4; STYK1; CSPG4; FMNL3; USP33; PSTPIP2; GPR56;
GO:0018108~peptidyl-tyrosine phosphorylation	41	171	23.9766	0.000851269	MATK; FGFR2; ERBB4; EPHA6; EPHB2; TEK; EPHA5; PTK2B; EPHA3; FGFR1; CSF1R; EPHA4; FGFR3; FGFR4; YES1; NRG2; EREG; PDGFB; EGF; INSR; FYN; LYN; FGF2; KIT; EIF2AK2; FGF7; EPHA2; BTC; TEC; CLK2; STAT5B; JAK3; MAP2K6; NRG1; PRKCD; EPHA7; DDR2; PKDCC; ROS1; HBEGF; DYRK4;
GO:0042127~regulation of cell proliferation	40	176	22.7273	0.00226423	PTK2B; NDRG1; TNC; TNFRSF11B; LGR5; TNFRSF21; KCNH1; TFRC; INHA; JUN; FYN; YES1; MFI2; KIT; ENG; CXCL2; CXCL3; TNFRSF1B; SAT1; PTGS1; JAK1; FAS; TCF7; TGFBR2; TEC; SOX9; PLCD1; BMPR2; PTK6; STYK1; TRNP1; BRICD5; FA2H; TFAP2C; TNFRSF14; ARHGEF2; SGK3; EGLN3; CHST11; TNFRSF10D;
GO:0071456~cellular response to hypoxia	37	101	36.6337	9.16233e-07	ELN; KCNK3; MDM4; KCNK2; PLAU; EDN1; ICAM1; ADRB2; HMOX1; BCL2; SLC2A4; VEGFA; FAS; AQP1; PTGS2; TRPC1; SLC8A3; GNB1; GNGT1; ADAM8; VLDLR; BNIP3; PMAIP1; ANKRD1; TWIST1; VASN; CPEB2; MYOCD; NDRG1; UCN2; NKX3-1; CPEB1; HIPK2; RGCC; PPARGC1A; HYOU1; DNMT3A;
GO:0001934~positive regulation of protein phosphorylation	37	133	27.8195	0.000138311	CYR61; TBX1; PLA2G6; PPP1R15A; RASGRP1; C3; INSR; CSF1R; ANXA2; BMP2; VEGFA; ENG; XBP1; SOX9; ARRB1; PRR5; TEK; PLAUR; RIPK1; GAS6; ZNF268; ERBB4; EPHA7; PRR5L; PROM2; MAPK15; FAM20A; FIZ1; GPER1; NKX3-1; RARRES2; CARD14; FAM129A; PELI2; TNIK; FZD1; AXIN2;
GO:0045766~positive regulation of angiogenesis	36	108	33.3333	7.36127e-06	FGF2; TNFSF12; GREM1; SASH1; C3; IL1A; LRG1; ITGB2; SERPINE1; PRKCB; THBS1; HMOX1; ANXA3; CCL5; F3; VEGFA; PRKCA; ENG; ALOX12; C5AR1; AQP1; ADM; TGFBR2; VEGFC; ISL1; RUNX1; TEK; HYAL1; PTK2B; TWIST1; ZC3H12A; ADM2; ANGPTL4; HIPK2; CYSLTR2; SPHK1;
GO:0001501~skeletal system development	35	134	26.1194	0.000552886	BMPR1B; TNFRSF11B; MATN3; ADAMTS4; PAPSS2; COL3A1; IGF1; INHA; ALPL; COL5A2; GLI2; FGFR1; PTHLH; BMP2; NPR3; FGFR3; IGFBP4; EPHA2; FBN1; TGFBR1; SOX9; CDH11; DLX6; HDAC4; NKX3-2; PHEX; EN1; SOX4; FOXC1; PKDCC; WFIKKN1; HAPLN3; DLL3; TRPS1; HSPB11;
GO:0090090~negative regulation of canonical Wnt signaling pathway	34	162	20.9877	0.0125198	APC2; FZD6; GREM1; LRP6; GLI1; IGFBP1; GLI3; BMP2; IGFBP2; EGR1; CDH2; IGFBP4; IGFBP6; DDIT3; SOX9; WNT4; ISL1; TLE2; PPP2R3A; FOXO1; STK3; RAPGEF1; PTPRO; KREMEN2; NKD1; LZTS2; FUZ; WWTR1; WNT5B; SOX17; DACT1; DKK3; FZD1; AXIN2;
GO:0019221~cytokine-mediated signaling pathway	33	139	23.741	0.00294178	MYD88; IL1RAP; IL7R; CSF1R; IL1R1; SOCS2; EREG; CHAD; FLRT2; IL1A; IL6; DCN; KIT; CCL2; F3; EDN2; BGN; STAT3; LIFR; CEBPA; IL15RA; RTN4RL1; RTN4RL2; IFNLR1; IL22RA1; IL17RD; IL17RE; LRRC15; RTN4R; GREM2; IL17RB; CISH; IRAK3;
GO:0007596~blood coagulation	33	170	19.4118	0.0325952	F2RL2; P2RX6; PAPSS2; F10; PLAU; C3; PROC; FYN; SERPINE2; THBD; PROS1; LYN; F3; CD59; IRF2; ITGA2; C4BPB; F2R; CAPZB; TFPI2; F2RL1; HIST1H3A; PLAUR; DOCK11; ZFPM1; DTNBP1; PDGFD; EHD1; CYP4F11; PDGFC; EHD3; AK3; PROCR;
GO:0050900~leukocyte migration	32	116	27.5862	0.000426875	SLC16A8; FN1; PROC; CD74; ITGB2; ICAM1; FYN; ITGAV; THBD; PROS1; YES1; LYN; SLC3A2; ITGA4; CEACAM1; CD44; ITGA6; MSN; PIK3R1; MYH9; PIK3CB; F2RL1; OLR1; SLC7A5; TEK; PDE4B; SOS1; GAS6; GRB14; ANGPT1; SLC7A8; PROCR;
GO:0008360~regulation of cell shape	32	139	23.0216	0.00498573	PALM2-AKAP2; PALM2; CDC42EP2; COCH; WIPF1; C21orf2; FN1; ANXA1; ITGB2; IL6; ICAM1; FYN; CSF1R; TPM1; KIT; CCL2; VEGFA; MSN; MYH9; FGD1; DMTN; EPS8; PTK2B; FGD6; RHOU; FMNL3; BVES; LPAR1; CDC42EP4; MYO10; BRWD1; CDC42EP3;
GO:0046777~protein autophosphorylation	32	169	18.9349	0.0447778	THY1; INSR; CSF1R; LYN; KIT; FGFR1; EIF2AK2; MAK; FGFR2; FGFR4; FGFR3; PHKA1; CLK2; DAPK1; EPHA4; TEK; RIPK1; CAMK2G; PTK6; PTK2B; ERBB4; CAMK4; DDR2; PIM3; ULK2; MAPK15; STK33; SIK2; MYLK2; TAOK3; TNIK; IRAK3;
GO:0007156~homophilic cell adhesion via plasma membrane adhesion molecules	31	153	20.2614	0.0241146	PCDH17; CDH13; PCDHGC3; CDH11; DCHS2; CDH2; PCDH1; CDH6; CDH10; CDHR3; MPZL2; CEACAM1; PIK3CB; DSC3; SDK1; AMIGO2; AMIGO1; KIRREL3; CADM4; CADM1; ROBO2; CELSR2; PCDH12; CELSR3; TENM3; IGSF9; PCDHA12; IGSF9B; PCDHB14; PCDHB13; PCDHAC2;
GO:0043410~positive regulation of MAPK cascade	30	80	37.5	6.5526e-06	TNFRSF11B; TBX1; SORBS3; PDGFB; PDGFA; IGF1; IL6; INSR; ADRB2; KIT; FGFR1; BMP2; LIF; TIMP2; CDH2; TNFRSF1B; IL11; FGFR2; FGFR3; IGFBP4; F2R; FAS; ADRA1B; CDK10; KSR1; BANK1; LPAR1; TNFRSF14; GPER1; PELI2;
GO:0009887~organ morphogenesis	30	90	33.3333	4.10047e-05	NRP1; EREG; PITX3; ONECUT2; PDGFA; DCN; FGF2; THRB; BMP2; CCL2; ELN; ITGA2; FGFR2; COL18A1; VEGFC; EFNB2; PDX1; FGD1; TLE1; TLE2; FOXL1; PTCH1; FHL1; GAMT; E2F5; LHX4; CDX2; BHLHE41; PDGFC; TRPS1;
GO:0048015~phosphatidylinositol-mediated signaling	30	107	28.0374	0.000507565	PIK3CB; PIK3C2B; NRG2; EREG; PDGFB; EGF; PDGFA; IGF1; FYN; GSN; CSF1R; FGF2; KIT; FGFR1; VAV1; NPR3; KITLG; FGF7; FGFR2; FGFR4; FGFR3; PIK3R1; BTC; IRS1; PRR5; NRG1; ERBB4; KLB; HBEGF; MAPKAP1;
GO:0046854~phosphatidylinositol phosphorylation	29	95	30.5263	0.000193881	PIP5K1B; INPP1; PIK3CB; PIK3C2B; IMPA2; NRG2; EREG; PDGFB; EGF; PDGFA; FYN; FGF2; KIT; FGFR1; VAV1; KITLG; FGF7; FGFR2; FGFR4; FGFR3; PIK3R1; BTC; IRS1; NRG1; ERBB4; PIP5KL1; KLB; HBEGF; EFR3B;
GO:0043524~negative regulation of neuron apoptotic process	29	130	22.3077	0.0103402	CHL1; NRP1; TP73; XRCC2; CRLF1; JUN; FYN; HMOX1; BCL2; CCL2; EPOR; C5AR1; F2R; AARS; LIG4; ISL1; ADAM8; EN1; MEF2C; GRIK2; PTK2B; ANGPT1; SIX1; BHLHB9; UNC5B; FOXB1; HIPK2; FAM134B; PPARGC1A;
GO:0051056~regulation of small GTPase mediated signal transduction	29	134	21.6418	0.014387	RHOD; SRGAP3; KALRN; OPHN1; TRIO; PLEKHG5; MCF2; RAC2; VAV1; CHN2; ARHGAP4; FGD1; SOS1; TIAM1; ARHGAP44; ARHGAP31; OBSCN; SYDE2; ARHGAP17; RHOU; ARHGAP22; ARHGAP24; NGEF; STARD8; ARHGEF2; RHOV; RHOBTB2; ARHGAP39; ARHGEF12;
GO:0030182~neuron differentiation	28	96	29.1667	0.000456896	PSD; SMARCA1; SNPH; ALDH1A2; PTPRD; EPHA2; WNT4; MEF2C; RUNX2; PTPRR; NNAT; RTN1; BRSK2; NLGN4X; GPC2; WNT2B; WNT5B; HIPK2; FZD8; FZD3; ITM2C; DDIT4; HDAC9; FZD4; FZD10; FZD1; WNT6; DNMT3A;
GO:0007605~sensory perception of sound	28	135	20.7407	0.0245541	DFNB31; SOBP; COCH; TBX1; ATP8B1; ZNF354A; GJB3; EML2; ICAM1; TFAP2A; THRB; FGFR1; SERPINB6; SLC1A3; TUB; KCNQ1; TMPRSS3; CACNA1D; COL4A3; DNM1; MYO7A; SIX1; NAV2; LRIG1; EYA1; HOMER2; MYO1A; FZD4;
GO:0014066~regulation of phosphatidylinositol 3-kinase signaling	27	78	34.6154	5.77119e-05	NRG2; EREG; PIP5K1B; RASGRP1; PDGFB; EGF; PDGFA; FYN; FGF2; KIT; FGFR1; CEACAM1; VAV1; KITLG; FGF7; FGFR2; FGFR4; FGFR3; PIK3R1; BTC; IRS1; PIK3CB; NRG1; PTPN13; ERBB4; KLB; HBEGF;
GO:0030036~actin cytoskeleton organization	27	119	22.6891	0.0108896	ABLIM2; FLNB; ABLIM3; CAPZB; PFN2; DOCK2; FMNL3; DAAM1; CDC42EP2; FSCN2; NPHP1; OPHN1; PDGFA; ADRA2A; CXCL1; LIMK1; RND3; FGD1; DMTN; FGD6; RHOU; SPIRE2; CORO2A; NUAK2; PDLIM7; SPTBN5; PLEK2;
GO:0051092~positive regulation of NF-kappaB transcription factor activity	27	133	20.3008	0.032891	MYD88; TLR4; CLOCK; IRAK2; GREM1; RPS6KA4; AMH; ITGB2; IL6; ICAM1; PRKCB; AR; CLU; EIF2AK2; PRKCH; CTH; RIPK4; ADAM8; NFKB2; RIPK1; TRIM22; ARHGEF2; CARD14; CARD11; SPHK1; PYCARD; IRAK3;
GO:0042060~wound healing	26	83	31.3253	0.000291471	FGF2; TGFA; EREG; PDGFB; COL3A1; FN1; PDGFA; ADRB2; DCN; TPM1; GLI3; DSP; ENG; FGF7; TNC; LOX; TGFBR1; TGFBR2; ELK3; TGFB2; NRG1; PTK7; FUT10; KLF6; WNT5B; EPB41L4B;
GO:0010976~positive regulation of neuron projection development	26	96	27.0833	0.0017511	APBB1; ENC1; AVIL; FYN; SERPINE2; LYN; FGFR1; DMD; LIF; EPOR; CNR1; EPHA3; SCN1B; PTK7; PTK6; RAPGEF1; CAMK1; SCARF1; DPYSL3; PTK2B; ANKRD1; CPEB1; SPHK1; GPRC5B; TENM3; ADAMTS1;
GO:0071356~cellular response to tumor necrosis factor	26	96	27.0833	0.0017511	TNFRSF21; ASS1; IL6; EDN1; ICAM1; CCL2; CCL5; GPD1; HDAC4; HYAL1; RIPK1; ZNF268; KCNJ11; ANKRD1; ZC3H12A; NPNT; PID1; HAS2; ARHGEF2; GPER1; NKX3-1; PPARGC1A; ADAMTS7; PYCARD; ENTPD2; KLF2;
GO:0030168~platelet activation	26	114	22.807	0.0116596	ADRA2C; F2RL2; FZD6; COL3A1; IL6; PRKCB; FYN; LYN; ADRA2A; ACTN1; RAC2; VAV1; PLCG2; PRKCA; FLNA; DGKA; PRKCH; F2R; PIK3R1; PIK3CB; ARRB1; GNB1; PRKCD; GAS6; BLOC1S3; ENTPD2;
GO:0010629~negative regulation of gene expression	26	126	20.6349	0.0308293	KLF4; PDGFB; CRYAB; INSR; FYN; ROS1; PC; GJA1; ITGB8; CTGF; CDKN1A; WNT4; TGFB2; ID2; MEF2C; ZC3H12A; PLAG1; STOX1; TIPARP; ZNF503; UCN2; GPER1; OLFM1; NKX3-1; UPK3B; NDFIP2;
GO:0048661~positive regulation of smooth muscle cell proliferation	25	61	40.9836	1.12723e-05	FGF2; MYD88; EREG; PDGFB; IGF1; IL6; EDN1; JUN; HMOX1; CCL5; ITGA2; ALOX12; FGFR2; PTGS2; TGFBR2; STAT1; STAT5B; CDH13; HDAC4; ID2; HBEGF; PDGFD; FOXP1; PPARGC1A; NOTCH3;
GO:0007565~female pregnancy	25	97	25.7732	0.00368963	MUC1; CLDN4; FOS; IGF1; THBD; ADRB2; ADRA2A; BCL2; PTHLH; FOSL1; HPGD; ITGA2; IGFBP2; ADRA2C; PZP; IGFBP5; ADM; PTGER4; STAT5B; FOSB; UCP2; COL16A1; OVGP1; PAPPA; SPHK1;
GO:0007219~Notch signaling pathway	25	112	22.3214	0.0162786	DLL3; ETV2; SUSD5; PTP4A3; KRT19; BMP2; HOXD3; TGFBR2; SOX9; CEBPA; CDH6; FOXC1; ZNF423; NRARP; MAML2; DTX3; DNER; PERP; MAML3; S1PR3; TIMP4; FOXC2; CHAC1; NOTCH3; DTX4;
GO:0009611~response to wounding	24	63	38.0952	4.33327e-05	F2RL2; NRP1; PDGFB; FN1; PDGFA; CTSB; GLI1; CLU; CCL2; ITGB4; FGF7; TNC; F2R; CTGF; ADM; SLC1A3; PDX1; TGFB2; FABP5; DST; VASH1; SULF2; HOXB13; PLLP;
GO:0014068~positive regulation of phosphatidylinositol 3-kinase signaling	24	63	38.0952	4.33327e-05	PDGFB; PDGFA; IGF1; FYN; DCN; KIT; FGFR1; CCL5; F2R; NEDD4; SOX9; F2RL1; TGFB2; PRR5; NRG1; TEK; ERBB4; ANGPT1; PRR5L; UNC5B; GPER1; NKX3-1; PDGFD; PDGFC;
GO:0071300~cellular response to retinoic acid	24	67	35.8209	9.48063e-05	MUC1; ELN; T; TBX1; KLF4; ALDH1A2; ABCA1; YES1; LYN; CCL2; TNC; EPHA3; AQP1; PPARG; SOX9; PTK7; PTK6; PTK2B; BRINP3; WNT5B; CYP26B1; FZD4; FZD10; WNT6;
GO:0009952~anterior/posterior pattern specification	24	78	30.7692	0.000604896	GLI3; TBX1; ALDH1A2; HOXC4; GLI2; HOXB2; HOXB9; HOXB4; HOXB6; HOXA5; HOXD9; HOXD10; HOXD3; HOXA7; HOXA9; HOXC13; OTX1; MSX2; TGFBR1; BMPR2; ALX1; TSHZ1; HIPK2; BARX1;
GO:0051897~positive regulation of protein kinase B signaling	24	82	29.2683	0.00108102	FGF2; F10; PDGFA; IL6; INSR; THBS1; F3; IGFBP5; TGFBR1; AKR1C3; AKR1C2; ADAM8; MC1R; NRG1; TEK; STK3; GAS6; ANGPT1; FAM110C; TNFAIP8L3; KIAA1161; STOX1; GCNT2; HBEGF;
GO:0006936~muscle contraction	24	102	23.5294	0.0110592	P2RX6; GALR2; SORBS3; CRYAB; GNAO1; TPM1; GJA1; MYL9; VIPR1; SCN4A; SLC6A8; MYL6; ACTA2; TPM4; MYL5; CHRND; GAMT; KCNJ12; MYLK; SGCA; SORBS1; KCNIP2; TMOD2; HCN4;
GO:0007010~cytoskeleton organization	24	113	21.2389	0.0287009	ABLIM3; DST; MAST4; C21orf2; OBSL1; AVIL; THY1; KRT16; TPM1; CCL2; CAPZB; SOX9; CNTNAP1; ARHGAP4; FGD1; DMTN; FGD6; RHOU; FMNL3; MICAL1; PSTPIP2; BRWD1; TNIK; PCLO;
GO:0032355~response to estradiol	24	118	20.339	0.0416704	SOCS2; ALDH1A2; ASS1; C3; PDGFB; CRYAB; ANXA1; PDGFA; INSR; GSTP1; F3; IGFBP2; CCNE1; TACR1; CTGF; PTGS2; STAT3; MMP15; STAT5B; PTCH1; KCNJ11; MAPK15; DNMT3B; DNMT3A;
GO:0001558~regulation of cell growth	23	76	30.2632	0.000937391	CYR61; CRIM1; IGFBP1; IGFBP5; SOCS2; IGFBP6; TFRC; MFI2; CEACAM1; IGFBP2; CDK11B; IGFBP4; CTGF; HTRA3; IGFBP7; IGFBPL1; HTRA1; SGK3; KAZALD1; IL17RB; CISH; FBLN5; MUC12;
GO:0032869~cellular response to insulin stimulus	23	82	28.0488	0.00215577	TRIB3; IGF1; INSR; GSTP1; CCL2; CEACAM1; SLC2A4; XBP1; ENPP1; PIK3R1; IRS1; PPARG; UCP2; VLDLR; GFPT1; FOXO1; PDE3B; RAB31; LPIN1; CPEB2; SORBS1; CPEB1; HDAC9;
GO:0050731~positive regulation of peptidyl-tyrosine phosphorylation	23	86	26.7442	0.0035638	NRP1; PDGFB; VTN; CD74; IGF1; IL6; ICAM1; YES1; LIF; VEGFA; CD44; IL11; KITLG; FGF7; TEC; VEGFC; NRG1; PTK2B; ANGPT1; CSPG4; TNFRSF14; ARHGEF2; EHD4;
GO:0001822~kidney development	23	90	25.5556	0.00567249	ROBO2; TP73; ZNF354A; ALDH1A2; CA2; ASS1; TFAP2A; DCN; MME; GLI2; ODC1; VEGFA; TGFBR1; ALDH9A1; WNT4; PAX8; SIX1; TIPARP; SULF2; SULF1; HAS2; LZTS2; ADAMTS1;
GO:0006469~negative regulation of protein kinase activity	23	93	24.7312	0.00785567	TRIB3; SOCS2; CHAD; FLRT2; GADD45B; LRP6; THY1; IL6; DCN; GSTP1; BGN; GADD45A; RTN4RL1; RTN4RL2; CDKN2A; LRRC15; TRIB2; DBNDD2; RTN4R; WWTR1; TAOK3; CISH; PRKAG2;
GO:0007160~cell-matrix adhesion	23	93	24.7312	0.00785567	ITGB2; NID2; ITGB7; ITGB4; LYPD3; COL3A1; VTN; ITGAV; ITGA4; NID1; CD44; ITGA2; ITGA6; COL5A3; ITGB8; CTGF; HOXD3; TIAM1; NPNT; MSLNL; SORBS1; FBLN5; ITGA11;
GO:0016337~single organismal cell-cell adhesion	23	98	23.4694	0.0129821	PKP1; ARVCF; ICAM2; ICAM5; ICAM1; NPHP1; MPZL2; LRP6; ANXA9; THY1; CD44; SOX9; ADAM8; COL14A1; FOXF1; RAPGEF1; LIMS2; PTPRU; CYFIP2; VMP1; TTYH1; TENM2; CDH10;
GO:0042593~glucose homeostasis	23	101	22.7723	0.0171584	CSMD1; VGF; IL6; INSR; ADRA2A; NMB; SLC2A4; CNR1; FGFR4; IGFBP5; SSTR5; ADRA1B; IRS1; PPARG; STAT3; CEBPA; PDX1; SOX4; PTCH1; BHLHA15; ASPSCR1; GPRC5B; RPH3AL;
GO:0030855~epithelial cell differentiation	22	73	30.137	0.00125176	MUC1; TGFB1I1; TBX1; COL4A1; KRT14; CTSB; VEGFA; FGFR2; PPARG; AKR1C2; DLX6; TAGLN; AKR1C1; CNN3; SIX1; TST; TOLLIP; FN3K; ACTL8; BARX1; DMBT1; FZD1;
GO:0031175~neuron projection development	22	101	21.7822	0.0284493	HDGFRP3; EHD1; STMN3; CAPZB; PHGDH; GALR2; IL6; LYN; GNAO1; MAP2; FGFR1; NEDD4; PTK2B; FRY; BLOC1S3; BLOC1S2; UNC5A; CCDC64; BLOC1S5; DTNBP1; DOCK7; CAMSAP3;
GO:0000187~activation of MAPK activity	22	105	20.9524	0.0391329	TLR4; TP73; IRAK2; EGF; TGFA; CD74; IGF1; INSR; THBS1; FGF2; KIT; BMP2; C5AR1; ADORA2B; PIK3CB; ARRB1; MAP2K6; NRG1; DUSP5; CSPG4; LPAR1; DUSP9;
GO:0051384~response to glucocorticoid	21	83	25.3012	0.00873869	C3; FN1; IGF1; ALPL; IL6; INSR; BCL2; ANXA3; CCL5; ACADS; IGFBP2; FAS; ALDH3A1; ADM; PTGS2; PLA2G4A; HNMT; PDX1; ACADM; PTPRU; ABCA3;
GO:0060070~canonical Wnt signaling pathway	21	83	25.3012	0.00873869	TCF7; T; KLF4; LRP6; EGF; GLI1; HOXB9; WNT4; SOX4; PTK7; PTPRU; RYR2; WNT2B; FZD8; SOX17; TCF7L1; FZD3; DISC1; FZD4; FZD10; FZD1;
GO:0007229~integrin-mediated signaling pathway	21	89	23.5955	0.01628	ITGB2; ADAM11; ITGA6; ITGA2; ITGA4; ITGB7; ITGB4; COL3A1; ITGAV; CEACAM1; VAV1; ITGB8; CTGF; MYH9; TEC; DST; COL16A1; PTK2B; CCM2; ADAMTS1; ITGA11;
GO:0007409~axonogenesis	21	95	22.1053	0.0281781	APBB1; LRRN2; SLITRK5; S100A6; LINGO3; BCL2; NEFH; FGFR2; LUM; ANK3; LRRN1; LINGO2; AMIGO1; SLITRK4; BRSK2; DOCK7; PARD6B; RTN4R; LRFN1; SPAST; NTNG1;
GO:0002576~platelet degranulation	21	101	20.7921	0.0457115	ABCC4; CFD; PDGFB; EGF; FN1; PDGFA; IGF1; SERPINE1; PROS1; LYN; THBS1; SRGN; CLU; ACTN1; VEGFA; FLNA; VEGFC; TGFB2; TUBA4A; GAS6; RARRES2;
GO:0035335~peptidyl-tyrosine dephosphorylation	21	101	20.7921	0.0457115	PTPRG; PTPRS; EYA1; PTPRD; PTPRB; PTPRR; PTPRO; PTPN4; DNAJC6; PTP4A3; PTPRE; PTPN13; DUSP4; DUSP8; DUSP5; PTPRU; DUSP9; DUSP16; PTPRH; PALD1; DUSP10;
GO:0009612~response to mechanical stimulus	20	60	33.3333	0.000742946	KCNK2; COL3A1; JUN; DCN; GLI2; CCL2; F3; FOSL1; IGFBP2; EIF2AK2; TNC; PTGER4; TGFBR2; PPARG; MMP14; FOSB; PTCH1; PTK2B; LRP11; DNAH1;
GO:0050679~positive regulation of epithelial cell proliferation	20	60	33.3333	0.000742946	FOXP1; TBX1; TGFA; IGF1; IL6; CCL5; VEGFA; C5AR1; FGF7; FGFR2; TACR1; SOX9; VEGFC; DLX6; HYAL1; TWIST1; STOX1; HTRA1; EYA1; C5AR2;
GO:0045669~positive regulation of osteoblast differentiation	20	61	32.7869	0.000879434	FGF2; BMPR1B; CYR61; IGF1; IL6; GLI3; BMP2; GJA1; PTGER4; MSX2; FBN2; CEBPA; WNT4; ACVR1; MEF2C; BMPR2; RUNX2; DDR2; NPNT; PDLIM7;
GO:0071347~cellular response to interleukin-1	20	75	26.6667	0.00646259	YY2; FN1; IL6; EDN1; ICAM1; CCL2; CCL5; FAS; PTGER4; SOX9; VLDLR; HYAL1; ANKRD1; MYLK3; ZC3H12A; HAS2; NKX3-1; ADAMTS7; PYCARD; KLF2;
GO:0045666~positive regulation of neuron differentiation	20	76	26.3158	0.00728487	BRINP3; IL6; GLI2; FGFR1; DMD; BMP2; CCL5; TIMP2; ADRA2C; HOXD3; ETV5; NBL1; IRX3; MEF2C; BEND6; GDF6; TGIF2; TLE6; GPRC5B; DNMT3B;
GO:0060021~palate development	20	77	25.974	0.00819022	FOXE1; LRP6; DHRS3; TFAP2A; GLI3; EPHB2; TGFBR1; TGFBR2; PRRX1; DLX6; TGFBR3; MEF2C; SOS1; TWIST1; ALX1; PKDCC; TIPARP; FRAS1; WFIKKN1; CSRNP1;
GO:0006816~calcium ion transport	20	79	25.3165	0.0102737	SLC8A3; ATP2A1; CYP27B1; KCNN4; TRPM2; PRKCB; FYN; SLC3A2; CCL5; TRPC1; CACNB3; CACNA2D1; CACNA1D; CAMK2G; CACHD1; NALCN; CACNG8; RYR2; ATP2A3; TRPC4;
GO:0048013~ephrin receptor signaling pathway	20	85	23.5294	0.0191557	EPHA6; EPHB2; EPHA5; EPHA4; EPHA3; ARPC2; NCK2; EFNA2; KALRN; FYN; YES1; LYN; MMP2; EPHA2; EFNA4; EFNB2; DNM1; TIAM1; EPHA7; NGEF;
GO:0009636~response to toxic substance	20	88	22.7273	0.0253986	EIF2AK2; SLC30A4; FOS; MBP; LYN; GSTP1; BCL2; CCL5; MGMT; FAS; MAOB; HTR1D; CPS1; CDKN1A; DHRS2; SCN9A; TRPM6; DNMT3B; SLC7A8; DNMT3A;
GO:0007169~transmembrane receptor protein tyrosine kinase signaling pathway	20	93	21.5054	0.0390805	ERBB4; TEK; CSF1R; FYN; YES1; LYN; ROS1; CSF1; JAK1; PTPRG; PIK3CB; MATK; TEC; NRG1; PTK6; RAPGEF1; STYK1; CSPG4; SHC3; PAG1;
GO:0061337~cardiac conduction	19	45	42.2222	9.02608e-05	KCNK1; CACNB4; KCNK3; KCNQ1; CACNB3; CACNA2D1; KCNJ2; CACNA1D; CACNB1; SCN1B; CACNB2; KCNJ12; CACNA2D3; CACNG8; KCNK15; KCNIP2; CACNG4; KCNK6; KCNIP3;
GO:0030574~collagen catabolic process	19	64	29.6875	0.00299207	ADAMTS3; ADAMTS2; COL3A1; COL4A1; COL5A2; CTSB; MMP2; COL5A1; COL5A3; COL8A1; COL15A1; COL18A1; MMP14; MMP15; COL4A4; COL4A3; COL7A1; COL4A6; COL25A1;
GO:0048010~vascular endothelial growth factor receptor signaling pathway	19	73	26.0274	0.00962461	NRP1; NCK2; FYN; ITGAV; CCL2; VAV1; VEGFA; XBP1; NCF2; PIK3R1; PIK3CB; VEGFC; FOXC1; BMPR2; PTK2B; SHB; SULF1; CYFIP2; FOXC2;
GO:0035023~regulation of Rho protein signal transduction	19	83	22.8916	0.0272687	TRIO; VAV1; ARHGEF37; OBSCN; ARHGEF33; KALRN; NGEF; ARHGEF12; FGD6; SOS1; ALS2CL; MCF2; PLEKHG5; CDH2; FGD1; TIAM1; ARHGEF25; ARHGEF2; ARHGEF26;
GO:0030199~collagen fibril organization	18	39	46.1538	5.59596e-05	ADAMTS3; GREM1; ADAMTS2; COL3A1; COL5A2; ANXA2; COL5A1; COL5A3; LOX; TGFBR1; LUM; TGFB2; ATP7A; COL14A1; FOXC1; DDR2; FOXC2; LOXL2;
GO:0071560~cellular response to transforming growth factor beta stimulus	18	50	36	0.000649605	ELN; PDE2A; SMAD7; FN1; EDN1; FYN; YES1; CCL5; FBN1; TGFBR1; SOX9; WNT4; MEF2C; PDE3A; ANKRD1; PDGFD; WWOX; PPARGC1A;
GO:0048146~positive regulation of fibroblast proliferation	18	52	34.6154	0.000941234	EREG; PDGFB; FN1; PDGFA; CD74; IGF1; JUN; S100A6; ANXA2; AQP1; BTC; CDKN1A; LIG4; GAS6; DDR2; PDGFD; PDGFC; SPHK1;
GO:0034097~response to cytokine	18	55	32.7273	0.00158429	ALDH1A2; FOS; COL3A1; JUN; GNAO1; BCL2; FOSL1; TIMP2; CCNE1; AVPR2; STAT1; LIFR; PDX1; NFKB2; RELB; TIMP4; CXCL16; CD274;
GO:0045732~positive regulation of protein catabolic process	18	62	29.0323	0.00461492	TNFSF12; APC2; C4BPA; GJA1; C4BPB; NEDD4; SOX9; PPP2R3A; FOXO1; ZNF268; TIPARP; MAPK15; SORL1; NKD1; RILP; SOX17; DACT1; PLK2;
GO:0007224~smoothened signaling pathway	18	67	26.8657	0.0088971	BOC; GLI3; GLI1; C21orf2; GLI2; TGFBR2; PDX1; FOXF1; PTCH1; TMEM17; DZIP1; GPC2; DISP1; HHIP; HIPK2; IFT46; IFT57; HSPB11;
GO:0022617~extracellular matrix disassembly	18	76	23.6842	0.0241115	ADAMTS4; FN1; GSN; DCN; MMP2; NID1; ELN; TIMP2; CD44; ENG; FBN1; FBN2; MMP14; MMP15; ADAM8; LAMC2; LAMA3; HTRA1;
GO:0050728~negative regulation of inflammatory response	18	77	23.3766	0.0265934	NR1H3; KLF4; SLIT2; ADA; PROC; ADRB2; TNFRSF1B; NT5E; PTGER4; ISL1; TNFAIP6; TEK; PRKCD; FOXF1; TNFAIP8L2; SMPDL3B; PBK; GPER1;
GO:0007584~response to nutrient	18	84	21.4286	0.0496217	TNFRSF11B; ABCA1; ASS1; TFRC; GNAI2; IGF1; POR; IGFBP2; CNR1; ALDH3A1; SSTR1; DDIT3; TGFBR2; PPARG; AKR1C3; VLDLR; ACADM; SLC27A4;
GO:0010595~positive regulation of endothelial cell migration	17	46	36.9565	0.000716092	FGF2; NRP1; SASH1; EDN1; THBS1; ANXA3; VEGFA; PRKCA; ALOX12; TEK; BMPR2; PTK2B; ANGPT1; ZC3H12A; ATOH8; FOXC2; FOXP1;
GO:0001570~vasculogenesis	17	54	31.4815	0.00294791	ACKR3; T; VEGFA; ENG; EPHA2; ADM; TGFBR2; ZFP36L1; FOXF1; TIPARP; MYOCD; HAS2; PITX2; CCM2; SOX17; EGFL7; FZD4;
GO:0031100~organ regeneration	17	65	26.1538	0.0133232	GSTP1; ANXA3; CCL2; LIF; C5AR1; CCNE1; ADM; TGFBR2; PPARG; CDKN1A; LIFR; PDX1; TEK; TGFBR3; GAS6; LPIN1; PTPRU;
GO:0001938~positive regulation of endothelial cell proliferation	17	68	25	0.0187538	FGF2; TGFBR1; NRP1; TNFSF12; PDGFB; LRG1; JUN; BMP2; CCL2; F3; VEGFA; PRKCA; CDH13; TEK; BMPR2; NRARP; EGFL7;
GO:0001503~ossification	17	77	22.0779	0.0453211	COL5A2; MGP; CSF1; BCL2; NPR2; CTGF; SOX9; CDH11; RUNX1; FOXC1; RUNX2; TWIST1; DDR2; IGSF10; KAZALD1; FOXC2; PDLIM7;
GO:0045785~positive regulation of cell adhesion	16	46	34.7826	0.00169848	RHOD; ITGAV; TPM1; CCL5; VEGFA; PRKCA; ITGA2; ALOX12; TGM2; PTGER4; ADAM8; NRG1; HYAL1; ANGPT1; EPB41L4B; GPR56;
GO:0007519~skeletal muscle tissue development	16	52	30.7692	0.00463491	DMD; FOXP1; ELN; FLNB; CSF1R; DCN; CTSB; HOXD9; HOXD10; MYL6; MEF2C; HLX; SIX1; BVES; IGSF8; SRPK3;
GO:0042472~inner ear morphogenesis	16	52	30.7692	0.00463491	HMX2; HMX3; SOBP; TBX1; FZD6; TFAP2A; FGFR1; FGFR2; EPHB2; OTX1; PRRX1; DLX6; PAX8; SIX1; FZD3; CHRNA9;
GO:0070373~negative regulation of ERK1 and ERK2 cascade	16	53	30.1887	0.00539109	DMD; SPRY1; TLR4; KLF4; LYN; GSTP1; LIF; ATF3; GBP1; ARRB1; RAPGEF1; PTPRR; CNKSR3; TBC1D10C; GPER1; NDRG2;
GO:0071407~cellular response to organic cyclic compound	16	59	27.1186	0.0122797	SMAD9; ALPL; GLI2; BMP2; CCL2; CCL5; MGMT; IGFBP5; STAT3; STAT1; CEBPA; FOXF1; P2RY6; ANKRD1; TIPARP; AXIN2;
GO:0046330~positive regulation of JNK cascade	16	63	25.3968	0.0198065	MYD88; TLR4; GADD45B; RASGRP1; IL1A; GADD45A; CTGF; F2RL1; STK3; RIPK1; PTK2B; TAOK3; HIPK2; PLCB1; TNFRSF19; PYCARD;
GO:0043154~negative regulation of cysteine-type endopeptidase activity involved in apoptotic process	16	70	22.8571	0.0407784	KLF4; CRYAB; IL6; THBS1; IFI6; VEGFA; CD44; POR; AQP1; MAGEA3; ARRB1; SERPINB9; GAS6; HERPUD1; MICAL1; LAMP3;
GO:0001568~blood vessel development	15	35	42.8571	0.000427408	LAMA4; TBX1; FOXS1; DLX3; ALDH1A2; COL5A1; TGFBR2; ATP7A; MEF2C; FOXO1; FOXF1; RAPGEF1; CDX2; SPHK1; EGFL7;
GO:0001658~branching involved in ureteric bud morphogenesis	15	42	35.7143	0.00189705	GREM1; FGF2; GLI3; BCL2; BMP2; HOXD11; SOX9; WNT4; PAX8; PTCH1; SIX1; NPNT; ADAMTS16; EYA1; WNT6;
GO:0032570~response to progesterone	15	48	31.25	0.0053475	CLDN4; C3; FOS; MBP; ADRB2; THBS1; CCL2; FOSL1; CCNE1; TACR1; PTGER4; FOSB; TGFB2; NR1H3; SPHK1;
GO:0071230~cellular response to amino acid stimulus	15	51	29.4118	0.00839608	COL4A6; ASS1; COL3A1; COL4A1; COL5A2; MMP2; CCL5; XBP1; COL16A1; CPEB1; PDGFD; RRAGD; PDGFC; SH3BP4; DNMT3A;
GO:0016049~cell growth	15	57	26.3158	0.0185134	EMP1; ATP6V0E1; PDGFB; IL6; EDN1; ITGAV; SLC3A2; ROS1; AR; BCL2; IL7R; XBP1; TGFB2; TGFBR3; ATP6V0E2;
GO:0043627~response to estrogen	15	65	23.0769	0.0438701	TNFRSF11B; CYP27B1; CA2; ADRB2; KRT19; HMOX1; GLI3; CCL5; TGFBR2; PPARG; MMP14; TEK; MFGE8; ABCC2; CITED4;
GO:0045987~positive regulation of smooth muscle contraction	14	22	63.6364	2.75437e-05	CHRM3; ADA; EDN1; ITGA2; EDN2; PTGS1; TACR1; F2R; PTGS2; ADRA1B; NMU; NPNT; MYOCD; SPHK1;
GO:0014911~positive regulation of smooth muscle cell migration	14	24	58.3333	5.58837e-05	NRP1; PLAU; PDGFB; VTN; IGF1; BCL2; CCL5; F3; ITGA2; PTGER4; HDAC4; P2RY6; SEMA6D; HAS2;
GO:0050873~brown fat cell differentiation	14	32	43.75	0.000560129	LAMA4; PEX11A; MB; LRG1; ADRB2; ADRB1; SLC2A4; ITGA6; PTGS2; CEBPA; BNIP3; RARRES2; PLAC8; PPARGC1A;
GO:0006836~neurotransmitter transport	14	34	41.1765	0.000898778	SLC6A6; SLC6A9; CPLX1; SLC6A15; SLC6A8; SLC6A16; ICA1; SV2C; SV2A; SV2B; SLC6A17; RIMS4; RIMS3; GABRQ;
GO:0050919~negative chemotaxis	14	34	41.1765	0.000898778	FLRT2; SLIT2; SEMA3D; PDGFA; ITGAV; PLXNA3; SEMA3F; SEMA3A; EPHA7; SEMA6D; SEMA3C; SEMA4C; SEMA6C; SEMA4G;
GO:0043588~skin development	14	37	37.8378	0.00171859	GJB3; SLITRK5; ADAMTS2; COL3A1; PDGFA; COL5A2; ITGB4; COL5A1; ITGA6; COL5A3; ATP7A; SLC27A4; FRAS1; ARRDC3;
GO:0001657~ureteric bud development	14	38	36.8421	0.00210186	SMAD7; SMAD9; SPRY1; CRLF1; SLIT2; FGFR1; EPCAM; FGFR2; FOXC1; SIX1; NPNT; BMPER; FOXC2; ROBO2;
GO:0009409~response to cold	14	38	36.8421	0.00210186	VGF; FOS; IL6; LPL; ADRB2; ADRB1; ADM; GMPR; PPARG; ACADM; SLC27A1; LRP11; PLAC8; PPARGC1A;
GO:0010811~positive regulation of cell-substrate adhesion	14	38	36.8421	0.00210186	CYR61; EDIL3; VTN; NID1; COL8A1; FBLN2; FOXF1; RSU1; EGFLAM; VIT; NPNT; CCDC80; RELL2; SPOCK2;
GO:0001755~neural crest cell migration	14	46	30.4348	0.00842363	TBX1; SEMA3D; KITLG; ISL1; ACVR1; SEMA3F; SEMA3A; ERBB4; ALX1; SEMA6D; SEMA3C; SEMA4C; SEMA6C; SEMA4G;
GO:0032870~cellular response to hormone stimulus	14	46	30.4348	0.00842363	CGA; SOCS2; SLIT2; FOS; JUN; ADRA2A; IGFBP2; AVPR2; STAT3; STAT5B; FOSB; NCOA2; SIK2; ROBO2;
GO:0023014~signal transduction by protein phosphorylation	14	47	29.7872	0.0097811	ERBB4; TGFBR1; ACVR1; BMPR1B; KCNH1; INSR; LYN; ROS1; TGFBR2; TGFB2; STK3; BMPR2; KCNH5; STK39;
GO:0060326~cell chemotaxis	14	54	25.9259	0.0246508	CCL5; CCL2; PDGFB; CXCL1; KIT; HOXB9; ENG; CXCL2; EPHA2; PRKCD; DOCK4; LPAR1; HBEGF; BIN2;
GO:0007173~epidermal growth factor receptor signaling pathway	14	55	25.4545	0.0276966	TGFA; EREG; NCK2; EGF; PIK3R1; BTC; SOX9; SOS1; EPS8; PTK2B; FAM83A; SHC3; HBEGF; PAG1;
GO:0042475~odontogenesis of dentin-containing tooth	14	55	25.4545	0.0276966	TBX1; DLX3; LRP6; CA2; GLI2; GLI3; BMP2; TNC; ADM; FOXC1; RUNX2; AMTN; PITX2; WNT6;
GO:0043406~positive regulation of MAP kinase activity	14	55	25.4545	0.0276966	DIRAS1; RASGRP1; PDGFB; EGF; PDGFA; EDN1; ADRA2A; FGF2; FGFR1; VEGFA; KITLG; PDGFD; PDGFC; MAGED1;
GO:0071333~cellular response to glucose stimulus	14	56	25	0.0310102	PLAU; FN1; ICAM1; IL1R1; XBP1; FAS; PTGER4; UCP2; SOX4; GAS6; KCNJ11; GPER1; FGF21; PPARGC1A;
GO:0030097~hemopoiesis	14	57	24.5614	0.0346034	PDGFB; CSF1R; CSF1; KIT; ZFP36L2; TGFB2; RUNX1; RUNX2; ANGPT1; IFI16; FUT10; TIPARP; KIRREL3; L3MBTL1;
GO:0051216~cartilage development	14	58	24.1379	0.0384872	SMAD9; EDN1; HOXC4; CD44; ITGB8; HOXD3; SOX9; LUM; PRRX1; FBXW4; ATP7A; HYAL1; SULF2; SULF1;
GO:0019233~sensory perception of pain	14	59	23.7288	0.0426721	EDN1; MME; UCHL1; CNR1; PTGS1; EDNRA; TACR1; PTGS2; NMU; MC1R; DLG2; SCN9A; ALOXE3; FAM134B;
GO:0070301~cellular response to hydrogen peroxide	14	59	23.7288	0.0426721	KLF4; ANXA1; IL6; F3; FAS; AQP1; PRKCD; FOXO1; BNIP3; KLF6; PDGFD; CBX8; SPHK1; KLF2;
GO:0001933~negative regulation of protein phosphorylation	14	60	23.3333	0.0471678	CTDSPL; LRP6; SLIT2; INSR; LYN; ANGPT1; ZC3H12A; PRR5L; PID1; MICAL1; FAM129A; WWTR1; PPARGC1A; STK39;
GO:0048286~lung alveolus development	13	35	37.1429	0.00282642	ADA; PDGFA; LIF; HOXA5; EDN2; FGFR2; IGFBP5; ATP7A; FOXF1; BMPR2; PKDCC; MYOCD; FZD1;
GO:0038128~ERBB2 signaling pathway	13	38	34.2105	0.00499513	NRG2; EREG; EGF; PIK3R1; BTC; MATK; NRG1; SOS1; PTK6; PTPRR; ERBB4; HBEGF; RNF41;
GO:0003151~outflow tract morphogenesis	13	39	33.3333	0.00595955	TBX1; DHRS3; JUN; VEGFA; NEDD4; ISL1; MEF2C; SIX1; ZFPM1; EYA1; SEMA3C; SOX17; FZD1;
GO:0048704~embryonic skeletal system morphogenesis	13	39	33.3333	0.00595955	GLI3; HOXB2; HOXB4; HOXB6; HOXA5; HOXD9; HOXD10; HOXD3; HOXA7; SIX1; ALX1; EYA1; FUZ;
GO:0030178~negative regulation of Wnt signaling pathway	13	48	27.0833	0.0227983	TRABD2B; DKK3; APC2; TLE1; NFATC4; RNF43; NXN; NOTUM; TRABD2A; CXXC4; BARX1; DACT1; WWOX;
GO:0036092~phosphatidylinositol-3-phosphate biosynthetic process	13	49	26.5306	0.0258478	PIK3C2B; SYNJ2; INPP4B; FGF2; FGFR1; FGF7; FGFR2; FGFR4; FGFR3; PIK3R1; IRS1; PIK3CB; KLB;
GO:0071363~cellular response to growth factor stimulus	13	51	25.4902	0.0328282	KLF4; PDGFB; INSR; CLU; TNFRSF1B; STAT5B; RIPK1; GAS6; TWIST1; MYOCD; EHD4; SPHK1; FZD1;
GO:0051591~response to cAMP	13	54	24.0741	0.0456958	VGF; FOS; JUN; THBD; PYGM; FOSL1; ALDH3A1; ATP7B; STAT1; FOSB; TEK; PTK2B; PDE3A;
GO:0002053~positive regulation of mesenchymal cell proliferation	12	26	46.1538	0.000951849	FOXP1; TBX1; PDGFA; FGFR1; VEGFA; FGFR2; TGFBR2; STAT1; SOX9; PRRX1; FBXW4; FOXF1;
GO:0070372~regulation of ERK1 and ERK2 cascade	12	26	46.1538	0.000951849	CYR61; RASGRP1; FN1; LYN; ROS1; GSTP1; CEACAM1; FGFR2; EPHA2; ECE1; TIAM1; EPHA7;
GO:0035987~endodermal cell differentiation	12	27	44.4444	0.00122985	FN1; VTN; ITGB2; ITGAV; MMP2; ITGA4; COL8A1; MMP14; MMP15; HMGA2; COL7A1; LAMA3;
GO:0001569~patterning of blood vessels	12	28	42.8571	0.00157179	NRP1; COL4A1; EDN1; VEGFA; ENG; EDNRA; TGFBR2; ACVR1; NFATC4; NRARP; PITX2; FOXC2;
GO:0010718~positive regulation of epithelial to mesenchymal transition	12	33	36.3636	0.00464565	TGFB1I1; BMP2; TGFBR2; TGFB2; TWIST1; ALX1; GCNT2; OLFM1; WWTR1; GLIPR2; RGCC; AXIN2;
GO:0071526~semaphorin-plexin signaling pathway	12	35	34.2857	0.00676669	NRP1; SEMA3D; FLNA; PLXNA3; SEMA3F; SEMA3A; SEMA6D; SEMA3C; SEMA4C; SEMA6C; PLXNA4; SEMA4G;
GO:0072593~reactive oxygen species metabolic process	12	35	34.2857	0.00676669	CYR61; PDGFB; BCL2; VAV1; ALOX12; CTGF; AOX1; BNIP3; PLA2R1; PMAIP1; MPV17L; DDIT4;
GO:0001942~hair follicle development	12	38	31.5789	0.0112977	FZD6; LGR5; PDGFA; HOXC13; SOX9; AARS; TGFB2; SOS1; ZDHHC21; FUZ; FZD3; TNFRSF19;
GO:0030326~embryonic limb morphogenesis	12	39	30.7692	0.013237	GREM1; FGFR1; HOXD10; FBN2; PRRX1; DLX6; FBXW4; PTCH1; ALX1; FRAS1; CYP26B1; SALL4;
GO:0038083~peptidyl-tyrosine autophosphorylation	12	39	30.7692	0.013237	INSR; FYN; YES1; LYN; ROS1; JAK1; MATK; TEC; JAK3; PTK6; PTK2B; STYK1;
GO:0043280~positive regulation of cysteine-type endopeptidase activity involved in apoptotic process	12	39	30.7692	0.013237	CYR61; ALOX12; F2R; CTGF; ARRB1; DAPK1; FOXL2; PMAIP1; GPER1; NKX3-1; SOX7; PYCARD;
GO:0048565~digestive tract development	12	40	30	0.0154202	COL3A1; KIT; ITGB4; FGFR2; ITGA6; TGFBR2; PDX1; CLDN18; FOXF1; MYOCD; PDGFC; TRPS1;
GO:0045429~positive regulation of nitric oxide biosynthetic process	12	42	28.5714	0.0205894	TLR4; KLF4; ASS1; ITGB2; IL6; EDN1; ICAM1; INSR; CLU; PTGS2; PTK2B; KLF2;
GO:0042552~myelination	12	45	26.6667	0.0306076	TSPAN2; TNFRSF21; MBP; EGR2; SLC8A3; NRG1; NAB1; NAB2; AMIGO1; LPAR1; ZNF396; PLLP;
GO:0032760~positive regulation of tumor necrosis factor production	12	46	26.087	0.0346157	MYD88; TLR4; RASGRP1; CLU; CCL2; PIK3R1; ISL1; RIPK1; NFATC4; TWIST1; ARHGEF2; PYCARD;
GO:0001541~ovarian follicle development	12	48	25	0.0437226	VGF; INHA; ICAM1; BCL2; KIT; VEGFA; KITLG; FGF7; MMP14; FOXL2; FOXC1; DMRTA1;
GO:0045165~cell fate commitment	12	48	25	0.0437226	SOX12; TGFB1I1; ONECUT2; BMP2; FGFR2; PPARG; WNT4; ERBB4; WNT2B; WNT5B; TRPS1; WNT6;
GO:0017157~regulation of exocytosis	11	25	44	0.00207178	SEPT5; RPH3AL; RAPGEF4; CPLX1; RAB3B; HAP1; STXBP5; LLGL2; RAB3C; RAB26; PCLO;
GO:0043552~positive regulation of phosphatidylinositol 3-kinase activity	11	31	35.4839	0.00762956	SH3GLB1; PDGFB; LYN; FGF2; KIT; FGFR3; IRS1; TEK; PTK2B; ERBB4; TNFAIP8L3;
GO:2000379~positive regulation of reactive oxygen species metabolic process	11	31	35.4839	0.00762956	PLAU; PDGFB; THBS1; GADD45A; TGFBR2; CDKN1A; AKR1C3; RIPK1; ZC3H12A; PID1; RNF41;
GO:0045909~positive regulation of vasodilation	11	32	34.375	0.0091893	PLA2G6; ADRB2; ADRA2A; HMOX1; GJA1; ALOX12; CPS1; ADM; F2RL1; GPER1; SCPEP1;
GO:0048701~embryonic cranial skeleton morphogenesis	11	32	34.375	0.0091893	TBX1; TFAP2A; FGFR2; TGFBR1; TGFBR2; MMP14; PRRX1; RUNX2; SIX1; TWIST1; TBX15;
GO:0001974~blood vessel remodeling	11	33	33.3333	0.0109839	ELN; LIF; BGN; TGFB2; ATP7A; MEF2C; FOXC1; BMPR2; FOXC2; SEMA3C; RSPO3;
GO:0098656~anion transmembrane transport	11	33	33.3333	0.0109839	SLC4A5; ABCC3; ABCC4; ABCC6; ABCA1; ABCC1; ABCC8; SLC4A8; LRRC8B; LRRC8C; ABCC2;
GO:0001837~epithelial to mesenchymal transition	11	34	32.3529	0.0130344	BMP2; FGFR2; S100A4; TGFBR1; SOX9; HMGA2; WNT4; TGFB2; TGFBR3; FAM101B; LOXL2;
GO:0015758~glucose transport	11	34	32.3529	0.0130344	EDN1; YES1; SLC2A3; SLC2A4; HK1; EDNRA; FABP5; NRG1; SORBS1; SLC2A9; KLF15;
GO:0030501~positive regulation of bone mineralization	11	34	32.3529	0.0130344	BMPR1B; TFAP2A; ADRB2; BMP2; FBN2; PLA2G4A; WNT4; ACVR1; MEF2C; BMPR2; PKDCC;
GO:0043200~response to amino acid	11	35	31.4286	0.0153624	IL6; EDN1; ICAM1; LYN; GSTP1; CCL2; CTGF; CPS1; PTGER4; GLRB; AARS;
GO:0042517~positive regulation of tyrosine phosphorylation of Stat3 protein	11	37	29.7297	0.0209347	CRLF1; IL6; CSF1R; KIT; LIF; VEGFA; FGFR3; PTGER4; STAT3; ISL1; PTK6;
GO:0045907~positive regulation of vasoconstriction	11	37	29.7297	0.0209347	TBXAS1; ICAM1; GJA1; ADRA2C; PTGS1; TACR1; F2R; AVPR2; PTGS2; HRH1; ADRA1B;
GO:0045740~positive regulation of DNA replication	11	38	28.9474	0.0242202	EREG; PDGFB; PDGFA; IGF1; IL6; JUN; INSR; GLI1; GLI2; KITLG; PDGFC;
GO:0050714~positive regulation of protein secretion	11	38	28.9474	0.0242202	APBB1; KCNN4; IL1A; IGF1; VEGFC; TGFB2; ADAM8; ANKRD1; EXPH5; SYTL4; RPH3AL;
GO:0051781~positive regulation of cell division	11	38	28.9474	0.0242202	PDGFA; FGF2; VEGFA; FGF7; FGFR2; VEGFC; TGFB2; CSPP1; NKX3-1; PDGFD; PDGFC;
GO:0071377~cellular response to glucagon stimulus	11	38	28.9474	0.0242202	GNG7; ASS1; CPS1; GNG4; GNG10; ADCY7; GNG11; GNB1; GNG5; GNG13; GNG12;
GO:0042594~response to starvation	11	39	28.2051	0.027865	ACADS; SSTR1; CPS1; ADM; DDIT3; PPARG; FSTL1; ACADM; LRP11; ULK2; PPARGC1A;
GO:0046426~negative regulation of JAK-STAT cascade	11	39	28.2051	0.027865	HMGA2; SOCS2; CHAD; FLRT2; DCN; BGN; RTN4RL1; RTN4RL2; LRRC15; RTN4R; CISH;
GO:0048666~neuron development	11	40	27.5	0.0318877	PITX3; GLI2; LIF; XBP1; EPHA5; TGFB2; EN1; MEF2C; DPYSL3; CCSAP; ISL2;
GO:0002062~chondrocyte differentiation	11	41	26.8293	0.0363058	GLI2; FGFR1; BMP2; FGFR3; HMGA2; RUNX1; MEF2C; RUNX2; TGFBI; WNT2B; WNT5B;
GO:0030819~positive regulation of cAMP biosynthetic process	11	42	26.1905	0.0411355	ABCA1; ADRB1; PTHLH; ADM; PTGER4; ECE1; ADCY7; MC1R; AKAP12; MRAP2; GPER1;
GO:0045599~negative regulation of fat cell differentiation	11	42	26.1905	0.0411355	TRIB3; TGFB1I1; IL6; ENPP1; MSX2; DDIT3; FOXO1; ZFPM1; TRIB2; GPER1; WWTR1;
GO:0048844~artery morphogenesis	10	22	45.4545	0.00272089	NRP1; SMAD7; TBX1; VEGFA; ENG; TGFBR1; PRRX1; FOXC1; FOXC2; NOTCH3;
GO:0009954~proximal/distal pattern formation	10	24	41.6667	0.00444481	GREM1; ALDH1A2; GLI1; GLI2; GLI3; HOXD9; HOXD10; HOXA9; EN1; CYP26B1;
GO:0030206~chondroitin sulfate biosynthetic process	10	25	40	0.00557999	DCN; BGN; CSPG4; CHSY3; CHST15; CHST13; CHST11; CHST7; SLC35D1; DSE;
GO:0045840~positive regulation of mitotic nuclear division	10	26	38.4615	0.0069293	EREG; PDGFB; EGF; TGFA; IL1A; IGF1; EDN1; INSR; BTC; RGCC;
GO:0048843~negative regulation of axon extension involved in axon guidance	10	26	38.4615	0.0069293	NRP1; SEMA3D; PLXNA3; SEMA3F; SEMA3A; SEMA6D; SEMA3C; SEMA4C; SEMA6C; SEMA4G;
GO:0001656~metanephros development	10	27	37.037	0.00851785	SPRY1; GLI3; BCL2; FBN1; IRX3; ID2; EYA1; NKX3-1; FOXC2; ROBO2;
GO:0010942~positive regulation of cell death	10	27	37.037	0.00851785	KCNK2; AKR1C3; PDX1; UCP2; ZC3H12A; NKX3-1; LZTS2; CYSLTR2; AXIN2; DNMT3A;
GO:0043542~endothelial cell migration	10	27	37.037	0.00851785	TNFSF12; PTP4A3; ITGB2; S100P; S100A2; TGFBR1; STAT1; CDH13; FAP; LOXL2;
GO:0051924~regulation of calcium ion transport	10	28	35.7143	0.0103713	GNAI2; IGF1; ADRB2; BCL2; GJA1; CACNA2D1; ANK2; CAMK2G; CACNA2D3; TRPC4;
GO:0030449~regulation of complement activation	10	29	34.4828	0.0125158	C3; C4BPA; VTN; CFI; PROS1; CFH; CD59; C4BPB; C5AR1; C5AR2;
GO:0002931~response to ischemia	10	31	32.2581	0.0177817	FN1; UCHL1; BCL2; MAP2K6; KCNJ11; RNLS; BVES; PANX2; PPARGC1A; HYOU1;
GO:0003007~heart morphogenesis	10	31	32.2581	0.0177817	T; FLRT2; TBX1; ALDH1A2; INSR; VEGFA; COL5A1; TGFB2; TGFBR3; PTCH1;
GO:0008016~regulation of heart contraction	10	31	32.2581	0.0177817	CELF2; GNAO1; TPM1; THRB; KCNQ1; KCNJ12; FOXN4; HBEGF; KCNIP2; HSPB7;
GO:0048705~skeletal system morphogenesis	10	31	32.2581	0.0177817	FGFR1; FGFR2; TGFBR1; NKX3-2; FMN1; TIPARP; FAM101B; HHIP; CSRNP1; WWOX;
GO:0009953~dorsal/ventral pattern formation	10	32	31.25	0.0209542	GLI3; BMPR1B; EDN1; GLI1; HOXB2; HOXD11; EN1; PTCH1; DISP1; HHIP;
GO:0030282~bone mineralization	10	34	29.4118	0.0285003	CYP27B1; BMP2; FGFR2; FGFR3; PTGS2; PHEX; GPNMB; PKDCC; TUFT1; AXIN2;
GO:0007188~adenylate cyclase-modulating G-protein coupled receptor signaling pathway	10	36	27.7778	0.0377961	GNAO1; GALR2; ADRB2; GNAZ; GNAT2; CNR1; AVPR2; ADRA1B; PTGER4; CACNA1D;
GO:0030177~positive regulation of Wnt signaling pathway	10	36	27.7778	0.0377961	BMP2; FGFR2; SOX4; WLS; SULF2; SULF1; RSPO3; LGR6; DISC1; DACT1;
GO:0045597~positive regulation of cell differentiation	10	36	27.7778	0.0377961	BMPR1B; JUN; AR; CLU; CCNE1; CTGF; BTC; ZNF268; CDX2; SOX17;
GO:0019933~cAMP-mediated signaling	10	37	27.027	0.0431493	RAPGEF4; PDE2A; NPR3; ADM; SOX9; ADCY7; EPHA5; PDE3A; KSR1; PCLO;
GO:2001237~negative regulation of extrinsic apoptotic signaling pathway	10	37	27.027	0.0431493	NRP1; IGF1; ITGAV; THBS1; GSTP1; AR; ITGA6; TGFBR1; ACVR1; RIPK1;
GO:0030890~positive regulation of B cell proliferation	10	38	26.3158	0.0489953	TLR4; ADA; CD74; BCL2; GPR183; CDKN1A; MEF2C; NFATC2; TNFRSF13C; CARD11;

## Sheet: Supplementary Data 3d
							Differential expression (LFC ± 1, FDR<0.05)				Expression (Counts Per Million)
Geneid	GeneSymbol	Chromosome	Start	End	Class	Strand	logFC	logCPM	PValue	FDR	Csi1	Csi2	Si1	Si2
ENSG00000184779.8	RPS17	chr15	82821158	82824972	protein_coding	-	-5.64708	3.02604	3.80606e-11	2.84751e-07	27.3061	3.70814	0.183242	0.414847
ENSG00000174640.8	SLCO2A1	chr3	133651540	133771028	protein_coding	-	-2.6679	0.0238896	9.23665e-06	0.00337171	1.29875	1.83276	0.274862	0.177791
ENSG00000009724.12	MASP2	chr1	11086580	11107290	protein_coding	-	-2.51134	-0.383914	8.75503e-05	0.014164	1.02276	1.19343	0.137431	0.237055
ENSG00000088756.8	ARHGAP28	chr18	6729717	6915715	protein_coding	+	-2.34135	1.78698	3.7416e-07	0.00034423	6.91582	4.04912	0.916208	1.18528
ENSG00000138587.5	MNS1	chr15	56713742	56757335	protein_coding	-	-2.25386	2.21258	4.33179e-06	0.00196414	9.96788	4.81633	1.05364	1.95571
ENSG00000127863.11	TNFRSF19	chr13	24144509	24250232	protein_coding	+	-2.23367	2.70639	7.25787e-07	0.000542997	11.7861	9.41954	1.28269	3.08172
[truncated: 228 more rows]

## Sheet: Supplementary Data 3e
GeneSCF:Pathways	Number of nearby protein coding Genes	Total Genes from pathways	Percentage of genes covered for the process	P-value	Protein coding Genes
[truncated: 19 more rows]

[truncated: 5 more sheets: Supplementary Data 3f, Supplementary Data 3g, Supplementary Data 3h, Supplementary Data 3i, Supplementary Data 3j]
