# Supplementary material for: PAN-cancer analysis of S-phase enriched lncRNAs identifies oncogenic drivers and biomarkers
Source: Nat Commun. 2018 Feb 28;9:883. doi: 10.1038/s41467-018-03265-1 (PMC5830406; doi:10.1038/s41467-018-03265-1)
Supplement: Supplementary file 7 — Supplementary Data 4 [file 41467_2018_3265_MOESM7_ESM.xlsx]

## Sheet: Supplementary Data 4
List of siRNAs and esiRNAs:
Transcript	Strand	oligonucleotide sequence/Design ID	Manufacturer
SCAT7-si1	s	CACAGACUGGACAGAACUCdTdT	Sigma Aldrich
	a	GAGUUCUGUCCAGUCUGUGdTdT	Sigma Aldrich
SCAT7-si2	s	GCCAGAGAAUUGGCUACAAdTdT	Sigma Aldrich
	a	UUGUAGCCAAUUCUCUGGCdTdT	Sigma Aldrich
SCAT7-si3	s	CCCUGAUGAUCAUGAAGGAdTdT	Sigma Aldrich
	a	UCCUUCAUGAUCAUCAGGGdTdT	Sigma Aldrich
FGFR2		SASI_Hs01_00221068	Sigma Aldrich
		SASI_Hs01_00212071	Sigma Aldrich
		SASI_Hs02_00301954	Sigma Aldrich
		SASI_Hs01_00215527	Sigma Aldrich
		SASI_Hs01_00166990	Sigma Aldrich
FGFR3 esiRNA		EHU095241	Sigma Aldrich
FGFR4 esiRNA		EHU085491	Sigma Aldrich
hnRNPK si1		SASI_Hs02_00333311	Sigma Aldrich
hnRNPK si2		SASI_Hs02_00333312	Sigma Aldrich
YBX1 si1		SASI_Hs01_00017064	Sigma Aldrich
YBX1 si2		SASI_Hs01_00017065	Sigma Aldrich
List of shRNAs:
shRNA	Titer	Target sequence	MOI used
Scramble	1.2E8	GCTTCGCGCCGTAGTCTTA	5
SCAT7-sh1	1.48E8	GATCTGCCCTGATGATCATGA	2
SCAT7-sh2	1.23E8	GATATGGACTTGTGCAAATGC	3
List of LNAs:
Name	Design ID	Manufacturer
SCAT1-1	625989-1	Exiqon
SCAT1-2	625989-2	Exiqon
SCAT2-1	625995-1	Exiqon
SCAT2-2	625995-2	Exiqon
CONCR-SCAT4-1	625922-1	Exiqon
CONCR-SCAT4-2	625922-2	Exiqon
CONCR-SCAT4_share	625933-1	Exiqon
LUCAT1-SCAT5-1	625944-1	Exiqon
LUCAT1-SCAT5-2	625944-2	Exiqon
SCAT7-1	581157-1	Exiqon
SCAT7-2	581157-2	Exiqon
SCAT8-1	625955-1	Exiqon
SCAT8-2	625955-2	Exiqon
Negative Control A		Exiqon
	625620-1	Exiqon
	625620-2	Exiqon
	625390-1	Exiqon
	625390-3	Exiqon
	625378-1	Exiqon
	625378-2	Exiqon
List of primers:
Primer_ID	Sequence (5'-3')
ATF5 F	GGGTCATTTTAGCTCTGTGAGAGAA
ATF5 R	ATTTGTGCCCATAACCCCTAGA
BCL2 F	GTTCGGTGGGGTCATGTGTGT
BCL2 R	GCATGCTGGGGCCGTACAGT
CCND1 F	CATGCTGAAGGCGGAGGAGAC
CCND1 R	AACATGCAAGTGGCCCCCAG
CD19 F	CAGCAGCTGACCTGGTCTCG
CD19 R	CGCTGCCCTCCACATTGACT
CDK4 F	TGTTGTCCGGCTGATGGACG
CDK4 R	CCTTGATCGTTTCGGCTGGC
CEBPA F	CGGCCGACTTCTACGAGGC
CEBPA R	AACAGGTCGGCCAGGAACTC
EPHA4 F	CTGTCTCGGGCAGTGTGGTG
EPHA4 R	TCTCGCACTGCTTGGTTGGG
EREG F	CACGTGTGGCTCAAGTGTCA
EREG R	TATGTGGAACCGACGACTGTG
FGF21 F	ATCAGGGAGGATGGGACGGT
FGF21 R	CGTGGGCTTCGGACTGGTAA
FGFR2 F	ACAGTTTCGGCTGAGTCCAG
FGFR2 R	CCCAAAGCAACCTTCTCCCA
FGFR3 F	GTCGTGGAGAACAAGTTTGGC
FGFR3 R	GCTCCTTGTCGGTGGTGTT
FGFR4 F	GGAACGTGTCAGCCGAGGAC
FGFR4 R	GACTCCAGGGAGAACTGGCCT
FOXB1 F	GCTTAAGTCCGACCACCTGGC
FOXB1 R	TCCCGCGCGATGATGTTCTC
HNRNPK F	TTCAGTCCCAGACAGCAGTG
HNRNPK R	TCCACAGCATCAGATTCGAG
HOTAIR F	GGTAGAAAAAGCAACCACGAAGC
HOTAIR R	ACATAAACCTCTGTCTGTGAGTGCC
HOXD10 F	GACATGGGGACCTATGGAATGC
HOXD10 R	TGGTGGTTCACTTCTCTTTTGG
KITLG F	TCCTAAGGGAGCTGGCTGCAA
KITLG R	TCCTAAGGGAGCTGGCTGCAA
MAGEB2 F	CCTGACTTCCGCTTTGGAGGCG
MAGEB2 R	ATCTCGGGCCTTGCGGCGTT
MAP3K15 F	CAAGGGCCTCGCGGATATGG
MAP3K15 R	GCAGTGGTGGCACGTTTGTG
PDE1A F	AATGTGGCAGCGCCTGAAAG
PDE1A R	GGTAGAAGCCAACCAGTCCCG
PIK3C2B F	GCCACGTACGTCTTGGGCAT
PIK3C2B R	AAGGCTTGTCACCCCCGTTG
PIP5K1B F	AGAGACTGCCGGGTGCTAGA
PIP5K1B R	CCTTCTGCATCCCAGTCCGC
PTPRE F	CGTGGAGGACTGCGTGGTTT
PTPRE R	ACAATGAAGGTGCCCGTCCG
SCAT7-cloning_FP	ATATAAGCTTCACGGGGCACTGGCCTGGGCA
SCAT7-cloning_RP	ATATGCGGCCGCATCAGTGCACGCTTAGAATAC
SCAT7-F1	CGAAAGAGCCTGGTAAAACG
SCAT7-F2	AATCCACAGATCTGCCCTGA
SCAT7-R1	CTGACTGAACCCAAGCCATT
SCAT7-R2	CTGACTGAACCCAAGCCATT
TBX1 F	CCCAGCGGCACGGAGAAA
TBX1 R	GATAGTGGTCGTAGGCGGCG
TCF7L1 F	AGAAGCCGCGGGACTATTTC
TCF7L1 R	GGAGATGGTGACCTCGTGTC
TFAP2C F	GGGGCCGTAATGAACCCCAC
TFAP2C R	CGGCCGGAAGATTCAACCCA
TINCR F	TGTGGCCCAAACTCAGGGATACAT
TINCR R	AGATGACAGTGGCTGGAGTTGTCA
VAV1 F	ACGTCGAGGTCAAGCACATT
VAV1 R	GGCCTGCTGATGGTTCTCTT
WNT6 F	TAAGTGCCATGGGCTTTCGG
WNT6 R	AATCGGCTGCGTAGAGGAGA
YBX1 F	CCAGGAAGTACCTTCGCAGTG
YBX1 R	AGGACCCCTACGACGTGGAT
CONCR-exon span-FP (SCAT4)	TTCTGGGAAGCGTGCTTATT
CONCR-exon span-RP (SCAT4)	GAGTCTGCCATAGTTTCAGGATG
CONCR-FP (SCAT4)	GCCAATGGACTCTGCACTG
CONCR-RP (SCAT4)	GACATGTGGGAGGTTTGAGG
SCAT8-FP1	TGGTTGGGCTTGAAAGTGTA
SCAT8-RP1	CCAGCTGGTTTTCAGTCTCC
SCAT8-exon span-FP	AGAAATAGGAAGGAAATCGGTCA
SCAT8-exon span-RP	TTTCTTTGTGCTTCAGCTAGAACTT
SCAT1-SFP3	TAGGTGATCCTCCCACCTCA
SCAT1-SRP3	CCTGATTTCCAAGTAGGTGTTTG
SCAT1-SFP4	CTTAGGTGATCCTCCCACCTC
SCAT1-SRP4	CCTGATTTCCAAGTAGGTGTTTG
SCAT2-exon span-FP1	CACAACCTTATCCTTGTGGAAA
SCAT2-exon span-RP1	TCGAAGTGTGTTTTACATGCAG
SCAT2-exon span-FP2	CCCAATACCATGACAGAGGAA
SCAT2-exon span-RP2	GCCCACTCTGCTTATTCCAG
SCAT1-FP5	CCCAGTGCAGGACATGCTAT
SCAT5-RP5	TCCGTCTTTGTCCAGGAAAT
List of ChOP oligos:
SCAT7 targeting biotinylated oligos
SCAT7-ChOP_ 1	GGCAGCCGAAAGCACAGATG
SCAT7-ChOP_ 2	GCACCAATTAATCCATGAGT
SCAT7-ChOP_ 3	CGCTGAGGGAAGAACTTTCA
SCAT7-ChOP_ 4	CAGATAGGAGTTCTGTCCAG
SCAT7-ChOP_ 5	CTCTTTGTTGCTGAATCTCT
SCAT7-ChOP_ 6	AGGTGATGGTAGTGAAGACC
SCAT7-ChOP_ 7	TTTCGCATTCCTTCATGATC
SCAT7-ChOP_ 8	CAGTGCACGCTTAGAATACT
Reverse Probes biotinylated oligos (Control)
SCAT7-Control_ 1	CATCTGTGCTTTCGGCTGCC
SCAT7-Control_ 2	ACTCATGGATTAATTGGTGC
SCAT7-Control_ 3	TGAAAGTTCTTCCCTCAGCG
SCAT7-Control_ 4	CTGGACAGAACTCCTATCTG
SCAT7-Control_ 5	AGAGATTCAGCAACAAAGAG
SCAT7-Control_ 6	GGTCTTCACTACCATCACCT
SCAT7-Control_ 7	GATCATGAAGGAATGCGAAA
SCAT7-Control_ 8	AGTATTCTAAGCGTGCACTG
List of ChOP and ChIP primers:
ID	Forward	Reverse
FGFR2 -250bp	TCAGCTGCCTGGCAACCCTC	CGTAGGGATGCAGCGACAGCC
FGFR2 -500bp	GCTGTGTGGTCCTAGGCAAATTA	GAGGGTTGCCAGGCAGCTGA
FGFR2 -750bp	GGAACTTTAACCAGTTACAGC	TAATTTGCCTAGGACCACACAGC
FGFR2 -1kb	ATGTTAGTGACACAGGTGCAA	GCTGTAACTGGTTAAAGTTCC
FGFR3 -250bp	TATGCAAACACAGGCCTGCC	GCACTGAGCCTGGGCTGCC
FGFR3 -500bp	TCAGTCAACGCAGCCTCTGCA	GGCAGGCCTGTGTTTGCATA
FGFR3-750bp	TCTCTGTCATCCTCCCTCAGA	TGCAGAGGCTGCGTTGACTGA
FGFR3 -1kb	TCCTTGGGCTTTGCCTGAAGG	TCTGAGGGAGGATGACAGAGA
FGFR2 +250bp	ATCGCGGCCGAGCCCT	CGCCCGCTCGGCTCTCCA
FGFR2 +500bp	TGGAGAGCCGAGCGGGCG	GCGGGCTGCCCTCGGATTTG
FGFR3 +250bp	GCGGCGTCGCGGGCAGCT	CTCTGTGGTTCCGCGACAGC
FGFR3 +500bp	GCTGTCGCGGAACCACAGAG	CGGACAGGGACGAAAGCGG
FGFR4 +250bp	GACAGGAGGTGGGCCGCT	TCTCGCCCCCTGGCGGCT
FGFR4 +500bp	AGCCGCCAGGGGGCGAGA	CAGCCTGGGGGGAGGTGCGAA
