# Supplementary material for: PAN-cancer analysis of S-phase enriched lncRNAs identifies oncogenic drivers and biomarkers
Source: Nat Commun. 2018 Feb 28;9:883. doi: 10.1038/s41467-018-03265-1 (PMC5830406; doi:10.1038/s41467-018-03265-1)
Supplement: Supplementary file 8 — Supplementary Data 5 [file 41467_2018_3265_MOESM8_ESM.xlsx]

## Sheet: Sheet1
Details of the antibodies used
Antibody	Supplier	Catalog Number	Dilution
AKT	Cell Signaling Technology	4691	WB 1:2000
Phospho AKT (Ser473)	Cell Signaling Technology	4060	WB 1:1000
ERK1/2	Cell Signaling Technology	4696	WB 1:2000
Phospho ERK1/2 (Thr202/Tyr204)	Cell Signaling Technology	9101	WB 1:1000
hnRNPK	Cell Signaling Technology	4675	WB 1:1500, ChIP- 4µg per assay
YBX1	Cell Signaling Technology	4202	WB 1:2500, ChIP- 4µg per assay
FGFR2	Abcam	ab52246	WB 1:1000
FGFR3	Abcam	ab137084	WB 1:1000
FGFR4	Abcam	ab178396	WB 1:1000
GAPDH	Merck Millipore	MAB374	WB 1:3500
Alpha Tubulin	Merck Millipore	05-829	WB 1:5000
RB	Cell Signaling Technology	9309	WB 1:1000
Phospho RB (Ser795)	Cell Signaling Technology	9301	WB 1:1000
CDK4	Merck Millipore	MAB8879	WB 1:1000
CCND1	Cell Signaling Technology	2978	WB 1:2000
RNA POL II	Abcam	ab26721	ChIP- 4µg per assay
